# Supplementary material for: Alternative RNA splicing in the endothelium mediated in part by Rbfox2 regulates the arterial response to low flow
Source: eLife. 2018 Jan 2;7:e29494. doi: 10.7554/eLife.29494 (PMC5771670; doi:10.7554/eLife.29494)
Supplement: Figure 1—source data 1. — DESeq2 was performed on samples following STAR alignment and sequencing counts as described in methods. [file elife-29494-fig1-data1.xlsx]

## Sheet: Low_Flow_vs_High_Flow_res
GeneID	baseMean	log2FoldChange	lfcSE	stat	pvalue	padj
Klk10	5508.39	-6.60848	0.342025	-19.3216	3.53456e-83	6.24345e-79
Angpt2	1206.77	7.58515	0.41259	18.3842	1.75764e-75	1.55235e-71
Igsf6	282.76	6.09603	0.351003	17.3675	1.45478e-67	8.56574e-64
Il1r2	1035.9	8.68926	0.524051	16.581	9.57024e-62	4.22622e-58
Chi3l3	739.772	6.82074	0.416684	16.3691	3.17989e-60	1.12339e-56
Lcp1	813.562	5.40889	0.335663	16.1141	2.0322e-58	5.98281e-55
Serpina1e	380.024	-4.55855	0.283424	-16.0839	3.31125e-58	8.3557e-55
Ptprc	416.957	5.02599	0.31945	15.7333	8.9451e-56	1.97508e-52
Cybb	238.253	4.48394	0.285756	15.6915	1.72937e-55	3.39417e-52
Acta2	8939.11	3.63899	0.232753	15.6346	4.23228e-55	7.47589e-52
Lilrb4	414.02	5.63243	0.371363	15.1669	5.85807e-52	9.407e-49
Ptprr	1116.81	-5.65948	0.373881	-15.1371	9.21982e-52	1.35716e-48
Ms4a6c	308.629	5.7237	0.380458	15.0442	3.76679e-51	4.75261e-48
Il1b	334.342	7.01653	0.466368	15.0451	3.71949e-51	4.75261e-48
Fcgr3	515.665	5.23027	0.352858	14.8226	1.04674e-49	1.23264e-46
Cd53	708.377	4.92534	0.332394	14.8178	1.12454e-49	1.24149e-46
Ube2c	395.401	5.29915	0.358165	14.7953	1.57193e-49	1.63333e-46
Cyp4f18	304.118	6.21941	0.423493	14.686	7.92961e-49	7.37203e-46
Tacc3	425.329	4.57087	0.311166	14.6895	7.5263e-49	7.37203e-46
Cd68	210.201	4.73393	0.324134	14.6049	2.61546e-48	2.30997e-45
Slfn2	532.394	4.99178	0.341989	14.5963	2.9642e-48	2.49331e-45
Sla	167.495	5.12021	0.351173	14.5803	3.74975e-48	3.01071e-45
Tgfbi	1069.39	5.73692	0.393769	14.5693	4.40609e-48	3.38388e-45
Plk1	175.841	5.85797	0.402255	14.5628	4.84137e-48	3.56043e-45
Hmga1-rs1	1008.97	6.79356	0.466588	14.5601	5.0391e-48	3.56043e-45
Ccr2	431.839	5.11192	0.353282	14.4698	1.87982e-47	1.27712e-44
Coro1a	721.466	5.47808	0.382884	14.3074	1.96687e-46	1.28677e-43
Tyrobp	877.866	5.90831	0.416081	14.1999	9.17262e-46	5.78661e-43
Cdk1	531.202	5.35421	0.377771	14.1732	1.34322e-45	8.18161e-43
Fcgr2b	202.57	5.52981	0.395431	13.9843	1.94442e-44	1.14488e-41
Kif22	272.137	5.0005	0.358404	13.9521	3.05342e-44	1.73986e-41
Ms4a6d	324.759	5.47885	0.393297	13.9306	4.12924e-44	2.21027e-41
Ccr1	283.586	5.3298	0.382542	13.9326	4.01521e-44	2.21027e-41
Racgap1	209.722	3.88523	0.279406	13.9053	5.8818e-44	3.05577e-41
Csf1r	279.79	4.98428	0.360393	13.8301	1.67766e-43	8.4669e-41
Pilra	197.986	5.27917	0.38331	13.7726	3.7268e-43	1.82862e-40
Pld4	272.367	5.31979	0.38832	13.6995	1.02205e-42	4.87932e-40
C5ar1	274.603	4.69973	0.344285	13.6507	1.99936e-42	9.29386e-40
Tes	346.489	3.81558	0.279751	13.6392	2.34125e-42	1.06041e-39
Clec4a1	128.202	4.46387	0.32815	13.6032	3.83479e-42	1.69344e-39
Cytip	163.07	4.162	0.30688	13.5623	6.70105e-42	2.88701e-39
Clec7a	158.942	5.39057	0.398032	13.5431	8.7067e-42	3.66179e-39
Ctsc	527.174	3.55472	0.262518	13.5408	8.97578e-42	3.68717e-39
Ms4a4c	144.681	6.34766	0.469066	13.5325	1.00478e-41	4.03372e-39
LOC100038947	162.536	6.63072	0.491454	13.492	1.74201e-41	6.83798e-39
Fndc1	212.312	-4.52406	0.335512	-13.4841	1.94148e-41	7.45529e-39
Fam64a	197.542	4.96867	0.368784	13.4731	2.25119e-41	8.46065e-39
Hcls1	206.341	6.4935	0.482625	13.4546	2.89484e-41	1.0653e-38
Napsa	157.367	6.42878	0.480455	13.3806	7.85073e-41	2.83011e-38
Pbk	407.805	5.32781	0.399464	13.3374	1.40269e-40	4.91132e-38
Psat1	235.163	4.72026	0.353933	13.3366	1.41801e-40	4.91132e-38
Acot7	439.142	4.1896	0.314583	13.318	1.81982e-40	6.18179e-38
Tifab	127.478	5.83915	0.438557	13.3145	1.90699e-40	6.35566e-38
Lilrb3	236.414	5.29066	0.398326	13.2823	2.93419e-40	9.59806e-38
Laptm5	1500	5.61742	0.423952	13.2501	4.50418e-40	1.44658e-37
Tpx2	207.851	4.68753	0.354508	13.2226	6.49376e-40	2.04832e-37
Pthlh	414.212	-4.02645	0.305174	-13.194	9.50555e-40	2.94572e-37
Ncf2	168.606	4.95572	0.376104	13.1765	1.19856e-39	3.65024e-37
Cd52	328.88	5.44877	0.414062	13.1593	1.50421e-39	4.50346e-37
Ms4a6b	202.055	4.38506	0.334227	13.12	2.52914e-39	7.4458e-37
Tubb3	1217.44	4.81224	0.36685	13.1177	2.60631e-39	7.54719e-37
Evi2a	153.187	4.6806	0.357447	13.0945	3.53833e-39	1.00808e-36
Ccnb2	301.4	5.06107	0.386687	13.0883	3.84065e-39	1.07684e-36
Cxcl12	2354.72	3.56148	0.27272	13.0591	5.63825e-39	1.55616e-36
Ptpn6	203.588	5.70983	0.437969	13.0371	7.53006e-39	2.04632e-36
Birc5	392.349	4.98551	0.383035	13.0158	9.94601e-39	2.66191e-36
Top2a	567.279	4.90711	0.378233	12.9738	1.72335e-38	4.54347e-36
Tspan11	146.597	-4.70228	0.364005	-12.9182	3.55438e-38	9.23303e-36
Fgr	128.963	5.27979	0.40907	12.9068	4.1205e-38	1.05485e-35
Itgb2	335.149	5.46157	0.423461	12.8975	4.65232e-38	1.17398e-35
Cdca3	173.736	4.64748	0.361248	12.8651	7.07806e-38	1.76094e-35
Clec4n	135.094	6.45984	0.503141	12.839	9.90918e-38	2.43105e-35
Asf1b	298.502	4.71594	0.367926	12.8176	1.30624e-37	3.16075e-35
Kit	198.833	7.23682	0.567762	12.7462	3.27211e-37	7.81061e-35
Mthfd2	412.662	3.06244	0.241209	12.6962	6.20567e-37	1.46156e-34
Lamb1	170.15	3.9803	0.31446	12.6576	1.016e-36	2.36141e-34
Prss23	349.025	3.88363	0.307692	12.6218	1.60093e-36	3.67257e-34
Fbxo5	182.987	4.16902	0.33106	12.5929	2.30897e-36	5.22894e-34
Lyz2	8339.96	5.71423	0.455526	12.5442	4.27502e-36	9.55873e-34
Tubb6	3095.43	5.68247	0.454537	12.5017	7.31142e-36	1.61436e-33
Cenpe	178.658	5.41857	0.435476	12.4429	1.52914e-35	3.29398e-33
Ly6c1	2584.9	-4.14712	0.333276	-12.4435	1.51699e-35	3.29398e-33
Fignl1	199.055	4.40275	0.354596	12.4163	2.13304e-35	4.53953e-33
H2-Ab1	1471.72	3.21777	0.259544	12.3978	2.68666e-35	5.64967e-33
Plac8	442.218	5.04114	0.406912	12.3888	3.00645e-35	6.24775e-33
Cd300a	160.115	5.3853	0.435186	12.3747	3.58229e-35	7.35786e-33
Cxcr2	166.293	6.58388	0.532559	12.3627	4.1586e-35	8.44339e-33
Ly6a	4381.61	-2.2986	0.186195	-12.3451	5.17593e-35	1.03895e-32
Rac2	347.699	4.61361	0.37383	12.3415	5.41694e-35	1.07511e-32
Mad2l1	246.018	3.52574	0.285944	12.3302	6.22863e-35	1.22247e-32
Cdca8	319.895	4.9793	0.404728	12.3028	8.74621e-35	1.69773e-32
Csf3r	197.871	6.71097	0.54589	12.2936	9.79901e-35	1.86118e-32
Ptpre	168.901	3.35148	0.272614	12.2939	9.77226e-35	1.86118e-32
Gins2	165.857	4.41055	0.359516	12.268	1.34475e-34	2.52699e-32
Klf4	361.02	-4.11992	0.337101	-12.2216	2.38344e-34	4.4317e-32
Bub1b	131.112	5.07871	0.415999	12.2085	2.8009e-34	5.15365e-32
Ip6k3	174.293	-4.62759	0.379339	-12.1991	3.1434e-34	5.72422e-32
Lsp1	377.496	3.90997	0.320581	12.1965	3.24291e-34	5.84517e-32
Lgals3	210.858	4.56964	0.374785	12.1927	3.40031e-34	6.06697e-32
Slc9a3r2	1345.53	-2.58469	0.212273	-12.1762	4.16041e-34	7.34896e-32
Ccnb1	386.457	4.97526	0.409292	12.1558	5.34565e-34	9.34907e-32
F630028O10Rik	126.923	6.25013	0.514547	12.1468	5.96192e-34	1.03246e-31
Tuba1c	4251.52	4.98093	0.410648	12.1294	7.37538e-34	1.26484e-31
Stmn2	630.126	-2.98284	0.245964	-12.1271	7.58716e-34	1.28865e-31
Prc1	547.116	5.01798	0.414444	12.1077	9.61128e-34	1.61689e-31
Ctss	1621.79	5.73714	0.475646	12.0618	1.68079e-33	2.8009e-31
Hdc	211.014	5.96815	0.495003	12.0568	1.78614e-33	2.93414e-31
Ckap2l	256.439	4.51291	0.374316	12.0564	1.79397e-33	2.93414e-31
Aurka	174.581	4.82396	0.401552	12.0133	3.02556e-33	4.90308e-31
Rrm2	808.426	5.13191	0.429882	11.9379	7.5059e-33	1.20531e-30
Shcbp1	152.862	4.93252	0.413581	11.9264	8.62624e-33	1.37274e-30
Gcnt2	107.411	5.25053	0.440469	11.9203	9.27564e-33	1.4629e-30
Sell	160.998	5.48323	0.461536	11.8804	1.49641e-32	2.33917e-30
Itgam	112.855	5.12214	0.431344	11.8748	1.59933e-32	2.47812e-30
Myo1f	103.226	5.47353	0.461831	11.8518	2.106e-32	3.23482e-30
Slfn1	139.858	6.45504	0.544792	11.8486	2.18689e-32	3.33011e-30
Selplg	183.171	5.29537	0.447439	11.8348	2.57871e-32	3.89319e-30
Aurkb	216.648	5.15202	0.436191	11.8114	3.40819e-32	5.10188e-30
Il1rn	114.824	5.75652	0.487971	11.7968	4.05221e-32	5.92794e-30
Phgdh	120.17	3.66839	0.310968	11.7967	4.0607e-32	5.92794e-30
Klk8	727.565	-2.98845	0.25332	-11.7971	4.03918e-32	5.92794e-30
Sele	299.409	4.16224	0.352923	11.7936	4.20996e-32	6.09547e-30
Msr1	99.1303	5.15335	0.437081	11.7904	4.37558e-32	6.28377e-30
Cars	395.449	2.56134	0.217552	11.7735	5.34665e-32	7.61639e-30
Mfap5	2224.82	-2.94783	0.250557	-11.7651	5.90588e-32	8.34571e-30
Neurl3	101.871	4.44172	0.377865	11.7548	6.67367e-32	9.35585e-30
Glipr2	373.559	3.58939	0.305745	11.7398	7.96524e-32	1.10786e-29
Serpina1d	188.273	-7.63092	0.651497	-11.7129	1.09467e-31	1.51065e-29
2810417H13Rik	643.756	5.03593	0.430833	11.6888	1.45384e-31	1.99075e-29
S100a8	456.376	6.03978	0.517487	11.6714	1.78521e-31	2.42569e-29
Uhrf1	228.762	4.36366	0.373922	11.67	1.81449e-31	2.44665e-29
Ddah1	307.479	2.7606	0.236585	11.6686	1.84536e-31	2.46943e-29
Hmgb3	499.726	2.92829	0.251009	11.6661	1.89951e-31	2.52277e-29
Kif2c	123.396	5.63993	0.485956	11.6058	3.84853e-31	5.07317e-29
Ndc80	133.546	4.37329	0.377044	11.5989	4.17373e-31	5.4611e-29
Pla2g5	229.616	-3.62237	0.312944	-11.5751	5.50842e-31	7.10824e-29
Hmox1	153.096	3.29881	0.284993	11.5751	5.51307e-31	7.10824e-29
Kif20b	133.455	4.23523	0.366033	11.5706	5.80535e-31	7.43085e-29
Ncf4	112.611	5.43135	0.469843	11.5599	6.57644e-31	8.35728e-29
Serpine1	422.604	4.88043	0.422707	11.5457	7.76491e-31	9.79709e-29
Kif20a	406.529	3.7878	0.328351	11.5358	8.70451e-31	1.09047e-28
Tmem171	168.135	4.60671	0.399742	11.5242	9.96306e-31	1.23935e-28
Ncapg	153.921	4.82724	0.419062	11.5192	1.05641e-30	1.30492e-28
Cd48	80.1438	4.66812	0.405358	11.516	1.09522e-30	1.34347e-28
Gp49a	100.766	5.58983	0.48561	11.5109	1.16217e-30	1.41577e-28
Fen1	544.977	3.4466	0.299517	11.5072	1.21389e-30	1.46864e-28
Evi2b	105.414	4.23562	0.368451	11.4958	1.38551e-30	1.66488e-28
Kif23	187.238	4.25654	0.370391	11.492	1.44714e-30	1.72718e-28
Nusap1	261.325	4.31835	0.376063	11.483	1.60553e-30	1.90337e-28
Cd300lb	85.3531	5.3697	0.46786	11.4771	1.71867e-30	2.0239e-28
Nfam1	102.839	5.81619	0.507587	11.4585	2.13175e-30	2.49373e-28
Fcer1g	865.103	5.5161	0.481928	11.4459	2.46511e-30	2.86472e-28
Cd300ld	117.01	4.86236	0.42497	11.4417	2.5887e-30	2.98868e-28
Kpna2	3152.71	4.04293	0.35343	11.4391	2.66609e-30	3.05804e-28
D2Ertd750e	128.511	4.53322	0.396359	11.4371	2.72729e-30	3.10805e-28
Hells	96.3965	4.6659	0.409746	11.3873	4.83784e-30	5.47793e-28
Cd244	81.8311	5.78358	0.508753	11.3682	6.024e-30	6.77757e-28
Cfp	260.267	4.00494	0.35249	11.3618	6.47682e-30	7.24092e-28
Fgfr3	160.992	-3.38359	0.297869	-11.3593	6.66574e-30	7.40526e-28
Ccnf	86.1192	4.86087	0.428035	11.3562	6.90517e-30	7.6233e-28
Csf2rb	120.203	4.66064	0.411053	11.3383	8.47893e-30	9.3026e-28
Slc38a1	76.9066	4.66649	0.411903	11.3291	9.4159e-30	1.02668e-27
Rhbdl2	95.428	4.75522	0.420016	11.3215	1.0266e-29	1.11251e-27
Trip13	76.4927	4.87523	0.430649	11.3206	1.03706e-29	1.11699e-27
Havcr2	79.7398	5.38601	0.476916	11.2934	1.41449e-29	1.51428e-27
Klf2	191.826	-4.19738	0.371793	-11.2896	1.47772e-29	1.57244e-27
Rad54l	88.7616	4.28353	0.381472	11.2289	2.94037e-29	3.11011e-27
Cd300lf	119.488	7.13185	0.636746	11.2005	4.05588e-29	4.26447e-27
H2-Aa	1646.54	3.03457	0.270994	11.1979	4.17443e-29	4.36315e-27
Cep55	114.98	5.21394	0.465727	11.1953	4.30122e-29	4.46922e-27
Atp2b2	337.967	-3.73458	0.333717	-11.1909	4.51992e-29	4.669e-27
Spc25	142.683	4.61928	0.413257	11.1778	5.23999e-29	5.38135e-27
Mcm5	523.723	4.29354	0.385071	11.15	7.16018e-29	7.31084e-27
Sirpb1b	94.2938	6.39953	0.575401	11.1219	9.82071e-29	9.91274e-27
Cdca2	100.624	4.95534	0.445534	11.1223	9.7768e-29	9.91274e-27
Dctd	85.8394	4.84434	0.437101	11.0829	1.51892e-28	1.52444e-26
Tnfrsf23	189.873	3.00673	0.273319	11.0008	3.78702e-28	3.77932e-26
Kctd12	509.515	-3.06238	0.278501	-10.996	3.99662e-28	3.96609e-26
S100a1	482.674	-2.6272	0.23961	-10.9645	5.66141e-28	5.58677e-26
Dok2	87.405	4.46739	0.408118	10.9463	6.91943e-28	6.79026e-26
Amica1	100.009	6.48088	0.59213	10.945	7.02041e-28	6.8513e-26
Cd74	17401.4	4.64831	0.42648	10.8992	1.16234e-27	1.12811e-25
Ncaph	186.89	4.43843	0.408102	10.8758	1.5035e-27	1.45125e-25
2700078K21Rik	800.347	-2.21793	0.204022	-10.871	1.58456e-27	1.52118e-25
Irf8	70.0177	5.28792	0.486844	10.8616	1.75601e-27	1.67666e-25
Mcm2	243.072	3.59011	0.330814	10.8523	1.94392e-27	1.8461e-25
Lyn	294.066	3.00948	0.278128	10.8205	2.75218e-27	2.59971e-25
Jam2	340.749	-2.42596	0.224294	-10.816	2.89196e-27	2.71721e-25
Cks2	254.78	4.27312	0.395655	10.8001	3.43702e-27	3.21225e-25
Cd44	557.005	2.46705	0.228521	10.7957	3.60709e-27	3.35346e-25
Amigo2	360.014	-3.19822	0.296593	-10.7832	4.13214e-27	3.82147e-25
Ckap2	125.817	4.5462	0.42228	10.7658	4.99054e-27	4.59129e-25
Cd33	77.0524	5.9791	0.556043	10.7529	5.74056e-27	5.25395e-25
Cdc20	79.1532	4.01174	0.374571	10.7102	9.11469e-27	8.29907e-25
Lcp2	117.332	4.66603	0.435899	10.7044	9.7072e-27	8.79323e-25
Hmmr	155.137	4.33205	0.40477	10.7025	9.90579e-27	8.92734e-25
Ncapd2	150.626	3.13834	0.294612	10.6525	1.69802e-26	1.52253e-24
Upp1	236.101	4.03973	0.38086	10.6069	2.76924e-26	2.4705e-24
Ly86	99.4977	3.65443	0.345192	10.5867	3.43637e-26	3.05025e-24
Melk	87.6928	4.22593	0.400121	10.5616	4.48755e-26	3.9634e-24
Bub1	66.2456	5.47671	0.519457	10.5431	5.46461e-26	4.80234e-24
Igfbp3	84.7295	6.96532	0.662661	10.5111	7.67598e-26	6.7123e-24
Clec4a3	142.844	4.54911	0.433193	10.5014	8.51434e-26	7.40874e-24
Cenpf	142.077	3.5586	0.338971	10.4982	8.80017e-26	7.61991e-24
Fam105a	69.8847	4.69478	0.448135	10.4763	1.11022e-25	9.56627e-24
Tk1	322.367	4.98056	0.477014	10.4411	1.60882e-25	1.37952e-23
Alg8	183.675	2.58453	0.247555	10.4402	1.6241e-25	1.3859e-23
Cx3cr1	67.0453	5.2028	0.49847	10.4375	1.67081e-25	1.4189e-23
Irf5	89.2325	4.91042	0.470913	10.4275	1.85806e-25	1.57037e-23
H2-Eb1	727.193	2.77701	0.266404	10.4241	1.92544e-25	1.61957e-23
Gm11428	165.408	3.01556	0.289523	10.4156	2.10396e-25	1.76135e-23
Clec4a2	67.827	4.14634	0.398275	10.4108	2.2144e-25	1.84505e-23
Cdca7	141.436	4.11004	0.395089	10.4028	2.4069e-25	1.98205e-23
Bok	201.814	3.63363	0.3493	10.4026	2.41248e-25	1.98205e-23
Dpysl3	207.967	2.8723	0.276096	10.4033	2.39531e-25	1.98205e-23
Ncs1	78.7659	4.54406	0.437772	10.38	3.05837e-25	2.50107e-23
Mknk2	460.916	-2.27284	0.219532	-10.3531	4.05186e-25	3.29825e-23
Thbs1	6456.07	3.13433	0.303098	10.341	4.59829e-25	3.72588e-23
Slpi	110.929	5.36686	0.519067	10.3394	4.67265e-25	3.76884e-23
Cd86	57.0503	4.73187	0.458134	10.3286	5.23358e-25	4.20209e-23
Ripk3	118.9	2.98937	0.290051	10.3064	6.59306e-25	5.26967e-23
Mki67	168.193	4.80635	0.466528	10.3024	6.87296e-25	5.46865e-23
Mis18bp1	94.2815	4.24672	0.412725	10.2895	7.85997e-25	6.22594e-23
Sgol2	62.7565	4.50525	0.438656	10.2706	9.56277e-25	7.54093e-23
Calml4	90.3608	-4.3959	0.428408	-10.261	1.05593e-24	8.26648e-23
Mgll	196.16	-4.24666	0.41387	-10.2609	1.05765e-24	8.26648e-23
Clec5a	68.174	5.48511	0.534626	10.2597	1.0701e-24	8.32701e-23
Gpr183	64.9482	4.86708	0.475755	10.2302	1.45204e-24	1.12495e-22
Ccna2	126.336	2.98707	0.292147	10.2245	1.53948e-24	1.18748e-22
Nop58	522.58	2.196	0.214913	10.2181	1.64514e-24	1.26347e-22
Casp3	192.58	2.86375	0.28034	10.2153	1.69387e-24	1.29366e-22
Ddx39	835.981	2.95611	0.289389	10.215	1.6991e-24	1.29366e-22
Smc2	379.856	2.91634	0.28596	10.1984	2.01463e-24	1.52731e-22
Cd209a	82.2467	3.86206	0.378782	10.196	2.06629e-24	1.55978e-22
Mcm7	480.658	3.4944	0.343123	10.1841	2.33491e-24	1.75506e-22
Hmgb2	954.954	3.72298	0.365757	10.1788	2.46497e-24	1.84496e-22
Lig1	206.335	3.14563	0.309097	10.1768	2.51603e-24	1.87524e-22
Nckap1l	67.2111	5.63227	0.553962	10.1673	2.776e-24	2.06031e-22
Ivns1abp	743.908	2.85524	0.281518	10.1423	3.58621e-24	2.6505e-22
Cdca5	65.926	4.76801	0.470353	10.1371	3.78219e-24	2.78369e-22
Igf2	185.662	-3.20642	0.316813	-10.1208	4.46576e-24	3.27316e-22
Hck	59.9749	5.36182	0.529812	10.1202	4.49347e-24	3.27986e-22
Mcm3	549.024	2.95875	0.292479	10.1161	4.68562e-24	3.40604e-22
St6galnac2	222.472	-2.89416	0.286456	-10.1033	5.33902e-24	3.8651e-22
Sgol1	68.6098	5.09791	0.504779	10.0993	5.56459e-24	4.01196e-22
Tagln	2389.26	2.50619	0.2483	10.0934	5.90866e-24	4.24271e-22
Edn1	2752.77	2.43467	0.241915	10.0642	7.95635e-24	5.68992e-22
Ptgs1	1685.29	-2.72294	0.270658	-10.0604	8.26292e-24	5.88533e-22
Cdc45	115.264	3.78634	0.376846	10.0474	9.42879e-24	6.68876e-22
S100a9	272.332	5.32308	0.530158	10.0406	1.01108e-23	7.14388e-22
Cks1b	618.138	4.01811	0.400283	10.0382	1.03591e-23	7.26123e-22
Slc4a4	124.095	-3.17752	0.316539	-10.0383	1.03427e-23	7.26123e-22
4833422F24Rik	57.0721	5.74253	0.572512	10.0304	1.12046e-23	7.82285e-22
AF251705	53.639	4.81375	0.480087	10.0268	1.16187e-23	8.06806e-22
Kif11	96.3864	4.24558	0.423446	10.0262	1.16872e-23	8.06806e-22
Slc11a1	126.041	4.17143	0.416053	10.0262	1.16928e-23	8.06806e-22
Umps	445.698	2.76162	0.275509	10.0237	1.1992e-23	8.24229e-22
Kif4	68.6835	4.4919	0.450291	9.97556	1.95001e-23	1.33508e-21
Serpina1b	92.0283	-6.64169	0.666218	-9.96925	2.07802e-23	1.41723e-21
Dlgap5	60.3162	4.58613	0.460162	9.96634	2.13975e-23	1.45372e-21
Tyms	492.792	3.28813	0.330128	9.96018	2.27652e-23	1.54071e-21
Stmn1	3208.34	4.13604	0.415545	9.95327	2.44019e-23	1.64517e-21
Ifitm1	94.555	5.02179	0.504633	9.95136	2.48756e-23	1.67073e-21
Lrrc33	139.116	2.87537	0.289263	9.94032	2.77929e-23	1.8596e-21
Mtap1b	1176.73	2.47098	0.249119	9.91886	3.44677e-23	2.2975e-21
Ankrd1	107.316	4.77411	0.481691	9.91115	3.72332e-23	2.47251e-21
Ucp2	644.616	3.73582	0.377332	9.90062	4.13718e-23	2.73705e-21
Icosl	315.385	-2.39424	0.241984	-9.89424	4.40962e-23	2.9064e-21
Cdca7l	79.1265	3.85659	0.390613	9.87317	5.4417e-23	3.57332e-21
Siglece	76.6498	5.17666	0.524408	9.87144	5.53625e-23	3.62194e-21
Myc	328.192	3.31583	0.335968	9.8695	5.64472e-23	3.67927e-21
Mcm10	59.8289	4.28449	0.435598	9.83586	7.88901e-23	5.10445e-21
Sash3	61.0612	4.08268	0.415071	9.8361	7.87004e-23	5.10445e-21
Rad18	116.209	2.98118	0.303327	9.82828	8.50632e-23	5.48378e-21
Cryab	254.978	-3.56032	0.362872	-9.81149	1.00471e-22	6.45352e-21
Ttk	56.7379	4.44971	0.453631	9.8091	1.02884e-22	6.58459e-21
Mmp8	99.6814	4.49356	0.459278	9.78395	1.31956e-22	8.41469e-21
Nek6	167.35	2.94552	0.301257	9.77742	1.40755e-22	8.94349e-21
Rad51ap1	73.1167	4.25595	0.436262	9.75549	1.74759e-22	1.10643e-20
Sdcbp2	880.956	2.56421	0.263086	9.74664	1.90666e-22	1.20283e-20
Gpr35	64.4333	4.18639	0.429867	9.73879	2.05984e-22	1.29484e-20
Rassf5	80.3423	4.11852	0.423326	9.72896	2.26906e-22	1.4213e-20
Rcc1	127.869	3.34792	0.344174	9.72741	2.30376e-22	1.43794e-20
Klra2	62.3921	6.53963	0.674282	9.69867	3.05463e-22	1.89989e-20
Fam60a	286.029	2.22702	0.2303	9.67006	4.04153e-22	2.5049e-20
Anln	139.775	3.92832	0.406754	9.65772	4.55897e-22	2.81572e-20
Trem1	66.6926	6.63111	0.687419	9.64638	5.09206e-22	3.13401e-20
Dll1	110.79	-2.87806	0.298412	-9.64458	5.18222e-22	3.17843e-20
Pmaip1	57.0715	3.82917	0.397775	9.62647	6.18162e-22	3.77828e-20
Fyb	110.95	3.58474	0.37279	9.61598	6.84539e-22	4.16955e-20
Tnfaip8l2	70.0432	4.13286	0.43042	9.60191	7.8478e-22	4.7637e-20
Stk17b	99.9458	2.96797	0.309439	9.59146	8.68435e-22	5.25344e-20
Hbegf	559.951	4.41659	0.46058	9.5892	8.87727e-22	5.35181e-20
Rhpn2	292.666	-2.37141	0.247481	-9.58219	9.50104e-22	5.70838e-20
Ckap4	387.469	2.56923	0.268209	9.57924	9.77642e-22	5.85392e-20
Rangap1	330.972	2.40929	0.25212	9.55611	1.22263e-21	7.29613e-20
Cotl1	60.0297	3.69117	0.386441	9.5517	1.27586e-21	7.58814e-20
Atp1b1	107.871	-4.02661	0.421971	-9.5424	1.39561e-21	8.27247e-20
Ch25h	158.106	3.67336	0.385847	9.52025	1.72758e-21	1.0206e-19
Frzb	243.29	2.45596	0.258032	9.51805	1.76454e-21	1.03896e-19
Esco2	90.9806	4.09658	0.430436	9.51728	1.77776e-21	1.04327e-19
Krt80	1102.92	-3.19085	0.335851	-9.50081	2.0827e-21	1.21817e-19
Treml4	49.6135	4.90479	0.516691	9.49269	2.25141e-21	1.3125e-19
Aldh18a1	186.641	2.82959	0.299684	9.4419	3.66097e-21	2.12722e-19
Gtse1	64.3964	3.96653	0.421168	9.41793	4.60052e-21	2.66438e-19
Dtl	69.6027	4.06743	0.432064	9.41395	4.77823e-21	2.75826e-19
Ccl6	823.186	3.59856	0.382315	9.41254	4.84268e-21	2.78635e-19
Nuf2	118.436	4.37871	0.465402	9.40844	5.03537e-21	2.88782e-19
Rad51	90.5409	4.27105	0.454421	9.39889	5.51414e-21	3.15216e-19
Cd14	329.011	3.10018	0.330828	9.37098	7.18598e-21	4.09462e-19
Tmem97	197.11	2.50477	0.267586	9.36061	7.92754e-21	4.50264e-19
Prrt4	58.3026	-5.34859	0.572346	-9.34504	9.18533e-21	5.20031e-19
Apitd1	60.7564	4.45519	0.476788	9.34418	9.26033e-21	5.22602e-19
Ctgf	661.598	3.92719	0.420578	9.3376	9.85431e-21	5.54352e-19
C330027C09Rik	79.0134	4.26356	0.457094	9.32755	1.08347e-20	6.07569e-19
Col4a4	401.075	-3.08862	0.331268	-9.32363	1.12424e-20	6.28434e-19
1810033B17Rik	50.043	5.3537	0.575661	9.30008	1.40335e-20	7.81978e-19
Cenpq	147.139	3.10333	0.334149	9.28727	1.58291e-20	8.79263e-19
Cenpn	54.2948	4.07192	0.438494	9.28614	1.59991e-20	8.85921e-19
Pilrb1	48.4664	5.04914	0.544762	9.26853	1.8873e-20	1.04179e-18
Il10ra	45.7447	5.63219	0.608355	9.25807	2.08152e-20	1.14542e-18
Ccne2	197.27	3.00432	0.324522	9.25769	2.08896e-20	1.14595e-18
Pla2g7	530.784	4.09938	0.442906	9.25564	2.12941e-20	1.16452e-18
Ccl9	165.054	3.34175	0.361262	9.25021	2.24048e-20	1.22148e-18
Ly6c2	64.2467	3.95974	0.428384	9.24344	2.38708e-20	1.2974e-18
Chaf1b	222.71	3.26516	0.353825	9.22818	2.75262e-20	1.49148e-18
Spc24	101.031	3.76779	0.409167	9.20845	3.30878e-20	1.78735e-18
Fcgr4	46.2484	4.26253	0.463222	9.20192	3.516e-20	1.89349e-18
Pyhin1	55.587	3.96773	0.43167	9.19158	3.87099e-20	2.07833e-18
Dll4	140.672	3.34745	0.364203	9.19115	3.88672e-20	2.08046e-18
Mt1	628.176	-2.37264	0.258224	-9.18829	3.99118e-20	2.12991e-18
4933407C03Rik	1842.33	-2.82985	0.308846	-9.16265	5.06383e-20	2.6942e-18
Tnfaip8l1	156	3.49622	0.381783	9.15762	5.30544e-20	2.81427e-18
Rfc4	277.586	2.7704	0.303162	9.13834	6.34191e-20	3.354e-18
Adam8	60.0833	5.40043	0.591646	9.12781	6.99005e-20	3.68574e-18
BC020535	113.746	-2.56812	0.282119	-9.10294	8.79178e-20	4.62196e-18
Crispld1	143.938	-2.5055	0.275568	-9.09211	9.71325e-20	5.09124e-18
Ska1	47.9255	4.41718	0.486398	9.08142	1.0717e-19	5.60077e-18
Gm885	44.1466	4.21192	0.464066	9.07613	1.125e-19	5.86195e-18
F630043A04Rik	56.3736	4.19421	0.462171	9.07501	1.13664e-19	5.90516e-18
Gas2l3	63.7444	3.50232	0.385944	9.07469	1.14003e-19	5.9054e-18
Ncf1	57.4043	4.13074	0.455707	9.06446	1.25219e-19	6.46747e-18
Tsc22d3	3274.74	-2.13886	0.236006	-9.06276	1.27188e-19	6.54998e-18
Agpat5	240.34	2.55852	0.282344	9.06172	1.28412e-19	6.59383e-18
Soat1	251.969	2.56684	0.283741	9.04642	1.47736e-19	7.56406e-18
Cenpm	60.6592	3.75446	0.415641	9.03293	1.67128e-19	8.53222e-18
Aif1	59.7142	4.05088	0.44927	9.01658	1.94056e-19	9.87839e-18
Ano1	64.7319	3.51516	0.390292	9.0065	2.12747e-19	1.07678e-17
Gnl3	227.484	1.93611	0.214966	9.0066	2.1255e-19	1.07678e-17
Nop56	1103.35	2.05917	0.228956	8.99373	2.38982e-19	1.20611e-17
Fam135a	405.521	-2.50376	0.278507	-8.98995	2.47347e-19	1.24477e-17
Lat2	47.9164	4.21354	0.469153	8.98117	2.67912e-19	1.34443e-17
Emr1	61.6129	3.64564	0.406046	8.97838	2.74782e-19	1.375e-17
Tm6sf2	126.551	-3.7392	0.417513	-8.95589	3.36999e-19	1.68157e-17
Mcm4	478.913	2.88058	0.321784	8.95188	3.49473e-19	1.7389e-17
Eln	2273.88	-2.57764	0.288265	-8.94191	3.82486e-19	1.89782e-17
Dck	155.533	2.86447	0.320373	8.94105	3.8548e-19	1.90199e-17
Gadd45a	64.1744	3.02265	0.338064	8.94106	3.85438e-19	1.90199e-17
Il13ra1	379.398	2.11789	0.236888	8.94048	3.8749e-19	1.90658e-17
Lair1	61.9103	4.62289	0.517367	8.93542	4.05648e-19	1.99038e-17
Eif4a1	1442.15	1.99474	0.223628	8.91989	4.66771e-19	2.28395e-17
Ahcy	218.004	2.08222	0.2339	8.90217	5.47653e-19	2.67231e-17
Ccdc99	47.7388	4.41751	0.49626	8.90161	5.5041e-19	2.67836e-17
Wfdc1	102.608	-3.56777	0.400993	-8.89735	5.71972e-19	2.77563e-17
Lrrc25	51.3935	6.59211	0.741008	8.89614	5.78233e-19	2.79833e-17
Ran	6523.65	3.49185	0.392602	8.89412	5.88838e-19	2.84187e-17
Samsn1	45.6667	4.89801	0.551713	8.87782	6.81832e-19	3.28171e-17
Nasp	294.125	2.14508	0.24236	8.85079	8.69046e-19	4.17142e-17
Pilrb2	49.9363	6.16974	0.697233	8.84888	8.83995e-19	4.23168e-17
Il1f9	42.9795	4.99097	0.564569	8.84032	9.54457e-19	4.55663e-17
Fam111a	179.956	2.76633	0.313032	8.83722	9.81319e-19	4.67224e-17
Il16	95.3589	2.61372	0.295854	8.83446	1.00579e-18	4.76309e-17
Rrm1	917.944	2.65709	0.300754	8.83475	1.00326e-18	4.76309e-17
Cdt1	47.979	4.60415	0.521996	8.82028	1.14174e-18	5.39245e-17
Gpr65	41.9189	3.99262	0.454313	8.78827	1.51883e-18	7.15432e-17
Fam55b	106.99	-2.58676	0.294623	-8.77991	1.63612e-18	7.6863e-17
Arg2	51.3837	5.0549	0.576165	8.77336	1.73411e-18	8.12501e-17
Hist1h2ap	65.4425	4.73238	0.539778	8.76728	1.8304e-18	8.55351e-17
Rasd1	58.7045	-4.42	0.504583	-8.75971	1.95752e-18	9.12338e-17
Clic5	137.319	-3.58199	0.409112	-8.75551	2.03179e-18	9.44463e-17
Lmnb1	47.0451	3.89581	0.445176	8.75116	2.11169e-18	9.79027e-17
Mcam	338.303	2.1271	0.243133	8.7487	2.15819e-18	9.97964e-17
Mxd3	43.4661	4.33979	0.496215	8.74577	2.21492e-18	1.02152e-16
Crym	42.7529	4.9977	0.571976	8.7376	2.38107e-18	1.09529e-16
Ect2	71.1794	3.98453	0.456521	8.72802	2.59159e-18	1.18904e-16
Ccr5	37.6092	5.36389	0.614691	8.72617	2.63448e-18	1.20558e-16
Gm9733	41.1619	5.6913	0.652755	8.71889	2.80943e-18	1.28232e-16
Sirpb1a	39.5509	5.66914	0.650554	8.71434	2.92465e-18	1.33147e-16
Bcl2a1d	38.6042	4.99861	0.574997	8.69329	3.521e-18	1.59884e-16
Mal	195.26	-3.10442	0.357348	-8.68738	3.70892e-18	1.67986e-16
Chek1	51.663	3.68248	0.424154	8.68195	3.89056e-18	1.75762e-16
Cgnl1	1853.06	-2.41563	0.278277	-8.68067	3.93442e-18	1.7729e-16
Atp2a3	603.202	-1.97758	0.227932	-8.6762	4.092e-18	1.83922e-16
Lilra6	43.2403	5.51854	0.636312	8.67271	4.21962e-18	1.89176e-16
Grap	94.8976	2.99115	0.345164	8.66588	4.48023e-18	2.00351e-16
Itgax	36.8653	5.12518	0.592072	8.65634	4.87151e-18	2.17299e-16
Mmp14	141.898	2.17217	0.250976	8.6549	4.93366e-18	2.19517e-16
Fam167b	39.8056	5.41686	0.625926	8.65415	4.96593e-18	2.20398e-16
Gpr171	37.5912	4.30762	0.498144	8.64734	5.2714e-18	2.33369e-16
Lrrc59	319.034	2.37761	0.275242	8.63829	5.70629e-18	2.5199e-16
Spag5	45.3522	4.38109	0.507243	8.63707	5.76732e-18	2.5405e-16
Arl4a	401.585	-2.41578	0.27978	-8.63456	5.89544e-18	2.59048e-16
Sorl1	44.4826	4.15018	0.480685	8.63389	5.92976e-18	2.59909e-16
Mrto4	156.473	2.45512	0.284459	8.63084	6.09057e-18	2.66296e-16
Tlr13	38.7436	5.60813	0.650159	8.62577	6.36623e-18	2.77662e-16
Actb	340191	4.09895	0.475461	8.62098	6.63818e-18	2.8881e-16
Ptgs2	135.825	3.55215	0.412216	8.6172	6.86102e-18	2.97772e-16
Hn1l	693.805	2.48361	0.288338	8.61352	7.08522e-18	3.06748e-16
Dut	180.238	3.44172	0.399692	8.61093	7.24713e-18	3.12991e-16
Plcb4	362.324	-2.46252	0.286201	-8.60416	7.68786e-18	3.31216e-16
Thsd1	161.168	2.47014	0.28742	8.59418	8.38637e-18	3.6043e-16
Cenpi	75.2327	4.27982	0.498456	8.58614	8.99402e-18	3.85608e-16
Hnrnpa1	3550.93	2.92713	0.341059	8.58248	9.28527e-18	3.97131e-16
Mapk6	237.148	2.38466	0.277862	8.58215	9.31129e-18	3.97282e-16
Clec4e	59.394	3.02626	0.352642	8.58166	9.35102e-18	3.98016e-16
Syt7	54.3105	-3.82347	0.445858	-8.57554	9.86252e-18	4.18778e-16
Hmga1	508.896	4.14522	0.483592	8.57172	1.01948e-17	4.31851e-16
Sulf2	672.843	-2.00431	0.233928	-8.56805	1.05251e-17	4.44774e-16
Cdc25c	37.5443	4.53982	0.529999	8.56571	1.07413e-17	4.52826e-16
Kif15	45.7282	3.9231	0.458144	8.56303	1.0994e-17	4.62378e-16
Nme1	1662.28	3.20325	0.37413	8.56187	1.11056e-17	4.65961e-16
Mtap	394.84	2.13007	0.248798	8.56144	1.11468e-17	4.66581e-16
Mbnl3	50.0337	3.44782	0.402857	8.55843	1.14416e-17	4.77789e-16
Neil3	65.9634	4.34999	0.508418	8.55593	1.16918e-17	4.87085e-16
Cytl1	45389.6	-3.09254	0.361519	-8.5543	1.18587e-17	4.92876e-16
Tnfrsf26	1708.23	2.11459	0.247425	8.5464	1.26989e-17	5.26558e-16
Nsl1	47.5067	3.49757	0.409471	8.54168	1.32283e-17	5.47225e-16
Gm5150	41.8327	6.32912	0.742882	8.51967	1.60003e-17	6.60348e-16
Limd2	102.699	2.42245	0.284374	8.51854	1.61576e-17	6.65285e-16
Dbf4	39.4365	4.40814	0.518237	8.50604	1.79976e-17	7.39324e-16
Exo1	46.5627	5.34743	0.628886	8.50302	1.84722e-17	7.55595e-16
Emp2	1496.64	-1.60372	0.188607	-8.50298	1.84792e-17	7.55595e-16
Cnnm4	289.836	2.27809	0.26795	8.50192	1.86479e-17	7.60732e-16
Lgals1	7093.51	3.9161	0.460774	8.49896	1.91294e-17	7.78576e-16
Plekha6	52.2942	-3.74111	0.440502	-8.49284	2.01642e-17	8.18807e-16
Plac9	1743.41	-2.22337	0.262036	-8.48499	2.15738e-17	8.74036e-16
Ifi204	42.135	3.86983	0.456409	8.47886	2.27407e-17	9.19202e-16
Apex1	475.79	2.3697	0.279924	8.46552	2.55022e-17	1.02847e-15
Syncrip	552.45	1.69676	0.20058	8.45924	2.69129e-17	1.08289e-15
Efemp1	2085.7	-2.26976	0.268349	-8.45823	2.71456e-17	1.08977e-15
L1cam	120.131	-2.42316	0.287258	-8.4355	3.29793e-17	1.32097e-15
P2ry13	37.9203	4.93882	0.585523	8.43489	3.31528e-17	1.32491e-15
Adamts4	46.9459	5.57953	0.661747	8.43151	3.41221e-17	1.36057e-15
B3gnt5	62.4234	3.09444	0.36709	8.42964	3.4673e-17	1.37942e-15
Arhgap30	46.1668	3.45774	0.410497	8.4233	3.66039e-17	1.44971e-15
Gja1	371.036	3.8739	0.459896	8.42344	3.65592e-17	1.44971e-15
Rasgrp3	42.5859	4.21402	0.500469	8.42015	3.75992e-17	1.48309e-15
1810011O10Rik	88.1526	-3.19878	0.379898	-8.42011	3.76147e-17	1.48309e-15
Sox4	61.0409	3.46568	0.412282	8.4061	4.2386e-17	1.6675e-15
BC013712	35.8412	5.25225	0.624899	8.40495	4.28028e-17	1.68015e-15
Litaf	3144.57	2.66706	0.317452	8.40149	4.40858e-17	1.72668e-15
Ass1	1708.74	-2.04937	0.244195	-8.39233	4.7662e-17	1.86261e-15
2310046K01Rik	202.174	-1.99379	0.237701	-8.38783	4.95191e-17	1.93092e-15
Perp	823.611	-2.76908	0.331027	-8.36513	6.00471e-17	2.33628e-15
Cxcr7	1799.39	-3.16212	0.378053	-8.36422	6.05145e-17	2.34929e-15
Vav1	37.8561	4.30826	0.515262	8.3613	6.20304e-17	2.40286e-15
Cbfa2t3	396.304	-2.45419	0.294261	-8.34018	7.41802e-17	2.86722e-15
Dhh	85.3648	-2.54392	0.306148	-8.30947	9.6134e-17	3.70766e-15
Incenp	43.7136	3.8334	0.461578	8.30499	9.98317e-17	3.84142e-15
Serpinh1	19371.5	3.83184	0.461404	8.30474	1.00037e-16	3.84142e-15
Txndc5	903.718	2.24763	0.271141	8.28952	1.13704e-16	4.35678e-15
Rfc5	129.136	2.36077	0.284887	8.28668	1.16449e-16	4.45229e-15
Rpa2	313.148	2.40115	0.289796	8.28566	1.17459e-16	4.48122e-15
Cd84	60.9923	3.09732	0.37411	8.27917	1.24035e-16	4.72189e-15
Pgf	69.6066	3.50251	0.423357	8.27319	1.30418e-16	4.95419e-15
Pira2	37.1403	6.15721	0.744304	8.27243	1.31253e-16	4.97523e-15
Cyth4	205.219	2.52143	0.304902	8.26965	1.34351e-16	5.08176e-15
Cdc7	59.6529	3.46869	0.420223	8.2544	1.52667e-16	5.76219e-15
Pgk1	2128.87	2.36555	0.286628	8.25302	1.54435e-16	5.81651e-15
AI662270	51.4916	2.92611	0.354892	8.24509	1.65039e-16	6.20266e-15
Sh3bgrl2	92.4501	3.65474	0.443514	8.24041	1.7162e-16	6.43629e-15
Nhp2	557.297	3.05824	0.371258	8.23749	1.7586e-16	6.58133e-15
Depdc1a	68.2226	3.20811	0.389577	8.23488	1.79743e-16	6.71242e-15
Nolc1	274.48	2.06324	0.251103	8.2167	2.09187e-16	7.79553e-15
C3ar1	65.1536	3.25406	0.396045	8.21637	2.09758e-16	7.80033e-15
Enpp4	795.191	-1.91831	0.233553	-8.21357	2.14714e-16	7.96787e-15
Gmfg	59.3454	2.77624	0.338169	8.2096	2.2192e-16	8.21801e-15
Fam118b	688.062	-1.80684	0.220159	-8.20696	2.26851e-16	8.38305e-15
Me2	134.306	2.05831	0.251207	8.19367	2.5337e-16	9.3435e-15
Mcm6	743.348	2.27071	0.277461	8.18389	2.74823e-16	1.01135e-14
Spon1	1150.49	-2.98401	0.364947	-8.17655	2.92092e-16	1.07266e-14
Mefv	33.6251	4.76606	0.584512	8.1539	3.52367e-16	1.29133e-14
Sqle	44.9133	3.56717	0.437735	8.14915	3.6649e-16	1.34031e-14
Fmo5	499.348	-2.46359	0.302455	-8.14532	3.78267e-16	1.38052e-14
Nrbp2	225.588	-2.31998	0.284918	-8.14264	3.86763e-16	1.40861e-14
Tcn2	1285.23	-1.65585	0.203506	-8.13658	4.06602e-16	1.47782e-14
Klk11	209.357	-2.94137	0.362171	-8.12148	4.6053e-16	1.67039e-14
Cenpa	106.411	3.30202	0.406822	8.11663	4.79322e-16	1.73499e-14
Rars	821.221	1.93579	0.23881	8.106	5.23144e-16	1.88974e-14
Fam107b	168.578	2.54778	0.314564	8.0994	5.52287e-16	1.99094e-14
Susd3	38.3246	4.56594	0.564296	8.09139	5.89871e-16	2.1221e-14
Plek	206.193	3.86546	0.47785	8.08927	6.00229e-16	2.15497e-14
Nup62	338.936	2.52372	0.312068	8.08708	6.11116e-16	2.1896e-14
Dynlt1a	78.7322	4.00566	0.495674	8.08124	6.41104e-16	2.2924e-14
Slc43a3	2305.39	-1.80262	0.223132	-8.07872	6.54488e-16	2.33553e-14
Btk	31.2047	5.33916	0.66137	8.07288	6.86597e-16	2.44517e-14
Casc5	56.7948	4.32617	0.536614	8.06198	7.50686e-16	2.66803e-14
Ecm2	526.478	-2.6135	0.324255	-8.06003	7.62769e-16	2.70553e-14
Gstt1	494.331	-2.71741	0.337309	-8.05615	7.87363e-16	2.78717e-14
Ncl	2719.83	1.98374	0.246469	8.04862	8.37348e-16	2.95818e-14
Col8a1	906.326	2.26318	0.282128	8.02182	1.04194e-15	3.67362e-14
Pde4b	299.615	1.95533	0.243763	8.02146	1.04492e-15	3.67679e-14
Retnlg	75.5992	4.21173	0.525565	8.01371	1.11297e-15	3.90844e-14
Ifi30	84.2607	2.59643	0.32413	8.01045	1.14285e-15	4.00542e-14
Dhfr	124.266	2.65889	0.331988	8.009	1.15646e-15	4.04508e-14
Clec4d	31.5194	5.10409	0.63789	8.00152	1.2289e-15	4.28997e-14
Sult1a1	429.796	-3.47099	0.433833	-8.00076	1.23657e-15	4.30825e-14
Cd177	51.5634	7.44129	0.930231	7.9994	1.25022e-15	4.34723e-14
Clspn	45.304	3.315	0.414495	7.99769	1.26776e-15	4.39955e-14
Galnt1	318.874	2.02058	0.25269	7.99629	1.28229e-15	4.44125e-14
Wdr77	479.355	1.78102	0.223271	7.97695	1.49994e-15	5.18493e-14
Trib2	98.8042	-2.54313	0.319098	-7.96975	1.59001e-15	5.48554e-14
Rassf4	51.6278	3.23143	0.405759	7.96391	1.66689e-15	5.73955e-14
Cenph	32.1456	3.97458	0.499911	7.95058	1.85646e-15	6.37985e-14
Ptprj	519.824	-3.12173	0.393128	-7.94074	2.00976e-15	6.89326e-14
Shmt2	278.832	2.26699	0.285677	7.93548	2.09677e-15	7.17777e-14
Slc25a5	15081.9	3.40821	0.429735	7.93095	2.17471e-15	7.43018e-14
Aph1b	727.788	-1.85797	0.234492	-7.92339	2.31129e-15	7.88157e-14
Pno1	189.767	1.80392	0.227856	7.91696	2.43394e-15	8.28384e-14
Oip5	61.2632	3.2496	0.41052	7.91581	2.4564e-15	8.3442e-14
Grwd1	217.151	2.5588	0.323263	7.91554	2.46181e-15	8.34654e-14
Usp10	218.558	2.11077	0.266753	7.91285	2.5157e-15	8.51289e-14
Txnip	1795.82	-1.67934	0.212399	-7.90656	2.64603e-15	8.93679e-14
Prnd	33.1214	6.00318	0.760795	7.89067	3.00579e-15	1.01325e-13
Nop16	410.538	2.23817	0.283988	7.88122	3.24203e-15	1.09081e-13
Ercc6l	44.3143	3.78566	0.481227	7.86667	3.64205e-15	1.22306e-13
C130050O18Rik	41.2025	3.79608	0.482599	7.86592	3.66383e-15	1.22804e-13
Tgoln2	301.923	2.37401	0.301959	7.86205	3.7791e-15	1.26428e-13
Ifitm6	28.9227	4.42999	0.56496	7.84126	4.46053e-15	1.48943e-13
Mustn1	238.233	-3.09475	0.39471	-7.84056	4.48542e-15	1.49491e-13
Slc40a1	61.3131	3.41748	0.436274	7.83332	4.75149e-15	1.58061e-13
Rab27b	219.304	-2.36428	0.301933	-7.83049	4.8597e-15	1.61357e-13
Myrip	53.1929	-3.21524	0.411424	-7.8149	5.50061e-15	1.82294e-13
Scn3b	123.997	-2.80038	0.358727	-7.80642	5.88331e-15	1.94612e-13
Pycr1	39.0838	3.63603	0.466267	7.79818	6.28064e-15	2.07367e-13
Nudt5	258.166	1.96835	0.252597	7.79245	6.57207e-15	2.16584e-13
Tmem48	67.8766	2.59137	0.332705	7.78878	6.76581e-15	2.2214e-13
Tsr1	209.615	1.81747	0.233339	7.78899	6.75466e-15	2.2214e-13
2610002D18Rik	29.7356	4.85541	0.62367	7.78522	6.95911e-15	2.28063e-13
Epsti1	35.5802	3.42292	0.439924	7.78071	7.21188e-15	2.35909e-13
Zbtb4	297.621	-1.90775	0.245198	-7.78044	7.22718e-15	2.35972e-13
Haus8	117.04	2.1081	0.271593	7.76198	8.36145e-15	2.72503e-13
Slfn9	85.5029	3.68484	0.474856	7.75991	8.49904e-15	2.76477e-13
Fscn1	31.9167	5.04396	0.650081	7.75896	8.56262e-15	2.78033e-13
Il15	228.852	-2.15365	0.277636	-7.75709	8.6901e-15	2.81655e-13
Cdkn3	60.428	3.85076	0.497374	7.74217	9.77354e-15	3.1619e-13
Prr11	35.5387	3.77935	0.488216	7.74115	9.85197e-15	3.18145e-13
Cdca4	266.424	1.8069	0.233545	7.73684	1.01919e-14	3.28521e-13
Pfkfb4	40.617	3.66795	0.47446	7.73078	1.06887e-14	3.43907e-13
Tnfrsf12a	773.544	2.71365	0.351408	7.72221	1.14332e-14	3.67194e-13
Ctla2a	3852.45	3.43996	0.445511	7.72139	1.15064e-14	3.68875e-13
Ralb	1725.36	2.24198	0.290458	7.71878	1.17451e-14	3.75843e-13
Gins1	47.3853	3.35265	0.434484	7.7164	1.19664e-14	3.82233e-13
Mxra8	912.213	-2.04552	0.265188	-7.71348	1.2243e-14	3.90361e-13
Mpeg1	27.9052	4.5722	0.593031	7.70988	1.25936e-14	4.00818e-13
Podxl	433.228	-2.00191	0.259855	-7.70395	1.31925e-14	4.19123e-13
Hcfc1r1	265.189	-1.93502	0.251419	-7.69639	1.39969e-14	4.43882e-13
Isl1	726.503	-1.61914	0.210412	-7.69512	1.41363e-14	4.47498e-13
Nudt17	67.5555	-2.6768	0.34827	-7.68599	1.5182e-14	4.79741e-13
Lynx1	145.885	-2.28106	0.296805	-7.68538	1.52541e-14	4.81158e-13
Hspd1	2495.86	2.14899	0.279721	7.68264	1.55839e-14	4.90686e-13
Obscn	87.3195	-3.62328	0.472027	-7.67599	1.64143e-14	5.1512e-13
Gsr	165.892	2.452	0.319439	7.67596	1.64183e-14	5.1512e-13
H2afz	12881.8	3.62428	0.472832	7.66506	1.78748e-14	5.59822e-13
Fcgr1	30.6556	4.44349	0.580053	7.6605	1.85215e-14	5.79052e-13
Eme1	47.132	3.34811	0.437185	7.65835	1.88337e-14	5.87771e-13
Bcl2a1b	36.217	4.1194	0.53795	7.6576	1.89433e-14	5.90149e-13
Plk4	53.1554	2.6601	0.347448	7.6561	1.91665e-14	5.96051e-13
Snn	52.4697	2.67717	0.349957	7.65002	2.00955e-14	6.23843e-13
Eif2s1	1396.82	2.03134	0.265568	7.64904	2.02488e-14	6.27501e-13
Nek2	34.5288	4.3289	0.56643	7.64241	2.13188e-14	6.59501e-13
Stxbp6	256.723	-1.83979	0.240827	-7.63946	2.18135e-14	6.72448e-13
Gkn3	1574.56	-2.50975	0.328515	-7.63968	2.17759e-14	6.72448e-13
Myo1g	28.0811	4.22883	0.553888	7.6348	2.2617e-14	6.96004e-13
Sema4a	49.5902	4.34824	0.56976	7.63172	2.31647e-14	7.1162e-13
Gria3	147.751	-2.68382	0.351693	-7.63115	2.32676e-14	7.13541e-13
Srpx2	195.831	2.05034	0.268762	7.62884	2.36876e-14	7.2516e-13
Ppa1	670.652	2.66515	0.349504	7.62553	2.4304e-14	7.42743e-13
Pik3cd	28.3593	4.6929	0.616684	7.60988	2.74348e-14	8.36974e-13
Iqgap3	29.6424	4.45525	0.585819	7.60516	2.84555e-14	8.66616e-13
H2-Q10	53.9675	4.48534	0.58998	7.60253	2.90394e-14	8.82879e-13
Nup93	230.369	1.99215	0.262084	7.60122	2.93348e-14	8.90327e-13
Bzw2	306.673	1.81527	0.239064	7.59321	3.12073e-14	9.45532e-13
Fxyd6	669.654	-2.20591	0.290534	-7.59261	3.13518e-14	9.48285e-13
F10	29.3962	4.96858	0.655533	7.57944	3.47053e-14	1.04792e-12
Timm8a1	220.663	1.86904	0.246985	7.56741	3.80727e-14	1.14764e-12
B4galnt1	27.5837	5.15364	0.681236	7.56513	3.87475e-14	1.16599e-12
Selenbp1	435.836	-2.78877	0.368753	-7.5627	3.94799e-14	1.18601e-12
Uchl3	168.108	1.94419	0.257101	7.56197	3.97008e-14	1.19062e-12
Fgd2	27.8051	4.23651	0.560332	7.56072	4.00853e-14	1.20011e-12
Plek2	472.369	-1.48434	0.196353	-7.55957	4.04414e-14	1.20873e-12
Cd59a	774.44	-1.88199	0.249402	-7.54602	4.48769e-14	1.33903e-12
Ftsj3	247.017	1.6896	0.223957	7.54432	4.54664e-14	1.35433e-12
Atl2	571.357	-2.26908	0.3008	-7.54348	4.57602e-14	1.36079e-12
Bcam	923.585	-3.03847	0.402875	-7.54196	4.6296e-14	1.37441e-12
3110062M04Rik	451.204	-2.19094	0.290775	-7.53483	4.88981e-14	1.44922e-12
Mastl	53.086	3.41807	0.454296	7.52389	5.3172e-14	1.57325e-12
Rras	227.254	-2.04055	0.271307	-7.52119	5.4281e-14	1.60338e-12
Tubb2c	2762.88	2.25412	0.300227	7.50803	6.00218e-14	1.76999e-12
Zwilch	35.067	3.49439	0.465742	7.50284	6.24516e-14	1.83858e-12
Tcf19	270.114	2.18902	0.291896	7.49929	6.41639e-14	1.88584e-12
Mmp9	36.1432	5.41846	0.722674	7.49779	6.49017e-14	1.90436e-12
Ube2t	34.7365	3.62918	0.484187	7.49541	6.6093e-14	1.9361e-12
Sykb	28.2239	4.57003	0.609919	7.49284	6.73992e-14	1.97109e-12
Nck1	750.642	-1.55379	0.207492	-7.48847	6.96836e-14	2.03336e-12
Actr3	1113.07	1.58117	0.211151	7.48832	6.97585e-14	2.03336e-12
Apln	27.8507	5.78663	0.77288	7.4871	7.04102e-14	2.04897e-12
Slc25a13	42.4703	2.86285	0.382521	7.48417	7.1998e-14	2.09173e-12
Specc1	174.017	-1.73674	0.23224	-7.47823	7.5329e-14	2.18491e-12
Relt	30.6473	5.02901	0.672541	7.47763	7.56725e-14	2.18769e-12
Tenc1	479.62	-1.96614	0.262932	-7.47778	7.55889e-14	2.18769e-12
Pira11	33.0322	5.90875	0.79026	7.47697	7.60565e-14	2.1952e-12
Arl11	25.3184	4.56479	0.611245	7.46802	8.14086e-14	2.34584e-12
BC055324	41.008	3.2981	0.441992	7.46191	8.52745e-14	2.45324e-12
Memo1	205.746	1.77053	0.2373	7.46113	8.57813e-14	2.46381e-12
Golt1b	959.079	1.77448	0.237868	7.45996	8.65496e-14	2.48184e-12
3200002M19Rik	72.1939	2.43628	0.327158	7.4468	9.56287e-14	2.73774e-12
Itpr2	171.914	-1.91518	0.257364	-7.4415	9.95479e-14	2.84533e-12
Suv39h1	135.767	2.01206	0.2704	7.44107	9.98715e-14	2.84997e-12
BC030867	29.8405	4.59083	0.617358	7.43625	1.03584e-13	2.95114e-12
Btbd3	160.769	-2.15323	0.289568	-7.436	1.03779e-13	2.95194e-12
Tmem173	400.06	1.97738	0.265942	7.43539	1.04259e-13	2.96082e-12
Stip1	889.568	1.89106	0.254428	7.43261	1.06478e-13	3.019e-12
Amd2	146.876	1.85535	0.249668	7.43129	1.07546e-13	3.04439e-12
Fam83d	29.5053	4.48896	0.604231	7.42922	1.09238e-13	3.08732e-12
Cdk4	1898.61	2.38767	0.322546	7.40257	1.33575e-13	3.76913e-12
Hat1	400.58	1.94456	0.262996	7.39389	1.42597e-13	4.01727e-12
Tuba1b	13042.3	2.93938	0.398372	7.37848	1.60106e-13	4.50335e-12
Kalrn	122.179	-2.15684	0.292406	-7.37617	1.62909e-13	4.57492e-12
Dctpp1	180.843	2.53138	0.343231	7.37516	1.64152e-13	4.60252e-12
Diap3	28.9151	4.41105	0.598213	7.37372	1.65933e-13	4.64507e-12
Itgb4	195.607	-1.80577	0.244979	-7.37111	1.69212e-13	4.72937e-12
Ilf3	578.05	1.52937	0.207905	7.35609	1.89369e-13	5.28437e-12
Timp2	1049.84	-2.09793	0.285603	-7.34564	2.04776e-13	5.70531e-12
Fhl1	4322.53	-2.12844	0.289919	-7.34151	2.112e-13	5.87502e-12
Dscc1	26.4386	4.5826	0.625019	7.33193	2.26856e-13	6.30061e-12
Gja4	10182.6	3.08825	0.421669	7.32388	2.40904e-13	6.68028e-12
Sass6	86.0126	2.16603	0.295819	7.32214	2.44047e-13	6.75683e-12
6430562O15Rik	96.4716	2.54854	0.348137	7.3205	2.47056e-13	6.8294e-12
Syn2	33.2774	-4.10331	0.560719	-7.31793	2.51822e-13	6.95029e-12
2210020M01Rik	110.329	-2.52776	0.345989	-7.30591	2.75405e-13	7.58931e-12
Pcna	1053.6	2.31668	0.317156	7.30454	2.78227e-13	7.65514e-12
Sdc2	625.909	-1.97558	0.270652	-7.29933	2.89195e-13	7.94455e-12
Hmha1	53.9364	3.52364	0.482774	7.29875	2.90459e-13	7.96686e-12
Trpv2	30.1464	3.92166	0.537418	7.29722	2.93764e-13	8.04503e-12
Mns1	46.2694	3.02448	0.414727	7.29271	3.03787e-13	8.30664e-12
Il17ra	28.6385	4.0215	0.551549	7.29128	3.07028e-13	8.3823e-12
Mthfd1	194.434	2.07123	0.284196	7.28802	3.14548e-13	8.57434e-12
Cldn15	237.766	-2.07079	0.284502	-7.27864	3.37205e-13	9.14959e-12
Mars	141.638	2.01479	0.2768	7.27888	3.36598e-13	9.14959e-12
Erh	2834.29	2.8606	0.39301	7.27868	3.37097e-13	9.14959e-12
Lims2	1449.67	-3.09143	0.424859	-7.27637	3.4291e-13	9.27591e-12
Tspan7	4300.04	-1.49639	0.205649	-7.2764	3.4285e-13	9.27591e-12
Stard13	118.232	-1.93854	0.266491	-7.2743	3.48234e-13	9.40551e-12
Tob1	127.212	-2.17077	0.29863	-7.26909	3.61906e-13	9.75986e-12
Col5a2	1892.15	1.7941	0.246932	7.26555	3.71513e-13	1.00037e-11
Aars	217.649	1.88395	0.259368	7.26365	3.76784e-13	1.01302e-11
Tubb5	15531	3.09822	0.42663	7.26208	3.8119e-13	1.0233e-11
Cd7	23.3403	4.90808	0.67623	7.258	3.9285e-13	1.053e-11
Itga9	330.427	-2.57147	0.35432	-7.25749	3.94351e-13	1.05543e-11
Dkc1	465.552	1.47904	0.20389	7.25414	4.04209e-13	1.08017e-11
Sox13	172.308	-1.719	0.237022	-7.25249	4.09165e-13	1.09176e-11
Rfk	316.628	-1.71968	0.237275	-7.2476	4.24221e-13	1.13023e-11
Adipor2	349.479	-1.62916	0.224831	-7.24615	4.28774e-13	1.14064e-11
Tspan18	54.7157	2.41394	0.333414	7.24008	4.48435e-13	1.19115e-11
AU021092	1539.03	-1.96517	0.271465	-7.23913	4.51583e-13	1.19771e-11
Rbmxrt	585.431	1.83549	0.25364	7.23658	4.60133e-13	1.21856e-11
Vmp1	1228.4	1.75284	0.242275	7.23492	4.65816e-13	1.23176e-11
B430306N03Rik	24.1634	4.93449	0.68233	7.23182	4.76575e-13	1.25833e-11
Shmt1	44.8292	3.40996	0.471847	7.22683	4.94402e-13	1.30151e-11
Cmklr1	60.8958	-3.28478	0.454515	-7.227	4.93769e-13	1.30151e-11
Dsn1	91.0696	2.64668	0.366361	7.22425	5.03881e-13	1.32449e-11
Scarb1	163.04	2.08713	0.288936	7.22351	5.06616e-13	1.3297e-11
Ntn1	281.588	-2.32764	0.322587	-7.21555	5.37173e-13	1.40781e-11
Gm14548	23.7258	5.58373	0.774336	7.211	5.55421e-13	1.45348e-11
Fabp3	56.6564	-4.93705	0.684808	-7.2094	5.61998e-13	1.46851e-11
Nudcd2	318.892	1.73136	0.240189	7.20832	5.66471e-13	1.47801e-11
A430107O13Rik	159.457	-1.92616	0.267233	-7.20778	5.68698e-13	1.48164e-11
Prmt7	177.394	2.03652	0.282738	7.20287	5.8959e-13	1.5338e-11
Clec12a	29.6903	3.39477	0.471552	7.19915	6.05901e-13	1.57392e-11
Pmp22	842.021	-1.4412	0.200277	-7.19605	6.19829e-13	1.60773e-11
Fkbp11	171.628	2.51706	0.349837	7.19495	6.24836e-13	1.61834e-11
Emb	251.619	1.95812	0.272397	7.18847	6.55219e-13	1.69455e-11
Arhgap11a	24.0568	4.69583	0.653656	7.18395	6.7724e-13	1.74894e-11
Klhdc4	155.258	1.9308	0.268969	7.17853	7.04667e-13	1.81711e-11
Csf2ra	30.952	3.17057	0.441707	7.17799	7.07451e-13	1.82163e-11
Epas1	2101.67	-2.20087	0.306631	-7.1776	7.09482e-13	1.82421e-11
Nup43	137.301	2.20798	0.30774	7.17481	7.24073e-13	1.85902e-11
Sncg	255.401	-2.07046	0.288696	-7.17176	7.40378e-13	1.89812e-11
Bmx	1494.1	-1.9212	0.26791	-7.17106	7.44201e-13	1.90515e-11
Cyp51	100.261	2.25083	0.3141	7.16595	7.72506e-13	1.97475e-11
Prpf31	460.441	1.57563	0.21999	7.16225	7.93631e-13	2.02582e-11
Ngf	25.5095	5.26514	0.735578	7.15783	8.1966e-13	2.08925e-11
Parm1	311.239	-2.42174	0.338459	-7.1552	8.35527e-13	2.12662e-11
Tcp1	2189.57	1.88504	0.263468	7.15473	8.38361e-13	2.13076e-11
Tpd52	891.132	1.6756	0.234319	7.15095	8.6177e-13	2.18711e-11
Slc7a11	33.6378	3.55833	0.497651	7.15024	8.66232e-13	2.19528e-11
BC048355	26.6424	3.80351	0.532116	7.1479	8.8117e-13	2.22949e-11
Rnase4	1895.68	-1.57816	0.220792	-7.14773	8.82253e-13	2.22949e-11
Pa2g4	1447.9	1.77481	0.248317	7.14734	8.84767e-13	2.23265e-11
Trem3	24.2633	6.04947	0.846439	7.14696	8.87184e-13	2.23555e-11
Cfl1	16178.5	3.05691	0.427985	7.14258	9.15969e-13	2.3048e-11
Trp53	2130.59	2.51133	0.351671	7.14113	9.25687e-13	2.32594e-11
Dhrs7	751.008	-1.6843	0.235978	-7.13752	9.50293e-13	2.38099e-11
Tagln2	9701.12	2.88	0.403495	7.13763	9.49526e-13	2.38099e-11
Hn1	1663.79	2.11622	0.296552	7.13609	9.60249e-13	2.40253e-11
Emcn	2766.06	2.16832	0.304009	7.13243	9.86113e-13	2.46375e-11
March1	31.6961	3.64835	0.51159	7.13139	9.93605e-13	2.47896e-11
Hspa8	55221.7	3.22957	0.453038	7.12871	1.01315e-12	2.52417e-11
1190002N15Rik	96.6694	-2.45539	0.344515	-7.12709	1.02516e-12	2.55048e-11
Pitrm1	395.749	1.56533	0.219754	7.1231	1.05527e-12	2.62169e-11
Ranbp1	1669.45	2.64918	0.372194	7.11774	1.09709e-12	2.72176e-11
Cct3	1309.64	1.84064	0.25903	7.1059	1.19539e-12	2.96149e-11
Eif5a	12492.2	2.96821	0.41776	7.10507	1.20259e-12	2.97515e-11
Gapt	22.6604	4.83122	0.680408	7.10048	1.24324e-12	3.07142e-11
H2-DMa	194.487	2.28453	0.321917	7.09664	1.2783e-12	3.15361e-11
Sema3f	133.375	-1.84172	0.259945	-7.08502	1.39022e-12	3.42495e-11
Galntl4	59.1947	-2.43864	0.344611	-7.07651	1.47834e-12	3.63697e-11
Actl6a	520.782	1.73368	0.24504	7.0751	1.49337e-12	3.66884e-11
Pi16	448.691	-2.65797	0.375709	-7.07456	1.49926e-12	3.67818e-11
Asns	176.742	3.31549	0.469235	7.06573	1.59771e-12	3.91429e-11
Fam189a2	102.282	-2.35604	0.334031	-7.05337	1.7464e-12	4.27265e-11
Ptprb	3464.9	-2.18279	0.30952	-7.05217	1.76142e-12	4.30343e-11
Slc6a6	75.9244	2.54717	0.36156	7.04493	1.85549e-12	4.527e-11
Adssl1	32.9124	3.40085	0.482902	7.04252	1.88798e-12	4.59991e-11
Timp1	267.325	2.16184	0.307002	7.04177	1.89812e-12	4.61823e-11
Tppp	38.5689	-3.93687	0.559249	-7.03958	1.92824e-12	4.68507e-11
Pdlim2	421.452	-1.93178	0.27469	-7.03258	2.02754e-12	4.91958e-11
Eftud2	405.619	1.48807	0.211689	7.0295	2.07278e-12	5.02244e-11
Tuba1a	14980.1	3.0135	0.428928	7.02565	2.13066e-12	5.15562e-11
Prep	169.729	1.9492	0.277453	7.02533	2.13557e-12	5.16042e-11
G3bp1	806.761	1.82566	0.259907	7.02428	2.15179e-12	5.19252e-11
Mybbp1a	351.005	1.95916	0.278963	7.02301	2.1714e-12	5.23269e-11
Ace	1991.72	-1.8659	0.265895	-7.01745	2.25956e-12	5.43772e-11
Mettl7a1	200.5	-3.06063	0.436244	-7.01587	2.28519e-12	5.49191e-11
Fpr1	25.5519	3.82254	0.544901	7.01511	2.29775e-12	5.5146e-11
Itgb3	92.1329	2.36056	0.336592	7.01312	2.3306e-12	5.58584e-11
Col4a3	1593.45	-3.31639	0.47336	-7.00607	2.45111e-12	5.86316e-11
Klf10	897.682	-1.67119	0.238538	-7.00596	2.45294e-12	5.86316e-11
Ankrd33b	55.7576	-2.50263	0.357387	-7.00257	2.51305e-12	5.99872e-11
Rrp12	34.8186	3.61713	0.516877	6.99805	2.59555e-12	6.18728e-11
Tmem55b	277.677	1.87382	0.26778	6.99759	2.60405e-12	6.19918e-11
Ptchd1	197.281	2.18946	0.313082	6.99324	2.68616e-12	6.38605e-11
2900041M22Rik	88.5951	-2.48436	0.355339	-6.99152	2.71931e-12	6.45618e-11
Cct6a	1394.66	1.71474	0.245441	6.98639	2.82056e-12	6.68756e-11
Samhd1	361.304	1.49694	0.214671	6.97321	3.09791e-12	7.33532e-11
Myo1b	38.2754	2.95078	0.423253	6.97167	3.13198e-12	7.40606e-11
Gart	175.225	1.9693	0.282524	6.97036	3.16124e-12	7.46527e-11
Htra1	312.125	-1.88761	0.270954	-6.96655	3.24802e-12	7.65995e-11
Npm1	9162.24	2.52369	0.362355	6.96467	3.29168e-12	7.75256e-11
Plbd1	214.085	3.21129	0.461415	6.95966	3.41105e-12	8.02301e-11
Hist1h2bc	204.712	-1.98041	0.284942	-6.95022	3.64717e-12	8.56698e-11
Tubg1	229.498	2.07706	0.298967	6.94747	3.71906e-12	8.72424e-11
Pkp4	384.399	-1.87669	0.270166	-6.94642	3.74665e-12	8.7773e-11
Slc43a2	30.2667	3.66696	0.5283	6.94105	3.89205e-12	9.10585e-11
Orc1	28.0797	3.72939	0.538106	6.93059	4.19077e-12	9.79177e-11
Dkk2	322.941	2.06356	0.297909	6.92681	4.30432e-12	1.00438e-10
E130306D19Rik	23.1953	4.14626	0.598795	6.92434	4.37997e-12	1.02068e-10
Lpxn	35.9456	3.47135	0.50196	6.91561	4.65863e-12	1.08412e-10
Sp110	452.553	-1.64204	0.237446	-6.91543	4.66446e-12	1.08412e-10
Marveld1	223.848	-1.6946	0.24537	-6.90632	4.97383e-12	1.1545e-10
Dnmt1	204.594	2.16833	0.314157	6.90206	5.12533e-12	1.18811e-10
Arl4d	41.7274	-3.30309	0.479116	-6.89412	5.41975e-12	1.25471e-10
1500015O10Rik	589.916	-3.13868	0.455373	-6.89256	5.47967e-12	1.26692e-10
Nutf2-ps1	2168	2.79522	0.405584	6.89185	5.50696e-12	1.27157e-10
Rnf149	93.5218	2.17251	0.315386	6.88841	5.64208e-12	1.30107e-10
I830077J02Rik	22.075	4.20368	0.610495	6.88569	5.75063e-12	1.32437e-10
Itgal	22.4144	4.18104	0.60823	6.87411	6.23768e-12	1.43467e-10
Surf4	1704.38	1.85007	0.269183	6.87293	6.28981e-12	1.44478e-10
Ube2l6	724.593	-1.84951	0.269118	-6.87249	6.30887e-12	1.44727e-10
Tfdp1	150.067	2.22659	0.324054	6.87105	6.37327e-12	1.46015e-10
Prodh	92.1508	2.18558	0.318404	6.86418	6.6872e-12	1.52961e-10
Smpdl3a	844.255	-2.1265	0.309803	-6.86404	6.69379e-12	1.52961e-10
Col18a1	535.274	1.63462	0.238161	6.86349	6.7197e-12	1.53355e-10
Glul	437.293	-1.57612	0.229679	-6.86231	6.77581e-12	1.54436e-10
Mlf1ip	64.0998	2.27831	0.332018	6.86202	6.78926e-12	1.54543e-10
Plaur	2142.26	2.46435	0.359281	6.85911	6.92926e-12	1.57527e-10
Dna2	35.8674	3.57711	0.521792	6.85544	7.10923e-12	1.61411e-10
Ephx1	1539.66	-2.56391	0.374135	-6.8529	7.23695e-12	1.64099e-10
Smyd5	142.819	2.33563	0.341079	6.84778	7.50037e-12	1.69854e-10
Pde2a	20.2112	4.70803	0.687673	6.84633	7.57698e-12	1.7137e-10
Zfp945	72.0348	-2.23138	0.326183	-6.84089	7.87044e-12	1.77779e-10
Rab32	130.317	1.94308	0.284087	6.83973	7.93445e-12	1.78996e-10
Adamts10	238.925	-1.70291	0.249144	-6.83503	8.19895e-12	1.84727e-10
Megf6	109.645	-1.88038	0.275131	-6.83446	8.23127e-12	1.85219e-10
Pfn1	10498.4	2.9747	0.435763	6.82643	8.70545e-12	1.9564e-10
Ncapg2	77.3398	2.81914	0.413106	6.82425	8.83879e-12	1.98384e-10
Gapdh	10417.8	2.80533	0.411176	6.82271	8.93411e-12	2.00269e-10
Stk32b	70.3662	-2.54781	0.373452	-6.82233	8.95744e-12	2.00538e-10
Hist1h2ae	32.0643	4.18416	0.613637	6.81863	9.19137e-12	2.05514e-10
Gsto1	134.597	2.12515	0.311685	6.81825	9.2155e-12	2.05793e-10
Vipr1	27.5523	-3.79387	0.556494	-6.81745	9.26708e-12	2.06684e-10
Dock2	24.9739	3.79208	0.556496	6.81422	9.47781e-12	2.11026e-10
Bcl6b	289.649	1.94712	0.285748	6.8141	9.48565e-12	2.11026e-10
Aimp2	342.444	1.7343	0.254803	6.80645	1.00035e-11	2.22266e-10
Hsp90aa1	1154.53	1.54711	0.227724	6.7938	1.09217e-11	2.42362e-10
Klf9	303.791	-2.38536	0.351196	-6.79212	1.10498e-11	2.44899e-10
Noc4l	102.436	1.97127	0.290874	6.77706	1.22649e-11	2.71488e-10
Abcf2	474.729	1.53314	0.226261	6.77596	1.23579e-11	2.73203e-10
Slc31a1	254.615	1.64785	0.243222	6.77508	1.2434e-11	2.74543e-10
Pqlc3	268.418	-1.70089	0.251366	-6.76658	1.31865e-11	2.90794e-10
Ifrd2	195.988	1.72912	0.255593	6.76513	1.33186e-11	2.93341e-10
Gpr132	24.9502	3.99984	0.591501	6.76218	1.3593e-11	2.99013e-10
Gap43	52.3873	2.77433	0.410384	6.76033	1.37675e-11	3.02474e-10
Nudcd1	164.85	1.8116	0.268531	6.74635	1.51614e-11	3.32685e-10
Rg9mtd2	71.5614	1.93707	0.287139	6.74609	1.51882e-11	3.32859e-10
Lyve1	158.158	-2.81782	0.418101	-6.73956	1.58872e-11	3.47746e-10
Ssrp1	1084.64	1.4625	0.217009	6.73934	1.59104e-11	3.47823e-10
Msn	11132.3	2.30945	0.3427	6.73898	1.59498e-11	3.48254e-10
Emr4	38.5734	3.465	0.514193	6.73871	1.59794e-11	3.4847e-10
Rnf215	106.198	-2.13944	0.317568	-6.73696	1.6174e-11	3.52278e-10
Ipo4	200.227	1.90686	0.283168	6.73403	1.65029e-11	3.58999e-10
4930427A07Rik	29.8305	3.8006	0.564441	6.73339	1.65752e-11	3.60128e-10
Hyal1	196.798	-2.1536	0.319933	-6.73141	1.68029e-11	3.64627e-10
Adcy6	88.8951	-2.04631	0.304184	-6.72721	1.72949e-11	3.74843e-10
Dock10	24.1813	3.96944	0.590499	6.72217	1.7904e-11	3.8757e-10
Zfp423	59.3591	-2.59055	0.385429	-6.72122	1.80214e-11	3.89632e-10
Aqp9	20.3858	5.29224	0.787598	6.71946	1.82398e-11	3.93872e-10
Hspa5	12606.5	2.38804	0.355572	6.71606	1.86701e-11	4.02673e-10
Rdm1	195.386	-2.3527	0.350361	-6.71508	1.8796e-11	4.04894e-10
9430020K01Rik	906.029	-1.76227	0.262455	-6.71456	1.88638e-11	4.0586e-10
Traip	38.213	3.54528	0.528456	6.70876	1.96289e-11	4.21807e-10
Mif	768.671	2.50954	0.37411	6.70803	1.9727e-11	4.23399e-10
Itm2a	265.965	-2.12449	0.316796	-6.70616	1.9981e-11	4.28039e-10
Dock6	209.471	-2.03831	0.303949	-6.70608	1.99916e-11	4.28039e-10
Pcbp3	122.998	1.95653	0.291784	6.70542	2.00834e-11	4.29484e-10
Taf9b	353.196	-1.76607	0.263394	-6.70504	2.01345e-11	4.30054e-10
Brip1	37.9324	3.28472	0.490097	6.70219	2.05312e-11	4.37999e-10
Fam63b	205.878	-1.89104	0.2822	-6.70106	2.06918e-11	4.40892e-10
Psmc3ip	54.8182	2.37594	0.354662	6.69916	2.09622e-11	4.46117e-10
Mnda	46.1155	2.76554	0.412967	6.69677	2.13078e-11	4.52925e-10
Depdc7	27.5522	3.02111	0.45124	6.69513	2.15476e-11	4.57473e-10
Alox5ap	721.97	1.93932	0.290104	6.68492	2.3105e-11	4.89947e-10
Kmo	18.8069	5.23976	0.784435	6.67965	2.39507e-11	5.07271e-10
Lrmp	21.319	4.52856	0.678004	6.67926	2.40156e-11	5.08038e-10
Gcsh	338.652	1.55656	0.233124	6.67696	2.43944e-11	5.15434e-10
Tmem40	31.936	3.07111	0.460307	6.67187	2.52558e-11	5.3236e-10
Tom1l1	177.659	-1.94547	0.291585	-6.67204	2.52265e-11	5.3236e-10
Fkbp10	1268.38	1.8681	0.280043	6.67075	2.54493e-11	5.358e-10
Rab44	23.6391	5.84021	0.87681	6.66074	2.72447e-11	5.71557e-10
Gas7	76.7939	2.72514	0.409117	6.66103	2.7191e-11	5.71557e-10
Prr15	81.4223	-2.18097	0.327432	-6.66084	2.72273e-11	5.71557e-10
Fam20a	37.7569	-2.98405	0.448176	-6.65823	2.77152e-11	5.80737e-10
Ifngr2	217.679	2.16532	0.325229	6.65782	2.77919e-11	5.81653e-10
Tmsb4x	49605.4	2.92526	0.439487	6.65608	2.81223e-11	5.87873e-10
Ddx39b	1193.78	1.67469	0.251647	6.65494	2.83423e-11	5.9177e-10
Gins3	41.2636	2.40825	0.362161	6.64966	2.93766e-11	6.12643e-10
Parp1	192.037	1.8682	0.281059	6.647	2.99126e-11	6.23084e-10
Cd37	24.8937	3.38188	0.508978	6.64446	3.04323e-11	6.3242e-10
Nmral1	73.9344	2.40296	0.361646	6.64451	3.04224e-11	6.3242e-10
Tcta	260.398	-1.786	0.269137	-6.63602	3.22276e-11	6.6894e-10
Mpzl1	86.4761	1.96692	0.296526	6.6332	3.28491e-11	6.81041e-10
Trpv4	441.053	-1.32648	0.199996	-6.63254	3.29965e-11	6.83295e-10
Tmem140	481.168	-2.06738	0.311806	-6.63034	3.34916e-11	6.92735e-10
Ptpro	22.1946	3.88615	0.586267	6.62864	3.38792e-11	6.99932e-10
Parvg	26.7613	3.55336	0.536742	6.62024	3.58623e-11	7.40038e-10
Pigp	264.359	-1.63668	0.24735	-6.61689	3.66839e-11	7.56108e-10
Tmem141	111.069	-2.09654	0.316884	-6.61612	3.68756e-11	7.59174e-10
Psrc1	20.0153	3.91087	0.59134	6.61358	3.75133e-11	7.71402e-10
Atp8b4	21.1046	4.43371	0.670707	6.6105	3.83031e-11	7.86727e-10
Marcksl1	18.898	4.91944	0.74496	6.60363	4.01201e-11	8.23091e-10
Adh1	3875.87	-2.26004	0.342323	-6.60207	4.05464e-11	8.30871e-10
Vipr2	59.6484	-2.34345	0.355035	-6.60062	4.09454e-11	8.38076e-10
Tns1	736.05	-1.6202	0.245571	-6.59768	4.17651e-11	8.53864e-10
A530064D06Rik	21.0846	5.34977	0.810905	6.59728	4.18758e-11	8.55138e-10
Dennd1c	20.5125	4.65316	0.705437	6.59615	4.21986e-11	8.60734e-10
Kdelr3	357.621	1.86456	0.282758	6.59421	4.27516e-11	8.71008e-10
Crispld2	46.2981	2.44613	0.371686	6.58119	4.66689e-11	9.49723e-10
Ttf2	52.1662	2.27066	0.345664	6.56897	5.06637e-11	1.02983e-09
Gm6377	18.3188	4.84026	0.736981	6.56768	5.11038e-11	1.03758e-09
Slc19a1	73.1723	3.04655	0.463913	6.56708	5.13111e-11	1.0406e-09
Tnrc6c	320.935	-1.55353	0.236652	-6.56463	5.21612e-11	1.05662e-09
Enpp5	435.309	-2.12033	0.323169	-6.56106	5.3426e-11	1.081e-09
Unc45b	47.202	-2.66088	0.40602	-6.55357	5.61767e-11	1.13536e-09
4930547N16Rik	31.9425	3.28564	0.501424	6.55263	5.65328e-11	1.14125e-09
Mfsd6	223.174	-1.72532	0.263449	-6.54895	5.79422e-11	1.16837e-09
Snrpd1	557.265	2.28064	0.348295	6.54802	5.8305e-11	1.17434e-09
Ppfia4	25.1876	4.00982	0.612528	6.54634	5.89658e-11	1.1863e-09
Timp4	68.6204	-3.02628	0.462594	-6.54198	6.07097e-11	1.22e-09
Acpp	49.6028	-2.37901	0.364049	-6.53486	6.36676e-11	1.27798e-09
Mex3a	26.1774	3.42349	0.523985	6.53356	6.42254e-11	1.28772e-09
Pgcp	1493.66	-2.18058	0.333925	-6.53015	6.57041e-11	1.31587e-09
Tmtc1	237.65	-1.97682	0.302916	-6.52594	6.75748e-11	1.3518e-09
Rasa3	143.95	1.8912	0.289838	6.52503	6.79858e-11	1.35849e-09
Ece2	123.806	1.74405	0.267317	6.52427	6.83342e-11	1.36391e-09
Eef1e1	314.222	1.95443	0.299903	6.51687	7.17876e-11	1.43121e-09
Entpd7	126.611	1.77928	0.27306	6.51607	7.21729e-11	1.43727e-09
Enc1	709.332	1.70176	0.261321	6.51216	7.40791e-11	1.47357e-09
Tgif1	343.717	1.73093	0.266235	6.50151	7.95161e-11	1.57995e-09
Ccdc68	249.962	-2.66136	0.409781	-6.49458	8.32633e-11	1.65254e-09
Actg1	49566.8	2.70946	0.417356	6.49196	8.47274e-11	1.67971e-09
Cenpp	24.0485	3.38888	0.523756	6.47035	9.77775e-11	1.93626e-09
Foxm1	37.9207	3.52763	0.545228	6.47002	9.79897e-11	1.93829e-09
AI467606	282.173	-1.46713	0.226896	-6.46606	1.0059e-10	1.9875e-09
Itga2	18.8699	5.63598	0.872177	6.46196	1.03355e-10	2.03985e-09
Rpsa	12497.2	2.74065	0.424228	6.46033	1.04472e-10	2.05958e-09
Creld2	359.332	1.83952	0.284784	6.45937	1.05139e-10	2.07042e-09
Nup107	201.248	1.56174	0.242008	6.45325	1.09477e-10	2.15345e-09
Cox7a1	42.1893	-4.77614	0.740319	-6.45146	1.10774e-10	2.17655e-09
Eif1a	702.898	1.35701	0.21056	6.44479	1.1576e-10	2.27199e-09
Inpp4b	19.5258	4.03198	0.625687	6.44409	1.16296e-10	2.27997e-09
Pgd	397.805	1.94244	0.301522	6.44212	1.17818e-10	2.30725e-09
Arhgap28	32.0011	2.71379	0.4218	6.43384	1.24423e-10	2.43389e-09
Apbb1ip	22.9466	3.97351	0.617666	6.43311	1.25021e-10	2.44288e-09
Tardbp	532.884	1.42927	0.222418	6.42608	1.3094e-10	2.55572e-09
Set	673.375	1.71539	0.267139	6.42135	1.35069e-10	2.6334e-09
Fanca	20.4099	3.74138	0.583051	6.4169	1.39074e-10	2.70848e-09
Sae1	698.839	1.59904	0.249442	6.41045	1.45093e-10	2.8226e-09
Yars	227.964	1.70483	0.265963	6.41003	1.45487e-10	2.82716e-09
Ilf2	676.878	1.42541	0.222445	6.40791	1.47526e-10	2.86362e-09
Ccrl2	206.803	-1.90992	0.298553	-6.39726	1.58191e-10	3.06728e-09
Tars	710.214	1.35803	0.212413	6.39335	1.6229e-10	3.1433e-09
Rps6kl1	47.6969	-2.96913	0.464587	-6.3909	1.64917e-10	3.19068e-09
Lsr	297.249	-1.90871	0.298871	-6.38639	1.69849e-10	3.28251e-09
Dnajc9	378.474	1.87499	0.293608	6.38602	1.70262e-10	3.28689e-09
Pxdn	241.846	2.07719	0.325315	6.38516	1.71222e-10	3.30182e-09
Hist1h1b	19.2639	4.59426	0.719548	6.38492	1.71484e-10	3.30327e-09
Aaas	233.642	1.9575	0.306674	6.383	1.73657e-10	3.34147e-09
Spint1	17.2223	6.23128	0.97676	6.37954	1.77616e-10	3.41393e-09
Nradd	109.869	1.87664	0.29464	6.36928	1.89924e-10	3.64653e-09
Fhl2	18.8536	4.60496	0.723613	6.36384	1.96774e-10	3.77396e-09
Gm6793	638.648	1.81099	0.2846	6.36329	1.9748e-10	3.78339e-09
Foxc1	168.054	-1.90078	0.298862	-6.36007	2.01665e-10	3.85938e-09
Ramp2	1800.05	-1.75513	0.276215	-6.35423	2.09473e-10	4.00447e-09
Map3k6	74.5258	-2.28984	0.360973	-6.34353	2.24566e-10	4.28836e-09
Runx3	19.785	3.80121	0.59935	6.34221	2.26486e-10	4.32036e-09
Acyp2	83.6341	-2.04757	0.323252	-6.33428	2.38445e-10	4.53868e-09
Rsl1d1	774.071	1.2993	0.205121	6.33433	2.38382e-10	4.53868e-09
Fubp1	600.716	1.24106	0.195957	6.33332	2.39946e-10	4.56233e-09
Use1	404.406	-1.38505	0.218904	-6.32722	2.4962e-10	4.73992e-09
Ncln	299.132	1.85985	0.293949	6.32709	2.49823e-10	4.73992e-09
Matk	18.529	3.96716	0.627204	6.32516	2.52973e-10	4.79454e-09
Rsph9	87.4976	-2.23579	0.353572	-6.32344	2.55811e-10	4.84314e-09
Cct8	2015.84	1.5649	0.247511	6.32256	2.57264e-10	4.86543e-09
Adh7	2458.4	-2.10151	0.332589	-6.31863	2.63885e-10	4.98531e-09
Sh3tc1	42.3058	2.4659	0.390344	6.31723	2.66285e-10	5.02527e-09
Gas6	243.153	-2.4265	0.384127	-6.31692	2.66822e-10	5.03003e-09
Rbm14	232.147	1.78558	0.282856	6.31267	2.74265e-10	5.16483e-09
Psmd1	982.2	1.32859	0.210488	6.31196	2.75531e-10	5.18316e-09
Ptma	37747.8	2.74149	0.434467	6.31002	2.79003e-10	5.24288e-09
4632434I11Rik	29.535	2.73066	0.432776	6.30963	2.79696e-10	5.25032e-09
Ubl3	552.628	-1.48054	0.234833	-6.30464	2.88864e-10	5.41666e-09
Cct2	1064.78	1.4605	0.231818	6.30019	2.97278e-10	5.56853e-09
Gng2	23.9707	3.28792	0.522034	6.29829	3.00948e-10	5.6313e-09
Bace2	457.697	-2.08524	0.331097	-6.29797	3.01578e-10	5.63712e-09
Wdr12	257.949	1.522	0.241744	6.29593	3.05565e-10	5.7056e-09
F13a1	170.885	2.59934	0.412956	6.29448	3.08439e-10	5.75319e-09
Lamb2	217.781	-2.08258	0.331092	-6.29002	3.17416e-10	5.91439e-09
Wdhd1	53.7729	2.53381	0.402868	6.28943	3.18625e-10	5.93065e-09
Tnpo1	103.333	1.92534	0.30675	6.27658	3.46095e-10	6.43518e-09
Itpripl1	525.665	1.94911	0.310562	6.27608	3.4721e-10	6.44913e-09
Wdr18	447.252	1.56314	0.249112	6.27488	3.49907e-10	6.49239e-09
Acot2	84.1681	-1.93602	0.308809	-6.26932	3.62636e-10	6.72151e-09
A430084P05Rik	19.2529	3.92639	0.626679	6.26539	3.71896e-10	6.88593e-09
Csf2rb2	16.5221	4.7	0.750847	6.25959	3.85982e-10	7.13925e-09
Timp3	4989.6	-1.75808	0.28088	-6.25919	3.86988e-10	7.15037e-09
Troap	17.5497	4.29904	0.687293	6.25503	3.97433e-10	7.33569e-09
Dlx5	199.317	-2.00281	0.320246	-6.25398	4.00134e-10	7.37784e-09
Gatsl3	175.061	-1.903	0.304594	-6.24768	4.16604e-10	7.6735e-09
Rpl5	4734.63	2.3263	0.37263	6.24293	4.29463e-10	7.90212e-09
Sdf2l1	252.271	2.24037	0.358919	6.24197	4.32082e-10	7.94204e-09
Arhgap18	49.2808	2.22362	0.356431	6.23857	4.41601e-10	8.10856e-09
Rfc3	175.306	1.93531	0.310326	6.23636	4.47881e-10	8.21534e-09
Nop2	241.88	1.90383	0.305294	6.23607	4.487e-10	8.22182e-09
Pkm2	10380.4	2.6314	0.422295	6.2312	4.62884e-10	8.47294e-09
6330512M04Rik	27.0918	-3.18387	0.51113	-6.22908	4.69186e-10	8.57939e-09
Fam107a	439.245	-3.07232	0.493244	-6.22881	4.70006e-10	8.58551e-09
Apoc2	29.9008	3.7977	0.609772	6.22807	4.72219e-10	8.61701e-09
Nxnl2	26.8887	-4.13945	0.665169	-6.22316	4.87231e-10	8.86674e-09
Pole	29.2882	2.80925	0.451405	6.22335	4.86644e-10	8.86674e-09
Mphosph10	261.63	1.26998	0.204074	6.22311	4.8741e-10	8.86674e-09
Psmd2	1628.32	1.59795	0.256829	6.22186	4.91297e-10	8.92825e-09
Dlx6os1	45.7845	-2.22434	0.358008	-6.2131	5.1948e-10	9.43073e-09
Rasd2	22.9808	-3.81318	0.614022	-6.21018	5.29244e-10	9.59812e-09
Cx3cl1	84.2372	1.72764	0.278315	6.20749	5.38375e-10	9.75369e-09
Morf4l2	2444.3	1.86608	0.300773	6.20426	5.49543e-10	9.94582e-09
Rab27a	414.997	-1.45749	0.235042	-6.20097	5.61167e-10	1.01458e-08
Cenpk	39.3699	2.82206	0.455222	6.19931	5.671e-10	1.02426e-08
Fcgrt	626.262	-1.56619	0.252665	-6.19869	5.69342e-10	1.02726e-08
Eef1g	6433.47	2.26677	0.365763	6.19737	5.74143e-10	1.03486e-08
Pmf1	192.404	1.75029	0.282557	6.19445	5.84893e-10	1.05316e-08
Slamf8	16.9588	4.01048	0.647487	6.19391	5.86882e-10	1.05567e-08
Sdpr	5945.1	-1.57933	0.255282	-6.18662	6.14679e-10	1.10455e-08
Brca1	25.9706	3.86061	0.62445	6.18242	6.31265e-10	1.1332e-08
Poc1a	45.0439	2.49006	0.403128	6.17685	6.5393e-10	1.17269e-08
Rassf2	20.1298	3.84853	0.62335	6.17395	6.66055e-10	1.19322e-08
Afap1l2	259.849	-2.0723	0.33584	-6.17051	6.80695e-10	1.21822e-08
C1qtnf2	38.9342	-2.82112	0.457697	-6.16373	7.10521e-10	1.27031e-08
Cnn2	884.761	2.04432	0.331904	6.15938	7.30289e-10	1.30433e-08
Cct5	3348.14	1.80526	0.293143	6.1583	7.35284e-10	1.31192e-08
Glipr1	34.8424	2.51988	0.409428	6.15463	7.5255e-10	1.34138e-08
Creb3l2	112.26	1.95493	0.3177	6.15338	7.58468e-10	1.35056e-08
Trem2	18.9084	4.53285	0.736669	6.15317	7.59516e-10	1.35107e-08
Rgs19	426.612	1.42707	0.231964	6.15211	7.64573e-10	1.35869e-08
Vwf	2427.86	-1.47962	0.240514	-6.1519	7.65585e-10	1.35912e-08
Atic	177.205	1.83026	0.297914	6.1436	8.0674e-10	1.43075e-08
Als2cl	171.926	-1.44525	0.23532	-6.14162	8.1686e-10	1.44724e-08
Per3	444.001	-2.04864	0.333586	-6.14127	8.1865e-10	1.44896e-08
Hspe1	757.607	2.11383	0.344488	6.13616	8.45398e-10	1.49331e-08
Galk1	148.775	1.86065	0.303224	6.1362	8.45166e-10	1.49331e-08
Eno1	6703.47	2.45805	0.400648	6.13517	8.50688e-10	1.50115e-08
Sgms1	704.074	-1.6666	0.271841	-6.13079	8.74431e-10	1.54151e-08
Rps6ka1	59.0895	2.42383	0.395445	6.12938	8.82218e-10	1.55369e-08
Lass4	585.435	-1.44943	0.236591	-6.12631	8.99403e-10	1.58238e-08
Cd2ap	425.419	-1.86366	0.304355	-6.12329	9.16644e-10	1.6111e-08
Atp2b4	70.7358	-2.01934	0.330361	-6.11253	9.80634e-10	1.72186e-08
Cidea	329.774	-6.30365	1.03152	-6.11105	9.89757e-10	1.73615e-08
Cct7	2871.56	1.7966	0.294271	6.10526	1.02636e-09	1.79858e-08
Tmsb10	6058.58	2.91826	0.478036	6.10469	1.03001e-09	1.80318e-08
Adig	31.239	-4.76156	0.780379	-6.1016	1.0501e-09	1.83653e-08
Mki67ip	278.989	1.33428	0.218724	6.10028	1.0588e-09	1.84991e-08
Capns1	522.15	-1.31127	0.214985	-6.09938	1.06478e-09	1.85853e-08
Vcan	50.1041	2.39789	0.393501	6.09374	1.10299e-09	1.92333e-08
Map4k1	19.5015	3.69924	0.607481	6.08948	1.13277e-09	1.97329e-08
Ak2	403.147	1.57595	0.259012	6.08448	1.16873e-09	2.03393e-08
Cysltr1	18.2559	3.75848	0.618055	6.08114	1.1933e-09	2.07465e-08
Cry2	121.202	-1.68933	0.277944	-6.07796	1.21724e-09	2.11419e-08
Nqo1	83.4718	-1.79659	0.295635	-6.07706	1.22402e-09	2.12388e-08
Ddx21	205.726	1.86924	0.307618	6.0765	1.22835e-09	2.1293e-08
Sfpi1	15.5876	4.94555	0.814028	6.07541	1.23672e-09	2.14171e-08
Ltb4r1	16.1819	4.66325	0.76792	6.07257	1.25877e-09	2.17775e-08
Gstm1	2085.14	-2.0474	0.337423	-6.06776	1.29703e-09	2.24176e-08
Srms	22.2793	-3.74244	0.616877	-6.06676	1.3052e-09	2.25146e-08
Gsta4	25.1756	-3.35788	0.553485	-6.06679	1.30495e-09	2.25146e-08
Dbn1	77.8167	2.40006	0.395854	6.063	1.33605e-09	2.30244e-08
Manf	1427.49	2.26475	0.373578	6.06232	1.34171e-09	2.30993e-08
Fkbp1a	19593	2.4174	0.399126	6.05673	1.38916e-09	2.3893e-08
Ruvbl1	417.594	1.27905	0.211336	6.05219	1.4289e-09	2.45526e-08
Pdgfb	111.043	1.92569	0.318281	6.0503	1.44575e-09	2.4818e-08
Fosl1	24.6347	4.29864	0.711131	6.04479	1.49603e-09	2.56562e-08
Nubp1	100.128	1.80622	0.298908	6.04273	1.51531e-09	2.59617e-08
Ebf1	48.2306	-2.75067	0.455312	-6.04128	1.529e-09	2.61707e-08
Tbl3	189.356	1.59263	0.263911	6.03471	1.5925e-09	2.72312e-08
Itga5	1868.37	1.87574	0.310948	6.03233	1.61611e-09	2.76083e-08
Rasgrf2	140.84	-1.7717	0.293757	-6.03119	1.6276e-09	2.77776e-08
Gnas	1175.56	-1.32605	0.219987	-6.02789	1.66118e-09	2.83234e-08
Hnrnpc	1600.74	1.44012	0.239287	6.01838	1.76169e-09	3.00081e-08
Prmt1	326.784	1.96755	0.327116	6.01484	1.80062e-09	3.06417e-08
Cdc6	251.335	1.95802	0.325573	6.01407	1.8092e-09	3.07582e-08
Pdlim3	548.941	-1.55832	0.25919	-6.01225	1.82962e-09	3.10754e-08
5430416O09Rik	93.8805	-2.2819	0.379555	-6.01205	1.83192e-09	3.10846e-08
Pkn3	931.56	-1.45774	0.242495	-6.01139	1.83934e-09	3.11805e-08
Il2rg	1024.68	1.57428	0.262003	6.00863	1.87098e-09	3.16864e-08
Kntc1	24.4486	3.65948	0.609066	6.00835	1.87422e-09	3.1711e-08
Siva1	193.376	1.72552	0.287245	6.00714	1.88821e-09	3.19172e-08
Cxx1c	96.2917	-1.85419	0.308754	-6.0054	1.90856e-09	3.22302e-08
Kank3	70.0317	-1.84565	0.307575	-6.00066	1.96519e-09	3.31549e-08
Sesn1	257.399	-1.48195	0.247013	-5.99951	1.97919e-09	3.33592e-08
Rfc2	339.409	1.70229	0.283772	5.9988	1.98777e-09	3.34719e-08
Ltv1	247.73	1.43093	0.238702	5.99464	2.03943e-09	3.4309e-08
Flt1	165.338	1.78918	0.298482	5.99426	2.04416e-09	3.43559e-08
Apobr	22.1733	3.57599	0.59674	5.99254	2.06591e-09	3.46884e-08
Sec13	1188.81	1.72502	0.288139	5.98677	2.14053e-09	3.59072e-08
Mmrn2	1614.33	-1.52261	0.254496	-5.98282	2.19308e-09	3.67538e-08
Pm20d2	69.537	-1.89207	0.316305	-5.98178	2.20706e-09	3.69531e-08
Bnip3	559.42	-1.74297	0.291461	-5.98012	2.22974e-09	3.72975e-08
Pkd1	339.958	-1.48207	0.247847	-5.97978	2.23437e-09	3.73396e-08
Creb3l1	82.9393	-1.80223	0.3014	-5.97953	2.2378e-09	3.73615e-08
Niacr1	16.5335	3.94002	0.659031	5.9785	2.25206e-09	3.75286e-08
Setbp1	101.023	-2.39842	0.401166	-5.97863	2.25018e-09	3.75286e-08
Degs1	4463.3	1.83879	0.307625	5.97738	2.26749e-09	3.77501e-08
Bcl9l	56.7164	-2.01079	0.336457	-5.97637	2.2816e-09	3.79493e-08
Gpatch4	123.689	1.80223	0.301626	5.97505	2.30027e-09	3.82238e-08
Stab1	968.088	-1.17431	0.196624	-5.97237	2.33829e-09	3.88191e-08
Acat3	251.081	1.74031	0.291431	5.97159	2.34951e-09	3.89688e-08
Hnrnpf	3579.4	1.60163	0.268539	5.96422	2.45799e-09	4.07297e-08
Tlr6	20.2937	3.17863	0.532998	5.96369	2.46607e-09	4.08254e-08
Ptafr	14.3593	5.28581	0.886361	5.9635	2.4689e-09	4.08339e-08
Pold3	337.759	1.55243	0.260375	5.9623	2.48707e-09	4.10959e-08
Dusp6	778.686	1.87194	0.314288	5.95613	2.58281e-09	4.2638e-08
Ptprm	195.277	-1.54705	0.259808	-5.95458	2.60743e-09	4.30044e-08
Cse1l	346.613	1.63568	0.274741	5.95354	2.62399e-09	4.32371e-08
E2f8	25.2638	3.83292	0.644743	5.94487	2.76676e-09	4.55471e-08
Asprv1	18.5866	4.73885	0.7975	5.94212	2.81354e-09	4.62741e-08
Dusp1	120.808	-1.67928	0.282626	-5.94171	2.82064e-09	4.63478e-08
C1qb	203.998	2.27083	0.382889	5.93079	3.01484e-09	4.94928e-08
Id1	519.749	-1.52393	0.25696	-5.93061	3.01806e-09	4.94996e-08
Ltbp4	1239.83	-2.06696	0.348544	-5.93027	3.0244e-09	4.95575e-08
Sec61a1	1664.83	1.64733	0.277842	5.92901	3.04768e-09	4.98927e-08
Rnase6	20.4231	3.54299	0.59788	5.92592	3.10559e-09	5.07937e-08
Fgl2	260.791	-1.40413	0.236958	-5.92566	3.11053e-09	5.08273e-08
Wdr75	187.98	1.36564	0.230531	5.92388	3.14425e-09	5.13309e-08
Abhd14b	225.717	-1.76253	0.297563	-5.92321	3.15713e-09	5.14936e-08
Scn1b	48.0798	-2.55183	0.430862	-5.92262	3.16855e-09	5.16321e-08
Cpsf2	251.02	1.2889	0.217639	5.92219	3.17689e-09	5.17204e-08
Sh2d1b1	15.4986	4.09534	0.691597	5.92157	3.1888e-09	5.18148e-08
Cox8b	71.3726	-6.04447	1.02078	-5.92143	3.19149e-09	5.18148e-08
Tec	16.311	3.7206	0.628325	5.92146	3.19097e-09	5.18148e-08
Txnrd1	175.919	1.71725	0.290046	5.9206	3.2076e-09	5.20284e-08
Zwint	479.114	1.4298	0.241564	5.91893	3.24051e-09	5.2514e-08
Ifit1	107.528	-2.08157	0.351789	-5.91711	3.27644e-09	5.30066e-08
Ski	239.914	-1.50976	0.255152	-5.91709	3.2769e-09	5.30066e-08
S100b	18.0038	-5.8734	0.99314	-5.91397	3.33968e-09	5.39727e-08
Mettl16	151.207	1.36789	0.231399	5.91138	3.3925e-09	5.47762e-08
Ipo5	269.887	1.62387	0.274725	5.9109	3.40236e-09	5.48853e-08
Pkib	14.0508	4.45307	0.753519	5.9097	3.4274e-09	5.52387e-08
Ppid	863.889	1.42787	0.241802	5.90511	3.52412e-09	5.67457e-08
Imp4	390.875	1.4866	0.252001	5.89917	3.65328e-09	5.87718e-08
Dars	558.766	1.14244	0.193699	5.89801	3.67922e-09	5.91353e-08
Pfas	528.436	1.43692	0.243725	5.89567	3.73155e-09	5.99219e-08
Chaf1a	27.4578	3.07189	0.521119	5.89479	3.75152e-09	6.01878e-08
D19Bwg1357e	437.044	1.17774	0.199917	5.89115	3.83522e-09	6.14748e-08
Sh3pxd2b	59.9101	2.38329	0.40501	5.88452	3.99215e-09	6.39323e-08
Ruvbl2	360.891	1.62731	0.276638	5.88244	4.04252e-09	6.46261e-08
Ncam1	1341.11	-1.28489	0.218429	-5.88243	4.04279e-09	6.46261e-08
St3gal6	210.095	-1.58482	0.269498	-5.88064	4.08687e-09	6.52717e-08
Lst1	15.7489	4.6073	0.783981	5.8768	4.18282e-09	6.67438e-08
Sgcd	54.498	-2.1398	0.364138	-5.87634	4.19433e-09	6.68669e-08
Ctps	890.403	1.30569	0.2222	5.87618	4.19836e-09	6.68709e-08
Nat10	76.656	1.87279	0.318743	5.87555	4.21448e-09	6.70673e-08
Wnk4	50.4691	-2.33241	0.397019	-5.8748	4.23359e-09	6.73106e-08
Batf3	14.2742	5.27405	0.897839	5.87416	4.24993e-09	6.75097e-08
Plscr4	412.271	-1.99332	0.339397	-5.8731	4.27714e-09	6.78809e-08
Kazald1	86.1842	-1.76595	0.300712	-5.87254	4.29173e-09	6.80513e-08
Emilin2	24.5307	2.73241	0.4655	5.86985	4.36184e-09	6.9101e-08
Stard8	135.028	-1.5358	0.261659	-5.86948	4.37174e-09	6.91958e-08
Pask	18.9369	3.60499	0.614308	5.86837	4.40093e-09	6.95953e-08
Baz1a	58.2094	2.29786	0.391585	5.8681	4.40809e-09	6.96463e-08
BC029214	79.078	-1.90784	0.325243	-5.86589	4.46722e-09	7.05174e-08
Adra2a	22.3837	-3.42049	0.583333	-5.8637	4.52675e-09	7.13933e-08
Fpr2	25.7541	3.11145	0.530865	5.86109	4.59852e-09	7.24605e-08
Cbr2	510.249	-2.02755	0.345959	-5.86066	4.61029e-09	7.25812e-08
Aqp1	558.482	-2.08148	0.355199	-5.86003	4.62778e-09	7.27917e-08
Odc1	90.0611	1.60522	0.273999	5.85848	4.67115e-09	7.34086e-08
Rplp0	18587.1	2.56212	0.437764	5.85275	4.83502e-09	7.59163e-08
Ung	35.2798	3.04634	0.520607	5.85152	4.87104e-09	7.64139e-08
Srrt	213.136	1.44261	0.246794	5.8454	5.05349e-09	7.92058e-08
Ghr	241.432	-1.4684	0.251251	-5.84436	5.08517e-09	7.96317e-08
Sp100	738.189	-1.36187	0.233139	-5.84144	5.17512e-09	8.09683e-08
Gpr97	17.6021	3.26384	0.559064	5.83805	5.28155e-09	8.24874e-08
1700029F09Rik	151.69	1.67537	0.286968	5.83819	5.27707e-09	8.24874e-08
1600014C10Rik	205.803	1.67824	0.287648	5.83434	5.40037e-09	8.42687e-08
4930579G24Rik	92.245	1.73655	0.297806	5.83114	5.50515e-09	8.58279e-08
Tln2	40.9504	-2.38214	0.408944	-5.82509	5.70817e-09	8.89146e-08
Smarcc1	85.8196	1.65879	0.284887	5.82261	5.79343e-09	9.01632e-08
Banf1	1408.45	1.97266	0.33888	5.82111	5.8457e-09	9.08965e-08
Ttc28	177.31	-1.48998	0.256095	-5.81806	5.95332e-09	9.24886e-08
Atp1a3	14.6639	5.87122	1.00931	5.81706	5.98932e-09	9.2966e-08
Pik3cg	23.2388	2.89922	0.498713	5.8134	6.12155e-09	9.49351e-08
Apoc1	40.2531	-4.34541	0.747666	-5.81197	6.17427e-09	9.56687e-08
Psd4	14.345	4.82776	0.830948	5.80994	6.24944e-09	9.67485e-08
Prkcd	73.6907	1.74264	0.300108	5.8067	6.37174e-09	9.85555e-08
Dpep2	71.1615	2.192	0.37757	5.80555	6.41554e-09	9.91462e-08
Sparc	43629.1	2.64635	0.455857	5.80521	6.4287e-09	9.92627e-08
Mobkl2a	370.338	1.56549	0.269755	5.80338	6.49896e-09	1.0026e-07
Cyp2b10	23.6305	-5.91092	1.01866	-5.80263	6.52839e-09	1.00538e-07
Ccl5	21.4142	3.14234	0.541528	5.80272	6.52476e-09	1.00538e-07
Cnr2	15.6176	4.29726	0.741586	5.79469	6.84465e-09	1.05317e-07
Ppil1	352.021	1.67642	0.289346	5.79382	6.88014e-09	1.05771e-07
Tanc2	89.0978	-1.98385	0.342762	-5.78784	7.12965e-09	1.09511e-07
Mrps6	112.419	1.53485	0.265524	5.78046	7.44957e-09	1.14326e-07
Nuak1	143.86	-1.82374	0.315704	-5.77674	7.61635e-09	1.16784e-07
Pdzk1ip1	119.56	-2.47261	0.428314	-5.77289	7.7925e-09	1.19381e-07
Mt2	119.764	-1.9811	0.343324	-5.77036	7.91026e-09	1.2108e-07
Cbx3	6780.05	2.5945	0.449713	5.76924	7.96312e-09	1.21784e-07
Chtf18	38.4821	2.83794	0.492022	5.76791	8.02628e-09	1.22644e-07
H6pd	64.92	1.96723	0.341091	5.76746	8.04773e-09	1.22865e-07
Chi3l1	13.8149	4.40075	0.763316	5.7653	8.15124e-09	1.24338e-07
N4bp3	22.6226	2.78529	0.483766	5.75751	8.53661e-09	1.30104e-07
Rcc2	77.8786	1.8347	0.318753	5.75587	8.61951e-09	1.31254e-07
Klf7	443.206	-1.68142	0.292159	-5.75515	8.6566e-09	1.31706e-07
Car3	1538.65	-4.43505	0.770677	-5.75475	8.67713e-09	1.31904e-07
App	1019.82	-1.45179	0.252365	-5.75273	8.7815e-09	1.33376e-07
Fbxo34	126.929	-1.50738	0.262084	-5.7515	8.84548e-09	1.34147e-07
Hnrnpa2b1	5289.53	1.81912	0.316288	5.75146	8.84743e-09	1.34147e-07
Hist2h2be	114.429	-1.98442	0.345157	-5.74931	8.96079e-09	1.35749e-07
Adipoq	122.45	-5.28064	0.919007	-5.74603	9.13648e-09	1.38292e-07
Nomo1	157.243	1.43271	0.249474	5.74291	9.30629e-09	1.40742e-07
Plau	25.8278	3.26846	0.569248	5.74172	9.37178e-09	1.41611e-07
0610040J01Rik	12.1084	5.7667	1.00451	5.74081	9.42267e-09	1.42258e-07
Isy1	163.398	1.39688	0.243658	5.73296	9.86946e-09	1.48876e-07
Lrrc3b	67.5844	-2.1708	0.378683	-5.7325	9.89589e-09	1.48893e-07
Ptges3	5216.51	2.27652	0.39712	5.73257	9.89183e-09	1.48893e-07
Procr	4757.89	2.17722	0.379787	5.73273	9.88278e-09	1.48893e-07
Alg3	186.031	1.47538	0.257434	5.73111	9.9773e-09	1.49991e-07
Cyr61	7774.83	2.58349	0.451155	5.72639	1.02591e-08	1.54095e-07
Dopey2	110.596	-1.67035	0.291759	-5.72511	1.03369e-08	1.55133e-07
Ptbp1	579.043	1.39788	0.24433	5.72128	1.05727e-08	1.58536e-07
Nup85	367.133	1.3854	0.242155	5.72112	1.05823e-08	1.58545e-07
Scd1	556.599	-2.81533	0.492749	-5.71352	1.10662e-08	1.65655e-07
Gm10684	15.2273	3.78661	0.66284	5.71272	1.11187e-08	1.66301e-07
Ptplad2	237.298	-1.55564	0.272335	-5.71222	1.11513e-08	1.66646e-07
Pdia6	7070.72	1.99466	0.349271	5.71092	1.1237e-08	1.67786e-07
Mettl1	103.593	1.76888	0.309758	5.71052	1.12633e-08	1.68037e-07
Tmem205	212.025	-1.4921	0.261498	-5.70599	1.1567e-08	1.72421e-07
Hba-a2	5919.01	-2.04642	0.358824	-5.70313	1.17627e-08	1.7519e-07
Reck	106.538	-2.0449	0.358577	-5.7028	1.17852e-08	1.75379e-07
Hbb-b2	4262.45	-2.26024	0.396363	-5.70244	1.18101e-08	1.75601e-07
Ctso	439.731	-1.55928	0.273451	-5.70222	1.18258e-08	1.75687e-07
Trim12a	107.804	-1.74537	0.306159	-5.70086	1.19206e-08	1.76946e-07
Gnb2l1	4488.44	2.04533	0.358865	5.69944	1.20199e-08	1.78271e-07
Gemin6	75.1917	1.59285	0.279519	5.69853	1.20843e-08	1.79074e-07
Tkt	934.694	1.40232	0.246153	5.69694	1.21974e-08	1.806e-07
Card10	99.6998	-1.55824	0.273549	-5.69639	1.22371e-08	1.81035e-07
Bcl10	322.447	1.22921	0.215895	5.69354	1.24429e-08	1.83926e-07
Rhoc	2243.43	1.96865	0.345872	5.69185	1.25671e-08	1.85606e-07
Acacb	35.8169	-2.35498	0.413859	-5.6903	1.26815e-08	1.87139e-07
Srm	48.6121	2.507	0.440605	5.68991	1.27104e-08	1.87409e-07
Gsg2	16.1998	3.26506	0.573973	5.68852	1.28145e-08	1.88787e-07
Hmgn2	4341.5	2.3895	0.420143	5.68734	1.29035e-08	1.89939e-07
Kif14	16.9735	3.78461	0.665976	5.6828	1.32505e-08	1.94885e-07
Sdad1	138.328	1.39475	0.245456	5.68229	1.32904e-08	1.9531e-07
Polr1e	89.5182	1.64434	0.289436	5.68119	1.33762e-08	1.96407e-07
1700029G01Rik	54.8413	-2.15422	0.379567	-5.67547	1.38312e-08	2.02919e-07
Snrpf	335.007	2.43018	0.428283	5.67424	1.39309e-08	2.04213e-07
Mest	36.1235	2.21423	0.390457	5.67087	1.42072e-08	2.0809e-07
Ywhag	360.007	1.41973	0.2507	5.66306	1.48696e-08	2.1761e-07
Ptpn1	348.343	1.76957	0.31252	5.66225	1.49405e-08	2.18467e-07
Sfxn2	56.4461	1.79641	0.317374	5.66022	1.51183e-08	2.20884e-07
Flt3	11.8348	5.08062	0.897838	5.65873	1.525e-08	2.22625e-07
Ezh2	53.5386	2.10054	0.371275	5.65763	1.53477e-08	2.23866e-07
Spry2	470.902	-1.93445	0.342029	-5.6558	1.55119e-08	2.26074e-07
Sms	107.041	1.48922	0.263316	5.65564	1.55266e-08	2.26103e-07
Slfn4	23.9566	2.7392	0.484625	5.65222	1.58392e-08	2.30464e-07
Klf3	163.872	-1.42994	0.253183	-5.64787	1.62452e-08	2.36177e-07
Ankrd12	238.196	-1.64899	0.291978	-5.64764	1.62661e-08	2.36286e-07
Wdr44	190.319	-1.38964	0.246202	-5.6443	1.65856e-08	2.40729e-07
Dram2	738.073	-1.49028	0.264101	-5.64282	1.67289e-08	2.42611e-07
H2-T23	968.549	-1.53502	0.272103	-5.64131	1.68759e-08	2.44541e-07
Inpp4a	546.137	-1.34865	0.239105	-5.64042	1.69639e-08	2.45615e-07
Arhgap15	31.2426	2.6773	0.474763	5.63924	1.70805e-08	2.47101e-07
Mum1l1	22.0685	3.04509	0.540372	5.63517	1.74884e-08	2.52794e-07
Slfn5	161.749	-1.37587	0.244253	-5.63298	1.77118e-08	2.55815e-07
Eif2s2	879.295	1.39275	0.247278	5.63234	1.77777e-08	2.56556e-07
Psmc4	1681.28	1.6535	0.293675	5.63036	1.79832e-08	2.59311e-07
H2-T22	179.732	-1.62003	0.287863	-5.62778	1.82545e-08	2.62794e-07
Nans	201.885	1.59392	0.28322	5.62783	1.82488e-08	2.62794e-07
Arl16	253.001	-1.7269	0.306935	-5.62627	1.84151e-08	2.64889e-07
Zfp52	192.99	1.36702	0.242983	5.62597	1.84469e-08	2.65131e-07
Bhlhe40	489.582	-1.25474	0.223038	-5.62569	1.84768e-08	2.65344e-07
Raet1d	143.579	1.79312	0.318773	5.62506	1.85444e-08	2.66099e-07
Snai1	15.1758	3.99048	0.709465	5.62463	1.85908e-08	2.66549e-07
Pttg1ip	2581.17	-1.04494	0.185785	-5.62446	1.86089e-08	2.66592e-07
LOC624853	65.1775	3.38009	0.60121	5.62213	1.88612e-08	2.69987e-07
Prim1	222.242	1.56391	0.278238	5.62075	1.9013e-08	2.7194e-07
3110082I17Rik	96.1121	1.69298	0.301422	5.61664	1.94703e-08	2.78255e-07
Itgbl1	389.815	-1.66784	0.297032	-5.615	1.9656e-08	2.80683e-07
Stmn3	17.622	-3.60973	0.643027	-5.61365	1.98101e-08	2.82654e-07
Stat4	22.2459	2.712	0.483241	5.61212	1.99867e-08	2.84943e-07
Unc93b1	152.131	2.14799	0.382919	5.60952	2.02885e-08	2.89013e-07
Psmd14	1072.09	1.4978	0.267019	5.60935	2.03092e-08	2.89075e-07
Hnrnpm	1068.87	1.32292	0.235946	5.6069	2.05988e-08	2.92961e-07
Snrpe	877.499	2.30779	0.411625	5.60653	2.06427e-08	2.93349e-07
Cacybp	654.267	1.30872	0.23351	5.60455	2.08797e-08	2.96478e-07
Tsc2	233.094	-1.39807	0.249551	-5.60234	2.11479e-08	3.00045e-07
Ccdc157	61.2027	-1.7799	0.317785	-5.60094	2.13191e-08	3.02231e-07
Zfp704	148.936	-1.82	0.325053	-5.5991	2.15467e-08	3.05213e-07
Piwil2	12.7397	4.63842	0.828513	5.59848	2.16235e-08	3.06055e-07
Timm23	1244.01	1.66265	0.297449	5.58969	2.27474e-08	3.21705e-07
Tmcc3	347.877	-1.46306	0.261811	-5.58825	2.2937e-08	3.24127e-07
Pram1	12.3553	4.61366	0.825762	5.58716	2.30811e-08	3.25903e-07
Neat1	564.797	-1.62522	0.290895	-5.58696	2.31076e-08	3.26017e-07
Atad3a	95.1365	1.56535	0.280233	5.58588	2.32514e-08	3.27784e-07
Nol10	100.9	1.53614	0.275037	5.58521	2.33415e-08	3.28792e-07
Lrp8	20.1492	3.127	0.559891	5.58502	2.33669e-08	3.28887e-07
Cxcl5	11.8899	4.57599	0.820566	5.57663	2.45221e-08	3.44871e-07
Calr	4450.52	1.92534	0.345368	5.57475	2.4788e-08	3.48334e-07
Aspm	44.2733	2.73373	0.490394	5.57455	2.48171e-08	3.48465e-07
Rgs14	13.3866	4.37625	0.785238	5.57315	2.50168e-08	3.5099e-07
Tcfec	11.6158	5.01376	0.899683	5.57281	2.50661e-08	3.51403e-07
Adhfe1	37.521	-4.31075	0.773693	-5.57165	2.52333e-08	3.53466e-07
Nono	2071.08	1.36624	0.245263	5.57052	2.53985e-08	3.55499e-07
Lsm2	224.24	1.68078	0.301897	5.5674	2.58567e-08	3.61626e-07
Dph2	66.7079	1.83501	0.329976	5.56102	2.68197e-08	3.74796e-07
BC028528	23.1396	2.69059	0.484075	5.55821	2.7255e-08	3.80579e-07
Dnase1l1	259.544	-1.41444	0.254534	-5.55699	2.74467e-08	3.82953e-07
Spna2	735.183	-1.42151	0.255846	-5.55612	2.75841e-08	3.84567e-07
Fancb	54.0443	2.08594	0.375462	5.55566	2.76557e-08	3.8526e-07
Mtbp	69.8401	2.0073	0.361498	5.55273	2.81244e-08	3.91481e-07
Nars	662.396	1.51421	0.272967	5.54721	2.90261e-08	4.03599e-07
Srsf7	1846.94	1.56393	0.281936	5.54712	2.90407e-08	4.03599e-07
Lmbrd1	558.276	-1.36132	0.245418	-5.54694	2.90705e-08	4.03696e-07
Cltb	486.087	-1.52598	0.275174	-5.5455	2.93109e-08	4.06714e-07
Tnfsf14	12.1523	5.65239	1.0194	5.54482	2.94262e-08	4.07995e-07
AB124611	13.8904	4.67439	0.843226	5.54345	2.96564e-08	4.10863e-07
Arhgap9	13.1282	4.06696	0.733969	5.54105	3.00664e-08	4.15891e-07
Cept1	601.587	-1.1599	0.209325	-5.54113	3.00533e-08	4.15891e-07
Rpn1	1306.13	1.5197	0.274297	5.54034	3.01882e-08	4.17249e-07
Pigyl	207.214	-1.52092	0.274543	-5.53984	3.02754e-08	4.18128e-07
Pak1	27.8032	2.36175	0.426782	5.53385	3.13279e-08	4.32325e-07
Ets1	529.674	1.69229	0.305969	5.53092	3.18551e-08	4.39257e-07
Bst1	119.94	-1.45698	0.263513	-5.52906	3.21945e-08	4.43591e-07
Wdr1	2271.85	1.2816	0.231846	5.5278	3.2428e-08	4.4646e-07
Prim2	193.76	1.56153	0.282632	5.52496	3.29555e-08	4.53369e-07
Gltp	1597.03	-1.13085	0.204686	-5.5248	3.29865e-08	4.53443e-07
Cdkn1c	46.7368	-2.21829	0.401562	-5.52416	3.31072e-08	4.54748e-07
1110032A03Rik	121.547	-1.83983	0.333072	-5.52383	3.31695e-08	4.54896e-07
Kpnb1	282.564	1.21416	0.2198	5.52392	3.31518e-08	4.54896e-07
Tbrg4	86.5771	1.83184	0.331636	5.52365	3.32025e-08	4.54996e-07
Dysf	16.9954	3.28131	0.594303	5.52127	3.3655e-08	4.60838e-07
Arhgap4	13.9498	3.84232	0.695979	5.52074	3.37577e-08	4.61887e-07
Gm12070	66.0971	3.1134	0.564036	5.51987	3.39247e-08	4.63813e-07
Enho	21.7912	-3.15495	0.571611	-5.5194	3.40154e-08	4.64693e-07
Casp1	188.149	-1.40917	0.255404	-5.51743	3.43989e-08	4.69569e-07
Cxcl16	517.196	1.28902	0.233701	5.51569	3.47407e-08	4.73869e-07
Gtf2f2	165.28	1.44412	0.261898	5.51407	3.50629e-08	4.77895e-07
Nlrp12	11.3112	4.55162	0.825571	5.5133	3.52165e-08	4.79617e-07
Gpr114	11.4793	5.01652	0.910054	5.51234	3.541e-08	4.81882e-07
Rad54b	16.7666	3.36027	0.609743	5.51096	3.56878e-08	4.85288e-07
Pcolce2	208.299	-1.84365	0.334681	-5.50868	3.6154e-08	4.91116e-07
Vim	23903.3	2.09411	0.380154	5.50859	3.6172e-08	4.91116e-07
Nsg1	183.71	1.5527	0.281981	5.50641	3.66224e-08	4.96849e-07
Cad	44.7951	2.14787	0.390202	5.50453	3.70161e-08	5.01806e-07
Vnn3	13.1703	4.11388	0.747759	5.50161	3.7634e-08	5.0979e-07
Haus7	77.976	1.77209	0.322205	5.4999	3.80012e-08	5.1437e-07
Cldn5	712.879	-1.46368	0.266263	-5.49712	3.86049e-08	5.22141e-07
Tlr7	12.5738	4.01223	0.730129	5.49523	3.90192e-08	5.27341e-07
Prmt5	266.885	1.30141	0.236916	5.49315	3.94826e-08	5.33196e-07
Gnptg	275.565	-1.4216	0.258917	-5.49057	4.00644e-08	5.4064e-07
A930001N09Rik	130.576	-1.68174	0.306313	-5.49027	4.01314e-08	5.41131e-07
Ceacam1	281.648	-1.19913	0.218455	-5.48915	4.03861e-08	5.4415e-07
Dram1	368.082	-1.20634	0.219911	-5.4856	4.12065e-08	5.5478e-07
Adam12	26.5733	2.65347	0.483797	5.48467	4.14232e-08	5.57273e-07
Ptms	84.5609	-1.605	0.292677	-5.48387	4.1613e-08	5.594e-07
Thrsp	519.341	-5.08192	0.926858	-5.48295	4.18289e-08	5.61875e-07
Mthfd1l	51.1418	2.24408	0.40984	5.4755	4.3628e-08	5.85518e-07
Tdg	154.175	1.51076	0.275918	5.47539	4.36553e-08	5.85518e-07
Il4ra	505.629	2.18905	0.399997	5.47267	4.433e-08	5.94116e-07
Aplp2	3235.89	-1.12095	0.204832	-5.47254	4.43637e-08	5.94117e-07
Fam49b	35.9087	2.30709	0.421743	5.47036	4.4913e-08	6.01018e-07
Tagap	17.6098	2.97389	0.543707	5.46965	4.50925e-08	6.02963e-07
Amy1	41.5664	-3.34542	0.611671	-5.4693	4.51805e-08	6.03682e-07
Adora2b	12.1211	4.00162	0.732104	5.46592	4.6051e-08	6.14849e-07
Pir	261.743	-1.30285	0.238391	-5.46517	4.62454e-08	6.16978e-07
Myo1h	601.163	-1.1194	0.204869	-5.46396	4.65635e-08	6.20753e-07
Exosc8	472.087	1.63404	0.299147	5.46232	4.69941e-08	6.26021e-07
Nup35	148.59	1.3575	0.248606	5.46044	4.74943e-08	6.32208e-07
Slbp	544.759	1.50542	0.275741	5.45954	4.77381e-08	6.34974e-07
Rftn1	33.0017	2.11561	0.387704	5.45676	4.8489e-08	6.44477e-07
Rpf2	183.909	1.41847	0.26029	5.44956	5.04953e-08	6.70639e-07
Rbm3	3204.74	1.781	0.32709	5.44499	5.1807e-08	6.87543e-07
Zfp467	39.8872	-2.05456	0.377556	-5.44174	5.2764e-08	6.99717e-07
Gemin4	77.7081	1.64345	0.302121	5.43971	5.33675e-08	7.07189e-07
Ttll12	66.7913	1.62289	0.298433	5.43804	5.38704e-08	7.13319e-07
Dok3	14.8262	3.43095	0.63115	5.43603	5.44802e-08	7.20853e-07
Vars	65.4493	1.88505	0.346819	5.43524	5.47223e-08	7.23514e-07
Gpr141	55.3097	5.05606	0.930647	5.43284	5.54647e-08	7.32781e-07
Vrk1	255.564	1.39087	0.256284	5.42709	5.72799e-08	7.56198e-07
Chrd	17.829	-3.31717	0.611276	-5.42663	5.74296e-08	7.57607e-07
Cacnb4	37.8951	-2.06744	0.381101	-5.42491	5.79843e-08	7.64354e-07
Gm14005	36.8456	2.02208	0.372972	5.42154	5.90883e-08	7.78326e-07
Cenpl	107.355	1.64132	0.302785	5.42073	5.93555e-08	7.81264e-07
Wdr43	358.864	1.22821	0.226627	5.41952	5.97582e-08	7.85979e-07
Mcm8	27.9355	2.57167	0.47456	5.41906	5.99135e-08	7.86849e-07
2610029G23Rik	285.357	1.23719	0.228299	5.41918	5.98726e-08	7.86849e-07
D8Ertd82e	24.1445	2.71153	0.500637	5.41616	6.08938e-08	7.9913e-07
Tef	408.596	-2.00968	0.371065	-5.41597	6.09584e-08	7.99383e-07
Trim30b	10.3193	4.91697	0.907892	5.41581	6.10115e-08	7.99487e-07
Ak3	341.303	-1.31123	0.242219	-5.41341	6.18344e-08	8.09668e-07
Kif18b	10.4572	5.54013	1.02376	5.41157	6.24762e-08	8.17466e-07
Ms4a8a	13.4908	3.64403	0.673583	5.40992	6.30543e-08	8.2442e-07
Cyp3a13	18.4958	-3.46073	0.641281	-5.39659	6.79182e-08	8.87357e-07
Pstpip2	13.3004	3.4718	0.643391	5.3961	6.81059e-08	8.89152e-07
Anp32e	772.416	1.2539	0.232547	5.39203	6.96658e-08	9.08846e-07
Eprs	924.763	1.0164	0.188591	5.38942	7.06849e-08	9.21459e-07
Ddb1	925.987	1.35599	0.251688	5.38758	7.14116e-08	9.30247e-07
Xaf1	161.918	-1.39704	0.259361	-5.38646	7.18581e-08	9.35373e-07
Lmo2	545.317	-1.49626	0.277788	-5.38633	7.19113e-08	9.35377e-07
Etv4	11.2209	4.56126	0.846903	5.38582	7.21162e-08	9.37163e-07
Pik3ap1	12.3041	4.2259	0.784649	5.38572	7.21548e-08	9.37163e-07
Tmem45b	27.5467	-4.4117	0.819226	-5.3852	7.23629e-08	9.39176e-07
Bcl2a1a	22.812	3.58669	0.66693	5.37792	7.53532e-08	9.77268e-07
Bid	66.47	1.70191	0.316654	5.37464	7.67338e-08	9.94443e-07
Tnfrsf10b	102.936	1.82606	0.339788	5.3741	7.69641e-08	9.96696e-07
Srsf3	2021.11	1.46116	0.271933	5.37323	7.73368e-08	1.00079e-06
Apex2	65.6613	1.69662	0.316118	5.36703	8.00431e-08	1.03505e-06
Zbtb7c	23.2617	-2.89989	0.540447	-5.36573	8.06233e-08	1.04179e-06
Oaf	31.9591	2.07942	0.387858	5.36129	8.26288e-08	1.06693e-06
Tpm3	5099.71	1.59853	0.298196	5.36067	8.2916e-08	1.06985e-06
Phf15	70.4762	-1.87106	0.3491	-5.35968	8.33703e-08	1.07442e-06
Ilkap	115.082	-1.39572	0.260414	-5.35963	8.33916e-08	1.07442e-06
Sh3bp1	13.4316	3.63173	0.67777	5.35836	8.39826e-08	1.08093e-06
Cd72	20.5112	2.56827	0.47931	5.35828	8.40193e-08	1.08093e-06
Orai2	29.6519	2.31102	0.431474	5.35611	8.50315e-08	1.09316e-06
Alox5	17.0892	3.47765	0.649903	5.35103	8.74559e-08	1.12351e-06
Dynlt1f	126.758	2.14202	0.400484	5.34858	8.86484e-08	1.138e-06
Prdm16	125.433	-1.44665	0.270494	-5.34817	8.88479e-08	1.13973e-06
Cpsf6	386.992	1.22646	0.229441	5.34542	9.02068e-08	1.15632e-06
Mvd	23.6178	2.534	0.474283	5.3428	9.15232e-08	1.17235e-06
Rps18	10599.5	2.35495	0.440991	5.34012	9.28855e-08	1.18893e-06
Serpina3g	19.4355	3.45907	0.647889	5.339	9.34625e-08	1.19545e-06
Fdps	173.401	1.43458	0.268896	5.33505	9.55184e-08	1.22087e-06
Cmtm3	292.341	1.65503	0.310363	5.33255	9.68422e-08	1.23689e-06
Inpp5k	417.846	-1.19433	0.22399	-5.33206	9.71071e-08	1.23938e-06
Fgd5	324.734	-1.26143	0.236696	-5.32932	9.85798e-08	1.25727e-06
Slc4a8	73.2976	-1.58235	0.29693	-5.32904	9.87335e-08	1.25832e-06
Cpe	4832.68	-1.37088	0.257386	-5.32616	1.00313e-07	1.27753e-06
Rassf9	166.506	-1.28743	0.242025	-5.31938	1.0412e-07	1.32506e-06
Dock9	151.757	-1.63538	0.307452	-5.31914	1.04257e-07	1.32584e-06
Usp14	629.775	1.23903	0.233126	5.31484	1.06751e-07	1.35659e-06
Ccdc90a	30.7821	-2.61381	0.491925	-5.31343	1.07582e-07	1.36615e-06
Itgb7	12.7001	3.59604	0.676962	5.31203	1.08412e-07	1.37571e-06
Tob2	245.33	-1.1879	0.223652	-5.3114	1.08784e-07	1.37943e-06
4833442J19Rik	66.343	-1.893	0.356465	-5.31047	1.09344e-07	1.38555e-06
2610021K21Rik	13.6146	3.70977	0.698675	5.30973	1.09789e-07	1.39019e-06
Gm6682	45.3618	3.24875	0.612037	5.3081	1.10774e-07	1.40166e-06
Rrp15	166.892	1.40117	0.26398	5.30788	1.10906e-07	1.40232e-06
Fam98a	96.3993	1.50987	0.284532	5.3065	1.11751e-07	1.41199e-06
Cndp2	251.916	1.30077	0.245262	5.30358	1.13551e-07	1.43371e-06
Cyp2e1	174.695	-4.18421	0.789317	-5.30106	1.15133e-07	1.45266e-06
2700089E24Rik	518.446	-1.30647	0.246464	-5.30084	1.15269e-07	1.45332e-06
Pinx1	75.0006	1.88992	0.356738	5.29777	1.17223e-07	1.47691e-06
1110003E01Rik	827.579	-1.1099	0.209583	-5.29573	1.18541e-07	1.49245e-06
Glrx	379.769	1.30078	0.24568	5.29463	1.19261e-07	1.50044e-06
Apobec3	373.091	1.312	0.247881	5.29284	1.20433e-07	1.51411e-06
Ddx60	48.1888	-1.86584	0.352741	-5.28956	1.22613e-07	1.54043e-06
Zfp784	46.8489	-2.24767	0.425251	-5.28552	1.25346e-07	1.57364e-06
Nos3	498.289	-1.22991	0.232924	-5.28031	1.28963e-07	1.6179e-06
Per2	73.9157	-2.31192	0.43801	-5.27823	1.30434e-07	1.6352e-06
Ecm1	1818.65	-1.16947	0.221591	-5.2776	1.30889e-07	1.63973e-06
Cdc42ep2	88.9789	-1.5403	0.291935	-5.27618	1.31907e-07	1.65131e-06
Gstm2	629.846	-1.30831	0.248001	-5.27541	1.32462e-07	1.65709e-06
Gmppb	170.533	1.54741	0.293433	5.27348	1.33863e-07	1.67343e-06
Gm1821	165.175	2.62057	0.496957	5.27323	1.34047e-07	1.67454e-06
H2-T9	290.471	-1.43922	0.273044	-5.27101	1.35673e-07	1.69365e-06
Snca	33.4679	-2.44522	0.463922	-5.27075	1.35864e-07	1.69485e-06
Thyn1	108.009	1.3941	0.264625	5.26821	1.3776e-07	1.71729e-06
Peg13	144.291	-1.60285	0.304369	-5.26614	1.39323e-07	1.73485e-06
Hmgn1	1397.99	1.49237	0.283392	5.26608	1.39365e-07	1.73485e-06
Sqrdl	716.141	-1.36212	0.258677	-5.26573	1.39637e-07	1.73701e-06
Pes1	471.562	1.14664	0.217824	5.26405	1.40917e-07	1.75169e-06
Mina	203.765	1.15618	0.219643	5.26388	1.41047e-07	1.75208e-06
Cxcl2	40.9129	1.80066	0.342113	5.26336	1.4145e-07	1.75584e-06
Hacl1	96.663	-1.71707	0.326302	-5.26222	1.42325e-07	1.76547e-06
Dnahc11	21.1487	2.94001	0.55884	5.26092	1.43336e-07	1.77677e-06
Mrgpra2b	13.3452	4.59339	0.87359	5.25807	1.45579e-07	1.8033e-06
Tube1	13.5537	3.47753	0.661763	5.25495	1.48066e-07	1.83282e-06
Kdr	23.1168	2.46506	0.469301	5.25262	1.49952e-07	1.85486e-06
Car9	17.3992	3.06057	0.582858	5.25097	1.51297e-07	1.8702e-06
Haus4	87.5542	1.55338	0.295969	5.24845	1.53382e-07	1.89464e-06
Lrrc26	12.2037	-4.74135	0.904795	-5.24025	1.60363e-07	1.9795e-06
Mak16	282.544	1.0998	0.210068	5.23547	1.64565e-07	2.02994e-06
Calm2	5207.06	1.82416	0.348446	5.23513	1.64866e-07	2.03224e-06
Cuedc1	35.7047	-2.36477	0.451729	-5.23493	1.65044e-07	2.033e-06
Ccpg1	762.493	-1.22087	0.233392	-5.23096	1.68628e-07	2.07572e-06
Bzw1	2208.98	1.44043	0.27548	5.22881	1.70601e-07	2.09854e-06
Fam70b	269.795	-1.84705	0.353283	-5.22823	1.71136e-07	2.10365e-06
Gimap4	556.636	-1.22683	0.234663	-5.22807	1.71285e-07	2.10402e-06
Rpl12	1684.96	1.93949	0.371075	5.22666	1.72595e-07	2.11864e-06
Fmnl1	11.0667	3.83564	0.734007	5.22562	1.73575e-07	2.12919e-06
Aebp1	359.703	1.17749	0.225362	5.22488	1.74272e-07	2.13625e-06
Ftl2	421.947	2.42639	0.46441	5.22467	1.74465e-07	2.13713e-06
Ahnak	1991.64	-1.5169	0.290396	-5.22357	1.75508e-07	2.14842e-06
Ccne1	9.64632	5.39244	1.03324	5.21899	1.79902e-07	2.20068e-06
Pwwp2b	154.653	-1.63673	0.313646	-5.2184	1.80473e-07	2.20614e-06
Cd63	6553.8	2.0062	0.384669	5.2154	1.83419e-07	2.2406e-06
Maged1	1466.65	1.31643	0.252434	5.21497	1.83844e-07	2.24424e-06
Rgs16	11.3576	4.88197	0.936995	5.21024	1.88599e-07	2.29953e-06
Pgm1	235.852	1.15117	0.220944	5.2102	1.88633e-07	2.29953e-06
Lmnb2	37.7819	1.91419	0.367497	5.20873	1.90141e-07	2.31631e-06
Cdadc1	310.973	-1.32283	0.25404	-5.20719	1.9172e-07	2.33394e-06
Mxd1	108.019	1.48578	0.285394	5.20607	1.92882e-07	2.34646e-06
Hnrnpab	186.109	1.34898	0.259161	5.20519	1.93794e-07	2.35594e-06
Snrpa1	575.521	1.4849	0.285478	5.20146	1.9773e-07	2.40214e-06
Gm4980	33.2314	-2.7142	0.521962	-5.19999	1.99298e-07	2.41952e-06
Padi4	12.2702	3.95788	0.761245	5.19921	2.00133e-07	2.42799e-06
Hyou1	114.557	1.47115	0.283014	5.19817	2.01256e-07	2.43993e-06
Slc7a6	114.871	1.31285	0.252697	5.19536	2.04324e-07	2.47544e-06
A330023F24Rik	36.2905	-2.59797	0.500073	-5.19519	2.04516e-07	2.47606e-06
Vcp	1366.86	1.09033	0.210159	5.18812	2.12427e-07	2.57008e-06
Thpo	17.4392	-3.0933	0.596522	-5.18556	2.15367e-07	2.60031e-06
Ptpn22	14.6492	3.11044	0.599817	5.18565	2.1526e-07	2.60031e-06
Rrm2b	95.046	-1.44963	0.279552	-5.18556	2.15365e-07	2.60031e-06
Smox	43.8351	2.662	0.513826	5.18074	2.21011e-07	2.66662e-06
Heatr1	44.3862	2.04668	0.395146	5.17955	2.22423e-07	2.68183e-06
Pla2g16	206.706	-1.24118	0.239677	-5.17855	2.23613e-07	2.69433e-06
Rora	88.2159	-2.18323	0.4217	-5.17721	2.25233e-07	2.712e-06
Lrpap1	1789.38	-1.00397	0.193962	-5.17613	2.26538e-07	2.72586e-06
Ciapin1	301.923	1.44897	0.279944	5.17591	2.268e-07	2.72715e-06
Sat1	7714.73	1.83092	0.353786	5.17522	2.27642e-07	2.73542e-06
Tm4sf1	61029.6	2.26998	0.438688	5.17446	2.28567e-07	2.74467e-06
Ticam2	11.213	3.82829	0.739912	5.17398	2.29157e-07	2.74989e-06
Pink1	88.2839	-1.77762	0.343629	-5.17308	2.30264e-07	2.76129e-06
Haus3	202.005	1.21588	0.23524	5.16868	2.35752e-07	2.82519e-06
Rgs2	133.146	2.60909	0.504881	5.16773	2.36949e-07	2.8376e-06
5133401N09Rik	235.299	-1.30286	0.252172	-5.16656	2.38441e-07	2.85354e-06
Cfd	451.11	-3.90255	0.755717	-5.16404	2.41674e-07	2.89027e-06
Twist1	65.5691	-2.17959	0.422126	-5.16337	2.42544e-07	2.89872e-06
Samd12	26.783	-2.69309	0.521601	-5.16312	2.42866e-07	2.9006e-06
Adcy5	23.8943	-2.92219	0.566024	-5.16266	2.43463e-07	2.90468e-06
Hars	435.493	1.12758	0.218413	5.1626	2.43537e-07	2.90468e-06
Acer2	211.619	-1.2364	0.239517	-5.16206	2.44251e-07	2.91123e-06
Ppia	36498.2	2.40494	0.465913	5.16178	2.44607e-07	2.91351e-06
Atp6v0e2	144.022	-1.43757	0.278515	-5.16158	2.44877e-07	2.91477e-06
E2f7	28.8099	2.4906	0.482613	5.16066	2.4608e-07	2.92711e-06
Mrap	25.4941	-4.17272	0.808716	-5.15968	2.47368e-07	2.94044e-06
Ergic1	302.897	1.16569	0.22634	5.15018	2.60242e-07	3.0914e-06
Hey2	256.145	-1.1987	0.232935	-5.14605	2.66035e-07	3.15809e-06
Zbtb20	259.936	-1.40975	0.274011	-5.14488	2.67692e-07	3.17563e-06
Idh2	471.685	1.20047	0.233484	5.14156	2.72467e-07	3.2301e-06
Irf2bp2	135.667	-1.32788	0.258286	-5.14113	2.73093e-07	3.23536e-06
Cyb561	715.732	-1.03362	0.201075	-5.14046	2.74073e-07	3.24479e-06
Ciita	27.3278	2.26065	0.439835	5.13977	2.75072e-07	3.25444e-06
Nipal2	72.5334	-1.7079	0.332413	-5.13787	2.77866e-07	3.28529e-06
Smg6	134.085	-1.47773	0.287681	-5.13669	2.79622e-07	3.30385e-06
Bop1	276.573	1.39278	0.271301	5.13369	2.84114e-07	3.35467e-06
Pitpnm3	23.6315	-2.63119	0.512567	-5.13334	2.84638e-07	3.35861e-06
Gstt3	231.661	-1.35459	0.264347	-5.12429	2.98664e-07	3.52177e-06
Fry	276.539	-1.69211	0.330295	-5.12302	3.00678e-07	3.54315e-06
Cd83	19.0133	2.59399	0.506604	5.12035	3.04966e-07	3.59128e-06
Cyfip2	12.5069	3.70712	0.724121	5.11947	3.06391e-07	3.60566e-06
6330416G13Rik	44.1196	2.32351	0.453963	5.11828	3.08335e-07	3.62612e-06
Klrk1	14.4532	2.95393	0.577579	5.11434	3.14847e-07	3.70024e-06
2200002K05Rik	60.2993	-2.20338	0.431078	-5.11132	3.19917e-07	3.75733e-06
Lonrf3	33.0398	-2.06063	0.403411	-5.10801	3.25569e-07	3.82116e-06
Pgm3	146.814	1.37133	0.268489	5.10758	3.26311e-07	3.82733e-06
Impdh2	1159.29	1.31521	0.257845	5.10076	3.38287e-07	3.96516e-06
Plcd1	232.864	-1.23693	0.242614	-5.09836	3.42609e-07	4.01316e-06
E2f1	14.8453	3.16159	0.62034	5.09654	3.45914e-07	4.04919e-06
Polr1a	57.0726	1.65989	0.325826	5.09442	3.49808e-07	4.09206e-06
Pipox	110.128	-1.35524	0.266086	-5.09326	3.51959e-07	4.1145e-06
Lpin2	41.1856	1.85465	0.364225	5.09204	3.54224e-07	4.13824e-06
Rnps1	654.633	1.13458	0.222909	5.08986	3.58322e-07	4.18334e-06
Ppan	71.2559	1.92037	0.377473	5.08744	3.62926e-07	4.2343e-06
Hsp90ab1	12674.6	1.72988	0.340151	5.08563	3.66409e-07	4.27211e-06
Adam15	332.066	-1.59129	0.312926	-5.08518	3.67281e-07	4.27946e-06
Mif4gd	308.177	-1.1852	0.233089	-5.08474	3.68131e-07	4.28653e-06
Ptpn14	329.914	-1.48819	0.292715	-5.08408	3.69412e-07	4.29862e-06
Eltd1	361.41	1.51029	0.297204	5.08167	3.74133e-07	4.35068e-06
Egr2	14.8023	3.28711	0.647079	5.07992	3.77591e-07	4.388e-06
Arhgef3	131.118	-1.65392	0.325719	-5.07775	3.81923e-07	4.43543e-06
Ftl1	41332	2.27195	0.447786	5.07373	3.90084e-07	4.52723e-06
Nr3c1	216.438	-1.22405	0.241388	-5.07089	3.95951e-07	4.5923e-06
Sephs1	202.668	1.26091	0.248669	5.07064	3.96473e-07	4.59534e-06
Ddx56	426.374	1.09573	0.216153	5.06922	3.99456e-07	4.62687e-06
Fah	88.8045	-1.51305	0.298613	-5.06692	4.04303e-07	4.67996e-06
Mybl2	18.5537	2.8741	0.567363	5.06571	4.06882e-07	4.70672e-06
Myl9	302.505	1.34708	0.265949	5.06519	4.07988e-07	4.71643e-06
Rab40b	37.8959	-2.51986	0.497697	-5.06305	4.12608e-07	4.76671e-06
I830012O16Rik	157.626	-2.13021	0.42083	-5.06193	4.15032e-07	4.79158e-06
Rps19	13086.5	2.23128	0.440926	5.06043	4.18313e-07	4.82631e-06
Nxn	250.179	-1.26749	0.250494	-5.05997	4.19318e-07	4.83475e-06
Cpne8	480.09	-1.20351	0.237913	-5.05859	4.22367e-07	4.86672e-06
Pira4	9.21994	5.28182	1.04425	5.05802	4.23637e-07	4.87818e-06
Ccdc86	91.3609	1.81931	0.359704	5.0578	4.24132e-07	4.87966e-06
Aprt	432.103	1.64929	0.326094	5.05771	4.24318e-07	4.87966e-06
Fgd3	8.2493	5.25394	1.03888	5.0573	4.25232e-07	4.88699e-06
Boc	96.12	-1.39329	0.275543	-5.05652	4.26967e-07	4.90373e-06
Tufm	343.506	1.19813	0.236998	5.05546	4.29356e-07	4.92797e-06
Arhgef10	154.749	-1.35952	0.268975	-5.05446	4.31611e-07	4.95064e-06
Amz1	12.4892	3.64444	0.721651	5.05015	4.41471e-07	5.06044e-06
Dapp1	53.2972	1.55956	0.308894	5.04885	4.4447e-07	5.09151e-06
Kcnn3	24.1119	-2.53165	0.501594	-5.04721	4.48304e-07	5.12879e-06
Atp10d	130.681	-1.50162	0.297509	-5.04731	4.48072e-07	5.12879e-06
Hnrnpk	7922.89	1.6442	0.325888	5.04531	4.52796e-07	5.17682e-06
Gcap14	337.887	-1.11101	0.220213	-5.04516	4.5314e-07	5.1774e-06
Snx32	55.511	-1.83674	0.364127	-5.04423	4.55361e-07	5.19942e-06
Ick	168.058	-1.27291	0.252402	-5.04319	4.57827e-07	5.22419e-06
Fgfr4	13.9462	-3.5098	0.695982	-5.04294	4.58434e-07	5.22775e-06
Bysl	200.567	1.35662	0.269026	5.04271	4.58978e-07	5.23057e-06
H2-DMb2	9.16941	4.69615	0.931386	5.0421	4.60444e-07	5.2439e-06
Erp29	549.861	1.38899	0.275486	5.04197	4.60769e-07	5.24422e-06
Hmgb1	11070.8	1.83198	0.36336	5.04177	4.61244e-07	5.24624e-06
Tlr1	10.0711	4.05382	0.804811	5.03698	4.72928e-07	5.37567e-06
Pus7	60.2188	1.7228	0.342116	5.03571	4.76086e-07	5.40809e-06
Kdsr	465.232	-1.07796	0.21415	-5.03368	4.81152e-07	5.46212e-06
Mlf1	13.9784	3.12493	0.620856	5.03326	4.82208e-07	5.47059e-06
Etv5	21.6071	2.6151	0.519622	5.03269	4.8364e-07	5.48333e-06
Pik3r5	13.6901	4.05724	0.806529	5.03049	4.89219e-07	5.54302e-06
Pkhd1l1	249.669	-2.44368	0.486089	-5.02723	4.97626e-07	5.63105e-06
Esd	1554.63	1.72877	0.343881	5.02725	4.97573e-07	5.63105e-06
Slc25a35	87.9146	-1.73112	0.344484	-5.02525	5.02778e-07	5.6857e-06
Inpp1	403.776	-1.37248	0.27315	-5.02464	5.04386e-07	5.70024e-06
Shq1	73.1358	1.55927	0.310364	5.02399	5.06088e-07	5.71582e-06
Atad2	112.783	1.58632	0.315903	5.02154	5.12596e-07	5.78563e-06
Chchd10	13.8146	-5.27969	1.05245	-5.01656	5.26047e-07	5.93365e-06
Blvrb	184.889	-1.19004	0.237245	-5.01609	5.27328e-07	5.9443e-06
Smarcb1	565.76	1.15973	0.231227	5.01557	5.28766e-07	5.95671e-06
Hsd17b7	26.8365	2.05675	0.410143	5.0147	5.31165e-07	5.97993e-06
Tep1	75.6547	1.56788	0.312868	5.01132	5.40584e-07	6.08209e-06
Epha4	118.074	-1.53249	0.30598	-5.00848	5.48628e-07	6.16866e-06
Ubtd1	34.086	1.90915	0.381336	5.00649	5.54329e-07	6.22879e-06
Hba-a1	1210.89	-1.24402	0.248496	-5.00619	5.55176e-07	6.23435e-06
Cirh1a	327.866	1.16479	0.232717	5.00519	5.58062e-07	6.26278e-06
Ywhae	9684.1	1.67107	0.333919	5.00441	5.60343e-07	6.28438e-06
Tarm1	13.8146	2.99667	0.598922	5.00345	5.63131e-07	6.31023e-06
Rpl41	12425.1	2.37126	0.473933	5.00337	5.63362e-07	6.31023e-06
Arhgap31	219.457	-1.19951	0.239756	-5.00306	5.64265e-07	6.31633e-06
Ppap2c	326.803	1.36306	0.272507	5.00192	5.6763e-07	6.34998e-06
Wdr4	102.026	1.94038	0.387999	5.00099	5.7038e-07	6.3767e-06
Ncapd3	73.7696	1.5354	0.307222	4.99768	5.80255e-07	6.48114e-06
Nudt21	341.778	1.35223	0.270575	4.99761	5.80455e-07	6.48114e-06
Oas3	11.2247	3.61143	0.723002	4.99505	5.88219e-07	6.55998e-06
Ints8	153.327	1.59009	0.318334	4.99503	5.88259e-07	6.55998e-06
Aldh1b1	17.6696	2.67281	0.535131	4.9947	5.89287e-07	6.5673e-06
Gmip	33.4776	2.03493	0.407594	4.99254	5.95919e-07	6.63701e-06
Igfbp5	27.5749	-3.07089	0.615387	-4.99017	6.03268e-07	6.71464e-06
Hadh	540.963	-1.16966	0.2344	-4.99	6.03791e-07	6.71622e-06
Apobec1	100.82	1.30737	0.262056	4.9889	6.0723e-07	6.75022e-06
Nap1l1	1196.3	1.10975	0.222481	4.98805	6.09913e-07	6.77579e-06
Fancd2	14.4022	3.04127	0.609886	4.98662	6.1446e-07	6.82201e-06
Rpl7a	4151.75	1.92253	0.385688	4.98466	6.20694e-07	6.88689e-06
Pycrl	169.583	1.2119	0.243144	4.98428	6.2193e-07	6.89628e-06
Pxmp2	39.2708	-1.87246	0.375797	-4.98265	6.27199e-07	6.95034e-06
Cenpw	26.2008	2.17999	0.4376	4.98169	6.30327e-07	6.98062e-06
Pop1	30.1912	2.1667	0.435119	4.97957	6.37248e-07	7.05077e-06
Tpm4	9086.73	1.47216	0.295644	4.97951	6.3746e-07	7.05077e-06
Nup205	60.0001	1.69429	0.34032	4.97852	6.40739e-07	7.08262e-06
Cpd	267.819	-1.43037	0.287448	-4.97611	6.48763e-07	7.16682e-06
Rps2	3806.77	1.80152	0.362058	4.97578	6.49847e-07	7.17431e-06
Angptl4	341.759	4.31393	0.867092	4.97517	6.51912e-07	7.19262e-06
Myd88	337.428	1.13409	0.228144	4.97095	6.66272e-07	7.34646e-06
Nup155	65.0902	1.61748	0.325447	4.97003	6.69415e-07	7.37651e-06
Prrc1	249.451	1.23601	0.248744	4.96901	6.72967e-07	7.41103e-06
Stbd1	91.6729	-2.249	0.45308	-4.96381	6.91228e-07	7.60738e-06
Mras	45.0866	-1.84082	0.370875	-4.96344	6.92565e-07	7.61261e-06
Cdc42ep5	146.2	-1.42207	0.286506	-4.96349	6.92371e-07	7.61261e-06
Itm2b	11417.1	-1.10127	0.221904	-4.96281	6.9482e-07	7.63265e-06
Tnfaip8l3	13.0849	-3.62997	0.731498	-4.96239	6.96326e-07	7.64444e-06
Tcf23	11.1828	-4.16086	0.838519	-4.96215	6.97161e-07	7.64885e-06
Mill2	35.7035	-2.60965	0.526137	-4.96001	7.04891e-07	7.72887e-06
Arhgap10	34.4609	-2.00255	0.403957	-4.95734	7.14659e-07	7.8311e-06
Tpm1	3526.55	1.45385	0.293478	4.95386	7.27543e-07	7.96734e-06
Ccnd2	1641.82	-1.06292	0.214648	-4.9519	7.34919e-07	8.04313e-06
Gpr18	16.3263	2.70065	0.545516	4.95064	7.39696e-07	8.0904e-06
Armcx2	157.478	1.13995	0.230307	4.9497	7.43283e-07	8.12459e-06
Taf7	130.637	-1.41449	0.285781	-4.94955	7.43871e-07	8.126e-06
Tipin	527.616	1.46714	0.296501	4.94817	7.49161e-07	8.17873e-06
5430435G22Rik	25.66	2.27979	0.46101	4.9452	7.60638e-07	8.28957e-06
Lsm7	438.942	2.0459	0.413715	4.94518	7.60722e-07	8.28957e-06
Tmed2	683.317	1.33487	0.269925	4.94532	7.60199e-07	8.28957e-06
Ces1d	52.2157	-4.81017	0.972932	-4.944	7.65367e-07	8.33504e-06
Ctsf	210.134	-1.94224	0.39287	-4.94371	7.66495e-07	8.34219e-06
AW112010	147.142	-1.38055	0.279392	-4.94126	7.76202e-07	8.44263e-06
Actr2	3725.23	1.68254	0.340574	4.94031	7.79978e-07	8.47848e-06
Abi3bp	25.6071	-2.27802	0.461283	-4.93844	7.87514e-07	8.55513e-06
Rbbp9	352.22	-1.07395	0.217687	-4.93346	8.07865e-07	8.77082e-06
Spry4	75.577	-1.75618	0.356258	-4.92953	8.24279e-07	8.94353e-06
Kif13a	82.5501	-1.49282	0.302874	-4.92886	8.27124e-07	8.96889e-06
Ankle1	11.2006	3.40885	0.691951	4.92644	8.37417e-07	9.07493e-06
Slc35d2	148.456	-1.19013	0.241937	-4.91916	8.69164e-07	9.41319e-06
Smad7	95.5322	-1.50538	0.306122	-4.91757	8.76272e-07	9.48436e-06
Atp6v0d2	26.0396	3.08444	0.627271	4.91723	8.7778e-07	9.49485e-06
Rpl29	4253.65	2.02742	0.412432	4.91577	8.84347e-07	9.56004e-06
Eif4e	1465.92	1.12633	0.229174	4.91472	8.89099e-07	9.60553e-06
Higd2a	294.485	-1.23021	0.250372	-4.91354	8.94462e-07	9.65756e-06
Hs6st2	14.4248	3.04114	0.619146	4.91183	9.02305e-07	9.7363e-06
Ugt1a7c	65.4781	4.5741	0.931371	4.91115	9.05456e-07	9.76433e-06
Gm14420	101.313	-1.48046	0.301581	-4.90901	9.1539e-07	9.86543e-06
Tpp1	1380.32	-0.942681	0.192086	-4.90759	9.22019e-07	9.93082e-06
Ifih1	156.408	-1.24758	0.254494	-4.90221	9.47644e-07	1.02006e-05
Cdc42ep3	862.012	-1.58751	0.323896	-4.90132	9.51972e-07	1.02409e-05
Ndrg3	530.25	-0.99524	0.203092	-4.90045	9.5617e-07	1.02799e-05
Kif18a	32.6748	2.42105	0.494115	4.89977	9.59508e-07	1.03095e-05
Rab31	169.948	1.24219	0.253597	4.89828	9.66802e-07	1.03815e-05
Marcks	220.474	1.70414	0.34794	4.8978	9.69149e-07	1.04004e-05
Arsj	53.0811	1.90981	0.389959	4.89746	9.7083e-07	1.04058e-05
Gstk1	65.6968	-2.05473	0.419548	-4.89748	9.70758e-07	1.04058e-05
Slc5a3	68.2881	1.51603	0.309683	4.89544	9.8087e-07	1.05022e-05
Cyp2j9	113.371	-1.51275	0.309021	-4.8953	9.81579e-07	1.05022e-05
Gprc5a	708.838	-1.1394	0.232754	-4.89529	9.81606e-07	1.05022e-05
H2-DMb1	288.395	1.31712	0.269124	4.89411	9.8753e-07	1.05592e-05
Pdcd4	748.051	-1.59972	0.326886	-4.89382	9.8895e-07	1.05679e-05
Flnc	32.7347	2.02902	0.41479	4.89169	9.99755e-07	1.0677e-05
Sh2d5	8.49427	5.15447	1.05383	4.89117	1.00237e-06	1.06984e-05
Gorasp2	522.626	0.982644	0.200911	4.89094	1.00357e-06	1.07047e-05
6720463M24Rik	20.6504	2.32403	0.475244	4.89018	1.00744e-06	1.07396e-05
Ppm1g	166.02	1.467	0.300069	4.88888	1.01409e-06	1.08039e-05
Slc7a5	11.0919	3.39029	0.693665	4.8875	1.02124e-06	1.08736e-05
Rrp1b	118.628	1.29804	0.265597	4.88725	1.02254e-06	1.08809e-05
Wisp1	16.4175	2.86259	0.58588	4.88596	1.02928e-06	1.09385e-05
Sox8	15.1478	-3.12439	0.63947	-4.88591	1.02953e-06	1.09385e-05
Ctla2b	126.734	1.62516	0.332633	4.88573	1.03044e-06	1.09385e-05
Eci1	240.087	-1.26156	0.258212	-4.88577	1.03026e-06	1.09385e-05
Slc31a2	286.932	-1.16825	0.239251	-4.88292	1.04525e-06	1.10891e-05
Gm6484	13.8751	-5.19408	1.06383	-4.88242	1.04791e-06	1.11106e-05
Bbs4	75.4638	-1.40404	0.287628	-4.88144	1.05312e-06	1.11591e-05
Prdx4	1234.53	1.56134	0.319932	4.88022	1.05969e-06	1.1222e-05
Cct4	1043.56	0.93907	0.192447	4.87963	1.06287e-06	1.1249e-05
Rnf167	487.274	-1.2902	0.264461	-4.87859	1.06847e-06	1.13015e-05
Rps16	4277.16	2.05829	0.421974	4.87776	1.07295e-06	1.1342e-05
Prickle1	28.8419	-2.32696	0.477404	-4.87419	1.09254e-06	1.15422e-05
Endod1	350.568	1.32275	0.271624	4.86979	1.11717e-06	1.17954e-05
Kank2	53.6327	-1.65624	0.340264	-4.86752	1.13009e-06	1.19247e-05
Slc9a3r1	118.123	1.50008	0.308346	4.86493	1.14495e-06	1.20742e-05
Pcdh1	9.35701	4.63272	0.952464	4.86394	1.15074e-06	1.21281e-05
Lsm6	377.931	1.51604	0.311881	4.86096	1.16818e-06	1.23046e-05
Pdk2	94.6058	-1.44229	0.296948	-4.85703	1.19157e-06	1.25434e-05
Pif1	9.09414	3.86609	0.796573	4.8534	1.2136e-06	1.27601e-05
Nnmt	209.353	-1.4815	0.305245	-4.85347	1.21319e-06	1.27601e-05
Tuba4a	130.486	1.50062	0.309331	4.85119	1.22721e-06	1.28956e-05
Slc36a2	42.7137	-5.41096	1.11576	-4.84958	1.2372e-06	1.29858e-05
1810020D17Rik	135.759	-1.2864	0.265267	-4.84946	1.23799e-06	1.29858e-05
Utrn	483.361	-1.00632	0.207511	-4.84946	1.23801e-06	1.29858e-05
Ldha	6119.22	1.75215	0.361375	4.84855	1.24367e-06	1.30375e-05
Sgk2	11.3782	3.34798	0.690606	4.84788	1.24789e-06	1.3074e-05
Kdelr2	3901.62	1.87884	0.387626	4.84705	1.25312e-06	1.3121e-05
Snrpd3	550.933	1.5131	0.312294	4.84511	1.26539e-06	1.32416e-05
Lass6	13.2736	3.00647	0.620659	4.844	1.27253e-06	1.33084e-05
Rqcd1	461.372	1.16966	0.241583	4.84164	1.28774e-06	1.34568e-05
Naa50	316.146	1.11908	0.23114	4.84156	1.28824e-06	1.34568e-05
Psmb2	2332.76	1.96029	0.40498	4.84046	1.29537e-06	1.35233e-05
Rit1	389.266	-1.08762	0.224744	-4.83938	1.30243e-06	1.35889e-05
Lmna	2307.01	1.35193	0.279402	4.83866	1.30718e-06	1.36305e-05
Errfi1	69.1729	2.13983	0.44241	4.83676	1.31974e-06	1.37533e-05
5930416I19Rik	162.734	1.16654	0.241206	4.83628	1.32289e-06	1.37781e-05
Cyhr1	100.02	-1.63368	0.337816	-4.83601	1.32471e-06	1.37888e-05
Rph3al	30.513	-2.15153	0.444982	-4.83509	1.33088e-06	1.38449e-05
Eef1a1	78525.1	2.01425	0.416626	4.83468	1.33358e-06	1.38648e-05
Ms4a4b	11.9057	3.15641	0.652909	4.83437	1.33566e-06	1.38701e-05
Tcp11l2	669.818	-1.6318	0.33754	-4.83437	1.33566e-06	1.38701e-05
Mre11a	38.2805	1.70233	0.352219	4.83316	1.34382e-06	1.39466e-05
Phf19	20.7857	2.43431	0.503821	4.8317	1.35372e-06	1.40412e-05
Urb2	24.3089	2.16766	0.448773	4.83019	1.36403e-06	1.41398e-05
Hspa9	904.547	1.20548	0.24989	4.82406	1.40665e-06	1.45731e-05
Abcb1a	21.304	2.27688	0.47208	4.82309	1.41351e-06	1.46325e-05
Il15ra	142.234	-1.48098	0.307064	-4.82301	1.41404e-06	1.46325e-05
Orc6	404.109	1.38979	0.288312	4.82043	1.43252e-06	1.4815e-05
Lrr1	10.3641	3.70673	0.768985	4.82028	1.43355e-06	1.4817e-05
Rnasel	44.0373	1.86888	0.387761	4.81967	1.43793e-06	1.48535e-05
Rpl4	19204.1	1.85703	0.385418	4.81822	1.44844e-06	1.49534e-05
Inpp5d	123.175	1.42834	0.29651	4.81716	1.45617e-06	1.50244e-05
Tcof1	75.3429	1.79865	0.373436	4.81649	1.46105e-06	1.50614e-05
Taf9	723.981	1.1221	0.232976	4.81635	1.46208e-06	1.50614e-05
Arf4	4749.54	1.42751	0.296389	4.81632	1.46231e-06	1.50614e-05
Sfxn3	1131.08	-1.05211	0.218579	-4.81341	1.48376e-06	1.52734e-05
Eif4ebp1	439.03	1.30176	0.270464	4.81304	1.48649e-06	1.52925e-05
Spp1	180.14	4.81153	0.999936	4.81184	1.49549e-06	1.53762e-05
Tdp1	91.3227	1.36978	0.284775	4.81005	1.50894e-06	1.55055e-05
Arrb2	50.8809	1.70049	0.353542	4.80986	1.5104e-06	1.55114e-05
Gpc6	262.937	-1.67351	0.347959	-4.80952	1.51296e-06	1.55288e-05
5430427O19Rik	20.2516	2.36228	0.491288	4.80834	1.52192e-06	1.56116e-05
Rpl32	12456.1	2.14565	0.446426	4.80627	1.53771e-06	1.57645e-05
Ptrh1	15.2651	2.77232	0.57702	4.80455	1.55103e-06	1.58918e-05
Wdr55	115.321	1.22847	0.255731	4.80377	1.55706e-06	1.59443e-05
Rpl14	10904.6	2.04147	0.425103	4.80231	1.56849e-06	1.6052e-05
Dguok	192.681	-1.35647	0.282635	-4.79935	1.59182e-06	1.62814e-05
Ebi3	12.1695	3.41881	0.712491	4.79839	1.59947e-06	1.63502e-05
Pdp1	91.9362	-1.37404	0.28637	-4.79812	1.60163e-06	1.63627e-05
Pparg	29.8848	-3.58634	0.747744	-4.79622	1.61691e-06	1.65093e-05
Gstt2	100.314	-1.42793	0.297811	-4.79475	1.62881e-06	1.66212e-05
Hsph1	115.075	1.41501	0.295164	4.79399	1.63497e-06	1.66745e-05
Snrpa	377.539	1.2705	0.265174	4.79118	1.65804e-06	1.69e-05
Akap8l	70.5742	-1.58844	0.331548	-4.79098	1.65969e-06	1.6907e-05
Ids	111.587	-1.35903	0.283696	-4.79045	1.66407e-06	1.69418e-05
Tek	1438.66	-1.28891	0.269102	-4.78966	1.67064e-06	1.69989e-05
Fas	2053.54	-1.23667	0.258331	-4.78715	1.69165e-06	1.72029e-05
Palmd	999.283	-0.893936	0.186814	-4.78516	1.70853e-06	1.73645e-05
Slc2a6	18.0365	4.02067	0.840307	4.78476	1.71189e-06	1.73886e-05
Thrb	74.5311	-1.8388	0.384662	-4.78031	1.75028e-06	1.77683e-05
Ptgir	9.92371	3.41867	0.715612	4.77727	1.7769e-06	1.80178e-05
Tmem64	114.951	-1.47777	0.30933	-4.77734	1.77628e-06	1.80178e-05
Aarsd1	162.818	1.20128	0.251577	4.77498	1.79729e-06	1.82142e-05
Krt18	905.463	1.35645	0.284175	4.77328	1.81251e-06	1.83579e-05
Hscb	176.948	-1.62404	0.340264	-4.77288	1.81609e-06	1.83836e-05
Cdh13	4682.09	-1.43089	0.29988	-4.77155	1.82814e-06	1.8495e-05
Rdbp	197.839	1.10034	0.230636	4.77092	1.8339e-06	1.85426e-05
Spock2	12.2421	-3.55093	0.744327	-4.77067	1.83619e-06	1.85445e-05
Spsb1	146.386	-1.67323	0.350734	-4.77067	1.83612e-06	1.85445e-05
Rps23	2259	2.29168	0.480425	4.77011	1.84124e-06	1.85849e-05
Lbh	49.3841	1.6026	0.336227	4.76643	1.87518e-06	1.89167e-05
Ncbp1	149.224	1.25039	0.262393	4.76532	1.88555e-06	1.90105e-05
Hsp90b1	5045.13	1.37051	0.287634	4.76477	1.89073e-06	1.90518e-05
Sod3	2717.06	-1.47723	0.310067	-4.76424	1.89566e-06	1.90906e-05
Rasl11b	19.0253	2.32697	0.488589	4.76263	1.9109e-06	1.92221e-05
Acot13	127.434	-1.47488	0.309676	-4.76264	1.91079e-06	1.92221e-05
Siah1b	30.9382	2.10398	0.441972	4.76044	1.93168e-06	1.94202e-05
Pttg1	352.017	-1.12987	0.237378	-4.75979	1.93797e-06	1.94723e-05
Cit	17.595	2.44763	0.51446	4.75767	1.95838e-06	1.96662e-05
C1qtnf6	57.0598	1.61392	0.339403	4.75517	1.98275e-06	1.98927e-05
Prune2	473.229	-1.61879	0.340429	-4.75513	1.98319e-06	1.98927e-05
Fam49a	72.0108	1.4671	0.308547	4.75487	1.98573e-06	1.99069e-05
Bcmo1	15.4404	-3.16922	0.66693	-4.75195	2.01465e-06	2.01854e-05
Pid1	43.997	1.83831	0.386922	4.75112	2.02291e-06	2.02566e-05
Vmac	54.9143	-1.77324	0.373423	-4.74862	2.04812e-06	2.04974e-05
Rpl15	9760.36	2.01255	0.423879	4.74794	2.05498e-06	2.05545e-05
P4ha3	8.36998	4.55376	0.959356	4.74668	2.06783e-06	2.06712e-05
Slc28a2	16.8492	2.92158	0.615786	4.74448	2.09046e-06	2.08857e-05
Arc	17.2015	3.67108	0.77378	4.74435	2.09178e-06	2.08871e-05
Ipo7	191.263	1.48737	0.313631	4.74241	2.11194e-06	2.10764e-05
Exosc2	253.379	1.33667	0.281949	4.7408	2.12878e-06	2.12325e-05
Srpk2	272.105	-1.10147	0.232344	-4.74068	2.13005e-06	2.12332e-05
Agrn	98.4313	-1.27051	0.26808	-4.73929	2.14466e-06	2.13668e-05
Rhog	360.004	1.41637	0.298868	4.73913	2.14639e-06	2.13719e-05
Skp2	55.7785	2.07078	0.43712	4.73732	2.16567e-06	2.15517e-05
Rabac1	750.864	-1.26822	0.267731	-4.73691	2.17005e-06	2.15832e-05
Sbno2	117.568	1.6192	0.341959	4.73506	2.18992e-06	2.17686e-05
2010111I01Rik	287.446	-1.23363	0.260621	-4.73344	2.20746e-06	2.19306e-05
Nudt4	141.233	-1.23515	0.261088	-4.73077	2.23666e-06	2.22082e-05
Ppat	147.103	1.11921	0.236692	4.72854	2.26143e-06	2.24415e-05
Ift172	88.7596	-1.38204	0.29233	-4.72767	2.27111e-06	2.25249e-05
Fam65b	40.978	1.81559	0.384073	4.72719	2.27649e-06	2.25529e-05
Anxa3	4577.23	-0.921904	0.195019	-4.72724	2.27589e-06	2.25529e-05
Zfp809	170.469	-1.16991	0.247519	-4.72654	2.28374e-06	2.26121e-05
Pira7	7.32583	5.00867	1.06048	4.72301	2.32376e-06	2.29954e-05
Ndrg1	370.762	-0.973792	0.206195	-4.72267	2.3277e-06	2.30216e-05
Tars2	195.926	1.03529	0.219351	4.71976	2.3612e-06	2.33138e-05
Hs3st1	994.838	-1.34157	0.284239	-4.71987	2.36001e-06	2.33138e-05
Prdx1	12573.2	2.01545	0.427009	4.71993	2.35928e-06	2.33138e-05
Crebl2	39.8016	-2.16004	0.457712	-4.7192	2.36777e-06	2.3363e-05
0610007C21Rik	547.125	-1.03793	0.219942	-4.71911	2.36883e-06	2.3363e-05
Aen	109.895	1.72746	0.366093	4.71864	2.37427e-06	2.34036e-05
Pcyox1l	162.863	1.2364	0.262181	4.71584	2.4072e-06	2.37149e-05
Mgst3	883.93	-1.25598	0.266365	-4.71527	2.41393e-06	2.37679e-05
Slc44a2	1326.26	-0.99406	0.210935	-4.71265	2.44518e-06	2.40622e-05
Pdia3	20235.9	1.86337	0.395468	4.71182	2.45517e-06	2.41471e-05
Pole2	60.8131	1.53455	0.325693	4.71164	2.45733e-06	2.41549e-05
Cd276	15.9722	2.54205	0.539588	4.71109	2.464e-06	2.4207e-05
Sp140	252.18	-1.05236	0.223454	-4.70952	2.48307e-06	2.43684e-05
Eef1d	1526.88	1.447	0.307251	4.7095	2.4832e-06	2.43684e-05
Kctd20	207.999	1.17901	0.250359	4.70928	2.48592e-06	2.43816e-05
Mapk1ip1	103.512	-1.41974	0.30154	-4.70832	2.49772e-06	2.44837e-05
Enpp6	1528.6	-0.924895	0.196471	-4.70754	2.50728e-06	2.45638e-05
Atf4	474.846	1.02608	0.218118	4.70423	2.54827e-06	2.49516e-05
Tonsl	17.7673	2.91745	0.620198	4.70406	2.5504e-06	2.49578e-05
Nova2	49.4963	-1.59138	0.338306	-4.70395	2.55173e-06	2.49578e-05
Akr1c14	65.6337	-1.7108	0.363851	-4.70193	2.57717e-06	2.51684e-05
Sdc4	1108.45	1.38625	0.294816	4.70208	2.57519e-06	2.51684e-05
Rps6	14291	1.93982	0.412562	4.7019	2.57754e-06	2.51684e-05
Tpm2	60.9922	1.52148	0.323927	4.69697	2.64043e-06	2.5754e-05
Gata6	635.444	-1.2669	0.269725	-4.69701	2.63996e-06	2.5754e-05
Acaa2	599.047	-1.61846	0.344649	-4.69598	2.65334e-06	2.58657e-05
Prdx6	1862.16	1.35079	0.287686	4.69535	2.66147e-06	2.59306e-05
Pak4	78.0761	-1.51966	0.323789	-4.69337	2.68734e-06	2.61683e-05
Kitl	541.724	1.39514	0.297423	4.69075	2.722e-06	2.64912e-05
Tceal1	103.608	-1.37597	0.293448	-4.68898	2.74573e-06	2.67011e-05
Ulk2	71.2036	-1.40577	0.299807	-4.68891	2.7466e-06	2.67011e-05
Coro2a	15.7903	2.73517	0.583402	4.68831	2.75477e-06	2.67658e-05
Tax1bp3	1730.64	1.314	0.280489	4.68467	2.80408e-06	2.723e-05
Sema3d	15.4809	-2.78035	0.593538	-4.68437	2.80827e-06	2.72557e-05
Nr2c2ap	147.252	1.33494	0.28529	4.67925	2.8792e-06	2.79133e-05
Psmd12	1063.64	1.13107	0.241718	4.67931	2.87846e-06	2.79133e-05
Cd97	827.515	-0.90804	0.194167	-4.67659	2.91691e-06	2.82635e-05
Kcnn4	129.99	-1.23065	0.263289	-4.67414	2.95192e-06	2.8587e-05
Uchl1	185.137	1.09527	0.234651	4.66767	3.04629e-06	2.94848e-05
Tnfsf12	95.4987	-1.6484	0.353175	-4.66739	3.05054e-06	2.95097e-05
Fbxo8	209.092	-1.21206	0.259757	-4.66615	3.06902e-06	2.9656e-05
Plekho2	299.536	1.2419	0.266149	4.66618	3.06845e-06	2.9656e-05
Dhrs3	579.08	-1.48731	0.318781	-4.66561	3.07696e-06	2.97165e-05
Eef1b2	1964.66	1.59005	0.340959	4.66347	3.10919e-06	3.00114e-05
Adora3	6.53623	4.94195	1.06039	4.6605	3.15445e-06	3.04316e-05
Ebna1bp2	769.435	1.16438	0.249856	4.66019	3.15914e-06	3.04601e-05
Ccdc39	24.7388	-2.23148	0.478956	-4.65904	3.17689e-06	3.06146e-05
Zfp69	15.5278	2.51649	0.540163	4.65876	3.18125e-06	3.06399e-05
Nuak2	13.5074	2.88321	0.619374	4.65503	3.23929e-06	3.11649e-05
Dcakd	173.403	1.45935	0.313493	4.65514	3.23765e-06	3.11649e-05
Cd40	145.201	-1.20638	0.259264	-4.65309	3.27005e-06	3.14437e-05
Cxcl3	6.48215	4.93474	1.06149	4.64886	3.33769e-06	3.20766e-05
Chek2	149.325	1.59886	0.344031	4.64744	3.36082e-06	3.22647e-05
Tor1aip2	465.418	1.02844	0.221293	4.64743	3.3609e-06	3.22647e-05
Pcsk5	52.5505	-1.97454	0.424978	-4.64621	3.38091e-06	3.24391e-05
Arhgap22	22.4586	2.3682	0.510178	4.64192	3.45192e-06	3.31024e-05
Casp8	286.904	0.989986	0.213289	4.64153	3.45832e-06	3.31458e-05
Emp1	727.377	1.31537	0.283517	4.63946	3.49313e-06	3.34613e-05
Arpc4	2347.31	1.63942	0.353467	4.6381	3.51624e-06	3.36644e-05
Phb	954.573	1.23	0.265224	4.63761	3.52463e-06	3.37265e-05
Trim34a	144.245	-1.3022	0.28082	-4.63713	3.53279e-06	3.37862e-05
Sfpq	143.013	1.14905	0.247863	4.63582	3.55527e-06	3.39829e-05
Psmd13	657.375	1.30205	0.280931	4.63477	3.57334e-06	3.41371e-05
Got1	145.274	1.20077	0.259112	4.63417	3.58372e-06	3.42076e-05
Hint1	1846.2	1.7428	0.37608	4.63412	3.5846e-06	3.42076e-05
Rnf4	693.564	1.09553	0.236461	4.633	3.60403e-06	3.43745e-05
Farsa	250.197	1.44185	0.311492	4.62886	3.6768e-06	3.50497e-05
Apba1	34.4146	-1.86239	0.40242	-4.62797	3.6926e-06	3.51813e-05
Rps9	13444.7	1.99475	0.431124	4.62687	3.71238e-06	3.53507e-05
H2afx	66.9176	1.58804	0.343396	4.62452	3.75467e-06	3.57341e-05
Agpat6	617.698	0.95681	0.206956	4.62325	3.77771e-06	3.5934e-05
Wls	742.375	-0.88025	0.190405	-4.62305	3.78146e-06	3.59503e-05
Cish	194.857	-1.34847	0.291776	-4.62161	3.80781e-06	3.61814e-05
2310004N24Rik	63.8198	1.59985	0.346209	4.62105	3.81806e-06	3.62593e-05
Clic1	7017.21	1.85275	0.401021	4.62009	3.83578e-06	3.6408e-05
Eif4e2	399.001	1.16682	0.252617	4.61893	3.85715e-06	3.65911e-05
Mbp	13.8641	2.79062	0.604212	4.61861	3.86315e-06	3.66284e-05
Rin2	200.153	-1.12745	0.244291	-4.61519	3.92735e-06	3.72171e-05
Noc3l	38.0021	1.64667	0.356942	4.61328	3.96358e-06	3.75403e-05
Hist1h2ag	12.7929	4.09399	0.887611	4.61237	3.98096e-06	3.76848e-05
Rpl36al	1047.46	1.81211	0.392918	4.61193	3.98939e-06	3.77322e-05
Rpl3	20289.9	1.83303	0.397458	4.61189	3.99024e-06	3.77322e-05
Ext1	138.788	-1.21957	0.264452	-4.61169	3.99402e-06	3.77477e-05
Mrps18b	201.283	1.22693	0.266091	4.61093	4.0088e-06	3.78671e-05
Gmnn	204.739	1.30996	0.284221	4.60897	4.04666e-06	3.82043e-05
Nme4	17.4597	2.51162	0.544992	4.60855	4.05489e-06	3.82615e-05
Slc37a2	10.7244	3.2552	0.706465	4.60773	4.07089e-06	3.8392e-05
Hfe	412.279	-1.04002	0.225727	-4.60745	4.07638e-06	3.84233e-05
Wdr36	288.692	1.09888	0.238614	4.60525	4.11964e-06	3.88103e-05
Naa25	188.561	1.07399	0.233302	4.60342	4.15617e-06	3.91336e-05
Aoah	7.03672	4.34125	0.943131	4.60302	4.16408e-06	3.91872e-05
Dgkz	93.2868	1.4257	0.309786	4.6022	4.18048e-06	3.93206e-05
Aktip	476.846	-1.11513	0.24239	-4.60055	4.21373e-06	3.96122e-05
2010110P09Rik	13.2709	-2.93879	0.638867	-4.6	4.22488e-06	3.96959e-05
Ada	18.2169	2.33311	0.507229	4.59972	4.23051e-06	3.97277e-05
Eif4a2	2238.54	-1.06381	0.231308	-4.5991	4.24312e-06	3.98249e-05
Cd300e	7.66325	4.03763	0.878136	4.59796	4.26654e-06	4.00234e-05
Ly6i	10.8635	3.2691	0.711419	4.59518	4.32382e-06	4.05392e-05
Stxbp3a	474.58	-1.15758	0.252031	-4.59302	4.36884e-06	4.09396e-05
Atad5	30.8948	1.87077	0.407382	4.59217	4.38664e-06	4.10846e-05
Cstf1	116.711	1.30755	0.284843	4.59041	4.42378e-06	4.14105e-05
Pole3	120.626	1.41042	0.307281	4.59	4.43238e-06	4.14691e-05
St8sia4	8.81419	3.76269	0.819915	4.58912	4.45122e-06	4.16233e-05
Mrps28	210.985	1.15605	0.252053	4.58653	4.50667e-06	4.21195e-05
Ddit3	73.2685	-1.52096	0.331675	-4.5857	4.5247e-06	4.22656e-05
Svip	110.838	-1.50285	0.327843	-4.58404	4.56084e-06	4.25807e-05
Tsc22d1	2243.56	-1.59756	0.348528	-4.58374	4.5673e-06	4.26185e-05
Calcrl	590.651	-1.38919	0.303222	-4.58142	4.61829e-06	4.30715e-05
Kirrel3	23.7548	-2.1327	0.465546	-4.58107	4.62597e-06	4.31204e-05
Sec14l1	259.525	-1.00926	0.220378	-4.57968	4.65699e-06	4.33866e-05
Tmem88	177.642	1.55204	0.338939	4.57911	4.66957e-06	4.3481e-05
Sf3b3	256.321	1.21273	0.264879	4.57845	4.68441e-06	4.35961e-05
2210403K04Rik	563.512	-1.26659	0.276659	-4.57817	4.69064e-06	4.36311e-05
Pkmyt1	24.7366	2.19289	0.479097	4.57713	4.71393e-06	4.38247e-05
Wdr3	164.318	1.2119	0.265152	4.57058	4.86376e-06	4.51939e-05
2700099C18Rik	13.2341	2.86766	0.62749	4.57005	4.87606e-06	4.52843e-05
Map3k1	1415.47	-1.02689	0.224732	-4.56939	4.89141e-06	4.54029e-05
Pold2	125.733	1.48764	0.325574	4.56928	4.89399e-06	4.54031e-05
Kctd10	1515.72	-0.913694	0.199981	-4.56891	4.90268e-06	4.54598e-05
Prelid1	1268.31	1.46053	0.31984	4.56643	4.96091e-06	4.59757e-05
Wipf3	25.5136	-2.14051	0.468981	-4.56418	5.01455e-06	4.64484e-05
Mmp13	11.147	3.70824	0.812639	4.5632	5.03798e-06	4.66409e-05
Wrap53	75.5345	1.27116	0.278596	4.56273	5.04931e-06	4.67214e-05
Hes1	42.4403	-1.80277	0.395152	-4.56221	5.06176e-06	4.6812e-05
Col23a1	116.775	-1.70149	0.373042	-4.56112	5.08804e-06	4.70304e-05
Ccdc18	18.8925	2.3805	0.522125	4.55926	5.13339e-06	4.74248e-05
Mdk	18.8295	2.22896	0.489064	4.5576	5.17417e-06	4.77765e-05
Ffar2	6.4732	4.86919	1.06866	4.55637	5.20463e-06	4.80327e-05
Kpna3	249.18	1.19106	0.26144	4.55579	5.21896e-06	4.81398e-05
Pcmtd2	213.758	-1.18261	0.25961	-4.55534	5.22999e-06	4.82164e-05
Cyba	1360.28	1.77668	0.390061	4.55488	5.24166e-06	4.82988e-05
Brp44	231.957	-1.12824	0.247713	-4.5546	5.24844e-06	4.8336e-05
Nln	74.2905	1.35932	0.298706	4.5507	5.34677e-06	4.92159e-05
Psmb10	465.068	-0.950095	0.208801	-4.55024	5.35859e-06	4.9299e-05
Mdm1	22.301	1.96747	0.43249	4.54917	5.38578e-06	4.95234e-05
E2f4	153.036	1.08125	0.23772	4.54841	5.40531e-06	4.96771e-05
Fam117a	36.4647	-1.76872	0.388901	-4.54799	5.41599e-06	4.97494e-05
Mme	10.4172	-4.00164	0.880224	-4.54616	5.46347e-06	5.01594e-05
Serpini1	123.932	-1.25978	0.27724	-4.54401	5.51948e-06	5.06473e-05
Hsd17b12	732	0.847606	0.186551	4.54357	5.53104e-06	5.0727e-05
Gpr77	21.2677	2.23929	0.493225	4.5401	5.62275e-06	5.15414e-05
Fkbp4	445.153	1.40417	0.309425	4.53799	5.67936e-06	5.20333e-05
Gm4902	97.9367	-1.87337	0.41285	-4.53766	5.68814e-06	5.20867e-05
Gas5	638.739	0.985178	0.217144	4.53697	5.70669e-06	5.22295e-05
Meis1	89.6748	-1.54937	0.34152	-4.53668	5.71473e-06	5.2276e-05
Uxs1	95.9017	1.1956	0.263553	4.53647	5.72043e-06	5.23011e-05
Txnrd3	47.2217	-1.66437	0.366984	-4.53528	5.75279e-06	5.25697e-05
Rpl27	3472.2	1.96195	0.432703	4.53418	5.78283e-06	5.28169e-05
Hirip3	53.815	1.5932	0.351758	4.52924	5.91963e-06	5.40384e-05
Pxmp4	79.731	-1.54972	0.342294	-4.52744	5.97012e-06	5.44712e-05
Ercc1	292.781	0.962007	0.212521	4.52664	5.99296e-06	5.46514e-05
Rpl35	10317.1	2.06273	0.455763	4.52588	6.01451e-06	5.48196e-05
Ppm1j	10.944	3.70803	0.819619	4.52409	6.06561e-06	5.52568e-05
Pcmtd1	452.382	-1.42781	0.315617	-4.52386	6.07218e-06	5.52881e-05
Negr1	13.4867	-2.87388	0.635664	-4.52107	6.15292e-06	5.59944e-05
Il18rap	7.1549	4.34868	0.962383	4.51866	6.22316e-06	5.66045e-05
Fcrl1	7.06093	4.29676	0.951086	4.51774	6.25029e-06	5.6822e-05
Copz2	206.798	-1.05779	0.234198	-4.51663	6.28306e-06	5.70905e-05
Rab20	10.0702	3.02305	0.669343	4.51643	6.28894e-06	5.71146e-05
Rpl18	3819.56	1.76401	0.390871	4.51301	6.39129e-06	5.80142e-05
5031414D18Rik	7.50406	3.92443	0.869865	4.51154	6.43587e-06	5.83889e-05
Atp5g1	1119.01	1.61273	0.357616	4.50966	6.49308e-06	5.88777e-05
Abca13	21.4941	-2.13123	0.473014	-4.50563	6.61758e-06	5.99663e-05
Nup37	194.462	1.09595	0.243243	4.50556	6.61992e-06	5.99663e-05
Tmem82	12.2191	2.94487	0.653904	4.50353	6.68351e-06	6.05112e-05
Thnsl2	49.8185	-1.87874	0.417464	-4.50036	6.78376e-06	6.13875e-05
Ucp1	549.793	-5.19882	1.15535	-4.49978	6.8024e-06	6.15246e-05
Nudt7	74.1976	-1.40643	0.312637	-4.49859	6.84058e-06	6.18382e-05
Rbm47	61.2126	2.29172	0.509456	4.49837	6.84762e-06	6.18702e-05
Scarb2	173.27	-1.33151	0.296315	-4.49355	7.00445e-06	6.32549e-05
Mlph	29.8262	-1.89373	0.421564	-4.49216	7.05058e-06	6.3639e-05
Trmt6	111.864	1.21615	0.270755	4.4917	7.0657e-06	6.37428e-05
Pion	39.6635	1.58733	0.35354	4.48983	7.12813e-06	6.42732e-05
Myo10	39.406	1.61493	0.359758	4.48895	7.15746e-06	6.44665e-05
Snrpb	1662.86	1.27997	0.285144	4.48886	7.16051e-06	6.44665e-05
Fblim1	2685.08	1.22892	0.273763	4.48898	7.15657e-06	6.44665e-05
Iars	201.559	1.32802	0.295888	4.48824	7.18134e-06	6.45997e-05
Rab28	267.672	-1.16098	0.258673	-4.4882	7.18262e-06	6.45997e-05
Cyp2d22	139.298	-1.54996	0.345557	-4.48541	7.27754e-06	6.54201e-05
F2rl3	14.5425	3.09656	0.690465	4.48475	7.29985e-06	6.55873e-05
Ikzf1	24.077	1.94837	0.434499	4.48419	7.3192e-06	6.57277e-05
Calcoco1	209.744	-1.21388	0.270786	-4.48278	7.36762e-06	6.61288e-05
Smad2	159.144	1.05337	0.235026	4.48191	7.39773e-06	6.63654e-05
Pprc1	54.9395	1.53673	0.343202	4.47764	7.54736e-06	6.76734e-05
Hebp2	37.3476	-1.823	0.407162	-4.47733	7.55828e-06	6.77369e-05
Dph1	54.4697	1.70025	0.379771	4.47705	7.56811e-06	6.77906e-05
Rpl30	493.401	1.7913	0.400244	4.47551	7.62297e-06	6.82475e-05
Zc3h12d	14.7518	2.62227	0.585952	4.47523	7.63306e-06	6.83031e-05
St13	492.563	0.925962	0.206944	4.47445	7.66077e-06	6.85164e-05
Rps8	2471.84	1.70122	0.380234	4.47414	7.67198e-06	6.85472e-05
Cttn	1220.5	1.14823	0.256636	4.47414	7.67196e-06	6.85472e-05
Ppp3ca	403.079	-0.966348	0.216004	-4.47376	7.68569e-06	6.8635e-05
Pdia4	1997.08	1.21212	0.270986	4.47301	7.71257e-06	6.88403e-05
Idi1	204.211	1.3249	0.296368	4.47045	7.8056e-06	6.96354e-05
Cd99l2	329.614	-1.05587	0.236223	-4.46978	7.83011e-06	6.98188e-05
Oas1a	76.2919	1.30337	0.291603	4.46967	7.8342e-06	6.98201e-05
Ttc9	59.5085	1.43209	0.320415	4.46949	7.84078e-06	6.98434e-05
Ptger2	6.72852	4.27655	0.957262	4.46748	7.91446e-06	7.04642e-05
Cd55	130.279	-1.1078	0.2481	-4.46515	8.00112e-06	7.11999e-05
Depdc1b	15.5797	2.50223	0.560511	4.46419	8.03716e-06	7.14846e-05
Whsc1	107.621	1.30239	0.291764	4.46385	8.05017e-06	7.15643e-05
Clec10a	23.3941	2.34729	0.525952	4.46294	8.08428e-06	7.18313e-05
2810004N23Rik	149.032	1.24317	0.278607	4.46208	8.11663e-06	7.20826e-05
Scaper	99.3847	-1.16727	0.261762	-4.45928	8.22358e-06	7.29957e-05
Fchsd2	184.298	-1.29531	0.290483	-4.45915	8.22843e-06	7.3002e-05
Brca2	27.2418	1.77489	0.398275	4.45645	8.33265e-06	7.38895e-05
Abce1	480.362	1.32293	0.296897	4.45584	8.35647e-06	7.40636e-05
Cisd2	366.244	1.03796	0.233228	4.45039	8.5715e-06	7.59313e-05
Nrg4	16.4969	-3.31192	0.744366	-4.44931	8.6145e-06	7.62739e-05
Polr3g	19.3937	2.1738	0.489011	4.44529	8.77726e-06	7.76761e-05
Ddx31	45.1362	1.55205	0.34917	4.44497	8.79046e-06	7.77364e-05
Chpt1	76.4806	-1.9251	0.433102	-4.44491	8.79288e-06	7.77364e-05
Wdr46	39.53	1.65603	0.372635	4.44411	8.82555e-06	7.79862e-05
[truncated: 19,675 more rows]
