# Supplementary material for: Alternative RNA splicing in the endothelium mediated in part by Rbfox2 regulates the arterial response to low flow
Source: eLife. 2018 Jan 2;7:e29494. doi: 10.7554/eLife.29494 (PMC5771670; doi:10.7554/eLife.29494)
Supplement: Figure 1—source data 3. [file elife-29494-fig1-data3.xlsx]

## Sheet: Rbfox2_ecko_contra_4
NB501288_65_H3WN3BGXY:1:11101:19372:1159#ACGGTGGAGCGC/1	-	eGFP_recombinant\	88	TGTCCGGCGAGGGCGAGGGCGATGCCACCTACGGCAAGCTGACCCTGAAGTTCATCTGCACCACCGGCAAGCTGCCCGTGCCCTGGCCCACCCTCGTGACCACCCTGACCTACGGCGTGCAGTGCTTCAGCCGCTACCCCGACCACATGA	/<<AA<6A<A<<AA<A<A<AAE<EEEEEEAEEAEEEEEEEEEEE/EEEEEEEEEEEEEEEEEEEEEEEEEEEEEEEEEEEEEEAEEEEEEEEEEEEEEEEEEEEEEEEEEEEEEEEEEEEEEEEEEEEEEEEAEEEEEEEEEEEEAAAAA	0					53570	GFP
NB501288_65_H3WN3BGXY:1:11101:21551:1290#ACGGTGGAGCGC/1	+	eGFP_recombinant\	285	GAGCGCACCATCTTCTTCAAGGACGACGGCAACTACAAGACCCGCGCCGAGGTGAAGTTCGAGGGCGACACCCTGGTGAACCGCATCGAGCTGAAGGGCATCGACTTCAAGGAGGACGGCAACATCCTGGGGCACAAGCTGGAGTACAAC	AAAAAEEEEEEEEEEEEAEEEEEEEEEEEEEEEEEEEEE/EEEAEE<EEEEEAEEEE/AEAEE/E6E/EEEEAAAEEEEE/6EEEEEE/AEEEEEEEEAEEEEEE/EEEEEAEEEAEEEEAEEEE/<<AEEEAEEAEEE<AA<A</<A//	0					802	RFP
NB501288_65_H3WN3BGXY:1:11101:15369:1326#ACGGTGGAGCGC/1	-	eGFP_recombinant\	494	CTTCAAGATCCGCCACAACATCGAGGACGGCAGCGTGCAGCTCGCCGACCACTACCAGCAGAACACCCCCATCGGCGACGGCCCCGTGCTGCTGCCCGACAACCACTACCTGAGCACCCAGTCCGCCCTGAGCAAAGACCCCAACGAGAA	/EEEEEEEEAEAEEEAAEEEEEEEAEEEEEEEAEEEEEEAEEEAEA/EEEEEEEEEEEEEEEEEEEEEEEEEEEAEAEEE<EEEEEAEEEEEE6EEEEEEEEEEEEEEEEEEEEEEEEEEEEEEEEEEEEEEEEEEEEEEEEEEEAAAAA	0					1.47502	%
NB501288_65_H3WN3BGXY:1:11101:2301:1558#ACGGTGGAGCGC/1	+	eGFP_recombinant\	461	GGCCGACAAGCAGAAGAACGGCATCAAGGTGAACTTCAAGATCCGCCACAACATCGAGGACGGCAGCGTGCAGCTCGCCGACCACTACCAGCAGAACACCCCCATCGGCGACGGCCCCGTGCTGCTGCCCGACAACCACTACCTGAGCAC	/AAAAEAEEAAE//E666AE/EE/AEE//AE/AE/AEEE/E/A</EAAA/EE//EAEE/EEEEAAEEA/EE/AEEEEE/</EEAE//EE/EEAE//E/EAEEA</6EEEE/EE/E/EE/6EE/EE/E/AAE/E//<A/E//AE<A<A</6	0					98.525	%	GFP
NB501288_65_H3WN3BGXY:1:11101:1638:1922#ACGGTGGAGCGC/1	-	eGFP_recombinant\	106	GCGATGCCACCTACGGCAAGCTGACCCTGTAGTTCATCTGCACGACCGGCAAGCTGCCCCTGGCCTGGCGCACCCTCGTGACCACCCTGACCTACGGCGTGCAGTGCTTCAGCCGCTACCCCGACCACATGAAGCAGCACGACTTCTTCA	<<6E<</A6/AA<6/6EE/<EEA<E/E///<E/AAEA<<AE/</6<A<A//E<E/</EE/<//EEEE<E//EEEEAAEEEEEA//EEEEEEEE////E/E/EA/EEEEAEEEAEEEEE66EEEE6EEAEAEEE/EEEEEEEE6AEAAAAA	0	80:C>G,87:C>G,90:G>C,106:C>G,120:A>T
NB501288_65_H3WN3BGXY:1:11101:6403:3034#ACGGTGGAGCGC/1	-	eGFP_recombinant\	497	CAAGATCCGCCACAACATCGAGGACGGCAGCGTGCAGCTCGCCGACCACTACCAGCAGAACACCCCCATCGGCGACGGCCCCGTGCTGCTGCCCGACAACCACTACCTGAGCACCCAGTCCGCCCTGAGCAAAGACCCCAACGAGAAGCG	EEEAEEEE<AEEEAA/E<EAEAAEEEEAAEEEEEEEEEEEEEEAEEEEEAEEEEEEEEEEEEEEEEEEEEEEEEEEEEEEEEEEEEEEEEEEEEEEEEEEEEEEEEEEEEEEEEEEEEEEEEEEEEEEEEEEEEEEEEEEEEEEEAAAAA	0
NB501288_65_H3WN3BGXY:1:11101:7764:4131#ACGGTGGAGCGC/1	-	eGFP_recombinant\	211	GCTTCAGCCGCTACCCCGACCACATGAAGCAGCACGACTTCTTCAAGTCCGCCATGCCCGAAGGCTACGTCCAGGAGCGCACCATCTTCTTCAAGGACGACGGCAACTACAAGACCCGCGCCGAGGTGAAGTTCGAGGGCGACACCCTGG	<EEEEA<EA<EEEEEA<AEEEEEEEEEEEEEEEEEEEEEEEEEEEEEEEEEEEEEEEEAEEEEEEEEEEEEEEEEEEEAEEEEEEEEEEEEEEEEEEEEEEEEEEEEEEEEEEEEEEEEEEEEEEEEEEEEEEEEEEEEEEEEEEAAAAA	0
NB501288_65_H3WN3BGXY:1:11101:9222:4267#ACGGTGGAGCGC/1	-	eGFP_recombinant\	53	GCTGGACGGCGACGTAAACGGCCACAAGTTCAGCGTGTCCGGCGAGGGCGAGGGCGATGCCACCTACGGCAAGCTGACCCTGAAGTTCATCTGCACCACCGGCAAGCTGCCCGTGCCCTGGCCCACCCTCGTGACCACCCTGACCTACGG	AAEAAAAA<AAEA<EEEEAAAEEEEEEEE/EEAEEEEEAEAEEAEEEEEAEEEEEEEEEEEEEEEEEEEEEEEEEEEEEEEEEEE/EEEEEAEEEEEEEEEEEEEEEEEEEEEEEEEEEEEEEEEEEEEEEEEEEEEEEEEEEEEAAAAA	0
NB501288_65_H3WN3BGXY:1:11101:26384:4441#ACGGTGGAGCGC/1	+	eGFP_recombinant\	291	ACCATCTTCTTCAAGGACGACGGCAACTACAAGACCCGCGCCGAGGTGAAGTTCGAGGGCGACACCCTGGTGAACCGCATCGAGCTGAAGGGCATCGACTTCAAGGAGGACGGCAACATCCTGGGGCACAAGCTGGAGTACAACTACAAC	AAAAAEEEEEEEEEEEEEEEEEEEEAEE/EEAA/EEEEEEE<EEEEEEEEEAEEEEE/E<EEEEEAEEEEE6EEEEE/EAEEEEEEEEEEEEEEEEEE<AEE/EAEEEE/AAE/</EEE/AAEEAEE<EEEE<A<AA/E/EA/EEA</A6	0
NB501288_65_H3WN3BGXY:1:11101:25475:4667#ACGGTGGAGCGC/1	-	eGFP_recombinant\	453	TATATCATGGCCGACAAGCAGAAGAACGGCATCAAGGTGAACTTCAAGATCCGCCACAACATCGAGGACGGCAGCGTGCAGCTCGCCGACCACTACCAGCAGAACACCCCCATCGGCGACGGCCCCGTGCTGCTGCCCGACAACCACTAC	/E<AEAEE6</<6EEEEEEEEEEEE<EEE/EEEEEE<EEEEEEEEEEEEEEEEEEEEEEEEEEEEEEEEEEEEEEEEEEEEEEEEEEEEEEEEEEEEEEEEEEEEEEEEEEEEEEEEEEEEEEEEEEEEEEEEEEEEEEEEEEEEAAAAA	0
NB501288_65_H3WN3BGXY:1:11101:10349:4730#ACGGTGGAGCGC/1	+	eGFP_recombinant\	200	CGGCGTGCAGTGCTTCAGCCGCTACCCCGACCACATGAAGCAGCACGACTTCTTCAAGTCCGCCATGCCCGAAGGCTACGTCCAGGAGCGCACCATCTTCTTCAAGGACGACGGCAACTACAAGACCCGCGCCGAGGTGAAGTTCGAGGG	AAAAAEEEEEEEE/EE/EEEEEE/EEEEE/EE6EEEEEEEEEEE/EEE<EEEEEEEEAEEEEEEEEEEEEEEEEEAE/EEEE<EEEEEEEE/EEEE/EEEEEEEEEEEEE/EEEE//EEEEEEE/EEEEEEEAEEEEE<EEEEEAAEAA6	0
NB501288_65_H3WN3BGXY:1:11101:8858:5607#ACGGTGGAGCGC/1	-	eGFP_recombinant\	222	TACCCCGACCACATGAAGCAGCACGACTTCTTCAAGTCCGCCATGCCCGAAGGCTACGTCCAGGAGCGCACCATCTTCTTCAAGGACGACGGCAACTACAAGACCCGCGCCGAGGTGAAGTTCGAGGGCGACACCCTGGTGAACCGCATC	<EEEEAAEEEEEEEEEEEEEEEEEEEEEEEEEEEEEEEEEEEEEEEEEEEEEEEEEEEEEEEEEEEEEEEEEEEEEEEEEEEEAEEEEEEEEEEEEEEEEEEEEEEEEEEEEEEEEEEEEEEEEEEEEEEEEEEEEEEEEEEEEEAAAAA	0
NB501288_65_H3WN3BGXY:1:11101:3497:5654#ACGGTGGAGCGC/1	-	eGFP_recombinant\	525	AGCGTGCAGCTCGCCGACCACTACCAGCAGAACACCCCCATCGGCGACGGCCCCGAGCTGCTGCCCGACAACCACTACCTGAGCACCCAGTCCGCCCTGAGCAAAGACCCCAACGAGAAGCGCGATCACATGGTCCTGCTGGAGTTCGTG	/<EA/<AE6<<A/AA6AAAAE/E/E//<EEEEE<EEEEEAEEEEAEEEEEEEAEA/AEEEEEEEEEA/EEEEEEE6EEEEAEEEEEEEEAEEEEEEEAEEEEEEEEEEEEEE/EEEEEEEEEEEEEEEEEEEEEEEEEEEEAEEEAAAAA	0	94:T>A
NB501288_65_H3WN3BGXY:1:11101:5753:5697#ACGGTGGAGCGC/1	+	eGFP_recombinant\	52	AGCTGGACGGCGACGTAAACGGCCACAAGTTCAGCGTGTCCGGCGAGGGCGAGGGCGATGCCACCTACGGCAAGCTGACCCTGAAGTTCATCTGCACCACCGGCAAGCTGCCCGTGCCCTGGCCCACCCTCGTGACCACCCTGACCTACG	AAAAAEEEEEEEEEEEEEEEEEEEEEEEEEEEEEEEEEEEEEEEEEEEEAEEEEEAEEEEEEEEEEEEEEEEEEEEEEEEEEEEEEEEEEEEEEEEEA<AEEEEEEEEEEEAAEEEEEEEEEAAA/EEEEEEEEEAAEEEEEE<EAEEA<	0
NB501288_65_H3WN3BGXY:1:11101:24871:5861#ACGGTGGAGCGC/1	-	eGFP_recombinant\	350	CGACACCCTGGTGAACCGCATCGAGCTGAAGGGCATCGACTTCAAGGAGCACGGCAACATCCTGGCGCACAAGCTGGAGTACAACTACAACAGCCACAGCGTCTATATCATGTCCGACAAGCAGAAGAACGGCATCAAGCTGAACTTCAA	<EAAEE6//<A//EEA<EEEEAAE6E/AA/E<////EEEE//EE</EEE/EEEEEEEEEE/EAA//<EEE/EEE///EEEEE/EE/EEEAEE/E6EE/EEAEEEE/EE//E/////E6EEEAEEEEEE//A//EEEEEE/E/EEEAAAAA	0	10:G>C,37:G>T,51:A>G,84:G>C,100:G>C
NB501288_65_H3WN3BGXY:1:11101:26714:6051#ACGGTGGAGCGC/1	-	eGFP_recombinant\	36	GTGCCCATCCTGGTCGAGCTGGACGGCGACGTAAACGGCCACAAGTTCAGCGTGTCCGGCGAGGGCGAGGGCGATGCCACCTACGGCAAGCTGACCCTGAAGTTCATCTGCACCACCGGCAAGCTGCCCGTGCCCTGGCCCACCCTCGTG	<AEEAE<E<EE/E/A<AE//EAAE6<EE<EEEE<<EEEEE//A66//E<E/<///EAEEEEEAEEEE/EAEAEE/EEEE/<//EEEEE<EEEAEEAEEEAE/EE6/EEEAEAEE6EEEEEEEAEEE6EEE/EEE/AEEEE6E6EEAAA/A	0
NB501288_65_H3WN3BGXY:1:11101:6855:6134#ACGGTGGAGCGC/1	+	eGFP_recombinant\	136	AGTTCATCTGCACCACCGGCAAGCTGCCCGTGCCCTGGCCCACCCTCGTGACCACCCTGACCTACGGCGTGCAGTGCTTCAGCCGCTACCCCGACCACATGAAGCAGCACGACTTCTTCAAGTCCGCCATGCCCGAAGGCTACGTCCAGG	AAAAAEEEEEEEEEEEEEEEEEEEEEEEEEEEEEEEEEEEEAEEEEEEEE/EEEEEEEEEEEE/EEEEEEEEEEEEEEEEEEEEEEEEEEEEAEEEEEEEEAEEAAEEEEEEAAEEEEE<EEEEAEEAAEEEAAAAAEEEEA<AEAAAAA	0
NB501288_65_H3WN3BGXY:1:11101:10807:6150#ACGGTGGAGCGC/1	-	eGFP_recombinant\	317	CTACAAGACCCGCGCCGAGGTGAAGTTCGAGGGCGACACCCTGGTGAACCGCATCGAGCTGAAGGGCATCGACTTCAAGGAGGACGGCAACATCCTGGGGCACAAGCTGGAGTACAACTACAACAGCCACAACGTCTATATCATGGCCGA	EEEEEEAAAA<<EAA<<E<<A<EEEEAEAEAEAEEEEEEEEEE<<EEEEEEEEAEAEEEEAEEEEEEEEEEEEEEAAEEEEEEEAAAAAEEEEEEEEE6AEEEEEEEEEEEEEEEEAEEEEEEEEEEEEEEEEEEEEEEEEEEEEAAAAA	0
NB501288_65_H3WN3BGXY:1:11101:26033:6609#ACGGTGGAGCGC/1	-	eGFP_recombinant\	70	ACGGCCACAAGTTCAGCGTGTCCGGCGAGGGCGAGGGCGATGCCACCTACGGCAAGCTGACCCTGAAGTTCATCTGCACCACCGGCAAGCTGCCCGTGCCCTGGCCCACCCTCGTGACCACCCTGACCTACGGCGTGCAGTGCTTCAGCC	AAAAEE<AE</E/AAAEAEEEAEAEE<EEEEEEEEAEEEEEEEEEEEEEEEEEEEEEEEEEEEEEEEEEEEEAEEEEEEEEEEEEEEEEEAEEEEAEEEEEEEEEEEEEEEEEEEEEEEEEEEEEEEEAEEEEEEEEEEEEEEE6AAAAA	0
NB501288_65_H3WN3BGXY:1:11101:17222:6973#ACGGTGAAGCAC/1	+	eGFP_recombinant\	545	CTACCAGCAGAACACCCCCATCGGCGACGGCCCCGTGCTGCTGCCCGACAACCACTACCTGAGCACCCAGTCCGCCCTGAGCAAAGACCCCAACGAGAAGCGCGATCACATGGTCATGCTGGAGTTCGTGAACGCAGCAGGGATCACTCT	AAAAAEAEEEEEEEA/EA<EA/AAA/E/A//EA/<</AE//E/A6//E/EE/EEE/E<6</E//AA</E/<E//</<//EA6EEE/<///<EEA/A/EE/////AE6E6E//////</////E/</</A/A//<//////</E//6/<6/	0	115:C>A,131:C>A,135:C>A,138:C>A
NB501288_65_H3WN3BGXY:1:11101:13891:7299#ACGGTGGAGCGC/1	-	eGFP_recombinant\	85	GCGTGTCCGGCGAGGGCGAGGGCGATGCCACCTACGGCAAGCTGACCCTGAAGTTCATCTGCACCACCGGCAAGCTGCCCGTGCCCTGGCCCACCCTCGTGACCACCCTGACCTACGGCGTGCAGTGCTTCAGCCGCTACCCCGACCACA	6A<EEAAA<AAAA<66A<E<AAAEEEEEEEEEEEEEEEEEEEEEEEEEEEEEEEEEEEEEEEEEEEEEEEEEEEEEEEEEEEEEEEE<6EEEEEEEEEEEEEEEEEEEEEEEEEEEEEEEEEEEEEEEEEEEEEEAEAEEEEEEEAAAAA	0
NB501288_65_H3WN3BGXY:1:11101:2058:7410#ACGGTGGAGCGC/1	-	eGFP_recombinant\	310	ACGGCAACTACAAGACCCGCGCCGAGGTGAAGTTCGAGGGCGACACCCTGGTGAACCGCATCGAGCTGAAGGGCATCGACTTCAAGGAGGACGGCAACATGCTGGGGCACAAGCTGGAGTACAACTACAACAGCCACAACGTCTATATCA	A<//AE/E<AE//<<A//<A/A/E<///6AEE//<//6/<AA/E/EE//<E//AEEAAEE//EE6E6A/E6EEA/E/EEEEAE<EA6E///EEA/E/E/E/EEEEEEAAA/A///EAEEAEE/E/EEEEEE/A//AAA/E/6EAEAAAAA	0	49:C>G
NB501288_65_H3WN3BGXY:1:11101:21471:7455#ACGGTGGAGCGC/1	-	eGFP_recombinant\	231	CACATGAAGCAGCACGACTTCTTCAAGTCCGCCATGCCCGAAGGCTACGTCCAGGAGCGCACCATCTTCTTCAAGGACGACGGCAACTACAAGACCCGCGCCGAGGTGAAGTTCGAGGGCGACACCCTGGTGAACCGCATCGAGCTGAAG	AEAEEEEE<EEEEEAAEEE<EAEEEEEEEEAEEEEEEEEAEEAEEEEEEEEEEEEEEEAEEEEEEEEEE/EEEEEEEEEEEEEAEEEEEEEEEEEEEEEEEEEEEEEEEEEEEEEEEEEEEEEEEEEEEEEEEEEEEEEEEEEEEAAAAA	0
NB501288_65_H3WN3BGXY:1:11101:17453:7855#ACGGTGGAGCGC/1	+	eGFP_recombinant\	39	CCCATCCTGGTCGAGCTGGACGGCGACGTAAACGGCCACAAGTTCAGCGTGTCCGGCGAGGGCGAGGGCGATGCCACCTACGGCAAGCTGACCCTGAAGTTCATCTGCACCACCGGCAAGCTGCCCGTGCCCTGGCCCACCCTCGTGACC	AAAAAEEEEEEEEEEEEEEEEEEEEEEEEEEEEEEEEEEEEEEEEEEAEEEEEEEEEEEEEEAEAEEEEEEEEEEEEEEEEEEEEEEEEEAEEEEEEEEEEEAEEEEEAEEAAAEAAAEEEAEAAAEEEAAAEEEEAEEEEAE<AEA/A6	0
NB501288_65_H3WN3BGXY:1:11101:25741:8138#ACGGTGGAGCGC/1	+	eGFP_recombinant\	375	CTGAAGGGCATCGACTTCAAGGAGGACGGCAACATCCTGGGGCACAAGCTGGAGTACAACTACAACAGCCACAACGTCTATATCATGGCCGACAAGCAGAAGAACGGCATCAAGGTGAACTTCAAGATCCGCCACAACATCGAGGACGGC	AAAAAEEEEEEEEEEEEEEEEEEEEEEEEEEEEEEEEEEEEEEEEEEEEEEEEEEEEEEEEEEEEEEEEE<EEEEEEEEEEAEE/EEEEEEEAEEEEEEEEA/EE<AEEEAEEEEEE//E/<</<EEEE<EE</AA/E<EEE<EEAEEAA	0
NB501288_65_H3WN3BGXY:1:11101:12697:8145#ACGGTGGAGCGC/1	+	eGFP_recombinant\	383	CATCGACTTCAAGGAGGACGGCAACATCCTGGGGCACAAGCTGGAGTACAACTACAACAGCCACAACGTCTATATCATGGCCGACAAGCAGAAGAACGGCATCAAGCTGAACTTCAACATCCGCCACAACATCGAGGACGGCAGCGTGCC	AA6AAEAE/E/E6AE/AEE/AE///AEEEA/EE//EEAEEAAAAEE/EE/AEE/E/AEE/EE////EE/<//<EE///<//AAEEEE/<//EE//EE//</</EE////EEE///////6AA/A<////AAE/A/</<//<</</A</A/	0	106:G>C,117:G>C,149:A>C
NB501288_65_H3WN3BGXY:1:11101:4670:8275#ACGGTGGAGCGC/1	+	eGFP_recombinant\	536	CGCCGACCACTACCAGCAGAACACCCCCATCGGCGACGGCCCCGTGCTGCTGCCCGACAACCACTACCTGAGCACCCAGTCCGCCCTGAGCAAAGACCCCAACGAGAAGCGCGATCACATGGTCCTGCTGGAGTTCGTGACCGCCGCCGG	AAAAA6AEEEEEEEEEEEEE6EEEEEEEAEAEEAEAEEE<EA/EEEEEEEEEEEEEEEE/EEEEEEEEEEEEEEEEEAEEAEEEEEEEEEEEEEEEEEEEAEEAEE/EEAEEEEEEEEAEEAEEEEEE<EEAAAE<AEA/<<<<6<<</A	0
NB501288_65_H3WN3BGXY:1:11101:13806:8612#AAGGTGGAGCGC/1	+	eGFP_recombinant\	30	GGGGTGGTGCCCATCCTGGTCGAGCTGGACGGCGACGTAAACGGCCACAAGTTCAGCGTGTCCGGCGAGGGCGAGGGCGATGCCACCTACGGCAAGCTGACCCTGAAGTTCATCTGCACCACCGGCAAGCTGCCCGTGCCCTGGCCCACC	AAAAAEEEEEE<EAEEEEEEEEEEEEEEEEEEEEEEEEEEEEEEEEEEEEEEEEEEEEEEEEEEEEEEEEEEEEEEEEEEEEEE/EEE<EEEEEEEEEE/EEEEEEEEEEEEEEEEAAEEEEAEEEEAEAEEAA<A6AEE<6AAAE</A<	0
NB501288_65_H3WN3BGXY:1:11101:25050:8624#ACGGTGGAGCGC/1	-	eGFP_recombinant\	462	GCCGACAAGCAGAAGAACGGCATCAAGGTGAACTTCAAGATCCGCCACAACATCGAGGACGGCAGCGTGCAGCTCGCCGACCACTACCAGCAGAACACCCCCATCGGCGACGGCCCCGTGCTGCTGCCCGACAACCACTACCTGAGCACC	<A<A/E<EAAEAAA<<<A</<<EAEEEEEAEEE6EEEEEEEEEAEEEEEEEEAEEEAEEEEEEEEEEAEEAAE/E/EE/AEE6AE/EEEEEEEEEEEEEEEEEEEEEEEEAEEEEEEEEEEEEEEAEEEEEEEEEEEE6EEEEEEAAAAA	0
NB501288_65_H3WN3BGXY:1:11101:9342:8812#ACGGTGGAGCGC/1	-	eGFP_recombinant\	88	TGTCCGGCGAGGGCGAGGGCGATGCCACCTACGGCAAGCTGTCCCTGAAGTTCATCTGCACCACCGGCAAGCTGCCCGTGCCCTGGCCCACCCTCGTGACCACCCTGACCTACGGCGTGCAGTGCTTCAGCCGCTACCCCGACCACATGA	/A/A6<<<<AAA<<<A<AAEAAAE<AEEEEEAAAEEEEEEEEEEEEEEEE/EEEEEAEEEEEAEA6EE<EEEEEEEEEEEEEEEEEEAEEEEEAEEEEEEEEEEEEEEEE6EEEEEEEAEEEEEEE6EEEEE/E6EEEEEEEAEEAAAAA	0	108:A>T
NB501288_65_H3WN3BGXY:1:11101:8741:9675#ACGGTGGAGCGC/1	+	eGFP_recombinant\	216	AGCCGCTACCCCGACCACATGAAGCAGCACGACTTCTTCAAGTCCGCCATGCCCGAAGGCTACGTCCAGGAGCGCACCATCTTCTTCAAGGACGACGGCAACTACAAGACCCGCGCCGAGGTGAAGTTCGAGGGCGACACCCTGGTGAAC	AAAAAEEEEEEEE6EEEEEEEEEEEEEEEEE/EEEEEEEEEEEEEEEEEEEEEEEEEEEEEEEEEEEEEEEEEEEEEEEEEEEEEEAEEEEEEEEEEEEEEEEEEEEEEEEEEEEEAEEEAEEE/EEEEEAAEEAE/EEA<<AA<EE</6	0
NB501288_65_H3WN3BGXY:1:11101:7442:9696#ACGGTGGAGCGC/1	-	eGFP_recombinant\	350	CGACACCCTGGTGAACCGCATCGAGCTGAAGGGCATCGACTTCAAGGAGGACGGCAACATCCTGGGGCACAAGCTGGAGTACAACTACAACAGCCACAACGTCTATATCATGGCCGACAAGCAGAAGAACGGCATCAAGGTGAACTTCAA	<AEEEEEEAEEEEEAEEEEEEEEEEEEAEAEEEEEEEEEEEEEEEAEE/EEEAEEEEEEEEE/<EEAEEEEAEE/EAEEEEEEEEEAEEAEE/EEEEEEEE6EEAEEEEEEA<E/<AEEEEEEEEEEE//EEAEEEEEEEEEEEEAAAAA	0
NB501288_65_H3WN3BGXY:1:11101:16690:10498#ACGGTGGAGCGC/1	-	eGFP_recombinant\	219	CGCTACCCCGACCACATGAAGCAGCACGACTTCTTCAAGTCCGCCATGCGCGAAGGCTACGTCCAGGAGCGCACCATCTTCTTCAAGGACGACGGCAACTACAAGACCCGCGCCGAGGTGAAGTTCGAGGGCGACACCCTGGTGAACCGC	<6AEEE<E<A<EEAEAEAE</<EEEEAAE/E/EEEEE<AEEEEEEA</A/EEEEA6A/<EEEEA<E/EAEEEEEA/EE//EEEAEEAEEEEEAA/AEEEEAE/A<A/EEEEEEAEEEE/EEA/6EEEEE//6EAEE/AAEEE6EEAAAAA	0	100:C>G
NB501288_65_H3WN3BGXY:1:11101:22237:10615#ACGGTGGAGCGC/1	+	eGFP_recombinant\	66	GTAAACGGCCACAAGTTCAGCGTGTCCGGCGAGGGCGAGGGCGATGCCACCTACGGCAAGCTGACCCTGAAGTTCATCTGCACCACCGGCAAGCTGCCCGTGCCCTGGCCCACCCTCGTGACCACCCTGACCTACGGCGTGCAGTGCTTC	AAAAAEEEEEEEEEEEEEEEEEEEEEEEEEEEEEEEEEEEEEEEEEEEE<EEEEEEEEEEEEEAEEEEEEAEEEEEEEEEEAEEAEEEEEEEEEEEEEEEEEEEEEEEEEE/EEEEEEEE/EE<AEEEEAEEEEEEAAEEAAA<EEEEEA	0
NB501288_65_H3WN3BGXY:1:11101:22072:10856#ACGGTGGAGCGC/1	+	eGFP_recombinant\	419	CAAGCTGGAGTACAACTACAACAGCCACAACGTCTATATCATGGCCGACAAGCAGAAGAACGGCATCAAGGTGAACTTCAAGATCCGCCACAACATCGAGGACGGCAGCGTGCAGCTCGCCGACCACTACCAGCAGAACACCCCCATCGC	AAAAAAEEEEEEEAEEEEEEEE/EEEEEAAEEEA/EEEEEE/EE/<EEEAEEEEEEEE//EEEAAEEEEE/E/EEEEEEEAE/AAEEEA<EAEEEAEE<EAEAEAEEE6/EEEEE<A/EAAE/EAEEAAAAAEAAAE//<6/<6<AA/A/	0	149:G>C
NB501288_65_H3WN3BGXY:1:11101:8876:10886#ACGGTGGAGCGC/1	-	eGFP_recombinant\	133	TGAAGTTCATCTGCACCACCGGCAAGCTGCCCGTGCCCTGGCCCACCCTCGTGACCACCCTGACCTACGGCGTGCAGTGCTTCAGCCGCTACCCCGACCACATGAAGCAGCACGACTTCTTCAAGTCCGCCATGCCCGAAGGCTACGTCC	AA<<A//AA/A/<A/6///A//<///AE/E/EE/EAE<<//EAE<A/AAEE//E/A/EAEE//EAE//EE/A6EEEEAEE/AEE/E/AEEEEEA//E/EEEAEEEE/AEEEE<EAEEAEE/A///EEAA6EEAA/AEEEEEEE/EAAA6A	0
NB501288_65_H3WN3BGXY:1:11101:25509:10976#ACGGTGGAGCGC/1	-	eGFP_recombinant\	148	CCACCGGCAAGCTGCCCGTGCCCTGGCCCACCCGCGTGACCACCCTGACCTACGGCGTGCAATGCTTCAGACGCTACCACGACCACATGAAGCAGCACGACTTCTTCAAGTCCGCCATGCCCGAAGGCTACGTCCAGGAGCGCACCATCT	/EA</<<E6/<//<AA<//AE<A///A/AA//E/<<EEEEE/EE//EE/AEE<A/6<//EEEE/E//EE//A<EEEE//E6/AEEA/E//E/6E/E/EEAEE//E66EE//E/E/6EEEE/AA///EEAEAE66EEEE//E/EEAAAAAA	0	71:C>A,79:C>A,88:G>A,116:T>G
NB501288_65_H3WN3BGXY:1:11101:6643:11152#ACGGTGGAGCGC/1	+	eGFP_recombinant\	178	CCCTCGTGACCACCCTGACCTACGGCGTGCAGTGCTTCAGCCGCTACCCCGACCACATGAAGCAGCACGACTTCTTCAAGTCCGCCATGCCCGAAGGCTACGTCCAGGAGCGCACCATCTTCTTCAAGGACGACGGCAACTACAAGACCC	AAAAAEEEEEEEEEEEEEEEEEEEEAEEEEEEEEEEEEEEEEEEEAEEEEEEEEEEEEE6EEEAEEEEEEEEEEEEEEEEEEEEEEAEEEEEEAEEEEEEAEEEEEEEAEEEEAEE/EEEEEEEAEEEEEEE/EAEE/EEEEEEEEAEA/	0
NB501288_65_H3WN3BGXY:1:11101:3478:11462#ACGGTGGAGCGC/1	-	eGFP_recombinant\	109	ATGCCACCTACGGCAAGCTGACCCTGAAGTTCATCTGCACCACCGGCAAGCTGCCCGTGCCCTGGCCCACCCTCGTGACCACCCTGACCTACGGCGTGCAGTGCTTCAGCCGCTACCCCGACCACATGAAGCAGCACGACTTCTTCAAGT	EAAAA/A/EAA6<AA<<EEEEEEEEEEEEEE/EEE/EEEEE/EE6EEE<EE<6EAAEEE/EEEEEEAE<A6EEEEEAAEEEE/EE/EEEEEE/A/EEEEEEEEAEEEEAEEEEEA/EEEEEEEEEEEEEEAEEEEEEEEEEEEEEAAAAA	0
NB501288_65_H3WN3BGXY:1:11101:26311:11545#ACGGTGGAGCGC/1	+	eGFP_recombinant\	341	GTTCGAGGGCGACACCCTGGTGAACCGCATCGAGCTGAAGGGCATCGACTTCAAGGAGGACGGCAACATCCTGGGGCACAAGCTGGAGTACAACTACAACAGCCACAACGTCTATATCATGGCCGACAAGCAGAAGAACGGCATCAAGGT	AAAAA6EEEEEEEEEEEEEEEE6EEEEEEEEEEEEEEEEEEEEEEEEEEEEEEEEEEEEEEEEEEEEEEEEEEEEEE/EEEEEEEEEEEAE/AAAEE/EE/EEEAE/AEEEE/EE<EEEEEEEEEAAE<EEEEAEE/<EEEEEEAEE<A/	0
NB501288_65_H3WN3BGXY:1:11101:14241:11840#ACGGTGGAGCGC/1	+	eGFP_recombinant\	534	CTCGCCGACCACTACCAGCAGAACACCCCCATCGGCGACGGCCCCGTGCTGCTGCCCGACAACCACTACCTGAGCACCCAGTCCGCCCTGAGCAAAGCCCCCAACGAGAAGCGCGATCACATGGTCCTGCTGGAGTTCGTGACCGCCGCC	AAAAAEEEEEEEEEEEEEEEE6/EAEEAEAEEEEEEEEEEEEE/EEEEAEEEEEEEEEEEAEEE/EEEEEEE/AEEEEEAEEEAEEEEEE/AEEEEE/AAAAEEEEEEEEEAEEEAEEEEEE/EEEEEEEEEEAEEAAAE</E/<<</6/	0	97:A>C
NB501288_65_H3WN3BGXY:1:11101:4381:11903#ACGGTGGAGCGC/1	-	eGFP_recombinant\	521	CGGCAGCGTGCAGCTCGCCGACCACTACCAGCAGAACACCCCCATCGGCGACGGCCCCGTGCTGCTGCCCGACAACCACTACCTGAGCACCCAGTCCGCCCTGAGCAAAGACCCCAACGAGAAGCGCGATCACATGGTCCTGCTGGAGTT	<AEAEAAE/<E<EEAAEEEEEEEAEEEEAE<EE<EAEEEEEEEE/EEEEEEE<EEEEEEEEEEAE/EEEEEEEEEEEAEEEEEEEEEEAEEEEEEEEEEEEEEEEEEEEEEEAEEEEEEEEEEEEEEAEEEEEEEEEEEEEEEAEAAAAA	0
NB501288_65_H3WN3BGXY:1:11101:11901:11931#ACGGTGGAGCGC/1	-	eGFP_recombinant\	195	ACCTACGGCGTGCAGTGCTTCAGCCGCTACCCCGACCACATGAAGCAGCACGACTTCTTCAAGTCCGCCATGCCCGAAGGCTACGTCCAGGAGCGCACCATCTTCTTCAAGGACGACGGCAACTACAAGACCCGCGCCGAGGTGAAGTTC	/EEEEEAEAAAEEEEAAEEEEEEEEAEEEEEEEEEEEEEEEEE<EEEEEEEEEEEEEEEEEEEEEEEEEEEEEEEEEEEEEEEEEEEEEEEEEEEEEEEEEEEEEEEEEEEEEEEEEEEEEEEEEEEEEEEEEEEEEEEEEEEEEAAAAA	0
NB501288_65_H3WN3BGXY:1:11101:6164:13084#ACGGTGGAGCGC/1	+	eGFP_recombinant\	25	TCACCGGGGTGGTGCCCATCCTGGTCGAGCTGGACGGCGACGTAAACGGCCACAAGTTCAGCGTGTCCGGCGAGGGCGAGGGCGATGCCACCTACGGCAAGCTGACCCTGAAGTTCATCTGCACCACCGGCAAGCTGCCCGTGCCCTGGC	AAAAAEEEEEEEEEEAEEEEEEEEEEEEEEEEEEEEEEEEEEEEEEAEEEEAEEEEEEEEEEEEEEEAEEEEEEEEEEEEEEEEEEEEEEEEEEEAEEEEEEEEEEAEEEEEEEEEEEEEEE<AAEAAAEA<AE<<A<<AAAEA<AEEE<	0
NB501288_65_H3WN3BGXY:1:11101:14512:13648#ACGGTGGAGAGC/1	+	eGFP_recombinant\	288	CGCACCATCTTCTTCAAGGACGACGGCAACTACAAGACCCGCGACGAGGTGAAGTTCGAGGGCGACACCCTGGTGAACCGCATCGAGCTGAAGGGCATCGACTTCAAGGAGGACGGCAACATCCTCGGGCACAAGCTGGAGTACAACTAC	AA/AAEEEAEAA<//EEE66AEE/EEEEE<//A//E/A/</EA/6E//EEEAEAEAA/AE//E/////EAA/E//A////EAEEAE/////E<///6A///6<<EEE//EEE/A/EEAAEEAE///A</6///AA/////A/<A/66<//	0	43:C>A,125:G>C
NB501288_65_H3WN3BGXY:1:11101:14117:13742#ACGGTGGAGCGC/1	-	eGFP_recombinant\	103	AGGGCGATGCCACCTACGGCAAGCTGACCCTGAAGTTCATCTGCACCACCGGCAAGCTGCCCGTGCCCTGGCCCACCCTCGTGACCACCCTGACCTACGGCGTGCAGTGCTTCAGCCGCTACCCCGACCACATGAAGCAGCACGACTTCT	<</<A<A<AEEEEEE<</A<<AAEEEEEAEAEEEEE<EE/AAEE/EEEEEE<EE<EEEEEEE/EEEAEEE<EEEEEEEEAEEEEEEEEEEEEEEEEEE/EEEEEEEEEEEEEEEEEEEEEEEEAEEEEEAEEEAE/EEEEEEEEEAAAA6	0
NB501288_65_H3WN3BGXY:1:11101:22235:13761#ACGGTGGAGCGC/1	+	eGFP_recombinant\	106	GCGATGCCACCTACGGCAAGCTGACCCTGAAGTTCATCTGCACCACCGGCAAGCTGCCCGTGCCCTGGCCCACCCTCGTGACCACCCTGACCTACGGCGTGCAGTGCTTCAGCCGCTACCCCGACCACATGAAGCAGCACGACTTCTTCA	AAAAAEEEEEEEEEEEEEEEEEEEEEEEEEEEEEEEEEEEEEEE<EEEEEEEEEEEEEEEEEEEEEEEEEEEEEEEEEEEEEEEEEEEEEEEEEEEE<EEEEEEEEEEEEEEEEEEE/EEEEEEEE<EEEEEEEEEEA<EAAEEEE<EAA	0
NB501288_65_H3WN3BGXY:1:11101:17956:13893#ACGGTGGAGCGC/1	-	eGFP_recombinant\	177	ACCCTCGTGACCACCCTGACCTACGGCGTGCAGTGCTTCAGCCGCTACCCCGACCACATGAAGCAGCACGACTTCTTCAAGTCCGCCATGCCCGAAGGCTACGTCCAGGAGCGCACCATCTTCTTCAAGGACGACGGCAACTACAAGACC	AAEAEA<AAAEEEEAAEEEEEAEE6AEE<EEEEEEEEEEEEAE<EEEEEEAEEEEEEEEEEEEEEEEEEEEEEEEEEEEEEEEAEEEEEEEEEEEEEEEEEEEEEEEEEEEEAEEEEEEEEEEEEEEEEEEEEEEEEEEEEEEEEAAAAA	0
NB501288_65_H3WN3BGXY:1:11101:3909:14496#ACGGTGGAGCGC/1	-	eGFP_recombinant\	2	CGTGAGCAAGGGCGAGGAGCTGTTCACCGGGGTGATGCCCATCCTGGTCGAGCTGGACGGCGACGTAAACGGCCACAAGTTCAGCGTGTCCGGCGAGGGCGAGGGCGATGCCACCTACGGCAAGCTGACCCTGAAGTTCATCTGCACCAC	/<<EEAA/<<6<A6A6<EEE<EAEEEEEA6<EEAEA<EEEEAEEEEEEEEEEEEA<EEAEEEEEEEEEEEAEEEEEAAEAEEEEEEEEEEEEEEEEEEEEEEAEE<EEEEEEEEEEEEAEEEEEEEEEEEEEEAEEEEEEEEEEEAAAAA	0	115:G>A,149:G>C
NB501288_65_H3WN3BGXY:1:11101:23710:14543#ACGGTGGAGCGC/1	-	eGFP_recombinant\	282	CAGGAGCGCACCATCTTCTTCAAGGACGACGGCAACTACAAGACCCGCGCCGAGGTGAAGTTCGAGGGCGACACCCTGGTGAACCGCATCGAGCTGAAGGGCATCGACTTCAAGGAGGACGGCAACATCCTGGGGCACAAGCTGGAGTAC	AE<AEAA<AEEEEEEE<EEEEEEEEE<AEA<EEEEEEEEEEEEEAE6EEEE<EEEEEEEEEAEEEEAAA<EEEEEEEEEEEEEEAEEEEEEEEEEEEEEEEEEAEAEEEEEEEEEEAEEEAAEEEEEEEEEEEEEEEAEEEEAEEAAAAA	0
NB501288_65_H3WN3BGXY:1:11101:18494:14842#ACGGTGGAGCGC/1	-	eGFP_recombinant\	91	CCGGCGAGGGCGAGGGCGATGCCACCTACGGCAAGCTGACCCTGAAGTTCATCTGCACCACCGGCAAGCTGCCCGTGCCCTGGCCCACCCTCGTGACCACCCTGACCTACGGCGTGCAGTGCTTCAGCCGCTACCCCGACCACATGAAGC	<A<<AAAA<AAA<<<AEEEEEEEEEEEEEEEEEEEEEEEEEEEEEEE6EEEEEEEEEEEEEEEEEEEEEEEEEEEEEEEEEEEEEEEEEEEEEEEEEEEEEEEEEEEEEEEEEEEEEEEEEEEEEEEEE<EEAEEEEEEEEEEEEAAAAA	0
NB501288_65_H3WN3BGXY:1:11101:21475:15672#ACGGTGGAGCGC/1	-	eGFP_recombinant\	393	AAGGAGGACGGCAACATCCTGGGGCACAAGCTGGAGTACAACTACAACAGCCACAACGTCTATATCATGGCCGACAAGCAGAAGAACGGCATCAAGGTGAACTTCAAGATCCGCCACAACATCGAGGACGGCAGCGTGAAGCTCGCCGAC	AEA<EEEEEA<EEEEE/EEEA<AEEAEEEEE<<EEE/EEEEAEEEEEE<<EEEEEEEE6EEEEEEEEEAAEEAEEEEEEEEEEAEEEEEEEEEEEEEEEEEEEEEEEEEEEEEEEEEEEEEEEEEEEEEEEEEEEEEEEEEEEEEAAAAA	0	11:C>A
NB501288_65_H3WN3BGXY:1:11101:5817:15751#ACGGTGGAGCGC/1	-	tdTomato_recombinant\	538	CCATCTACATGGCCAAGAAGCCCGTGCAACTGCCCGGCTACTACTACGTGGACACCAAGCTGGACATCACCTCCCACAACGAGGACTACACCATCGTGGAACAGTACGAGCGCTCCGAGGGCCGCCACCACCTGTTCCTGGGGCATGGCA	<EEEAEAEAEEAAEEEEA<EEEEEEEEEEEEE<EEEEEEEEEEEEEAE/<EEEEEEEEEE<EAEEEEEEEEAEEE<E<EEE<EEEEEEEEEEEEEEEEEEEEEEEEEEEEEEEEEEEEEEEEEEEEEEEEEE6E6EEEEEEEEEEAAAAA	0
NB501288_65_H3WN3BGXY:1:11101:22503:15792#ACGGTGGAGCGC/1	+	eGFP_recombinant\	19	AGCTGTTCACCGGGGTGGTGCCCATCCTGGTCGAGCTGGACGGCGACGTAAACGGCCACAAGTTCAGCGTGTCCGGCGAGGGCGAGGGCGATGCCACCTACGGCAAGCTGACCCTGAAGTTCATCTGCACCACCGGCAAGCTGCCCGTGC	AAAAAEEE/EEEEEEEEEEEEEEEEEEEEEEEEEEEEEEE<EEEEEEEEEEEEEEEEEEEEEEEAEEEAEEEEAEEAEEEEEEEAEEEEEEEEEEEEAEEEEEAEEEEEE/AEEEEEEE/EEEEEEA</AAAE/<<6<EEAEE<<<<AA<	0
NB501288_65_H3WN3BGXY:1:11101:1757:15849#ACGGTGGAGCGC/1	+	eGFP_recombinant\	434	CTACAACAGCCACAACGTCTATATCATGGCCGACAAGCAGAAGAACGGCATCAAGGTGAACTTCAAGATCCGCCACAACATCGAGGACGGCAGCGTGCAGCTCGCCGACCACTACCAGCAGAACACCCCCATCGGCGACGGCCCCGTGCT	AAAAAEEEEAAEEEEEEEEEEEEEEEEEEEAE/AAEAEEAEAEEEEAEEEEEEEEEEE//EAEEEA//E/EAEEEE<EA/EEEA/EEEEEEE/AEEAEEEAEEEEAEEEA<<AEEE/EE<A<EEEA66A</A</<6AAAAA66<AAEEA<	0
NB501288_65_H3WN3BGXY:1:11101:22229:15931#ACGGTGGAGCGC/1	+	eGFP_recombinant\	40	CCATCCTGGTCGAGCTGGACGGCGACGTAAACGGCCACAAGTTCAGCGTGTCCGGCGAGGGCGAGGGCGATGCCACCTACGGCAAGCTGACCCTGAAGTTCATCTGCACCACCGGCAAGCTGCCCGTGCCCTGGCCCACCCTCGTGACCA	AAAAAEAEEEEEEEEEEEEEEEEEEEEEEEEEEEAEEEEEEEEEEEEEEEEEEEEEEEEEEAEAEEEEEEEEEEAEEEEEEEEEEEEEEAEAEEEEEEEEEEEEEEEEEAEEAEEEEEE<EEAA<AAEA<AEEEAAAEEAAE<<AAAAA/	0
NB501288_65_H3WN3BGXY:1:11101:6247:16329#ACGGTGGAGCGC/1	+	tdTomato_recombinant\	966	CCCGATTACAAGAAGCTGTCCTTCCCCGAGGGCTTCAAGTGGGAGCGCGTGATGAACTTCGAGGACGGCGGTCTGGTGACCGTGACCCAGGACTCCTCCCTGCAGGACGGCACGCTGATCTACAAGGTGAAGATGCGCGGCACCAACTTG	AAAAAEEEEEEEEEEEEEEEEEEEEEEEEEEEEEEEEEEEEEEEEEEEEEEEEEEEEEEEEEEEEEAE<EEEEEEEEEEEEEEEEEEEEEEEAEEEEE<EEEEEEE/EEEEEEEEEEEEEEEEAEEEEEEEA/EA<AAAEA6EE//E///	1	149:C>G
NB501288_65_H3WN3BGXY:1:11101:9826:16823#ACGGTGGAGCGC/1	+	eGFP_recombinant\	385	TCGACTTCAAGGAGGACGGCAACATCCTGGGGCACAAGCTGGAGTACAACTACAACAGCCACAACGTCTATATCATGGCCGACAAGCAGAAGAACGGCATCAAGGTGAACTTCAAGATCCGCCACAACATCGAGGACGGCAGCGTGCAGC	AA6AAEEE6EEEEE6EEEAEEEEEEEEEE/AEEEEE/AE<EEEEEEEAEEEEEEEEEAEEAEE/<AA/<E<EEEEAEEE<EE<EEEEAEEAE/AEEEEAEE<<E/EEA/EEAE<</<EE/A6<A/EE/<EEEEEE<E/EE<EAAEEAAA<	0
NB501288_65_H3WN3BGXY:1:11101:22776:16920#ACGGTGGAGCGC/1	+	eGFP_recombinant\	560	CCCCATCGGCGACGGCCCCGTGCTGCTGCCCGACAACCACTACCTGAGCACCCAGTCCGCCCTGAGCAAAGACCCCAACGAGAAGCGCGATCACATGGTCCTGCTGGAGTTCGTGACCGCCGCCGGGATCACTCTCGGCATGGACGAGCT	AAAAAEEEEEEEEEEEEEEEEEEEEEEEEEEEEEEEEEEEEEEEEEEEEEEEEEEEEEEEEEEEEEEEEEE/EEEEAEEEEE/EEEEEEEEEEEEEEEEEEEEEEEAEEEEEEEEEEEEEEEEEEEEEAAAAEAA<AEEEEAEEEEEEE<	0
NB501288_65_H3WN3BGXY:1:11101:19563:17628#ACGGTGGAGCGC/1	+	eGFP_recombinant\	252	TTCAAGTCCGCCATGCCCGAAGGCTACGTCCAGGAGCGCACCATCTTCTTCAAGGACGACGGCAACTACAAGACCCGCGCCGAGGTGAAGTTCGAGGGCGACACCCTGGTGAACCGCATCGAGCTGAAGGGCATCGACTTCAAGGAGGAC	AAAAAEEEAEEEEEEE<EEAEEEEEEEEEEEEEEE/EEE/AEEE6EEEEEEEEEEEEEEEEEE//AAEEEEAEEAE/AEEAEEEEAEAE/EEAEAEEEAE/A<EEEEA/AE//EE<AAEAAEEEEAEEEEAAAEEEEAEEE/EAA/EE/<	0
NB501288_65_H3WN3BGXY:1:11101:17140:17692#ACGGTGGAGCGC/1	-	eGFP_recombinant\	137	GTTCATCTGCACCACCGGCAAGCGGCCCGTGCCCTGGCCCACCCTCGTGACCACCCTGACCTACGGCGTGCAGTGCTTCAGCCGCTACCCCGACCACATGAAGCAGCACGACTTCTTCAAGTCCGCCATGCCCGAAGGCTACGTCCAGGA	</E/E/AEE<EE<AA6AAEEAEA/EE<EA/EEEE<EEEEEEE/EE<EEEEEEEEE/EEEEEEEAEEEEAEE<E/EEEEEEEEAEEEEEEEEEEEEEEEEEEEEEEEEEEEEEEEEEEEEAEEEEEEEEEAEEEEEEEEEEEEEEEAAAAA	0	126:T>G
NB501288_65_H3WN3BGXY:1:11101:22693:17790#ACGGTGGAGCGC/1	-	eGFP_recombinant\	189	ACCCTGACCTACGGCGTGCAGTGCTTCATCCGCTACCCCGACCACATGAAGCAGCACGACTTCTTCAAGTCCGCCATGCCCGAAGGCTACGTCCAGGAGCGCACCATCTTCTTCAAGGACGACGGCAACTACAAGACCCGCGCCGAGGTG	A//A<6///EEA/A<//E/A/</EEA<////<AEE/AA/EEEAEEEAEEEA/<E<AEE<EEE/EE<<AEEAEE6EEEEEEEEAEA//EEE/A//EE/E<///EAEEEEEEAEEEEE/<EE/EEA//A/EAAEE/EAAA//EEE/EAA/AA	0	121:G>T
NB501288_65_H3WN3BGXY:1:11101:19643:19329#ACGGTGGAGCGC/1	-	eGFP_recombinant\	121	GCAAGCTGACGCTGAAGTTCATCTGCACCACCGGCAAGCTGCCCGTGCCCTGGCCCACCCTCGTGACCACCCTGACCTACGGCGTGCAGTGCTTCAGCCGCTACCCCGACCACATGAAGCAGCACGACTTCTTCAAGTCCGCCATGCCCG	EAAEEEAAEA/E<AEAEEAEAAEEEEEEE<EE/AEAEEEAEEEE6/EEEEEEAAEAEEEAEEEEAE/EEEEEEEEEE/EEE/EEEAEEEEEE/AEEEEAEEEEAEEA/E/EEEEEEEAEAEEEEEAEE6EEEEEEEAEEEEEEEEAAAAA	0	139:C>G
NB501288_65_H3WN3BGXY:1:11101:5551:19381#ACGGTGGAGCGC/1	-	eGFP_recombinant\	413	GGGGCACAAGCTGGAGTACAACTACAACAGCCACAACGTCTATATCATGGCCGACAAGCAGAAGAACGGCATCAAGGTGAACTTCAAGATCCGCCACAACATCGAGGACGGCAGCGTGCAGCTCGCCGACCACTACCAGCAGAACACCCC	6//<<EEEEEE//EE</EA<EEEEE<AEE<EEEEE/E/EEEEEEEEEE/////AEEEEEEEEEEE/EE</AEEEEA<EEEEEEEEEEEEEEEEEEEEEEEEEEAEEEEE<EEEEEEEEEEEEEEEEEAEEEEEEEEEEEEEEEEEAAAAA	0
NB501288_65_H3WN3BGXY:1:11101:1871:19650#ACGGTGGAGCGC/1	-	eGFP_recombinant\	27	ACCGGGGTGGTGCCCATCCTGGTCGAGCTGGACGGCGACGTAAACGGCCACAAGTTCAGCGTGTCCGGCGAGGGCGAGGGCGATGCCACCTACGGCAAGCTGACCCTGAAGTTCATCTGCACCACCGGCAAGCTGCCCGTGCCCTGGCCC	<<A6A/6/AA<<EEEAEEEEEEEEE<EEEEEEEAEEAEEEAEE/EAEEEEEEEEEEE<<EEEEEEEEEE<AEAEEAEAAEEAEAEEEEEEEEEEEEEEEEEE/EEEEEEEEEEE/EEEEEEEEEEE<EEEEEEAEEEEAEEEEEEAAAAA	0
NB501288_65_H3WN3BGXY:1:11101:7656:20330#ACGGTGGAGCGC/1	-	eGFP_recombinant\	570	GACGGCCCCGTGCTGCTGCCCGACAACCACTACCTGAGCACCCAGTCCGCCCTGAGCAAAGACCCCAACGAGAAGCGCGATCACATGGTCCTGCTGGAGTTCGTGACCGCCGCCGGGATCACTCTCGGCATGGACGAGCTGTACAAGTAA	AEAAAEEEAA<AEEEEEE<EAAEEEEEEEEAEEEE/EEEEEEEEEEEEEEEAEEEEEEEEEEEEEEEEEEE<EEAEA<EEEEEEEEEEEEEAEEEEEEEEEEAEEEEEEEEA/EEEEEEEEEEEEEEE/EEEEEEEEEEEEEEEEAAAAA	0
NB501288_65_H3WN3BGXY:1:11101:11213:20403#ACGGTGGAGCGC/1	+	eGFP_recombinant\	132	CTGAAGTTCATCTGCACCACCGGCAAGCTGCCCGTGCCCTGGCCCACCCTCGTGACCACCCTGACCTACGGCGTGCAGTGCTTCAGCCGCTACCCCGACCACATGAAGCAGCACGACTTCTTCAAGTCCGCCATGCCCGAAGGCTACGTC	AAAAAEEEEEEEEEEEEAEE/EEEEEEEAEEEAEEEEEEEEEEEEEEEEE<EEE/EEEEEEEEEEEEEEEEEEEEEEEEEEEEEEEEEEEEEEEEEEEEEEEEEEEEEEEEAEEE<EEEEEEE<EAEEAEEAAEAAA<EAAAEAEAAEEE	0
NB501288_65_H3WN3BGXY:1:11102:9897:1317#ACGGTGGCGCGC/1	-	eGFP_recombinant\	66	GTAAACGGCCACAAGTTCAGCGTGTCCGGCGAGGGCGAGGGCGATGCCACCTACGGCAAGCTGACCCTGAAGTTCATCTGCACCACCGGCAAGCTGCCCGTGCCCTGGCCCACCCTCGTGACCACCCTGACCTACGGCGTGCAGTGCTTC	<EEA<A<<AA6AEAAA<AA<EAA<AEAAAA<E<</A<E<AAE/EEAEEEEEEEEEEEEEEEEEEEEEEEEEEEEEEEEEEEEEEEEEEEEEEAEEEEEE6EEEEEEAEEEEEEEEEEEEEEEEEEEEEEEEEEEEEEEEAEEEEEAAA6A	0
NB501288_65_H3WN3BGXY:1:11102:3901:2471#ACGGTGGCGCGC/1	-	eGFP_recombinant\	252	TTCAAGTCCGCCATGCCCGAAGGCTACGTCCAGGAGCGCACCATCTTCTTCAAGGACGACGGCAACTACAAGACCCGCGCCGAGGTGAAGTTCGAGGGCGACACCCTGGTGAACCACATCGAGCTGAAGGGCATCGACTTCAAGGAGGAC	EEEEAAAEEAEEEEEEEA6EEEEEEEEAAEEEAAAE/EEEEEEEE//EEAEE<EEEEEEEEEEEEEEEEEEEEEEEEEEEEEEEE/EEEE/EEEEEEEE<EEEEEEEEEEEEEEEEEEEEAEEEEEEEEEEEEEEEEEEEEEEEEAAAAA	0	34:G>A
NB501288_65_H3WN3BGXY:1:11102:8739:2745#ACGGTGGCGCGC/1	-	eGFP_recombinant\	105	GGCGATGCCACCTACGGCAAGCTGACCCTGAAGTTCATCTGCACCACCGGCAAGCTGCCCGTGCCCTGGCCCACCCTCGTGACCACCCTGACCTACGGCGTGCAGTGCTTCAGCCGCTACCCCGACCACATGAAGCAGCACGACTTCTTC	6AA<EAAAEEEEEEA6<EAEEEEEEEEEEEEEEEEEEEEAEEEEEEEEEEEEEEEEEEEEEEEEEEEEEEEEEEEEEEEEEEEEEEEEEEEEEEEEEEEEEEEEEEEEEEEEEEEEEEEEEEEEEEEEEEEEEEEEEEEEEEEEEAAAAA	0
NB501288_65_H3WN3BGXY:1:11102:10833:2880#ACGGTGGCGCGC/1	-	eGFP_recombinant\	504	CGCCACAACATCGAGGACGGCAGCGTGCAGCTCGCCGACCACTACCAGCAGAACACCCCCATCGGCGACGGCCCCGTGCTGCTGCCCGACAACCACTACCTGAGCACCCAGTCCGCCCTGAGCAAAGACCCCAACGAGAAGCGCGATCAC	6AEEEEEEEEAEEEEAEEAAEEEEEEEEEEEEEEEEEEEEEEEEEEEEEEEEEEEEEEEEEEEEEEEEEEEEEEEEEEEEEEEEEEEEEEEEEEEEEEEEAEEEEEEEEEEAEEEEEEEEEEEEEEEEEEEEEEEEEEEEEEEEEAAAAA	0
NB501288_65_H3WN3BGXY:1:11102:17206:3095#ACGGTGGAGCGC/1	-	eGFP_recombinant\	491	TAACTTCAAGATCCGCCACAACATCGAGGACGGCAGCGTGCAGCTCGCCGACCACTACCAGCAGAACACCCCCATCGGCGACGGCCCCGTGCTGCTGCCCGACAACCACTACCTGAGCACCCAGTCCGCCCTGAGCAAAGACCCCAACGA	/AEA<E<6<AEEEE<AAEEE</E<EAA<6//6A<A/EAEAAE<EEE<A<</E<EEEEAEEEEAEEEAAEE/AEEEA6<EE<AE<AE/EE<<EA6EEAE/EEEEEEEEEEEEEEEEE<EEEEEE/EEE/EEEEEEAAEEE6EEEEEAAAAA	0	149:G>T
NB501288_65_H3WN3BGXY:1:11102:22099:3182#ACGGTGGCGCGC/1	+	eGFP_recombinant\	518	GGACGGCAGCGTGCAGCTCGCCGACCACTACCAGCAGAACACCCCCATCGGCGACGGCCCCGTGCTGCTGCCCGACAACCACTACCTGAGCACCCAGTCCGCCCTGAGCAAAGACCCCAACGAGAAGCGCGATCACATGGTCCTGCTGGA	AAAAAEEEEEEEEEEEEEEEEEEEEEEEEEEEEEEEEAEE6EEEEEEEEEEEE/EEEEEEEEEEEEEEEEE<EE/E6EEEEEE/EEEEEEEEEEEAEEEEEEAEEEAEAEEEEAEEEEEAEAEEA/EAEEAEAA6A6EEAEEEEEEEEE/	0
NB501288_65_H3WN3BGXY:1:11102:24508:3281#ACGGTGGCGCGC/1	-	eGFP_recombinant\	28	CCGGGGTGGTGCCCATCCTGGTCGAGCTGGACGGCGACGTAAACGGCCACAAGTTCAGCGTGTCCGGCGAGGGCGAGGGCGATGCCACCTACGGCAAGCTGACCCTGAAGTTCATCTGCACCACCGGCAAGCTGCCCGTGCCCTGGCCCA	<A6AAA<AE6<EEEEEEEEEEEEAEEEEEAEEEA<EEEEEEEEE<EEEEEEEEEEEEEEEEEEEEEEEEEEAAEEEEEEEEE<EEEEEEEEEEEEEEEEEEEEEEEEEEE/EEEEEEEEEEEEEEEEEEAEEEEEEEEEEEEEEEAAAAA	0
NB501288_65_H3WN3BGXY:1:11102:13116:3656#ACGGTGGCGCGC/1	-	eGFP_recombinant\	522	GGCAGCGTGCAGCTCGCCGACCACTACCAGCAGAACACCCCCATCGGCGACGGCCCCGTGCTGCTGCCCGACAACCACTACCTGAGCACCCAGTCCGCCCTGAGCAAAGACCCCAACGAGAAGCGCGATCACATGGTCCTGCTGGAGTTC	/AEEAEA6AEAAA/AAAA<EEEAEAEEEEAAEEEEAEEEEEEE<EEEEEEEEEEEEEEEAEEEEEEEEEAEEEEEEEEA<EEEAEEEEEEAEEEEEEEEEEEEEEEEEEEEEEEEEEEEEEEEEEEEEEEEEEEEEEEEEEEEEEAAAAA	0
NB501288_65_H3WN3BGXY:1:11102:1531:3897#ACGGTGGCGCGC/1	-	eGFP_recombinant\	142	TCTGCACCACCGGCAAGCTTCCCGTGCCCTGGCCCACCCTCGTGACCACCCTGACCTACGGCGTGCAGTGCTTCAGCCGCTACCCCGACCACATGAAGCAGCACGACTTCTTCAAGTCCGCCATGCCCGAAGGCTACGTCCAGGAGCGCA	<EA<AAAAAE///EEEEEE//EE<EAE/E<A/<EEE/EAAEA<EEAEEEEEEEEEEEE/66A<A/EEEEEEEEEEE/EE/EEEEAEEEEEEEEE<EAEAEEEEEEEEEAEAEE/EEEEEEAAEEEEEEEAEEEEAEEEEEEE/EEAAAAA	0	130:G>T
NB501288_65_H3WN3BGXY:1:11102:2567:4026#ACGGTGGCGCGC/1	+	eGFP_recombinant\	15	GAGGAGCTGTTCACCGGGGTGGTGCCCATCCTGGTCGAGCTGGACGGCGACGTAAACGGCCACAAGTTCAGCGTGTCCGGCGAGGGCGAGGGCGATGCCACCTACGGCAAGCTGACCCTGAAGTTCATCTGCACCACCGGCAAGCTGCCC	AAAAAEEEEEEEEEEEEEEEEEEEAEEEEEEEEEEEEEEEEEEEEEEEEEEEE/EEEEEEEEEEE<EEA6EEEEEEEEEEEEAEAEEEAEEEEEAEEEE/EEEEEE/AE<EEEEAEAEEEEEEAEA<EEEEAAA<<<AAAEAEEEAE<66	0
NB501288_65_H3WN3BGXY:1:11102:6003:4076#ACGGTGGCGCGC/1	+	eGFP_recombinant\	373	AGCTGAAGGGCATCGACTTCAAGGAGGACGGCAACATCCTGGGGCACAAGCTGGAGTACAACTACAACAGCCACAACGTCTATATCATGGCCGACAAGCAGAAGAACGGCATCAAGGTGAACTTCAAGATCCGCCACAACATCGAGGACG	AAAAAEE/EEEEEE6EEEEEEEEEEEE/E/EEE/E/EEEEEEEEE<EEEEEEAEEEEEEAEEEEE/EEAEEAEEEEEEEEEEEEEE/EEEEEEA6AEEAEAEEEAEEEEEE<AEEE<EEEEEEEAEEA6AAAA6AAEEEEAA/A/AAAA/	0
NB501288_65_H3WN3BGXY:1:11102:17584:4765#ACGGTGAAACAC/1	+	eGFP_recombinant\	540	GACCACTACCAGCAGAACACACCCATCGGCGACGGCCCCGTGCTGCTGCCCGACAACCACTACCTGAGCACCCAGTCCGCCCTGAGCAAAGACCCCAACGAGAAGCGCGATCACATGGTCCTGCTGGAGTTCGTGACCGCCGCCGGGATC	/AAAAEAAEEEEAEEE/AEA/AEEEE//A/AE/AAA////A//E//E/<//EEEE<</A</</E/<<A/A<<AA/<///AAA/AAEAEEE/EE<6/EEE/E/EE/////AE/E/A///A/<<///</<A<//<E/A</6/666/6</AE/	0	20:C>A
NB501288_65_H3WN3BGXY:1:11102:15945:4853#ACGGTGGCGCGC/1	-	eGFP_recombinant\	346	AGGGCGACACCCTGGTGAACCGCATCGAGCTGAAGGGCATCGACTTCAAGGAGGACGGCAACATCCTGGGGCACAAGCTGGAGTACAACTACAACAGCCACAACGTCTATATCATGGCCGACAAGCAGAAGAACGGCATCAAGGTGAACT	/A<6EAAEEAAE/<E/A</EEAE</E/<EEAEEA</<EEAEEEE6AEEAA6</<EEEEEEEEAEEE/A</<EAEEE<E/<<EEAEEA/E6EEEAEE<EEEEEEE<EEEEEEE/AEA////EEEEEEEEEEEEEAEAAAEEEEE6EAAAAA	0
NB501288_65_H3WN3BGXY:1:11102:22457:5413#ACGGTGGCGCGC/1	+	eGFP_recombinant\	270	GAAGGCTACGTCCAGGAGCGCACCATCTTCTTCAAGGACGACGGCAACTACAAGACCCGCGCCGAGGTGAAGTTCGAGGGCGACACCCTGGTGAACCGCATCGAGCTGAAGGACATCGACTTCAAGGAGGACGGCCACATCCTGGGGCAC	AAAAAEEEEEEEEEEAEEEEEAEEAEEEEEEEEEEEE/E/EEEEEAAEEEE6EEAEEEEEEEEEEEEEE<AEEAEEEEEEEEEA/AAEEAEE/AAEAEEEEEE/EEEEEEEEEEEE/EEAEAEEA<EEEE/EEAA/AE/EEEEEAEAAA6	0	112:G>A,135:A>C
NB501288_65_H3WN3BGXY:1:11102:9767:5493#ACGGTGGCGCGC/1	+	eGFP_recombinant\	259	CCGCCATGCCCGAAGGCTACGTCCAGGAGCGCACCATCTTCTTCAAGGACGACGGCAACTACAAGACCCGCGCCGAGGTGAAGTTCGAGGGCGACACCCTGGTGAACCGCATCGAGCTGAAGGGCATCGACTTCAAGGAGGACGGCAACA	AAAAAEEEEAEE/EEEEEEEEEEEEEEEEEEEEEEEEEEEEAEEEEEEEEEEEE/EEEE/AEEEA/EEEE</</6AEE<EEEEEEEEEEEE<EEEAEEEAAEEEAEE</EEE<A/EAEE/EEA/EEEEEEEEE</A</EAEE/<AA//EE	0
NB501288_65_H3WN3BGXY:1:11102:14496:5537#ACGGTGGCGCGC/1	+	eGFP_recombinant\	447	AACGTCTATATCATGGCCGACAAGCAGAAGAACGGCATCAAGGTGAACTTCAAGATCCGCCACAACATCGAGGACGGCAGCGTGCAGCTCGCCGACCACTACCAGCAGAACACCCCCATCGGCGACGGCCCCGTGCTGCTGCCCGACAAC	AAAAAEEEEEEEEEEEAAEE/AEEEEEEEEEEEEEEEEEEEEEEEE/EEEEEEEEEEEEEAEEEEEEEEEEEAEAEEEEEEEEEEAEEEEEEAEEEEEEEEEAEEEEEAEEEEEEEAEE<EE/A<AAEEA<AAAE<AAA<<<AAEEAE<<	0
NB501288_65_H3WN3BGXY:1:11102:13708:6283#ACGGTGGCGCGC/1	+	eGFP_recombinant\	27	ACCGGGGTGGTGCCCATCCTGGTCGAGCTGGACGGCGACGTAAACGGCCACAAGTTCAGCGTGTCCGGCGAGGGCGAGGGCGATGCCACCTACGGCAAGCTGACCCTGAAGTTCATCTGCACCACCGGCAAGCTGCCCGTGCCCTGGCCC	AAAAAEEEEEEEEEEEEEEEEEEEEEEEEEEEEEEEEEEEEEEAEEEEEEEEEEEEEEEEEEEEEEEEEEEEEEAE6EEEEEEEEE<EEEEEEEEEEAEEEE/EEEEEEAEEEEEEEEEEAEEEEEEEAAEEAAA<<<AAE<6<EEEAA6	0
NB501288_65_H3WN3BGXY:1:11102:17852:6575#ACGGTGGCGCGC/1	-	eGFP_recombinant\	387	GACTTCAAGGAGGACGGCAACATCCTGCGGCACAAGCTGGAGTACAACTACCACAGCCACAACGTCTATATCATGGCCGACAAGCAGAAGAACGGCATCAAGGTGAACTTCAAGATCCGCCACAACATCGAGGACGGCAGCGTGCAGCTC	<A<E<AE/AA/<6EA<///E</EEEEA/AEAA/<AAE/EEE<E//</EE/EEEAEAEEEA/EEE/E/EEEE//EE</EEEAE/AEEEE<AA/AE/E//E/EE//EEEE/AE6EEE/EEEEEAEEEA/EEE/EEE/EEEEEEE/EEAA6/A	0	98:A>C,122:G>C
NB501288_65_H3WN3BGXY:1:11102:14383:6587#ACGGTGGCGCGC/1	-	eGFP_recombinant\	227	CGACCACATGAAGCAGCACGACTTCTTCAAGTCCGCCATGCCCGAAGGCTACGTCCAGGAGCGCACCATCTTCTTCAAGGACGACGGCAACTACAAGACCCGCGCCGAGGTGAAGTTCGAGGGCGACACCCTGGTGAACCGCATCGAGCT	EEEEEEAEAAA6AEEEEEEEEEEAEEEEEE<EEEAEEAEAEEEEE<EEEEEEEAEEEEEEEEEEEEEEEEEEEEEEEEEEEEE<EEEEEEEEEE/<EEEEEEEEEEEEEEEEEEEEEEEEEEEEEEEEEEEEEEEEEEEEEEEEEAAAAA	0
NB501288_65_H3WN3BGXY:1:11102:21728:6603#ACGGTGGCGCGC/1	+	eGFP_recombinant\	10	AGGGCGAGGAGCTGTTCACCGGGGTGGTGCCCATCCTGGTCGAGCTGGACGGCGACGTAAACGGCCACAAGTTCAGCGTGTCCGGCGAGGGCGAGGGCGATGCCACCTACGGCAAGCTGACCCTGAAGTTCATCTGCACCACCGGCAAGC	A/A/AEE6/EA/EEAA/EEAA<AEEEEEEEEEE/<AEEAAEAE/EEEE/E//EEEA/EEEEEE/EAA6AE/E<6/E</A/EE6<EAEEE/EAAEEEAEAAEA<<<</EEA/EE/EE<EAEE/EEEE<EEE/E</6<6<A//<<A//AA/6	0
NB501288_65_H3WN3BGXY:1:11102:2752:6909#ACGGTGGCGCGC/1	+	eGFP_recombinant\	505	GCCACAACATCGAGGACGGCAGCGTGCAGCTCGCCGACCACTACCAGCAGAACACCCCCATCGGCGACGGCCCCGTGCTGCTGCCCGACAACCACTACCTGAGCACCCAGTCCGCCCTGAGCAAAGACCCCAACGAGAAGCGCGATCACA	AAAAAEEEEEEEEEE/EEEEEEEEEEEEEEEEEEEE/EEAEEEEEEEEEEEEEEEEEEEEEEEEEEEEEEEEE<EEEEEEEEEEEEE<EEEEAEEEEEEEEEEE/EAEEEEEAEEAAEA/EEEEEA/AEEA<AEEA<AEE<AA</EAA<<	0
NB501288_65_H3WN3BGXY:1:11102:17405:6990#ACGGTGGCGCGC/1	-	eGFP_recombinant\	35	GGTGCCCATCCTGGTCGAGCTGGACGGCGACGTAAACGGCCACAAGTTCAGCGTGTCCGGCGAGGGCGAGGGCGATGCCACCTACGGCAAGCTGACCCTGAAGTTCATCTGCACCACCGGCAAGCTGCCCGTGCCCTGGCCCACCCTCGT	<A<AEEEEAEA6AEEEAEEEEEEEEA<EAEEEEEEEEAEEEEEE6EEEEEEEEEEEEEEEEEEEEEEEEEEEEEEEEEEEEEEEEEEEEEEEEEEEEEEEEEE/EEEEEEEEEEEEEEEEEEEEEEEEEEEEEEEEEEEEEEEEEAAAAA	0
NB501288_65_H3WN3BGXY:1:11102:16991:7576#ACGGTGGCGCGC/1	-	eGFP_recombinant\	110	TGCCACCTACGGCAAGCTGACCCTGAAGTGCATCTGCACCACCGGCAAGCTGCCCGTGCCCTGGCCCACCCTCGTGACCACCCTGACCTACGGCGTGCAGTGCTTCAGCCGCTACCCCGACCACATGAAGCAGCACGACTTCTTCAAGTC	/<<AEEEAAAAA<EAEE//EEEE<AEEAA/EEEEAEEE/EEEEEEEEEEEEAEEEEEEEEE/EEEEEEEEEEEEEEEEEEEEEEEEEEEEEEEEEEEEEE<EEEEEEEEEEEEEEEEEEEEEEEEEEEEEEEEEEEEEEEEEAAEAAA/A	0	120:T>G
NB501288_65_H3WN3BGXY:1:11102:15822:7646#ACGGTGGAGCGC/1	-	eGFP_recombinant\	519	GACGGCAGCGTGCAGCTCGCCGACCACTACCAGCAGAACACCCCCATCGGCGACGGCCCCGTGCTGCTGCCCGACAACCACTACCTGAGCACCCAGTCCGCCCTGAGCAAAGACCCCAACGAGAAGCGCGATCACATGGTCCTGCTGGAG	<<<<EEAEEE<AEEAAAAAE<AEEEEEEEEEEEEEEEEE/EEE<E/EEEEEEEEEEEEEEEEEEEEEEEEEE<EEEAEEEEEAEEEEAEEEEEEEEEEEEEEEEEEEEEEEEEEEEEEEEEEEEAEEEEEEEEEEEEEE6EEEEEAAAAA	0
NB501288_65_H3WN3BGXY:1:11102:15372:7702#ACGGTGGCGCGC/1	-	eGFP_recombinant\	224	CCCCGACCACATGAAGCAGCACGACTTCTTCAAGTCCGCCATGCCCGAAGGCTACGTCCAGGAGCGCACCATCTTCTTCAAGGACGACGGCAACTACAAGACCCGCGCCGAGGTGAAGTTCGAGGGCGACACCCTGGTGAACCGCATCGA	AA/EAEEEE<<AAEAA<<<AAEEE</<EE/EEEEEEEEEE<<<EAAEEEAEEEEEEAE/EAAE<AEEEEEEEEEEEEAE<E<<EEAEAE/EEEEEEEAEEEEEEAEEEEEEAA/EEEEEEEEEAEEEEEEEEEEEEEEEEEEE/EA6AAA	0
NB501288_65_H3WN3BGXY:1:11102:20558:7721#ACGGTGGCGCGC/1	-	eGFP_recombinant\	362	GAACCGCATCGAGCTGAAGGGCATCGACTTCAAGGAGGACGGCAACATCCTGGGGCACAAGCTGGAGTACAACTACAACAGCCACAACGTCTATATCATGGCCGACAAGCAGAAGAACGGCATCAAGGTGAACTTCAAGATCCGCCACAA	EEEAAAAEEEAEAEAAEEA66EEEEAEEEEEEEEEEAAEEAEEEEEEEEEEEEEEEEEEEEEEEEEEEEEEEEEEEEEEEAEEEEEEEEEEEEEEEEEEEEEEEEEEEEEEEEEEEEEEEEEEEEEEEEEEEEEEEEEEEEEEEEAAAAA	0
NB501288_65_H3WN3BGXY:1:11102:26620:7997#ACGGTGGCGCGC/1	+	eGFP_recombinant\	14	CGAGGAGCTGTTCACCGGGGTGGTGCCCATCCTGGTCGAGCTGGACGGCGACGTAAACGGCCACAAGTTCAGCGTGTCCGGCGAGGGCGAGGGCGATGCCACCTACGGCAAGCTGACCCTGAAGTTCATCTGCACCACCGGCAAGCTGCC	AAAAAEEEEEEEEEEEEEEEEEEEEEEEEEEEAEEEEEEEEEEEAEEEEEEEEEEEEEEEEEEEEEEEEEEEEEEEEEAEEEEEEEEEEEEEEEAAAEEEEEEEEEEEEEAEEEE/AAAEEEEEEEE/EAEE<<AA<A<<AEAEE<AEA<	0
NB501288_65_H3WN3BGXY:1:11102:19824:8213#ACGGTGGCGCGC/1	-	eGFP_recombinant\	178	CCCTCGTGACCACCCTGACCTACGGCGTGCAGTGCTTCAGCCGCTACCCCGACCACATGAAGCAGCACGACTTCTTCAAGTCCGCCATGCCCGAAGGCTACGTCCAGGAGCGCACCATCTTCTTCAAGGACGACGGCAACTACAAGACCC	EAAAA<EAEEE<E<6AA<AE/E/</A6<<EAEAAAE<EEEE<6A<AE/EAEEEA/EEE/EAEE<EEEAEEEEEEEEEAEEEEEEEEAA<EEAAEEEEEEEEEEE/E<EEEE<EEEEEEEEAEEEEEAEEEEAEA<AEAAEEEEE6AA/AA	0
NB501288_65_H3WN3BGXY:1:11102:5955:8357#ACGGTGGCGCGC/1	-	eGFP_recombinant\	416	GCACAAGCTGGAGTACAACTACAACATCCACAACGTCTATATCATGGCCGACAAGCAGAAGAACGGCATCAAGGTGAACTTCAAGATCCGCCACAACATCGAGGACGGCAGCGTGCAGCTCGCCGACCACTACCAGCAGAACACCCCCAT	<AAEEE<AA/AA<AAAAE//EE<EAA/EEE/<EA<EEEEEEAEEEEA/EEEEEEEEE<6/EEEEEAEEEEEEAEE<EEEEEEEEA/E/EAEEEAEEEEEEEEEEEA<AE/EEEEAEEEEEEA/EEEE6E//EAEEEEEEE6EEEAA/6/A	0	123:G>T
NB501288_65_H3WN3BGXY:1:11102:14258:8837#ACGGTGGCGCGC/1	-	eGFP_recombinant\	176	CACCCTCGTGACCACCCTGACCTACGGCGTGCAGTGCTTCAGCCGCTACCCCGACCACATGAAGCAGCACGACTTCTTCAAGTCCGCCATGCCCGAAGGCTACGTCCAGGAGCGCACCATCTTCTTCAAGGACGACGGCAACTACAAGAC	AEAAEEEE6<EEEEAAAAAEEEEAEAAEEEAEEAEEEE/EEEEEEEEEEEEEEEEEEEEEEEEEEEEAEEEEEEEEEAEEEEEEEEEEEEAEEEEEEEEEEEEEEEEEEEEEEAEEEEEEEEAEEEEEEEEEEEEEEEEEEEAEEAAAAA	0
NB501288_65_H3WN3BGXY:1:11102:6355:9489#ACGGTGGCGCGC/1	+	eGFP_recombinant\	519	GACGGCAGCGTGCAGCTCGCCGACCACTACCAGCAGAACACCCCCATCGGCGCCGGCCCCGTGCTGCTGCCCGACAACCACTACCTGAGCACCCAGTCCGCCTTGAGCAAAGACCCCAACGAGAAGCGCGATCACATGGTCCTGCTGGAG	A6AAAEEEEEEEEAEEEEEEEE/EE/EEEEEEE</EAAE6EEEEEEEEEEEA/EEEEEEAEAEEEAEEEEAEAAAE/EEEEE/EEEEEEE/AEAEEEE<EEEAEE<EEE/AE/EE<EEEAEEE<EE<<AEEAA/<AE/<EEAEAA6AEEE	0	52:A>C,102:C>T
NB501288_65_H3WN3BGXY:1:11102:20744:9760#ACGGTGGCGCGC/1	+	eGFP_recombinant\	479	CGGCATCAAGGTGAACTTCAAGATCCGCCACAACATCGAGGACGGCAGCGTGCAGCTCGCCGACCACTACCAGCAGAACACCCCCATCGGCGACGGCCCCGTGCTGCTGCCCGACAACCACTACCTGAGCACCCAGTCCGCCCTGAGCAA	/AAAAEEEEEEEEEEEEEEEEEEEEAAEEA//EAE//AEAEEEEEE/AE/EE/EEEA/AEEEEAAAEEEE<EEAAEEEE<<<<EAAE6/A<EEE/EE<66/AE<A<AEEAAEEEA/AEEEEA/E6EE/E6<A/AAEA<AA/A6A<E<EA/	0
NB501288_65_H3WN3BGXY:1:11102:21675:10183#ACGGTGAAGCAC/1	+	eGFP_recombinant\	549	CAGCAGAACACCCCCATCGGCGACGGCCCCGTGCTGCTGCCCGACAACCACTACCTGAGCACCCAGTCCGCCCTGAGCAAAGACCCCAACGAGAAGCGCGATCACATGGTCCTGCTGGAGTTCGTGACCGCCGCCGGGATCACTCTAGGC	AAAAAEEE/EEAAAEEE<AE<EEEAEA/A</EEEEE/EA/AAEEEEEE<AE<E6<EAEA</A</A<E<<<6A<6<</AEEA/E/<AAEE</EE<A//<A/AE6A6<<//A/6<//6//A/E//<</<6//6///////<//A/666///6	0	146:C>A
NB501288_65_H3WN3BGXY:1:11102:10337:10770#ACGGTGGCGCGC/1	+	eGFP_recombinant\	312	GGCAACTACAAGACCCGCGCCGAGGTGAAGTTCGAGGGCGACACCCTGGTGAACCGCATCGAGCTGAAGGGCATCGACTTCAAGGAGGACGGCAACATCCTGGGGCACAAGCTGGAGTACAACTACAACAGCCACAACGTCTATATCATG	AAAAAEEEEEEEEEEEEEEEEEEEEEEEEEEEEEEEEEEEAEEEEEEEEEEAEEEEEEEEEEEEEEEEEEEEEEEEEEEEEEEEEEEEEEEEEEEEEEEEEEEEEEEEE<EEEEEEEEEEEEEEEEEEEAEAA<EAEEEAAAEEEEAEEA	0
NB501288_65_H3WN3BGXY:1:11102:14610:10830#ACGGTGGCGCGC/1	+	eGFP_recombinant\	102	GAGGGCGATGCCACCTACGGCAAGCTGACCCTGAAGTTCATCTGCACCACCGGCAAGCTGCCCGTGCCCTGGCCCACCCTCGTGACCACCATGACCTACGGCGTGCAGTGCTTCAGCCGCTACCCCGACCACATGAAGCAGCACGACTTC	AAAAAEEEEEEEAEEEEEEEEEEEEEE6EEEEEEEEEEEEEEEEE/EEEEAEEEEEEEEEEEEEEEEEEEEEEEE/EEEEEEEEAEEEEEEEEEEEEEEEEAEEEEEEEEEEEEEEAE<EEEEEEEEEEEEEEEEEEEA<EAAAA<EEEA	0	90:C>A
NB501288_65_H3WN3BGXY:1:11102:19864:10891#ACGGTGGAGCGA/1	-	eGFP_recombinant\	515	CGAGGACGGCAGCGTGCAGCTCTCCGACCACTACCAGCAGAACACCCCCATCGGCGACGGCCCCGTGCTGCTGCCCGACAACCACTACCTGAGCACCCAGTCCGCCCTGAGCAAAGACCCCAACGAGAAGCGCGATCACATGGTCCTGCT	/</6A/<6EAAA<</<<AA<EE/E/AAE/<EEEA/E/EEEE/<///A/EA/E6/<6A<<EAAE//AE/EEA/<A/<EAEEEEEEEEEEEEAE<E<EE/EEE//EE/AEEAA/EEAEE/EAEE/EE/EEEE/AEEEEAEEEEEEEEAAAAA	0	127:G>T
NB501288_65_H3WN3BGXY:1:11102:15804:10980#ACGGTGGCGCGC/1	-	eGFP_recombinant\	127	TGACCCTGAAGTTCATCTGCACCACCGGCAAGCTGCCCGTGCCCTGGCCCACCCTCGTGACCACCCTGACCTACGGCGTGCAGTGCTTCAGCCGCTACCCCGACCACATGAAGCAGCACGACTTCTTCAAGTCCGCCATGCCCGAAGGCT	/<AA</66EAEEEAEE<AE/EEAAEA</<6<6EA<AEE<<A/AEE6EEEEAEEEEAAEEEEEAEEEEEEA/EAE<EE<EAA<EEEEEEEEEA<AAAEEE6EAEAEEEEAEEEEEEEAEAEEEEEAEEEEEEEAAEEEEEEEEEEEAAAAA	0
NB501288_65_H3WN3BGXY:1:11102:3381:11520#ACGGTGGCGCGC/1	+	eGFP_recombinant\	375	CTGAAGGGCATCGACTTCAAGGAGGACGGCAACATCCTGGGGCACAAGCTGGAGTACAACTACAACAGCCACAACGTCTATATCATGGCCGACAAGCAGAAGAACGGCATCAAGGTGAACTTCAAGATCCGCCACAACATCGAGGACGGC	AA/AAEEEEEEEEEEEAEEEEEEEEEEEEEEEEEEEEEEEEEEEAEEEEEEEEEEEEEEEEEEAEEAE/EEEAEEEEEEE/EEEE<EEE<EAEAEEAE/EEE/EEEE<6EEEEE<EAEEE</AE<A/E/AEAE<AE<E/EEAAA<<</A6	0
NB501288_65_H3WN3BGXY:1:11102:20165:11797#ACGGTGGCGCGC/1	-	eGFP_recombinant\	463	CCGACAAGCAGAAGAACGGCATCAAGGTGAACTTCAAGATCCGCCACAACATCGAGGACGGCAGCGTGCAGCTCGCCGACCACTACCAGCAGAACACCCCCATCGGCGACGGCCCCGTGCTGCTGCCCGACAACCACTACCTGAGCACCC	/E/EAEEAAA<EAAEEAAEEA6EEEAEEEAEA//EEEEEEEEEAAEEEEEEEAEE<EEEEEEAEEA<EEAEEEEAEE/EEEAEEEE<A<EEEEEEAEEAEEEEEEEEEAEEEEEEEE/EE/EEEEAEEE6EEEEEEE6EEEEEEEAAAAA	0
NB501288_65_H3WN3BGXY:1:11102:22504:11991#ACGGTGGTGCGC/1	+	eGFP_recombinant\	461	GGCCGACAAGCAGAAGAACGGCATCAAGGTGAACTTCAAGATCCGCCACAACATCGAGGACGGCAGCGTGCAGCTCGCCGACCACTACCAGCAGAACACCCCCATCGGCGACGGCCCCGTGCTGCTGCCCGACACCCACTACCTGAGCAC	AAAAAEEEEEEEEEEEE6EEEEEEEAAEEEE6/EEEEAEE6EEEEE6/E//EEEEEAEEAEEEEAEEEEEEEEEEEEEEE/<EAEEEEEEEEEEE/EEEEEEEEEEEEEEEEEEEEAE<EEEEEEAAA<EE/E//AE/EEAEAEE/AA/6	0	134:A>C
NB501288_65_H3WN3BGXY:1:11102:7971:12126#ACGGTGGCGCGC/1	-	eGFP_recombinant\	23	GTTCACCGGGGTGGTGCCCATCCTGGTCGAGCTGGACGGCGACGTAAACGGCCACAAGTTCAGCGTGTCCGGCGAGGGCGAGGGCGATGCCACCTACGGCAAGCTGACCCTGAAGTTCATCTGTACCACCGGCAAGCTGCCCGTGCCCTG	6AEEEAEEEEAEA<<AEE<E<EEEAAAAEEEE/EAAEEAEEEAEEEEE<6AEEEEEAAEEEEE<A/E/EEEAEAEEEAEEEEEEEEEEEEEEEEEEEEEEEEEEEEEEEEEEEEE66EEEEEEEEEEEEEEEEEEEEEAEEEE/EAAAAA	0	26:C>T
NB501288_65_H3WN3BGXY:1:11102:11049:12373#ACGGTGGCGCGC/1	+	eGFP_recombinant\	41	CATCCTGGTCGAGCTGGACGGCGACGTAAACGGCCACAAGTTCAGCGTGTCCGGCGAGGGCGAGGGCGATGCCACCTACGGCAAGCTGACCCTGAAGTTCATCTGCACCACCGGCAAGCTGCCCGTGCCCTGGCCCACCCTCGTGACCAC	AAAAAEEEEEAEEEAEEEEEEEEEEEEEEEEEEEEEEEEEEEE/EAEEEEEEEEAEAEEE<AAEEE<A/EEEE/EEEEAEEEEEEEEE/EEEEEEEAEEAEAEEEAEAE<E/EEEAEA/AAAA6AAEAA<EAAAAAEEA<A<<AA/AAA/	0
NB501288_65_H3WN3BGXY:1:11102:17705:12482#ACGGTGGCGCGC/1	-	eGFP_recombinant\	246	GACTTCTTCAAGTCCGCCATGCCCGAAGGCTACGTCCAGGAGCGCACCATCTTCTTCAAGGACGACGGCAACTACAAGACCCGCGCCGAGGTGAAGTTCGAGGGCGACACCCTGGTGAACCGCATCGAGCTGAAGGGCATCGACTTCAAG	AEEEEEEEEEEEAEAAEEEEEEEEEEEEEEEAEAEEEEEEEAEEEEEEEEE6EEAEEEEAEEEEEEEEEEEEEEEEEEEEEEEEEEEEEEEEEEEEAEEEEEEEEEEEEEEEEEEEEEEEEEEEEEEEEEEEEEEEEEEEEEEEEAAAAA	0
NB501288_65_H3WN3BGXY:1:11102:24262:12949#ACGGTGGCGCGC/1	+	eGFP_recombinant\	292	CCATCTTCTTCAAGGACGACGGCAACTACAAGACCCGCGCCGAGGTGAAGTTCGAGGGCGACACCCTGGTGAACCGCATCGAGCTGAAGGGCATCGACTTCAAGGAGGACGGCAACATCCTGGGGCACAAGCTGGAGTACAACTACAACA	AAAAAEEEEEEEEEEEEEEEEEEEAEEEEAAE6EEEEEEEEEEEEEEEEEAEEE/AEEEEEE/EAEEEEEEEEEEAEEEEEAEEEEEEEEEAEEEEAA/EEEAEEEEEEEEEEEE<<EEAEEEEEEEEEEEAEAEEAEAA/<AEEE//EA	0
NB501288_65_H3WN3BGXY:1:11102:21553:13092#AGGGTGGCGCGC/1	-	eGFP_recombinant\	543	TACTACCAGCAGAACACCCCCATCGGCGACGGCCCCGTGCTGCTGCCCGACAACCACTACCTGAGCACCCAGTCCGCCCTGAGCAAAGACCCCAACGAGAAGCGCGATCACATGGTCCTGCTGGAGTTCGTGACCGCCGCCGGGATCACT	/EEEEEEEEEA6<EA<EEEEEAAE<EEEEEEEEEEEEEEEAEEAEEEAEEEEEEEEEEEEEEEEEEEEEEEEAEEEEEEEEEAEEEEAEEEEEEAEEEEEEEEEEEEEEEEEEEEEEEEEEEEEEE/EEEEEEEEEEEEEEEEEEAAAAA	0	149:C>T
NB501288_65_H3WN3BGXY:1:11102:7953:13378#ACGGTGGCGCGC/1	-	tdTomato_recombinant\	1003	AGTGGGAGCGCGTGATGAACTTCGAGGACGGCGGTCTGGTGACCGTGACCCAGGACTCCTCCCTGCAGGACGGCACGCTGATCTACAAGGTGAAGATGCGCGGCACCAACTTCCCCCCCGACGGCCCCGTAATGCAGAAGAAGACCATGG	AA/AAAAAA<A</AA<AEE<EEEAEAEEEA<EEEEEEEAEEEEE<AAEEEEEEEEEEEEEEEEEEEEEEEEEEEEE<EEEEEEEEEEEEEEEEEEEEEEAEAEEEEEEEEEEEEEEEEEEEEEEEEEEEEEEEEEEEEEEEEEEEAAAAA	1
NB501288_65_H3WN3BGXY:1:11102:10108:13796#ACGGTGGCGCGC/1	+	eGFP_recombinant\	270	GAAGGCTACGTCCAGGAGCGCACCATCTTCTTCAAGGACGACGGCAACTACAAGACCCGCGCCGAGGTGAAGTTCGAGGGCGACACCCTGGTGAACCGCATCGAGCTGAAGGGCATCGACTTCAAGGAGGACGGCATCATCCTGGGGCAC	AAAAAEEEEEEEEEEEEEEEEAEEEEEEEEEEEEEEEEEEAEEEE/EE/AEEAE///AAE///EAEE/EEEE/E<AEE/EEA/E/EA</<EEEE//6/EEEEE<E<//AEEE/EEEAEEE//EEEAEEEE/EE/E</A//6AEA<AEAA<	0	136:A>T
NB501288_65_H3WN3BGXY:1:11102:3522:13911#ACGGTGGCGCGC/1	-	eGFP_recombinant\	207	CAGTGCTTCAGCCGCTACCCCGACCACATGAAGCAGCACGACTTCTTCAAGTCCGCCATGCCCGAAGGCTACGTCCAGGAGCGCACCATCTTCTTCAAGGACGACGGCAACTACAAGACCCGCGCCGAGGTGAAGTTCGAGGGCGACACC	AA</</EA<AA<A/EAA<AEE/EA<AEE/EA/EEEAEEE/EEE/E/E/E/EEE/AAEEAEEAEEEE<AEEEEEEEEAEEEEE<EEEAAEEEEEAEEEE<E/E<EE//EEEEEEE/EEEEA/AAEEEEEEE/EEEEEEEEEEEEEE<AAA6	0
NB501288_65_H3WN3BGXY:1:11102:3727:14638#ACGGTGGCGCGC/1	-	eGFP_recombinant\	46	TGGTCGAGCTGGACGGCGACGTAAACGGCCACAAGTTCAGCGTGTCCGGCGAGGGCGAGGGCGATGCCACCTACGGCAAGCTGACCCTGAAGTTCATCTGCACCACCGGCAAGCTGCCCGTGCCCTGGCCCACCCTCGTGACCACCCTGA	<A6<</A<AAAAAAA<AAEA<EEEEAAEEEEAAEAE/EEEEEEEEEEEAEEEAE<EEEEAAEEEEEEEEEEEEEAEEEEEEEEEEEEEEEEAEAEEEEEEEEEEEEEEEEEEEEEEEEEEEEEEEEEEEEEEEEEEEEEEEEEEEAAAAA	0
NB501288_65_H3WN3BGXY:1:11102:13950:14766#ACGGTGGCGCGC/1	-	eGFP_recombinant\	315	AACTACAAGACCCGCGCCGAGGTGAAGTTCGAGGGCGACACCCTGGTGAACCGCATCGAGCTGAAGGGCATCGACTTCAAGGAGGACGGCAACATCCTGGGGCACAAGCTGGAGTACAACTACAACAGCCACAACGTCTATATCATGGCC	<EA<AA<EEEEAAAA<EAAEAEEEEEEEEEAAA<<AAEEEEEEEEEEEEEEAAEEEEEEEEEEEEE<EEEEEAEEEEEEEEEEEEEEEEEEEEEEEEEEEEEEEEEEEEEEEEEEEEEEEEEEEEEEEEEEEEEEEEEEEEEEEEAAAAA	0
NB501288_65_H3WN3BGXY:1:11102:4387:14782#ACGGTGGCGCGC/1	+	eGFP_recombinant\	316	ACTACAAGACCCGCGCCGAGGTGAAGTTCGAGGGCGACACCCTGGTGGACCGCATCGAGCTGAAGGGCATCGACTTCAAGGAGGCCGGCAACATCCTGGGGCACAAGCTGGAGTACAACTACAACAGCCACAACGTCTGTATCATGGCCG	/AAAA66E6EEAEEEAEEEEEEE/EEEEEEEEEEEE/A/EEE/E/EEEEEAEAE/<E6EAEE//AEEEE/AAEA<AE<AEE<EA/EEEEE///EEAEEEAEEEAAEEEE/EEEEAEE/EEEE/A//AA/AE/<EEE6AEAAEE//<E<</	0	47:A>G,84:A>C,138:A>G
NB501288_65_H3WN3BGXY:1:11102:13269:14938#ACGGTGGCGCGC/1	-	eGFP_recombinant\	11	GGGCGAGGAGCTGTTCACCGGGGTGGTGCCCATCCTGGTCGAGCTGGACGGCGACGTAAACGGCCACAAGTTCAGCGTGTCCGGCGAGGGCGAGGGCGATGCCACCTACGGCAAGCTGACCCTGAAGTTCATCTGCACCACCGGCAAGCT	6<<<<A<AAAE<EE<EA<EEAEEEAEEEEEEEEEEEEAEEEEEEEAAEEEAEEEEEEEEEEEEEEEE</EEEEEEEEEEEEEEEEEEEEEEEEEEEEEEEEEEEEEEEEEEEEEEEEEEEEEEEEEEEEEEEEEEEEEEEEEEEEAAAAA	0
NB501288_65_H3WN3BGXY:1:11102:22518:16345#ACGGTGGCGCGC/1	-	eGFP_recombinant\	289	GCACCATCTTCTTCAAGGACGACGGCAACTACAAGACCCGCGCCGAGGTGAAGTTCGAGGGCGACACCCTGGTGAACCGCATCGAGCTGAAGGGCATCGACTTCAAGGAGGACGGCAACATCCTGGGGCACAAGCTGGAGTACAACTACA	6EEEAA<EEEAEEAA//<<A6EE<<EEEE/EEEEE<EEEAEAEEAEEEAEEEEEEEEEA<EEEEEEEEEEEA<EEEEEEE/EEAEAEEEEEEA<EEEEEEEEEEEEEEEEEEAAAEEEAE/EEEEEEEEEEEEEEEEEEEEEAEEAAA/A	0
NB501288_65_H3WN3BGXY:1:11102:2059:16501#ACGGTGGCGCGC/1	+	eGFP_recombinant\	379	AGGGCATCGACTTCAAGGAGGACGGCAACATCCTGGGGCACAAGCTGGAGTACAACTACAACAGCCACAACGTCTATATCATGGCCGACAAGCAGAAGAACGGCATCAAGGTGAACTTCAAGATCCGCCACAACATCGAGGACGGCAGCG	AAAAAEEEEEEEEEEEEEEEEEEEEEEEEEEEEEEEEEEEEEEEEEEEEEEEEEEEEEEEEEAEEE<EEEEEEEEEEEEEAEEEAEEE/AEEE<EAEEAEEEEEEEEE<EEEE<EE/EEEAE<EEEEEE<EA<A6EAE/AA<<AAAAEA6	0
NB501288_65_H3WN3BGXY:1:11102:16245:16926#ACGGTGGCGCGC/1	-	eGFP_recombinant\	452	CTATATCATGGCCGACAAGCAGAAGAACGGCATCAAGGTGAACTTCAAGATCCGCCACAACATCGAGGACGGCAGCGTGCAGCTCGCCGACCACTACCAGCAGAACACCCCCATCGGCGACGGCCCCGTGCTGCTGCCCGACAACCACTA	<EEEEEEEA<<AAAEAEEAEEEEE<EE/6/EEAEAEEEEEEEEE/EEEEEEEE<EEEEEEEEE<EE<EEEAEE<EEA<EEEEEEE<EEAEEEAEEEEEEEEEEE6EEEEEEEEEEEEEEEEEEEEEEEAEEEEEEEEEEEEEEEEAAAAA	0
NB501288_65_H3WN3BGXY:1:11102:4416:16953#ACGGTGGCGCGC/1	+	eGFP_recombinant\	4	TGAGCAAGGGCGAGGAGCTGTTCACCGGGGTGGTGCCCATCCTGGTCGAGCTGGACGGCGACGTAAACGGCCACAAGTTCAGCGTGTCCGGCGAGGGCGAGGGCGATGCCACCTACGGCAAGCTGACCCTGAAGTTCATCTGCACCACCG	AAAAAEEEEEEEEEEEEEEEEEEEEEEEEEEEEEEEEEEEEEEEEEEEEEEEEEEEEEEEEEEEEEEEEEEEEEEEEEEEEEEEEEEEEEEEEEEEE<EEEEEEE<EEAEAEEEEEEEEEEEEEE/AAEEEEEEAEEEEEEE<<A66<66	0
NB501288_65_H3WN3BGXY:1:11102:14681:17837#ACGGTGGCGCGC/1	+	eGFP_recombinant\	88	TGTCCGGCGAGGGCGAGGGCGATGCCACCTACGGCAAGCTGACCCTGAAGTTCATCTGCACCACCGGCAAGCTGCCCGTGCCCTGGCCCACCCTCGTGACCACCCTGACCTACGGCGTGCAGTGCTTCAGCCGCTACCCCGACCACATGA	AAAAAEEEEEEEEAEEEEEEEEEEEE/EA<EAEEEEEEEEEEEEEEEEEEEEEEEEEEAEEE/<<AEEEEEEEEEEEEEEEEEEEEEEEEEEEAAEEEEEEAEEEAEAEAAEEEE</EE<A<EEAA<EEE<<AA<AA<<<AAAAAA/EAA	0
NB501288_65_H3WN3BGXY:1:11102:1611:17889#ACGGTGGCGCGC/1	-	eGFP_recombinant\	537	GCCGACCACTACCAGCAGAACACCCCCATCGGCGACGGCCCCGTGCTGCTGCCCGACAACCACTACCTGAGCACCCAGTCCGCCCTGAGCAAAGACCCCAACGAGAAGCGCGATCACATGGTCCTGCTGGAGTTCGTGACCGCCGCCGGG	6<A6/EA<//<AA/6A////E/EEEEA/<E<EE</EAEEEEAAAEEEEE<EEEE6/E<AEEEEE/EE/E/EE/EEE/E/EA<EEE/</EEE/AE<EEEEE/EEAE<EEEEEE//EEEAEEEAEEEEEEEEEE6EEEEEEEEEEEEAAAAA	0
NB501288_65_H3WN3BGXY:1:11102:24270:18801#ACGGTGGCGCGC/1	+	eGFP_recombinant\	42	ATCCTGGTCGAGCTGGACGGCGACGTAAACGGCCACAAGTTCAGCGTGTCCGGCGAGGGCGAGGGCGATGCCACCTACGGCAAGCTGACCCTGAAGTTCATCTGCACCACCGGCAAGCTGCCCGTGCCCTGGCCCACCCTCGTGACCACC	AAAAAEEEAEEEEEEEEEEEEEEEEEEEEEEEEEEEEEEEEEEE<EAEEE<EEEEAEEEAEEEEEAEEEEEEEEEEEAEEEEEEEEEEEEEEEAEEAEEEEEEEE<EEAE<EEAAEEEEEEA<AEEEEEEEEA<AAAA<AAEEE/<AAA/	0
NB501288_65_H3WN3BGXY:1:11102:16658:18859#ACGGTGGCGCGC/1	+	eGFP_recombinant\	64	ACGTAAACGGCCACAAGTTCAGCGTGTCCGGCGAGGGCGAGGGCGATGCCACCTACGGCAAGCTGACCCTGAAGTTCATCTGCACCACCGGCAAGCTGCCCGTGCCCTGGCCCACCCTCGTGACCACCCTGACCTACGGCGTGCAGTGCT	AAAAAEEEEEEEEEEEEEEEEEEEEEEEEEEEEEEEEEEEEEEEEEEEEEAEEEEEEEEEEEEEE/EAEEEEEEEEEEEEAEEAEE/EEEEEEEEEEEEEEEEEEEEEEEEE</AAEEE<EE/EE/EEEEA<AAAAAEE6AAAAEAEEA6	0
NB501288_65_H3WN3BGXY:1:11102:15393:19032#ACGGTGGCGCGC/1	-	eGFP_recombinant\	245	CGACTTCTTCAAGTCCGCCATGCCCGAAGGCTACGTCCAGGAGCGCACCATCTTCTTCAAGGACGACGGCAACTACAAGACCCGCGCCGAGGTGAAGTTCGAGGGCGACACCCTGGTGAACCGCATCGAGCTGAAGGGCATCGACTTCAA	EAEEEEEEEEEEEEEAAEEEEEEEEEEEEAEAEEEEEEEAEEEEEEEEEEEEEEEAEEEEEEEEEEEEEEEEEEEEEEEEEEEEEEEEAEEEEEEEEEAEEEEEEEEEEEEEEEEEEEEEEEEEEEEEEEEEEEEEEEEEEEEEEAAAAA	0
NB501288_65_H3WN3BGXY:1:11102:26041:19141#ACGGTGGCGCGC/1	-	eGFP_recombinant\	277	TCGTCCAGGAGCGCAGCATCTTCTTCTAGGACGACGGCAACTACAAGACGCGCGCCGAGGTGATGTTCGAGGGCGACACCCTGGTGAACCGCTTCGAGCTGAAGGGCATCGACTTCAAGGAGGTCGGCAACATCCTGGGGCACAAGCTGG	////A</6<<6</6//////<AE<////A/</A//<A<//EA/E//E///E6A6EAEEAAAEE/E/AEA//<A/EAE//EEEE//E/EE/AE/AEA/EA/EEEE<///E/E/E6//EEEE/E//EEE6E/E/6E//EEAEEE6EEA6AAA	0	26:A>T,57:A>T,86:A>T,100:C>G,123:A>T,134:C>G,149:A>T
NB501288_65_H3WN3BGXY:1:11102:20411:19546#ACGGTGGCGCGC/1	-	eGFP_recombinant\	33	GTGGTGCCCATCCTGGTCGAGCTGGACGGCGACGTAAACGGCCACAAGTTCAGCGTGTCCGGCGAGGGCGAGGGCGATGCCACCTACGGCAAGCTGACCCTGAAGTTCATCTGCACCACCGGCAAGCTGCCCGTGCCCTGGCCCACCCTC	6<<AAAEEAEE/AAAAAAAEAEE<A<A6<AAAE<EEEEEEEEEEAAAE/AEEAEEEEEEE<EEEEAEEEEEEEEE6EAEEEAEEEEEEAEEEEEEEEEEEEEEEEAEEEEEEEEEEEEEEEEEEEEEEEEEEEEEEEE6EEEEEEAAAAA	0
NB501288_65_H3WN3BGXY:1:11102:9193:19700#ACGGTGGCGCGC/1	-	eGFP_recombinant\	71	CGGCCACAAGTTCAGCGTGTCCGGCGAGGGCGAGGGCGATGCCACCTACGGCAAGCTGACCCTGAAGTTCATCTGCACCACCGGCAAGCTGCCCGTGCCCTGGCCCACCCTCGTGACCACCCTGACCTACGGCGTGCAGTGCTTCAGCCG	<<AEEEEEEE//EEAEAEEEEEAAEAEAAA<AEAAAEEEAEEEEEEEEEAEEEEEEEEEEEEEEEEEAEEEEEEEEEEEEEEEEEEEEEEEEEEEEEEEEEEEEEEEEEEEEEEEEEEEEEEEEEEEEEEEEEEEEEEEEEEEEEAAAAA	0
NB501288_65_H3WN3BGXY:1:11102:8226:20154#ACGGTGGCGCGC/1	-	eGFP_recombinant\	129	ACCCTGAAGTTCATCTGCACCACCGGCAAGCTGCCCGTGCCCTGGCCCACCCTCGTGACCACCCTGACCTACGGCGTGCAGTGCTTCAGCCGCTACCCCGACCACATGAAGCAGCACGACTTCTTCAAGTCCGCCATACCCGAAGGCTAC	EEEEEEEEAAEEEAAEEEEEEEAEEAEEEEEEEEAEEEEEEEEEEEEEEEEEEEEAEEEEEEEEEEEEEEEEEEEEEEEEEEEEE/EEEEEAEEEEEEEEEEEEEEEEEEEEEEEEEEEEEEEEEEEEEEEEEEEEEEEEEEEEEAAAAA	0	12:G>A
NB501288_65_H3WN3BGXY:1:11103:22386:1811#ACGGTGGCGCGC/1	+	eGFP_recombinant\	164	CGTGCCCTGGCCCACCCTCGTGACCACCCTGACCTACGGCGTGCAGTGCTTCAGCCGCTACCCCGACCACATGAAGCAGCACGACTTCTTCAAGTCCGCCATGCCCGAAGGCTACGTCCAGGAGCGCACCATCTTCTTCAAGGACGACGG	AAAAAAEEEEAEE6A/E/AEEEEEEEAAEEEEEEEEAEE/AEA/EEA6E<EE/EEEEE/EEEE<E/EA/E/EE/EEEEEE/EE<EEEEEEAEA/EE6A6<AE<EEEE/E/E<6AEEE<A/EEEEEEE/EEAE<A/AEEAEEA/E<AE<6/	0
NB501288_65_H3WN3BGXY:1:11103:4398:2056#ACGGTGGCGCGC/1	+	eGFP_recombinant\	74	CCACAAGTTCAGCGTGTCCGGCGAGGGCGAGGGCGATGCCACCTACGGCAAGCTGCCCCTGAAGTTCATCTGCCGCACCGGCAAGCTGCCCGTGCCCTGGCCCACCCTCGTGACCACCCTGACCTACGGCGTGCAGTGCTTCAGCCGCTA	AA/AAEEAEA/6EEE/AEEEAAEEE//A<EAEE</E/EE//AEEEEE/6EEEAEE<EE//A//A//E/AAE/E//EE/EEEEE/EAEAEA<//AE6A6/E</E/6<AEE//E<EE/E<AA/EAAE///AA/EA<//A///<<<A/6/6//	0	55:A>C,73:A>C,74:C>G
NB501288_65_H3WN3BGXY:1:11103:21911:2098#ACGGTGGCGCGC/1	-	eGFP_recombinant\	190	CCCTGACCTACGGCGTGCAGTGCTTCAGCCGCTACCCCGACCACATGAAGCAGCACGACTTCTTCAAGTCCGCCATGCCCGAAGGCTACGTCCAGGAGCGCACCATCTTCTTCAAGGACGACGGCAACTACAAGACCCGCGCCGAGGTGA	<EEEEE/AAE<<EAEAAEEEAAEEAAEEAAAEAEEAEEEEEEEEEEEEEEEEEEEEEEEEEEAEEEEEEEEAEEEEEEEEEEEEEEEEEEEEEEEAEEEEEEEEEEEEEEEEEEEEEEEEEEEEEEEEEEEEEEEEEEEEEEEEEAAAAA	0
NB501288_65_H3WN3BGXY:1:11103:10651:2246#ACGGTGGCGCGC/1	-	eGFP_recombinant\	540	GACCACTACCAGCAGAACACCCCCATCGGCGACGGCCCCGTGCTGCTGCCCGACAACCACTACCTGAGCACCCAGTCCGCCCTGAGCAAAGACCCCAACGAGAAGCGCGATCACATGGTCCTGCTGGAGTTCGTGACCGCCGCCGGGATC	AE/<AAAEEEA<EEAE/EEEAE/E/EEAEEEEE<E<EEAEEEAEEEEEEEEEEEEEEEEE/AEEEEEEEE/EEEEAEAEEEEEEEEEE/EEEEEEEAEEEEEEEEEEEEEAAEEEEEAEEEEEEEEEEEE6EEEEEEEEEEEEEEAAA6A	0
NB501288_65_H3WN3BGXY:1:11103:11385:2353#ACGGTGGCGCGC/1	-	eGFP_recombinant\	70	ACGGCGACAAGTTCAGCGTGTCCGGCGAGGGCGAGGGCGATTCCACCTACGGCAAGCTGACCCTGAAGTTCATCTGCACCACCGGCAAGCTGCCCGTGCCCTGGCCCACCCTCGTGACCACCCTGACCTACGGCGTGCAGTGCTTCAGCC	A</A//EAA<A//AA<AAEA<E<6AE<A<A/A/E/<AE/E//E<A<EE6E/EEEE6EE<AEA/AE/EEEE/EEEEE//E<//EE/AEAEEA6E/EEEEE6EEEE6/EE//EEEEEAEA6EAE/EAEE6EEEE/AEEA6E/EEEAE/AAAA	0	108:G>T,144:C>G
NB501288_65_H3WN3BGXY:1:11103:2685:2380#ACGGTGGCGCGC/1	-	eGFP_recombinant\	22	TGTTCACCGGGGTGGTGCCCATCCTGGTCGAGCTGGACGGCGACGTAAACGGCCACAAGTTCAGCGTGTCCGGCGAGGGCGAGGGCGATGCCACCTACGGCAAGCTGACCCTGAAGTTCATCTGCACCACCGGCAAGCTGCCCGTGCCCT	<AAAEE<EAAEAAAA/AAEEE<AE<EAE<EEAEA/EEEAEEEEEEEAEEEAEAEA/A6AAAEEEEEEE/EEEEAEAEE<EAAEEEEAE/EEEEEEEEE<EEEEEEEEEEEEEEEEEEEE/EEEEEEEEEEEAEEE/EE/EEEEEEAAAAA	0
NB501288_65_H3WN3BGXY:1:11103:24464:2632#ACGGTGGCGCGC/1	-	eGFP_recombinant\	163	CCGTGCCCTGGCCCACCCTCGTGACCACCCTGACCTACGGCGTGCAGTGCTTCAGCCGCTACCCCGACCACATGAAGCAGCACGACTTCTTCAAGTCCGCCATGCCCGAAGGCTACGTCCAGGAGCGCACCATCTTCTTCAATGACGACG	<AAEEEEEA<AEAEE/EE/EEAAAA/EEEAEE/EAA/E<A<A<EEEE/EA6/EEEEEAEEEEEEEEEEEEEEEE<AEEEEEAEEEEEEEEAEEEEEEEEEEEEEEAEEAEEEEAEEEAEEEEEEEEAEEEEEEEEEEEEEEEEEEAAAAA	0	7:G>T
NB501288_65_H3WN3BGXY:1:11103:7638:3090#ACGGTGGCGCGC/1	-	eGFP_recombinant\	177	ACCCTCGTGACCACCCTGACCTACGGCGTGCAGTGCTTCAGCCGCTACCCCGACCACATGAAGCAGCACGACTTCTTCAAGTCCGCCATGCCCGAAGGCTACGTCCAGGAGCGCACCATCTTCTTCAAGGACGACGGCAACTACAAGACC	AE/AAAAAAEEEEEEEEEEEEAEEEAEEEAEEEEEEEEEEEEEAEEEEEEEAEEEEAEEEEEEEE<EEEAA/EEEEEEEEEEEEEEEEEEEEEEEEEEE6EEEAEEEEEEEEEEEEEEEEEEEEEEEEEEEEEEEEEEEEEEEEEAAAAA	0
NB501288_65_H3WN3BGXY:1:11103:12158:3352#ACGGTGGCGCGC/1	+	eGFP_recombinant\	117	TACGGCAAGCTGACCCTGAAGTTCATCTGCACCACCGGCAAGCTGCCCGTGCCCTGGCCCACCCTCGTGACCACCCTGACCTACGGCGTGCAGTGCTTCAGCCGCTACCCCGACCACATGAAGCAGCACGACTTCTTCAAGTCCGCCATG	AAAAAEE/EEEE6EAEEEEEEEEEEEEEEEAAE/EEEEEEEEEEEEEEAEEEEAEEEEEE<EEEEEEEE/EEEE<AEEEEEEEEEEAEEEAEAEEEEAEEEE<EEEEE<<AE/EAAAEEEE/EEA/A/EAEEE<EAA<AAEAA6A<A<EE	0
NB501288_65_H3WN3BGXY:1:11103:12749:3589#ACGGTGGCGCGC/1	-	eGFP_recombinant\	135	AAGTTCATCTGCACCACCGGCAAGCTGCCCGTGCCCTGGCCCACCCTCGTGACCACCCTGACCTACGGCGTGCAGTGCTTCAGCCGCTACCCCGACCACATGAAGCAGCACGACTTCTTCAAGTCCGCCATGCCCGAAGGCTACGTCCAG	EAEE<EEEAA<AEEEEE<AAEEA<A6EAEEEEEEEAEEEEEEEEEEEEE<EEEEEEEEEEEEEA/EEEEEEEEEAAEE/EEEEEEEEEEEEEEAEAEEEEEEEEEEEEEEAEEAEEEAEEEEEEEEEEEEEAEEEEEEEEEEEEEAAAAA	0
NB501288_65_H3WN3BGXY:1:11103:21820:3786#ACGGTGGCGCGC/1	+	eGFP_recombinant\	184	TGACCACCCTGACCTACGGCGTGCAGTGCTTCAGCCGCTACCCCGACCACATGAAGCAGCACGACTTCTTCAAGTCCGCCATGCCCGAAGGCTACGTCCAGGAGCGCACCATCTTCTTCAAGGACGACGGCAACTACAAGACCCGCGCCG	AAAAAEEEEEEEEEEEEEEEEEEEEEEEEEEEEEEEEEEEEEEEEEEEEEEEEEEEEEEEEEEEEEEEEEEEEEEEEEEEEEEEAEEEEEEEEEEEEEEEEEEEAEEEEEEEEEEEEEEEEEEEEEEAAA<<AEE/EEEE/<EE/AA/</	0
NB501288_65_H3WN3BGXY:1:11103:10826:3806#ACGGTGGCGCGC/1	-	eGFP_recombinant\	372	GAGCTGAAGGGCATCGACTTCAAGGAGGACGGCAACATCCTGGGGCACAAGCTGGAGTACAACTACAACAGCCACAACGTCTATATCATGGCCGACAAGCAGAAGAACGGCATCAAGGTGAACTTCAAGATCCGCCACAACATCGAGGAC	AA<AAAAE<6AEEAAAEEEAEEEEEEAEEE<AEEEEEEEEEEAAEEEEEEEEEEEEEEEEEEEEEEEEEEEEEEEEEEEEEEEEEEEEEEEEEEEEEEEEEEEEEEEEEEEEEEEEEEEEEEEEEEEEEEEEEEEEEEEEEEEEEAAAAA	0
NB501288_65_H3WN3BGXY:1:11103:22268:4064#ACGGTGGCGCGC/1	+	eGFP_recombinant\	340	AGTTCGAGGGCGACACCCTGGTGAACCGCATCGAGCTGAAGGGCATCGACTTCAAGGAGGACGGCAACATCCTGGGGCACAAGCTGGAGTACAACTACAACAGCCACAACGTCTATATCATGGCCGACAAGCAGAAGAACGGCATCAAGG	AAAAAEEEEEEE/EEEEEEEAEEEAEAEEEEEAAEEEEEEE/EEAEEEEE6EEEEEEEEE/AEEE//E/EAEEEEEEE/AEEAEAEE6EAE/E/E/AE//E/EEEAE<<A//AEAEEEEE/EEAAA//A/E</E<EE//EEEAAEAEA/E	0
NB501288_65_H3WN3BGXY:1:11103:17288:4188#ACGGTGGCGCGC/1	-	eGFP_recombinant\	334	TGGTGAAGTTCGAGTGCGACACCCTGGTGAACCGCATCGAGCTGAAGGGCTTCGACTTCAAGGAGGACGGCAACATCCTGGGGCACAAGCTGGAGTACAAGTACAACAGCCACAACGTCTATATCATGGCCGACAAGCAGAAGAACGGCA	/6//<EAAEA//E</<//A<//A<<66</<A///EAA/A</AEAE<6A/E/EE6EEEEE/EAEE6<A/A//E6/<EEA</A/</EEEEAEE6/EAE/////E</E////EAA///EE//E//AEEEE/E/E<AAAEAEAAEE/EEA/AAA	0	49:C>G,99:A>T,135:G>T,149:A>T
NB501288_65_H3WN3BGXY:1:11103:11202:4391#ACGGTGGCGCGC/1	-	eGFP_recombinant\	350	CGACACCCTGGTGAACCGCATCGAGCTGAAGGGCATCGACTTCAAGGAGGACGGCAACATCCTGGGGCACAAGCTGGAGTACAACTACAACAGCCACAACGTCTATATCATGGCCGACAAGCAGAAGAACGGCATCAAGGTGAACTTCAA	6<E<EA/A<66A<AAE/6<<<A<AE<A/EA<<AAA</<EEEEAEE6/E6<EE/AEEEEEEEEE6A<E//EEEAE<EEE6AEEEAE/EEEEEEEEEEEEEEEEEEEEEE/EEAAAAEAEAEEEEEEEEEEEEEEEEAEEEAEEEEE6AAAA	0
NB501288_65_H3WN3BGXY:1:11103:16550:4693#ACGGTGGCGCGC/1	-	eGFP_recombinant\	186	ACCACCCTGACCTACGGCGTGCAGTGCTTCAGCCGCTACCCCGACCACATGAAGCAGCACGACTTCTTCAAGTCCGCCATGCCCGAAGGCTACGTCCAGGAGCGCACCATCTTCTTCAAGGACGACGGCAACTACAAGACCCGCGCCGAG	AEEAAA<A6/EEEEEAAE<<EAAEEAEEEE<EEEA</EEAEEE/EEAEAEEEEEEEEEEEEEEEEEEEEEE<EAEE6EEEEAAEAAEE<EEEEE/EEEEEEEEEEEEEEAEEEEEEEEEEEEAEEEEEEEEE6EEEAEEEEEEEEAAAAA	0
NB501288_65_H3WN3BGXY:1:11103:2669:4922#ACGGTGGCGCGC/1	-	eGFP_recombinant\	61	GCGACGTAAACGGCCACAAGTTCAGCGTGTCCGGCGAGGGCGAGGGCGATGCCACCTACGGCAAGCTGACCCTGAAGTTCATCTGCACCACCGGCAAGCTGCCCGTGCCCTGGCCCACCCTCGTGACCACCCTGACCTACGGCGTGCAGT	<A<A<6AEEAA6AEEEEEEEEAEEE/<EEEE<<AA<EA<<EEEA6<EEEE<EEAEEEEA6EEEAEEEEEEEEEEEEEEEEEEEAEEEEEEEE<EEEEEEEEEEEEEEEEEEAEEEEEEEAEEEEEEEEEEEEEEEEE6EEEEEEEAAAAA	0
NB501288_65_H3WN3BGXY:1:11103:17792:5056#ACGGTGGCGCGC/1	-	eGFP_recombinant\	416	GCACAAGCTGGAGTACAACTACAACAGCCACAACGTCTATATCATGGCCGACAAGCAGAAGAACGGCATCAAGGTGAACTTCAAGATCCGCCACAACATCGAGGACGGCAGCGTGCAGCTCGCCGACCACTACCAGCAGAACACCCCCAT	/AAEEEAA<<<<EAEEEAA/<EEE/AAE6EEEEEAAEEEEEEEEE<AEEAAAEEEEEEEEEEEAEAAE6EEAAEEEEEEAEEEEEEEEAEEAEEEEEEEEEEAEEEEEEEEEEEEAAEEEEEEEAEEEEEEEE/EEEEEEEEEEEAAAAA	0
NB501288_65_H3WN3BGXY:1:11103:19208:5396#ACGGTGGCGCGC/1	-	eGFP_recombinant\	418	ACAAGCTGGAGTACAACTACAACAGCCACAACGTCTATATCATGGCCGACAAGCAGAAGAACGGCATCAAGGTGAACTTCAAGATCCGCCACAACATCGAGGACGGCAGCGTGCAGCTCGCCGACCACTACCAGCAGAACACCCCCATCG	<AEEAEAAAEA/EAEAEEEEEEEEEEEEEEEEEEEEE/EEEEE<<EEEEEEE</EAEEEEAEA/EE/EEAEAEEEEEEEE/EEAEEEEEAEAEEEEEEEEEEEEEEEEEEEEEEEEEEEEEAAEEEAEAEEEEEEEEEE6EEEAE/AAAA	0
NB501288_65_H3WN3BGXY:1:11103:6260:6077#ACGGTGGCGCGC/1	-	eGFP_recombinant\	49	TCGAGCTGGACGGCGACGTAAACGGCCACAAGTTCAGCGTGTCCGGCGAGGGCGAGGGCGATGCCACCTACGGCAAGCTGACCCTGAAGTTCATCTGCACCACCGGCAAGCTGCCCGTGCCCTGGCCCACCCTCGTGACCACCCTGACCT	/<<A<EAAAE<<AAAEA6AEEEEEEEEEEEEEEEAEEEEEEEEAAAEAEAAAAEEEEAEEE<AEEEEEEEAAEEEEAEEEEEEEEEEEEEEEEEEEEEEEEEEEEEEEEEEEEEEEEAEEEEEEEEEEEEEEEEEEEEEEEEEEEAAAAA	0
NB501288_65_H3WN3BGXY:1:11103:18041:6460#ACGGTGGCGCGC/1	-	eGFP_recombinant\	460	TGGCCGACAAGCAGAAGAACGGCATCAAGGTGAACTTCAAGATCCGCCACAACATCGAGGACGGCAGCGTGCAGCTCGCCGACCACTACCAGCAGAACACCCCCATCGGCGACGGCCCCGTGCTGCTGCCCGACAACCACTACCTGAGCA	</AA/AEAAEAAEEEE<<6EA<EA/<EEE6EE/E</AEE<</AE/EAAA/E<E/EEEEEAEE/EEEAE6EEEEEEEE6EEEE/EEEEEEEE<EEEEEAEEEEEEEEEAEEEEEE/EEEEE/EEE<E<AEEEEEEEEEEAE6EEE6AAA6A	0
NB501288_65_H3WN3BGXY:1:11103:1971:6468#ACGGTGGCGCGC/1	-	eGFP_recombinant\	351	CACACCCTGGTGAACCGCATCGAGCAGAAGCGCATCGACTTCAAGGAGGACGGCAACATCCTGGGGCACAAGCTGGAGTACAACTACAACAGCCACAACGTCTATATCATGGCCGACAAGCAGAAGAACGGCATCAAGGTGAACTTCAAG	/A/EE/6<///6E<A/<A/EA/AAA/EE<E/EEEEA//EEEEEAAEEA<EEAE6EEEEEEEEE6///EAEEEE<EEA//EEAEEEEEEEE</EEEEE/E6EEEE6EEEEE</EEEEEAEAEEAAE/E/E<EE/EEEAAEEEEEEEA/AAA	0	119:G>C,124:T>A,149:G>C
NB501288_65_H3WN3BGXY:1:11103:17936:7473#ACGGTGGCGGAG/1	-	eGFP_recombinant\	555	AACACCCCCATCGGCGACGGCCCCGTGCTGCTGCCCGACAACCACTACCTGAGCACCCAGTCCGCCCTGAGCAAAGACCCCAACGAGAAGCGCGATCACATGGTCCTGCTGGAGTTCGTGACCGCCGCCGGGATCACTCTCGGCATGGAC	EEA6EEEEEEEAA6AEEA<EEEAE<<EEEEEAEEEEEEEEEEEEEAEEEE<EEE<EEEEAEEEEEEEEEEEAEAEEEEEEEEEEEEEEEAE<EEEE6EEEEEEEEEEAEEEEEE6EEEEEEEEEEEEEEEEEEEEEEEEEEEEEEAAAAA	0
NB501288_65_H3WN3BGXY:1:11103:25499:7792#ACGGTGGCGCGC/1	-	eGFP_recombinant\	156	AAGCTGCCCGTGCCCTGGCCCACCCTCGTGACCACCCTGACCTACGGCGTGCAGTGCTTCAGCCGCTACCCCGACCACATGAAGCAGCACGACTTCTTCAAGTCCGCCATGCCCGAAGGCTACGTCCAGGAGCGCACCATCTTCTTCAAG	<66EEAAE<6AA/EA6<AEEEEEEE<EAEAEEEEEEE<EEEEAA6/<EAEAE6EE/EE<E<AEE<AE<EE/E6EEEEEEEEEEEEE6EEAAEEEEEEAEEEAEEEEEEEEEEAEAEEA<EEEEEEEAEEAEEEEEEEEEEEEEE6AAAAA	0
NB501288_65_H3WN3BGXY:1:11103:3199:7921#ACGGTGGCGCGC/1	-	eGFP_recombinant\	329	CGCCGAGGTGAAGTTCGAGGGCGACACCCTGGTGAACCGCATCGAGCTGAAGGGCATCGACTTCAAGGAGGACGGCAACATCCTGGGGCACAAGCTGGAGTACAACTACAACAGCCACAACGTCTATATCATGGCCGACAAGCAGAAGAA	AAE<AA<A<<EEEE<A6A6<<<<EEAEEEA/EEAEEEEAAE<EAEAE6EEAAEAEAEEEEEEEEEE<EE<EEEEEEEEEEEEEEEEE<EEAEEE//EEEEEEEEEEEEEEEEEEEEEEEEEEEEAEAEEEEEEEEEEEEEEEEEEAAAAA	0
NB501288_65_H3WN3BGXY:1:11103:7934:7941#ACGGTGGCGCGC/1	+	eGFP_recombinant\	54	CTGGACGGCGACGTAAACGGCCACAAGTTCAGCGTGTCCGGCGAGGGCGAGGGCGATGCCACCTACGGCAAGCTGACCCTGAAGTTCATCTGCACCACCGGCAAGCTGCCCGTGCCCTGGCCCACCCTCGTGACCACCCTGACCTACGGC	AAAAAEEEEEEEEEEEEEEEEEEEEEEEEEEEEEEEEEEEEEEEEEEEEAEEEEEAEEEEEEEEEEEEEEAEEEEEEEEEEEEEEEEEEEEEE<EEEE<EEE<EEAEEEEE<EAEEEEEAEAE/EEAEEEEAEEE<EEAEA/E<EAAAE6	0
NB501288_65_H3WN3BGXY:1:11103:22468:7999#ACGGTGGCGCGC/1	-	eGFP_recombinant\	318	TACAAGACCCGCGCCGAGGTGAAGTTCGAGGGCGACACCCTGGTGAACCGCATCGAGCTGAAGGGCATCGACTTCAAGGAGGACGGCAACATCCTGGGGCACAAGCTGGAGTACAACTACAACAGCCACAACGTCTATATCATGGCCGAC	/EAEEA<</A/AAAAAEAAEAEEE/EEEAA<A<AE/EEEEEEAEAEEEEAEEEEAEEEAEEEAAEEE/EEE//EEAEEEEEEE/EEEEEEEEEEAE<EEEEEEEEEEEEEEEEEEEEEEEEEEEEEEEEEEAAEEEEEEEEEEEEAAAAA	0
NB501288_65_H3WN3BGXY:1:11103:7096:8043#ACGGTGGCGCGC/1	+	eGFP_recombinant\	445	ACAACGTCTATATCATGGCCGACAAGCAGAAGAACGGCATCAAGGTGAACTTCAAGATCCGCCACAACATCGAGGACGGCAGCGTGCAGCTCGCAGACCACTACCAGCAGAACACCACCATAGGCGACGGCCCCGTGCTGCTGCCCGACA	AAAAAEEE/EEEEE/E/AEE<EEEEEA/EEA6E/E/E/AEEEEEE/E//EEEEEEE/6<<A/EEEE/E/AE/AEEEA/E6E/EEEE///AAE<E//EE/<AEEE/<EA<AA/<EAA/6/AE/A/A<</</EA//A<<<//6A//////6/	0	94:C>A,116:C>A,121:C>A
NB501288_65_H3WN3BGXY:1:11103:25528:8386#ACGGTGGCGCGC/1	+	eGFP_recombinant\	555	AACACCCCCATCGGCGACGGCCCCGTGCTGCTGCCCGACAACCACTACCTGAGCACCCAGTCCGCCCTGAGCAAAGACCCCAACGAGAAGCGCGATCACATGGTCCTGCTGGAGTTCGTGACCGCCGCCGGGATCACTCTCGGCATGGAC	AAA6AEEEEEEEEEEEAEEEEEEEEEEEEEEEEEEEEE//<EA6EEEEEEE6EE/EEEAEEEEEEEAEE/EEEEEE/EEEEEEEEEAEEEEEEEAEEE//EEEEAEEEAEEEEEEEAEEEEEEEEAEEEAEE/AA<<E<<</<<6AEE/6	0
NB501288_65_H3WN3BGXY:1:11103:7481:8586#ACGGTGGCGCGC/1	-	eGFP_recombinant\	218	CCGCTACCCCGACCACATGAAGCAGCACGACTTCTTCAAGTCCGCCATGCCCGAAGGCTACGTCCAGGAGCGCACCATCTTCTTCAAGGACGACGGCAACTACAAGACCCGCGCCGAGGTGAAGTTCGAGGGCGACACCCTGGTGAACCG	<AAEEEEEEA6<E/EE/AAEE<EEEEEEEEEEEEAEAEAAAEEEEEEAEEEAEAEEEEEEEE/EEEEEEEEEEEEEEAEEAE6EEEE/EEEEEEEEEEEEEEEEEEEEEEEEEEEEEEEEEEEEEEEEEEEEEEEEEEEEEEEEEAAAAA	0
NB501288_65_H3WN3BGXY:1:11103:20897:8894#ACGGTGGCGCGC/1	+	eGFP_recombinant\	318	TACAAGACCCGCGCCGAGGTGAAGTTCGAGGGCGACACCCTGGTGAACCGCATCGAGCTGAAGGGCATCGACTTCAAGGAGGACGGCAACATCCTGGGGCACAAGCTGGAGTACAACTACAACAGCCACAACGTCTATATCATGGCCGAC	AAAAAEEEEEEEEEEEEEEEEEEEEEEEEEEEEEEEAEEEEEEEEEEEEEEEEEEEEEEEEEEEEEEEEEEEEEEEEEEEEEEEEEEEEEEEEEEEEEEEEEEEEEEEEEEEEEAEEEEEEEEAEEEEEEEEEEEEEEEEAEEEE<<AA<	0
NB501288_65_H3WN3BGXY:1:11103:10249:8997#ACGGTGGCGCGC/1	-	eGFP_recombinant\	334	AGGTGAAGTTCGAGGGCGACACCCTGGTGAACCGCATCGAGCTGAAGGGCATCGACTTCAAGGAGGACGGCAACATCCTGGGGCACAAGCTGGAGTACAACTACAACAGCCACAACGTCTATATCATGGCCGACAAGCAGAAGAACGGCA	66AAAEEEEA<AA<<</<EEEEAEE<AEAEEEEAEE<EEEEEEEEEEAEEEEEEEEAAEEEAEEAEEEEAEEEEEEEEEEEEEEEEEEEEEEEEEEEEEEEAEEEEEEEEEEEEEEEEEEEEEEEEEEEEEEEEEEEEEEEEEEEAAAAA	0
NB501288_65_H3WN3BGXY:1:11103:24400:9139#ACGGTGGCGCGC/1	+	eGFP_recombinant\	569	CGACGGCCCCGTGCTGCTGCCCGACAACCACTACCTGAGCACCCAGTCCGCCCTGAGCAAAGACCCCAACGAGAAGCGCGCTCACATGGTCCTGCTGGAGTTCGTGACCGCCGCCGGGATCACTCTCGGCATGGACGAGCTGTACAAGTA	AAAAAEAE/EEEEEEEEEE<AEE/AE//EEEE/<EEEEEEAEEEEEEEEEE<EEE/EE/AEEAEEEEA<EE/EE//EEEE/E<AEEEE/E6AAEEEEEEAAEEAE/AE<EE6AAAE/<AEEEEEEEEEEE/A<A/AEAEAEEEE</AEE/	0	80:A>C
NB501288_65_H3WN3BGXY:1:11103:11806:9211#ACGGTGGCGCGC/1	-	eGFP_recombinant\	23	GTTCACCGGGGTGGTGCCCATCCTGGTCGAGCTGGACGGCGACGTAAACGGCCACAAGTTCAGCGTGTCCGGCGAGGGCGAGGGCGATGCCACCTACGGCAAGCTGACCCTGAAGTTCATCTGCACCACCGGCAAGCTGCCCGTGCCCTG	6EAAE<66AAA//A<<EEEEEEEAEA<EAE<EEEAEEE<EEEEEEEEEEAEEEEEE/EEEEEEEEAE/EEEEEEEEEEEAEEEEEEEEEEEEEEEEEEEEAEEEAEEEEEEEEEEEEEEEEEEEEEEEEEEEEEEEEEAEEEEEEAAAAA	0
NB501288_65_H3WN3BGXY:1:11103:17289:9453#ACGGTGGCGCGC/1	+	eGFP_recombinant\	38	GCCCATCCTGGTCGAGCTGGACGGCGACGTAAACGGCCACAAGTTCAGCGTGTCCGGCGAGGGCGAGGGCGATGCCACCTACGGCAAGCTGACCCTGAAGTTCATCTGCACCACCGGCAAGCTGCCCGTGCCCTGGCCCACCCTCGTGAC	AAAAAEEEEEEEEEEEEEEE/EEEEE6EEEEEEEEEEEEEEEEEEEEEEEEEEEEEEEEEEEEEEEEEEEE/EEEE/EEEEEE/<6EEEEEEEEEEE/E<AEEEEEEEE/AAAE<EEEEEAAAEAA6<EEEAAEEEEE6/<AEEAAEE/<	0
NB501288_65_H3WN3BGXY:1:11103:1495:9582#ACGGTGGCGCGC/1	-	eGFP_recombinant\	70	ACGGCCACAAGTTCAGCGTGTCCGGCGAGGGCGAGGGCGATGCCACCTACGGCAAGCTGACCCTGAAGTTCATCTGCACCACCGGCAAGCTGCCCGTGCCCTGGCCCACCCTCGTGACCACCCTGACCTACGGCGTGCAGTGCTTCAGCC	<A<AEEA/AEEE/AEEAAAA<EAAE<6AAAAAAAAEEEAEAEEEE<EEEEEEEEEEEEEEEEEE<EEE/6EEEE/EEEEEEEEEEEEEEEEEEEEEEEEEEEEEEEEEEEEEEEEEEEEEEEEEEEEEEEEEEEEEEEEEEEEEEAAAAA	0
NB501288_65_H3WN3BGXY:1:11103:9290:9702#ACGGTGGCGCGC/1	+	eGFP_recombinant\	515	CGAGGACGGCAGCGTGCAGCTCGCCGACCACTACCAGCAGAACACCCCCATCGGCGACGGCCCCGTGCTGCTGCCCGACAACCACTACCTGAGCACCCAGTCCGCCCTGAGCAAAGACCCCAACGAGAAGCGCGATCACATGGTCCTGCT	AAAAAEEEAE/EAEEEEEEEEEEE/E/E///EAEEEEE/E/E</</EEE/EE/EEEEEEE/EEEEEE/EEEEEE/6E/E///</E<<E<EEAE//A<E<AAE6E/A<<<AEE////E/<6E//EEEE//AAEAE/AE</<EA<<<6AAA/	0
NB501288_65_H3WN3BGXY:1:11103:24972:10033#ACGGTGGCGCGC/1	-	eGFP_recombinant\	491	GAACTTCAAGATCCGCCACAACATCGAGGACGGCAGCGTGCAGCTCGCCGACCACTACCAGCAGAACACCCCCATCGGCGACGGCCCCGTGCTGCTGCCCGACAACCACTACCTGAGCACCCAGTCCGCCCTGAGCAAAGACCCCAACGA	AAEE<A/EA<EAA<AEEEA<E/<A/AE<<A/AAEAAAAA/EAAE/<<AA/AAEEAEEAA</AE/<E//EEAA/E/EEEEAE</AAAEEE<EE/AA/EEEEEEEEEEEEAEA6EEAEAE6EEEEAEEEEEEEEAEAEEEAEEEEEEAAAAA	0
NB501288_65_H3WN3BGXY:1:11103:17848:10271#ACGGTGGCGCGC/1	+	eGFP_recombinant\	514	TCGAGGACGGCAGCGTGCAGCTCGCCGACCACTACCAGCAGAACACCCCCATCGGCGACGGCCCCGTGCTGCTGCCCGACAACCACTACCTGAGCACCCAGTCCGCCCTGAGCAAAGACCCCAACGAGAAGCGCGATCACATGGTCCTGC	AAAAAEEEEEEEEEEEEEEEEEEEEEE/EEEEEEEEEEEEE66EEEEEEEEEEEEEE/EEEEEEEEEEEEEEEEAEEE/E/EEEEEEEEEEE/EE<AEEEEEEEEEAEEEAEEEEEE/EAEE//<AEA<EEAAAE<EEEA<EE/E<AEE/	0
NB501288_65_H3WN3BGXY:1:11103:21877:10295#ACGGTGGCGCGC/1	-	eGFP_recombinant\	234	ATGAAGCAGCACGACTTCTTCAAGTCCGCCATGCCCGAAGGCTACGTCCAGGAGCGCACCATCTTCTTCAAGGACGACGGCAACTACAAGACCCGCGCCGAGGTGAAGTTCGAGGGCGACACCCTGGTGAACCGCATCGAGCTGAAGGGC	<A<6<AEAAEE<AEEEEA<EE<E<AAEE<A<A<EEEEEAEEAEEEEEEEEAEEEEAEEEEEEEA/EEAEEEE<EEEEAEAEEEEEEEEEEEEEEEEEEEEEEEEAEEEA/EEEEEEAEEEEEEEEEEEEEEEEEEEEEE6EEEEEA/AAA	0
NB501288_65_H3WN3BGXY:1:11103:2870:10341#ACGGTGGCGCGC/1	-	eGFP_recombinant\	409	TCCTGGGGCACAAGCTGGAGTACAACTACAACAGCCACAACGTCTATATCATGGCCGACAAGCAGAAGAACGGCATCAAGGTGAACTTCAAGATCCGCCACAACATCGAGGACGGCAGCGTGCAGCTCGCCGACCACTACCAGCAGAACA	<EAAA<<EEEEAEEE/A<EE/EEEEEAEEEEEA<EEEEEEAAEE6EEEEEEEEEEEEEEEEEEEEEEEEEEEEEEEEEEAEEEEEEEEEEEEEEEEEEEEEEEEEEEEEEEEEEEEEEEEAEEEEEEEEEEEEEEEEEEEEEEEEAAAAA	0
NB501288_65_H3WN3BGXY:1:11103:24310:11082#ACGGTGGCGCGC/1	+	eGFP_recombinant\	9	AAGGGCGAGGAGCTGTTCACCGGGGTGGTGCCCATCCTGGTCGAGCTGGACGGCGACGTAAACGGCCACAAGTTCAGCGTGTCCGGCGAGGGCGAGGGCGATGCCACCTACGGCAAGCTGACCCTGAAGTTCATCTGCACCACCGGCAAG	AAAAAEEEEEEEEEEEEE/EEEEEEEEEEEEEA/EEEEEEEEEEEEEEEEEEEEEEEEEEEEEEEEEEEEEEEEEEEEEEEEEEEEEEEEEEEEEAEEEEEEEAEEEEEEEEEEEEEEEE<EEEEEEAAEEEAEAAEA<<<AEAAEA<EE	0
NB501288_65_H3WN3BGXY:1:11103:10237:11151#ACGGTGGCGCGC/1	+	eGFP_recombinant\	113	CACCTACGGCAAGCTGACCCTGAAGTTCATCTGCACCACCGGCAAGCTGCCCGTGCCCTGGCCCACCCTCGTGACCACCCTGACCTACGGCGTGCAGTGCTTCAGCCGCTACCCCGACCACATGAAGCAGCACGACTTCTTCAAGTCCGC	AAAAAEEE6EEEEEE6EEEEEEEEAEE/AEEEE<EE/AE//E<EEE/EEEEE/AE6EEE<EEEE/EE<<A/EEAEAEE/<EA/E/EE//E//A/A<EEE<AE6<EE6AAE/AAAAEEAA/E<E<EEAAEA/6<EEAEE<EA<<A/</66<	0
NB501288_65_H3WN3BGXY:1:11103:8049:11204#ACGGTGGCGCGC/1	+	eGFP_recombinant\	304	AGGACGACGGCAACTACAAGACCCGCGCCGAGGTGAAGTTCGAGGGCGACACCCTGGTGAACCGCATCGAGCTGAAGGGCATCGACTTCAAGGAGGACGGCAACATCCTGGGGCACAAGCTGGAGTACAACTACAACAGCCACAACGTCT	AAAAAEEEEEEAAEEEEEEE/EEAEEEEEEEEEEEEEEEEEEEEEEEEEEEEEEEEEEEEEEEEEEEEE/EEEE/EEEEEEEEEEEEEEEEEEEEEAEEEEEEEEEEEEEEEEE<EEEEEE<EEEEEEAEEEAEE<AAE<AEE/EEEEA/	0
NB501288_65_H3WN3BGXY:1:11103:10948:11219#ACGGTGGCGCGC/1	+	eGFP_recombinant\	328	GCGCCGAGGTGAAGTTCGAGGGCGACACCCTGGTGCACCGCATCGAGCTGAAGGGCATCGACTTCAAGGAGGACGGCAACATCCTGGGGCACACGCTGGAGTACACCTACAACAGCCACACCGTCTATATCATGGCCGACAAGCAGAAGA	AAAAAEEAEEEEEEEEEEEEEEEE/E/E/EEEE/A/EEEEEEEEEEEEEEEEEEEE/AEE//AE<A/EE/EE/EEEE//A/E<EEEEEEA/A//EAEEEE<E<A//<<AA//E/EAE/AA/AEAA///AAEAE//A6A<AEEEA/<EEE/	0	35:A>C,93:A>C,105:A>C,120:A>C
NB501288_65_H3WN3BGXY:1:11103:6443:11234#ACGGTGGCGCGC/1	-	eGFP_recombinant\	140	CATCTGCACCACCGGCAAGCTGCCCGTGCCCTGGCCCACCCTCGTGACCACCCTGACCTACGGCGTGCAGTGCTTCAGCCGCTACCCCGACCACATGAAGCAGCACGACTTCTTCAAGTCCGCCATGCCCGAAGGCTACGTCCAGGAGCG	AEAAAAAEEEAA<<<AE<<EEAEEEA/E<E<<AEEEAAEEEEEEAAEAEEEEEAEEEEEEEEEEAEEEEEEEEAEEEEE<AEEEAEEEE<EEEEEEEEEEEEEEEEEEEEEEEEEEEEEEEEEEEEEEEEEEEEEEEEEEEEEEEAAAAA	0
NB501288_65_H3WN3BGXY:1:11103:21866:11238#ACGGTGGCGCGC/1	+	eGFP_recombinant\	45	CTGGTCGAGCTGGACGGCGACGTAAACGGCCACAAGTTCAGCGTGTCCGGCGAGGGCGAGGGCGATGCCACCTACGGCAAGCTGACCCTGAAGTTCATCTGCACCACCGGCAAGCTGCCCGTGCCCTGGCCCACCCTCGTGACCACCCTG	AAAAAEEEEEEEEEEEEEEEEEEEEEEEEEEEEEEEEEEEEEEEEEEEEEEEEEEE<EEEEEEEEEEEEEEEEEEEEEEEEEEEEE6EEEEEEEEEEEEEEEAAEEEAEEEEEEEEEEEAEEEAAEEEEAA<AAEAEEEEEAEA6AE<AA	0
NB501288_65_H3WN3BGXY:1:11103:16616:11710#ACGGTGGAGCCA/1	-	eGFP_recombinant\	387	GACTTCAAGGAGGACGGCAACATCCTGGGGCACAAGCTGGAGTACAACTACAACAGCCACAACGTCTATATCATGGCCGACAAGCAGAAGAACGGCATCAAGGTGAACTTCAAGATCCGCCACAACATCGAGGACGGCAGCGTGCAGCTC	/EAE/<AA/<EAAAEEEAE/EEAEE<A/EAA<EEEEE<6AE/EEAEEEEAAEAEAAEEEEEEEE/EEEEEE/EEEEEEEE/EEAEEEEEEAAEAEEEEEEEE/E<EEE/AEEEEEAAEEEEEEEEEEEEEEEEEEEEEEEEE6EEAAA/A	0
NB501288_65_H3WN3BGXY:1:11103:14317:11809#ACGGTGGCGCGC/1	+	eGFP_recombinant\	123	AAGCTGACCCTGAAGTTCATCTGCACCACCGGCAAGCTGCCCGTGCCCTGGCCCACCCTCGTGACCACCCTGACCTACGGCGTGCAGTGCTTCAGCCGCTACCCCGACCACATGAAGCAGCACGACTTCTTCAAGTCCGCCATGCCCGAA	AAAAAEEEEAEEAE6EEEEE/EEAEEEEEAEEEEEEEEE/EAEEEEAEAEEEEE/EEEEA/EEE<A<AAEEEEEAEE6EAAEEE<AEEEEEEE/EEEEEE/E<E/E/<A6EEEE/<EAEAAEAE/</AAEE<<<EA<<A/6/EA<6<AAA	0
NB501288_65_H3WN3BGXY:1:11103:2629:12164#ACGGTGGCCCCA/1	+	eGFP_recombinant\	334	AGGTGAAGTTCGAGGGCGACACCCTGGTGAACCGCATCGAGCTGAAGGGCATCGACTTCAAGGAGGACGGCAACATCCTGGGGCACAAGCTGGAGTACAACTACAACAGCCACAACGTCTATATCATGGCCGACAAGCAGAAGAACGGCA	AAAAAEEEEEEEEEEEEEEE/EEEEEEEEEEEEEEEEEEEEEEEEEEEEEEEEEEEEEEEEEEEEEAEEEEEEEEEEEEEEEEEEAEEEEEEEEEEEEEEEEEEEEEEEEEEAEEEEEE<EEEEEEEEE<AAAEEEE<AAAEEAAEEEEA	0
NB501288_65_H3WN3BGXY:1:11103:18646:12274#ACGGTGGCGCGC/1	-	eGFP_recombinant\	2	CGTGAGCAAGGGCGAGGAGCTGTTCACCGGGGTGGTGCCCATCCTGGTCGAGCTGGACGGCGACGTAAACGGCCACAAGTTCAGCGTGTCCGGCGAGGGCGAGGGCGATGCCACCTACGGCAAGCTGACCCTGAAGTTCATCTGCACCAC	66<<A6A<<<6<AA<AAA<EEEEA/EEE<AAAEAEEE//EEEEAEAEEEEE<EAAAAEEEEEEE<EEAEEEEA/EEAAEEEEEEEAEEEEEAEEEEEEAEEEAEEEAEEEEEEEAEEEEEEEEEEEEEEEEEEEEEEEE/EEEEEAAA6A	0	149:G>C
NB501288_65_H3WN3BGXY:1:11103:15683:12282#ACGGTGGCGCGC/1	+	eGFP_recombinant\	110	TGCCACCTACGGCAAGCTGACCCTGAAGTTCATCTGCACCACCGGCAAGCTGCCCGTGCCCTGGCCCACCCTCGTGACCACCCTGACCTACGGCGTGCAGTGCTTCAGCCGCTACCCCGACCACATGAAGCAGCACGACTTCTTCAAGTC	AAAAAEEEEEEEEEEEEEEEEAEEEEEEEEEEEEEEEEEAEEEEEEEEEEEEEEEEEEEEEEEEEEEEEEEEEEEEEEEEEEEEEEEEEEEEEAEEEEEEEEEEEE<EAAEEEEEAEAEAEAEEEEEAEEAAE<AAAEA<EAEEAAAAEE	0
NB501288_65_H3WN3BGXY:1:11103:22889:12371#ACGGTGGCGCGC/1	+	eGFP_recombinant\	476	GAACGGCATCAAGGTGAACTTCAAGATCCGCCACAACATCGCGGACGGCAGCGTGCAGCTCGCCGACCACTACCAGCAGAACACCCCCATCGGCGACGGCCCAGTGCGGCTGCCCGACAACCACTACCTGAGCACCCAGTCCGCCCTGAG	AAAAAA6EEEA66E//EE/A/E/AE/E//EEEEAE/E/EAE/E/EEEEAE/EEE/A//A<A/EEA///EEEE<6<EE/E//E/6AE/A/EAEEE///E//E//AE/<//E//E<A<E/6////A</<AE/A///E6/</////AA<A///	0	41:A>C,102:C>A,107:T>G
NB501288_65_H3WN3BGXY:1:11103:1737:12415#ACGGTGGCGCGC/1	-	eGFP_recombinant\	92	CGGCGAGGGCGAGGGCGATGCCACCTACGGCAAGCTGACCCTGAAGTTCATCTGCACCACCGGCAAGCTGCCCGTGCCCTGGCCCACCCTCGTGACCACCCTGACCTACGGCGTGCAGTGCTTCAGCCGCTACCCCGACCACATGAAGCA	/6<<6<6/6<6A6<6A<A<<EEEEEEE<AAEEEAEEAEEEEEEEEEEEEEEEE6EEEEEEAAEEAEEEEEEEEEE6/EAE<AEEEEEEEEEE/EEEEEEEE/EEEEEEEEAEAEEEEEEAEEEEEEAE/EEEEEEEAEEEEEEEAAAA6A	0
NB501288_65_H3WN3BGXY:1:11103:4784:12627#ACGGTGGCGCGC/1	-	eGFP_recombinant\	148	CCAGCGGCAAGCGGGCCGTGCCCTGGCCCACCCTCGTGACCACCCTGACCTACGGCGGGCAGTGCTTCAGCCGCTACCCCGACCACATGAAGCAGCACGACTTCTTCAAGTCCGCCATGCCCGAAGGCTACGTCCAGGAGCGCACCATCT	AA//</</<<A<///</A/<</</</E/AE///AE/A//EEE//EAEE<EEEEAEEE/<//6/6E/E//6EEA/EEEE/EA<EE6<</EAE///EEEEA/EAEEEA///<EE/AEA/EAE/AE<///E/EEEEE6EEAEEEE//EA//AA	0	92:T>G,135:C>G,137:T>G,146:C>G
NB501288_65_H3WN3BGXY:1:11103:7717:12641#ACGGTGGCGCGC/1	+	eGFP_recombinant\	478	ACGGCATCAAGGTGAACTTCAAGATCCGCCACAACATCGAGGACGGCAGCGTGCAGCTCGCCGACCACTACCAGCAGAACACCCCCATCGGCGACGGCCCCGTGCTGCTGCCCGACAACCACTACCTGAGCACCCAGTCCGCCCTGAGCA	/AAAAEEEEEEEEEEEEEEEEEEEEEEEEEEEEEEAEEEEEEEEEEEEEEEAEEEEEEEEEEEAEAAEEEEEEEEEEEAE/EEAEEEEEEEEEAEAEEAAAEEEEEEEEEEAEEEEEEEAAAAEEEEEE<AAAAA<<EA<<<A6AA/A</	0
NB501288_65_H3WN3BGXY:1:11103:7701:12742#ACGGTGGCGCGC/1	+	eGFP_recombinant\	510	AACATCGAGGACGGCAGCGTGCAGCTCGCCGACCACTACCAGCAGAACACCCCCATCGGCGACGGCCCCGTGCTGCTGCCCGACAACCACTACCTGAGCACCCAGTCCGCCCTGAGCAAAGACCCCAACGAGAAGCGCGATCACATGGTC	AAAAAEEEEEEEEEEAEEEEEEEEEEEEEEEAEE/EEEEEAEEEE/EE/EEEEEEEAEEEE/EEEAEEAE/EEEEEEEEEEEEEE/EEEEA/EEEE/EEEEEEE<EEEEEEEE<<EEEEEE/EEEEE<EE<A6/E<AA<AAA<EAEAEEE	0
NB501288_65_H3WN3BGXY:1:11103:14260:12779#ACGGTGGCGCGC/1	+	eGFP_recombinant\	54	CTGGACGGCGACGTAAACGGCCACAAGTTCAGCGTGTCCGGCGAGGGCGAGGGCGATGCCACCTACGGCAAGCTGACCCTGAAGTTCATCTGCACCACCGGCAAGCTGCCCGTGCCCTGGCCCACCCTCGTGACCACCCTGACCTACGGC	AAAAAEEEEEEEEEEEEEEEEEEEEEEEEEEEEEEEEEEEEEEEEEEEEEEEEEEEEEEE/<EEEEEEEAEEEEE/E6EEEEEEEEEEEEEEE/EEEEEEEE/AEEEEEEEAEEE<EEEEEEA<EEAE<EEE/EE<EEEEEAEEEEEEE/	0
NB501288_65_H3WN3BGXY:1:11103:16994:12790#ACGGTGGCGCGC/1	+	eGFP_recombinant\	231	CACATGAAGCAGCACGACTTCTTCAAGTCCGCCATGCCCGAAGGCTACGTCCAGGAGCGCACCATCTTCTTCAAGGACGACGGCAACTACAAGCCCCGCGCCGAGGTGAAGATCGAGCGCGACACCCTCGTGAACCGCATCGAGCTGAAG	A/AAAEEEEE6EE6EEAEEEEEEEAEEEEAEEEEEEEEAE/EA/AEEEEE6AEEE6EEEEEEE/EEEEEEAEEEEE/EEEEE/EEEEEAEEE//AEEAE/////<E/EEEE//EEE///A//A/AE6///A////A<EE<A////<A///	0	93:A>C,111:T>A,117:G>C,128:G>C
NB501288_65_H3WN3BGXY:1:11103:13531:13286#ACGGTGGCGCGC/1	+	eGFP_recombinant\	34	TGGTGCCCATCCTGGTCGAGCTGGACGGCGACGTAAACGGCCACAAGTTCAGCGTGTCCGGCGAGGGCGAGGGCGATGCCACCTACGGCAAGCTGACCCTGAAGTTCATCTGCACCACCGGCAAGCTGCCCGTGCCCTGGCCCACCCTCG	AAAAAEEEEEEEEEEEEEEEEEEEEEEEEEEEEEEEEEEEEEEEEEEEEEEEEEEEEEEEEEEEEEEEE/EEEEEEEEEEEEEEEEEEEEEEEEEEEEEEEE//EEAEEEEEE/EEEE<EEE<EEAEEAAEEEEAEEEEAA<E/EEEE<<	0
NB501288_65_H3WN3BGXY:1:11103:5974:13456#ACGGTGGCGCGC/1	+	eGFP_recombinant\	472	AGAAGAACGGCATCAAGGTGAACTTCAAGATCCGCCACAACATCGAGGACGGCAGCGTGCAGCTCGCCGACCACTACCAGCAGAACACCCCCATCGGCGACGGCCCCGTGCTGCTGCCCGACAACCACTACCTGAGCACCCAGTCCGCCC	AAAAAEEEEEEEEEEEEEEEEEEEEEEEE6EEEEEEEEEEEEEEEAEEEEEEEEEAEEEAEEEEEEEEEEEEEEEEEEEEEEA/EEEAEEEAEEAAEEAEAEEAEA<EEAAEEEEEAEEAAE</<E/AEEE<AA<EA/AAAAEEA<A<</	0
NB501288_65_H3WN3BGXY:1:11103:4213:13669#ACGGTGGCGCGC/1	-	eGFP_recombinant\	386	CGACTTCAAGGAGGACGGCAACATCCTGGGGCACAAGCTGGAGTACAACTACAACAGCCACAACGTCTATATCATGGCCGACAAGCAGAAGAACGGCATCAAGGTGAACTTCAAGATCCGCCACAACATCGAGGACGGCAGCGTGCAGCT	66EEEEEEA<AA<<A<<6EEEEEEEEEA<AAEEEEEEEEEEEEEEEEEEEEEEEEEAEEEEEEEEEEAEEEEEEEEEEEEEEEEEEEEEEEEEEEEEEEEEEEEEEEEEEEEEEEEEEEEEEEEEEEEEEEEEEEEEEEEEEEEEAAAAA	0
NB501288_65_H3WN3BGXY:1:11103:26093:13856#ACGGTGGCGCGC/1	-	tdTomato_recombinant\	492	GCCCTGAAGCTGAAGGACGGCGGCCACTACCTGGTGGAGTGCAAGACCATCTACATGGCCAAGAAGCCCGTGCAACTGCCCGGCTACTACTACGTGGACACCAAGCTGGACATCACCTCCCACAACGAGGACTACACCATCGTGGAACAG	<//AA<AA6AA<EE<AEA<EEAAEAEAAEEEEAA<AEEEE/AEAEEEEEEA6EEEEA<EEEEEEEAEEEEAEEEEEEEEEEEEAEEEEEEEEEE<AEEEEEEEEEEEEEEEEEEEAEEEEEEEAEEEEEEEEEEEEEEEEEEEEAAAAAA	1	109:T>G
NB501288_65_H3WN3BGXY:1:11103:23040:14106#ACGGTGGCGCGC/1	-	eGFP_recombinant\	505	GCCACAACATCGAGGACGGCAGCGTGCAGCTCGCCGACCACTACCAGCAGAACACCCCCATCGGCGACGGCCCCGTGCTGCTGCCCGACAACCACTACCTGAGCACCCAGTCCGCCCTGAGCAAAGACCCCAACGAGAAGCGCGATCACA	/EEAEA<E<AA<A<AEA<<EEAAA/AEEEEAEEEEEEEEEEEEEEEEEEEEEEEEEEAEEEEEEAEEAEEEEEEE/EEEEEAEEEEEEEEEEEEEEEEEEEEEEEEEEEEEEEEEEEE<EEEEEEEEEEEEEEEEEEEEEEEEEEAAAAA	0
NB501288_65_H3WN3BGXY:1:11103:9341:15119#ACGGTGGCGCGC/1	+	eGFP_recombinant\	322	AGACCCGCGCCGAGGTGAAGTTCGAGGGCGACACCCTGGTGAACCGCATCGAGCTGAAGGGCATCGACTTCAAGGAGGACGGCAACATCCTGGGGCACACGCTGGAGTACAACTACAACAGCCACAACGTCTATATCATGGCCGACAAGC	/6AAAAAEEEEEEE6EEEEEEEEE/E/AEAAEAEEEEA/EAEAEEEEEEAEEEEEAE/AEE6AEEEEEEEA//AEEAEEEAEEE<EAEEEE//EAEEAE/EE<<EEE<EEA/<E/<AEA<EEAAAAEEE/EA</EE</A<A/<<EEE<<<	0	99:A>C
NB501288_65_H3WN3BGXY:1:11103:5243:15602#ACGGTGGCGCGC/1	-	eGFP_recombinant\	114	ACCTACGGCAAGCTGACCCTGAAGTTCATCTGCACCACCGGCAAGCTGCCCGTGCCCTGGCCCACCCTCGTGACCACCCTGACCTACGGCGTGCAGTGCTTCAGCCGCTACCCCGACCACATGAAGCAGCACGACTTCTTCAAGTCCGCC	A<A<EEAAEEA6A<EE/EA<//6///EEEEEEEEE//EEAEE<AAEEEE/EEAE<EE/EEEAEEEEEAEEAEEEE////EAE/EEEEEEEE/E/EEAEEAE6EEAEEEEEAEEEE/EEE/AAE/EEEAAAEEEE6EEEEEEEEEEAAAA6	0
NB501288_65_H3WN3BGXY:1:11103:20647:15949#ACGGTGGCGCGC/1	+	eGFP_recombinant\	152	CGGCAAGCTGCCCGTGCCCTGGCCCACCCTCGTGACCACCCTGCCCTACGGCGTGCAGTGCTTCAGCCGCTACCCCGACCACATGAAGCAGCACGACTTCTTCAAGTCCGCCATGCCCGAAGGCTACGTCCAGGGGCGCACCATCTTCTT	AAAAAEEEEEEEEEEEEEEEEEEE//EEEEEEEE/EE/EEEEE/EEE/EEEEEEEEEEEEAEEE/EEEEE/EEE<EE/EE/EEEEEEEEAEE/EE/AEEE<EEEEAEEEEE/EEEAAAEEEEEEEEEEEAAEAEEEEAA/A6/AAAE<EE	0	43:A>C,134:A>G
NB501288_65_H3WN3BGXY:1:11103:21372:16140#ACGGTGGCGCGC/1	+	eGFP_recombinant\	208	AGTGCTTCAGCCGCTACCCCGACCACATGAAGCAGCACGACTTCTTCAAGTCCGCCATGCCCGAAGGCTACGTCCAGGAGCGCACCATCTTCTTCAAGGACGACGGCAACTACAAGACCCGCGCCGAGGTGAAGTTCGAGGGCGACACCC	AAAAAEEEEEEEEEEEEEEEEEEEEEEEEEEEEEEEEEEEEEEEEEEEEEEEEEEEEEEEEEEEEEEEEEEEEEEEEEAEEEEEEEAEEEEEEEAAEEEEEE/EEEE/AEEEE/AA/EEEEEE/AEE<E<EEE/EEAA<EEEEA/E/AA<	0
NB501288_65_H3WN3BGXY:1:11103:19811:16561#ACGGTGGCGCGC/1	-	eGFP_recombinant\	335	GGTGAAGTTCGAGGGCGACACCCTGGTGAACCGCATCGAGCTGAAGGGCATCGACTTCAAGGAGGACGGCAACATCCTGGGGCACAAGCTGGAGTACAACTACAACAGCCACAACGTCTATATCATGGCCGACAAGCAGAAGAACGGCAT	6<//AAAA/<6E<AE</AEEEEEAEA<AEEAEAE</EEEAEAAEEEEAEEEE/AEEEEEEAEEEEAEEAEEEEEEEE/EEAEEEEEEEEAEEEEEEEEEE/EEEEAEAEEAEEEEEEEEEEEEEEEEEEEEEAEEEEEEEEEEEEAAAA6	0
NB501288_65_H3WN3BGXY:1:11103:15721:17362#ACGGTGGCGCGC/1	-	eGFP_recombinant\	513	ATCGAGGACGGCAGCGTGCAGCTCGCCGACCACTACCAGCAGAACACCCCCATCGGCGACGGCCCCGTGCTGCTGCCCGACAACCACTACCTGAGCACCCAGTCCGCCCTGAGCAAAGACCCCAACGAGAAGCGCGATCACATGGTCCTG	AA<<A<6EEAAEEAEEEAEEEAEEEEEEEEEAEEEEEA<EEEEEEEEEEEEEEEEEEEEEEAEEEEEEAEAEEEEEEEEEEEEEEEEEEEEAEEEEEEEEEEEEEEEEEEEEEEEEEEEEEEEEEAEEEEEEEEEEEEEEEEEEEAAAAA	0
NB501288_65_H3WN3BGXY:1:11103:25752:17450#ACGGTGGGGGGG/1	-	eGFP_recombinant\	401	CGGCAACATCCTGGGGCACAAGCTGGAGTACAACTACAACAGCCACAACGTCTATATCATGGCCGACAAGCAGAAGAACGGCATCAAGGTGAACTTCAAGATCCGCCACAACATCGAGGACGGCAGCGTGCAGCTCGCCGACCACTACCA	<6<EAE<E/EEEEA/AEEAEEEEEEEEEEEEEEEEEE<EEEAEEEEEEEEAEEEEEAEEEEEEEEEEEEAEEEEEEEEEEEEEEEEAE6/EEEEEEEEEEEEEEEEEEEEEEEEEEEEEEEEEEEEEE/EEEEEEEEEEEEEEEEAAAAA	0
NB501288_65_H3WN3BGXY:1:11103:7688:17607#ACGGTGGCGCGC/1	-	eGFP_recombinant\	247	ACTTCTTCAAGTCCGCCATGCCCGAAGGCTACGTCCAGGAGCGCACCATCTTCTTCAAGGACGACGGCAACTACAAGACCCGCGCCGAGGTGAAGTTCGAGGGCGACACCCTGGTGAACCGCATCGAGCTGAAGGGCATCGACTTCAAGG	/EA/E/<E66/EEEEEEE<EEEEA/A<EE/AEE6EEE<EAEEEEEEEAEEAEEEEEA<66AAE<EEEEE/EE<EE/EE/EEAE6EA<E/</AEEE/AEEE<EEEEEEEAEEEEEEEEEEEEEEEEEEEEEEEEEEEEEEEEEEEEAAAAA	0
NB501288_65_H3WN3BGXY:1:11103:8758:17677#ACGGTGGCGCGC/1	-	eGFP_recombinant\	50	CGAGCTGGACGGCGACGTAAACGGCCACAAGTTCAGCGTGTCCGGCGAGGGCGAGGGCGATGCCACCTACGGCAAGCTGACCCTGAAGTTCATCTGCACCACCGGCAAGCTGCCCGTGCCCTGGCCCACCCTCGTGACCACCCTGACCTA	6<AAA66<<EA<E<AA6EAE/EEEEAE/AEAAEE<AEEEEEEEAAEAEEA<EAAAEEEAEEE/EEEEEE/EEEAEAE/EEEEEEEE/E/EEEAEEEAEEEEEAEEEEEEEEEEEEE/AEEEAEEEEEEEEE6EEEEEE6EEEEEEA6AAA	0
NB501288_65_H3WN3BGXY:1:11103:22415:18256#ACGGTGGCGCGC/1	+	eGFP_recombinant\	96	GAGGGCGAGGGCGATGCCACCTACGGCAAGCTGACCCTGAAGTTCATCTGCACCACCGGCAAGCTGCCCGTGCCCTGGCCCACCCTCGTGACCACCCTGACCTACGGCGTGCAGTGCTTCAGCCGCTACCCCGACCACATGAAGCAGCAC	A6AAAEEAEEEEEEEEEEEEEEEEEEEEEEEEE6EEEEEEEEEEEEEEEEEAEEEEAEEEEEEEEEAEAEEEEEEEEEEEE<EEEEEEEEEEEAEEEEEEEAEEAEEEEEEAEEEEEEEEEEEAAEE<AAA<AAEAEAAEEAEEAAE<A6	0
NB501288_65_H3WN3BGXY:1:11103:25702:18425#ACGGTGGCGCGC/1	+	eGFP_recombinant\	3	GTGAGCAAGGGCGAGGAGCTGTTCACCGGGGTGGTGCCCATCCTGGTCGAGCTGGACGGCGACGTAAACGGCCACAAGTTCAGCGTGTCCGGCGAGGGCGAGGGCGATGCCACCTACGGCAAGCTGACCCTGAAGTTCATCTGCACCACC	AAAAAEEEEEEEEEEEEEEEEEEEEEEEEEEEEEEEEEE/EEEEEEEEEAEEEEEEEEEEEEEEEEEEEEEEEEEEE/AEE/EEEAEEEEEEEEAEEEEEEEEEEEEEEEE/EEEEEEEEEAEEEEAEEE/A/<E/EE/EAEEE/AAAA6	0
NB501288_65_H3WN3BGXY:1:11103:8393:19012#ACGGTGGCGCGC/1	-	eGFP_recombinant\	138	TTCATCTGCACCACCGGCAAGCTGCCCGTGCCCTGGCCCACCCTCGTGACCACCCTGACCTACGGCGTGCAGTGCTTCAGCCGCTACCCCGACCACATGAAGCAGCACGACTTCTTCAAGTCCGCCATGCCCGAAGGCTACGTCCAGGAG	A<EEAEEEEEAAAAAA<EE<EE<<EEEEEEEEEA<EEEEEEEEAEAAEEEEEEEEEAEEEEEEEEEEEEEEEEEEEEEEEEEEEAEEEEEEEEEEEEEEEEEEEEEEEEEEEEEEEEEEEEEEEEEEEEEEEEEEEEEEEEEEEEAAAAA	0
NB501288_65_H3WN3BGXY:1:11103:9095:20062#ACGGTGGCGCGC/1	-	eGFP_recombinant\	549	CAGCAGAACACCCCCATCGGCGACGGCCCCATGCTGCTGCCCGACAACCACTACCTGAGCACCCAGTCCGCCCTGAGCAAAGACCCCAACGAGAAGCGCGATCACATGGTCCTGCTGGAGTTCGTGACCGCCGCCGGGATCACTCTCGGC	<A6AA6//EAEA<EE<EAAEAA<EEA/EEEE/A</A/EEEEEEE/<EAE<EE/<E//EEE/EEEE<AEEEEEEEEEAEEE/AEEEEEEAEEEAEEEEEEEE/EEEA//EAEEEEEEEEEEE/EEEEEEEEEEEEEEEEE6EEAEEAAAA/	0	119:G>A
NB501288_65_H3WN3BGXY:1:11104:12311:1271#ACGGTGGCGCGC/1	-	eGFP_recombinant\	77	CAAGTTCAGCGTGTCCGGCGAGGGCGAGGGCGATGCCACCTACGGCAAGCTGACCCTGAAGTTCATCTGCACCACCGGCAAGCTGCCCGTGCCCTGGCCCACCCTCGTGACCACCCTGACCTACGGCGTGCAGTGCTTCAGCCGCTACCC	<AEEE/EEAAA/AEEEEEEEEAAEEAEEAAEAEEEEEEEEEAEEEEEEEEAEEEEEEEEEEEAEEEE6EEEEEEEEAEEEEAE/EEEEEAEEEEAEEEEEEEEEEEE/EEEEEEEEEE/EEEEEEEEE6EEEEEEEEEEEEEEEEAAAAA	0
NB501288_65_H3WN3BGXY:1:11104:21537:1578#ACGGTGGAGCGC/1	+	eGFP_recombinant\	479	CGGCATCAAGGTGAACTTCAAGATCCGCCACAACATCGAGGACGGCAGCGTGCAGCTCGCCGACCACTACCAGCAGAACACCCCCATCGGCGACGGCCCCGTGCTGCTGCCCGACCACCACTACCTGAGCACCCAGTCCGCCCTGAGCAA	AAAAAEEEAEEAEE/E/AEEEE/EEEEEEEEEEEEEEE6EEEAEEEAEAEEEE/EEEAEEAE/EEAEEEEEEEEEE//EEEEEEEAAEEEEEAAEE<<<<AEEAAEEAEEAEE<E/<EA/AAAEEA//AAEEAA<EA<6<6<<A</A<A<	0	115:A>C
NB501288_65_H3WN3BGXY:1:11104:1968:1596#ACGGAGGAGCGC/1	+	eGFP_recombinant\	358	TGGTGAACCGCATCGAGCTGAAGGGCATCGACTTCAAGGAGGACCGCAACATCCTGGGGCACAAGCTGGAGTACAACTACAACAGCCACAACGTCTATATCATGGCCGACAAGCAGAAGAACGGCATCAAGCTGAACTTCAAGATCCGCC	AAAAAEEAEEEEEEEA6</AEEEE/EEEE/EEEEEEEE6EEEAE/EEEEEEEEA</E/EE//<A/EEE/EA/AAAEE//EEEEAEEE/EEEE//A/E/6EEE/EA<<A/A/E/A//<A/A/A//<E/A<E//<//AA<66A6A<A6<A6/	0	44:G>C,131:G>C
NB501288_65_H3WN3BGXY:1:11104:10749:1713#ACGGTGGCGCGC/1	+	eGFP_recombinant\	456	ATCATGGCCGACAAGCAGAAGAACGGCATCAAGGTGAACTTCAAGATCCGCCACAACATCGAGGACGGCAGCGTGCAGCTCGCCGACCACTACCAGCAGAACACCCCCATCGGCGACGGCCCCGTGCTGCTGCCCGACAACCACTACCTG	AAAAAEEEAEEAEEEEEEAEE66EEEEEEEEEEEEEAEEEEEEEEAEEEEEE/EEAEEEEEEEEEEEEEEEEAEEE<AEEEEEEEEEE/EEEEEEEEEE<EE<EEEEEEEAEEAE/EEEEAAAEEA<E<<AAAA<//<A/<EEEEEEAA<	0
NB501288_65_H3WN3BGXY:1:11104:5916:1738#ACGGTGGAGCGC/1	-	eGFP_recombinant\	264	ATGCCCGAAGGCTACGTCCAGGAGCGCACCATCTTCTTCAAGGACGACGGCAACTACAAGACCCGCGCCGAGGTGAAGTTCGAGGGCGACACCCTGGTGAACCGCATCGAGCTGAAGGGCATCGACTTCAAGGAGGACGGCAACATCCTG	EE<EEEEAA6</EEEE<EEEA<AA<6EAAEA/EEEEEEEEEEAEEEEE/EEEAEEEEEEEEEEEEEAEEEEEEEEAEEEEEEEEEEEEEEEEEEEEEEEEEEEEEEEEEEEEEEEEEAEEEAEEEEEEEEEAEEEEEEEEEEEEEAAAAA	0
NB501288_65_H3WN3BGXY:1:11104:7101:1796#ACGGTGGCGCGC/1	+	eGFP_recombinant\	487	AGGTGAACTTCAAGATCCGCCACAACGTCGAGGACGGCAGCGTGCAGCTCGCCGACCACTACCAGCAGAACACCCCCATCGGCGACGGCCCCGTGCTGCTGCCCGACAACCACTACCTGAGCACCCAGTCCGCCCTGAGCAAAGACCCCA	AAAAAEEEEEEEEEEEEEEEEEEEEEEEEEEEEEEEEEEEEEEEEEEEEEEEAEEEEEEEEEEEEEEEEEEEEAEEEEEAEEAEEEEEEEE<AEEAEEEEEEAEEEEE/<EAEEEEEEE<EEEEEE<EEEEEEAEEA/A<AEAE/AAA</	0	26:A>G
NB501288_65_H3WN3BGXY:1:11104:3423:2190#ACGGTGGAGCGC/1	-	eGFP_recombinant\	464	CGACAAGCAGAAGAACGGCATCAAGGTGAACTTCAAGATCCGCCACAACATCGAGGACGGCAGCGTGCAGCTCGCCGACCACTACCAGCAGAACACCCCCATCGGCGACGGCCCCGTGCTGCTGCCCGACAACCACTACCTGAGCACCCA	66AAEEEEEAEE6EEAA<AAEEEE/AEAEEEEEEEEEEEEEEEEEEAEEEEEEE<EEEA<EEEAE<AEAEEE/EEEEEEEEEEEEEEEEEAEAEEEEEEEEEEEEEEEEEEEEEEEEEEEEEEEEEEEEEEEEEEEAEEEEEEEEAAAAA	0
NB501288_65_H3WN3BGXY:1:11104:19783:2214#ACGGTGGCGCGC/1	+	eGFP_recombinant\	45	CTGGTCGAGCTGGACGGCGACGTAAACGGCCACAAGTTCAGCGTGTCCGGCGAGGGCGAGGGCGATGCCACCTACGGCAAGCTGACCCTGAAGTTCATCTGCACCACCGGCAAGCTGCCCGTGCCCTGGCCCACCCTCGTGACCACCCTG	AAAAAEEEEEEEEAEEEEEEAEEEEEEAEEEEEEEEEEEEEEEEEEEAEEEEEEEEEEEEE<EEEEEEA<AEEEEEEEEEEEEEEEEEEEEEAEEEEEEEEE<EEEE/EEEAEEEAEA<<E<AEAEEEEA<6A<AEEAAAAEEAAAAEA<	0
NB501288_65_H3WN3BGXY:1:11104:21877:2310#ACGGTGGAGCGC/1	-	eGFP_recombinant\	352	ACACCCTGGTGAACCGCATCGAGCTGATGGGCATCGACTTCAAGGAGGACGGCAACATCCTGGGGCACAAGCTGGAGTACAACTACAACAGCCACAACGTCTATATCATGGCCGACAAGCAGAAGAACGGCATCAAGGTGAACTTCAAGA	<EAA<AA<A<<A/A<AEA<<</EEEAE//<<<AAA6<E/<66A<A<A<EE/<EAAEEEEEEAA6AEEE</6EEEEEEEEEEEEEAEEEAEEEEEEEA/EEAEEEEAEE/EE<AEE/EEEEEAEEEEAAEEEEAAEAEEEAEAEEEAAAA/	0	122:A>T
NB501288_65_H3WN3BGXY:1:11104:20964:2332#ACGGTGGAGCGC/1	+	eGFP_recombinant\	301	TCAAGGACGACGGCAACTACAAGACCCGCGCCGAGGTGAAGTTCGAGGGCGACACCCTGGTGAACCGCATCGAGCTGAAGGGCATCGACTTCAAGGAGGACGGCAACATCCTGGGGCACAAGCTGGAGTACAACTACCACAGCCACAACA	AAAAAEEEE6AEEEAEEEEEEEEEEEAEAEEEEEEEEEEEEE/<AEEEEEE/E/E<A<EEEAAEA/E6EEEEEEEEEE<EAE/EEAE/EEEEEEEEEEAEAE/E</EAE/AE<EEEE/AEEEEEE</EEE//<<A<6//AAEAAAEAAEE	0	137:A>C,149:G>A
NB501288_65_H3WN3BGXY:1:11104:4970:2676#ACGGTGGCGCGC/1	-	eGFP_recombinant\	37	TGCCCATCCTGGTCGAGCTGGACGGCGACGTAAACGGCCACAAGTTCAGCGTGTCCGGCGAGGGCGAGGGCGATGCCACCTACGGCAAGCTGACCCTGAAGTTCATCTGCACCACCGGCAAGCTGCCCGTGCCCTGGCCCACCCTCGTGA	AEEEEEAEEEEEEAEEEEAEEEA<EAEEEEEEEEAEEEEA6EEEAEEEEEE/E/EEEEEEEEEEEEEEEEAEEAEEEEEEEEE<EEEEEEAEEEEEEEEEE/AEEAEEEEEEEEEEEEEEEEEEEEEEEEEEEEEEEEEEEEEEEAAAAA	0
NB501288_65_H3WN3BGXY:1:11104:15480:2844#ACGGTGGAGCGC/1	+	eGFP_recombinant\	420	AAGCTGGAGTACAACTACAACAGCCACAACGTCTATATCATGGCCGACAAGCAGAAGAACGGCATCAAGGTGAACTTCAAGCTCCGCCACAACATCGAGGACGGCAGCGTGCAGCTCGCCGACCACTACCAGCAGAACACCCCCATCGGC	AAAAAA6E/EEEE/EAEE/E//EEEAEEE/AEEAEEE6EEEEA//<A<EEEEEEEAE/EEEEA<EAEA/AEE<E//EEA/A/66A<E<EA/<AEAA///EE6AA<AEE///6A<EEA/666AA/<<A<<A/<<AEE///E//6<6AAE/<	0	81:A>C
NB501288_65_H3WN3BGXY:1:11104:5104:3632#ACGGTGGCGCGC/1	-	eGFP_recombinant\	278	CGTCCAGGAGCGCACCATCTTCTTCAAGGACGACGGCAACTACAAGACCCGCGCCGAGGTAAAGTTCGAGGGCGACACCCTGGTGAACCGCATCGAGCTGAAGGGCATCGACTTCAAGGAGGACGGCAACATCCTGGGGCACAAGCTGGA	6<EEAEA<EAA6A6A<<6/AA<AEEE/</EEE/E6/AA//EEE/E/E</E//EEEEEEEAE//AEAEEEEAAEEEEE/EE</E/E<<EEAEEEEEEEE/EE//EEEEEEEEEEEEEEEEEEEEEEEEEEAAAEEEEEEEEEA/EEAAAAA	0	89:G>A
NB501288_65_H3WN3BGXY:1:11104:7259:4061#ACGGTGGCGCGC/1	+	eGFP_recombinant\	56	GGACGGCGACGTAAACGGCCACAAGTTCAGCGTGTCCGGCGAGGGCGAGGGCGATGCCACCTACGGCAAGCTGACCCTGAAGTTCATCTGCAGCACCGGCAAGCTGCCCGTGCCCTGGCCCACACTCGTGCCCACCCTGGCCTACGGCGT	AA/AA6AEAEEE/EEAAEAAEEEE/EEEEAEEEEEEEA/EA/EE/EEAAEA6EA//AEE/E/E<EAE/EEEEEEAAEAAEEEEE<AEEEAE//6/AE</E/EE6AEA/E/EEA<6AA/////</AE//6///<//AAE//<//AE/<AAA	0	92:C>G,123:C>A,130:A>C,139:A>G
NB501288_65_H3WN3BGXY:1:11104:20522:4068#ACGGTGGAGCGC/1	-	eGFP_recombinant\	305	GGACGACGGCAACTACAAGACCCGCGCCGAGGTGAAGTTCGAGGGCGACACCCTGGTGAACCGCATCGAGCTGAAGGGCATCGACTTCAAGGAGGACGGCAACATCCTGGGGCACAAGCTGGAGTACAACTACAACAGCCACAACGTCTA	6A<<AEA</EEEEEEE/EEEAEA</EE/EEEA<EEAEEEE/EEAEEAEAEEAEAAEEEEAEE/E/EEEEEEEEEAE/EEEEEE/EEEEEEEAEEEEEEEEEEEEEEEEEEEEEEEEEEEEEEEEEEEEEEEEEEEEEEEEEEEEEAAAAA	0
NB501288_65_H3WN3BGXY:1:11104:14497:4156#ACGGTGGAGCGC/1	+	eGFP_recombinant\	240	CAGCACGACTTCTTCAAGTCCGCCATGCCCGAAGGCTACGTCCAGGAGCGCACCATCTTCTTCAAGGACGACGGCAACTACAAGACCCGCGCCGAGGTGAAGTTCGAGGGCGACACCCTGGTGAACCGCATCGAGCTGAAGGGCATCGAC	AAAAAEEEEEEEEEEEEEEEEEEEEEEAEEEEEEEAEE6EEEAEEEEEEEE<EEEEEEEEEEAEEEEEEEEAEEEEEEEEEEEAEE<E/EAA<EAAEEEEEEEE<EEEAA/EEEEEAAEEEAE/E<6A<EEAAAEEEE<AEE<EEE<A<6	0
NB501288_65_H3WN3BGXY:1:11104:9649:4925#ACGGTGGCGCGC/1	-	eGFP_recombinant\	230	CCACATGAAGCAGCACGACTTCTTCAAGTCCGCCATGCCCGAAGGCTACGTCCAGGAGCGCACCATCTTCTTCAAGGACGACGGCAACTACAAGACCCGCGCCGAGGTGAAGTTCGAGGGCGACACCCTGGTGAACCGCATCGAGCTGAA	AEAA<EAEEAAEEEEE<EEEEEAEAEEEEEEEEEEEEEEEEEEEEEEEAEEEEEAEEEEEEEEEEEEEEEAEEEEEEEEEEEEEEEEEEEEEEEEEEEEEEEEEEEEEEEEEEEEEEEEEEEEEEEEEEEEEEEEEEEEEEEEEEAAAAA	0
NB501288_65_H3WN3BGXY:1:11104:14901:5195#ACGGTGGCGCGC/1	+	eGFP_recombinant\	19	AGCTGTTCACCGGGGTGGTGCCCATCCTGGTCGAGCTGGACGGCGACGTAAACGGCCACAAGTTCAGCGTGTCCGGCGAGGGCGAGGGCGATGCCACCTACGGCAAGCTGACCCTGAAGTTCATCTGCACCACCGGCAAGCTGCCCGTGC	AAAAAEEA/EEEEEEEEEEEEAEEEEEEEEEEEEEEEEEEEEEEEEEEEEEEEEEAEAAEE/EEE<EEEEEEEEEAEEEEEEEE//EEAEAEEAA/EEEEEAE6<6AEEEEEAEEEAA<EE</EEEEA<AAAA<EAA</6<AA/6</EEA	0
NB501288_65_H3WN3BGXY:1:11104:11688:5846#ACGGTGGAGCGC/1	+	eGFP_recombinant\	505	GCCACAACATCGAGGACGGCAGCGTGCAGCTCGCCGACCACTACCAGCAGAACACCCCCATCGGCGCCGGCCCCGTGCTGCTGCCCGACAACCACTACCTGAGCACCCAGTCCGCCCTGAGCAAAGACCCCAACGAGAAGCGCGATCACA	AA/AAEEAEEEE///EEEEAEEE6EAAEEAEEE/EEEEEEEEAEEEEEEE/EEAA</<EEEE/E<</<EEEEE/EEE</EE<E/<E/EEAEEEAEEA/E/EEEE</EE///6EA/AE<EE/AE/<E/<AAA/A<</<A66<AA</E<<<<	0	66:A>C
NB501288_65_H3WN3BGXY:1:11104:24565:5948#ACGGTGGCGCGC/1	+	eGFP_recombinant\	7	GCAAGGGCGAGGAGCTGTTCACCGGGGTGGTGCCCATCCTGGTCGAGCTGGACGGCGACGTAAACGGCCACAAGTTCAGCGTGTCCGGCGAGGGCGAGGGCGATGCCACCTACGGCAAGCTGACCCTGAAGTTCATCTGCACCACCGGCA	AAAAAEEEEEEEEEEEEEEEEEEEEEEEEEEEEE<AEEEEEEEEEEEEEEEEEEEEEEEEEEEEEEEEEEEEEEEEEEEEEEEEEEEEEEEEEAEAEEEEEEEEEEEAEEEEEEEEEAEEEE<EAEEAAEEEEEEEEAEA<AA<EEAEA/	0
NB501288_65_H3WN3BGXY:1:11104:2085:6080#ACGGTGGAGCGC/1	-	eGFP_recombinant\	289	GCACCATCTTCTTCAAGGACGACGGCAACTACTAGACCCGCGCCGAGGTGAAGTTCGAGGGCGACACCCTGGTGAACCGCATCGAGCTGAAGGGCATCGACTTCAAGGAGGACGGCAACATCCTGGGGCACAAGCTGGAGTACAACTACA	/AAAEE/AAA/EEEE<EEEEEEEE<EEAEEAE/E6AEEAAEEEEEEEEAEAEA<EEAEA<EEEEEEEAEAAEA6EEEE/EEEEAEEEEEEEE<AEEEEEEEEEEEEEEEEEEEEEEEEEEEEEEAEEEEEEEEEEEEEEEEEEEEA/AAA	0	117:A>T
NB501288_65_H3WN3BGXY:1:11104:9526:6207#ACGGTGGCGCGC/1	+	eGFP_recombinant\	167	GCCCTGGCCCACCCTCGTGCCCACCCTGACCTACGGCGTGCAGTGCTTCAGCCGCTACCCCGACCACATGAAGCAGCACGCCTTCTTCAAGTCCGCCATGCCCGAAGGCTACGTCCAGGAGCGCACCATCTTCTTCAAGGACGACGGCAA	A/AAAEEEEE/EEEEEEEE/EEAEEEEE/EEEE<EE6AEEEEEEAEEEEEEE<66EAEAAEEEEAEAEEE/EEEA/EAAE/EAEEEEE/E/EAEEEEEEA<AAEE/EEE/AEEAAAA/EAA</AE<<<EE<AEA/AAE<AEEE/AA/<6<	0	19:A>C,80:A>C
NB501288_65_H3WN3BGXY:1:11104:4601:6267#ACGGTGGAGCGC/1	-	eGFP_recombinant\	92	CGGCGAGGGCGAGGGCGATGCCACCTACGGCAAGCTGACCCTGAAGTTCATCTGCACCACCGGCAAGCTGCCCGTGCCCTGGCCCACCCTCGTGACCACCCTGACCTACGGCGTGCAGTGCTTCAGCCGCTACCCCGACGACATGAAGCA	6/</66/66/6<</A<6<<<E/AAAEA//EEE<E/EEEEAAA<EEE/EEEEEE//AAEEEA//EEEAEE/AE/EEAEE/AA66A6E/EEEAAEAE/EEEEAEAEE/EA/EEE6E6E/EEE/EE//AAEAEEEEE/A/E//EEEEAAAAAA	0	10:C>G
NB501288_65_H3WN3BGXY:1:11104:19167:7581#ACGGTGGAGCGC/1	-	eGFP_recombinant\	52	AGCTGGACGGCGACGTAAACGGCCACAAGTTCAGCGTGTCCGGCGAGGGCGAGGGCGATGCCACCTACGGCAAGCTGACCCTGAAGTTCATCTGCACCACCGGCAAGCTGCCCGTGCCCTGGCCCACCCTCGTGACCACCCTGACCTACG	AEEAAAEEAAAAEEEEEEEEAEEEEEEEEEEEEEEEAEEEEAEEEEEEEEEEEEEEEEEEEEEEEEEEEEEEEEEE<EEEEEEEEEAEEEEEEEEEEEEEEEEEEEEEEEEEEEEEEEEEEEEEEEEEEEEEEEEEEEEEEEEEEAAAAA	0
NB501288_65_H3WN3BGXY:1:11104:23035:7591#ACGGTGGAGCGC/1	+	eGFP_recombinant\	104	GGGCGATGCCACCTACGGCAAGCTGACCCTGAAGTTCATCTGCACCACCGGCAAGCTGCCCGTGCCCTGGCCCACCCTCGTGACCACCCTGACCTACGGCGTGCAGTGCTTCAGCCGCTACCCCGACCACATGAAGCAGCACGACTTCTT	AAAAAEEEEEAEEEEEEEEEEEEEEEEEEEEEEEEEEEEEEEEAEE/EEEEEEEEEEEEEEEEEEEEEEEEEEEEEEEEEEE/EE/EEEEEEEEEEEEEAEEEEEAEEEEEEEEEEEEEEEEEEE/EEEEAEEEEEAAEA/AE<EEAAEE	0
NB501288_65_H3WN3BGXY:1:11104:13943:7652#ACGGTGGAGCGC/1	-	eGFP_recombinant\	216	AGCCGCTACCCCGACCACATGAAGCAGCAGGACTTCTTCAAGTCCGCCATGCCCGAAGGCTACGTCCAGGAGCGCACCATCTTCTTCAAGGACGACGGCAACTACAAGACCCGCGCCGAGGTGAAGTTCGAGGGCGACACCCTGGTGAAC	6/AA6EAE/E<A<EE/<E<EA<EEAE</6/6<A//E</E<AA/EEEEE/AAA/<6EEE<E/EEEEAEE66AA66EE//E/EAEEEEEEEEA/EE<E<EE/E/EE/E/EE//EEEEEA/EEEEEEEEEAEEE<EAEEEEEEEEEEEAAAAA	0	120:C>G
NB501288_65_H3WN3BGXY:1:11104:2048:7697#ACGGTGGAGCGC/1	+	eGFP_recombinant\	255	AAGTCCGCCATGCCCGAAGGCTACGTCCAGGAGCGCACCATCTTCTTCAAGGACGACGGCAACTACAAGACCCGCGCCGAGGTGAAGTTCGAGGGCGACACCCTGGTGAACCGCATCGAGCTGAAGGGCATCGACTTCAAGGAGGACGGC	AAAAAEEEEEEEEEEEEEEEEEEEEEEEEEEEEEEE/AAAEEEEEEEEEEEEEEEEEEEE/EEE6EEEE/EEEEEAEEEEEEEEEEEEEAEEEEEEE/EEAAEEEEEEE/EE<EEEEE<EEEEEEEEEE<EEEEE/<AE/AEEEEAAAA<	0
NB501288_65_H3WN3BGXY:1:11104:20745:7730#ACGGTGGCGCGC/1	+	eGFP_recombinant\	255	AAGTCCGCCATGCCCGAAGGCTACGTCCAGGAGCGCACCATCTTCTTCAAGGACGACGGCAACTACAAGACCCGCGCCGAGGTGAAGTTCGAGGGCGACACCCTGGTGAACCGCATCGAGCTGAAGGGCATCGACTTCAAGGAGGACGGC	AAAAAEEEEEEEEEEEEEEEEEEEEEEEEEEEEEEEAEEEEEEEEEEEEEEEEEEEEEEEEEEEEE/EE/EEEEEEAEEEEEEEEEAEEEE<EEEEEEEEEEEEEEEE/AAEEEEEEAAEEEEEEEEE<<EEEEEEEEEE<EAEA<AEE6	0
NB501288_65_H3WN3BGXY:1:11104:16902:7783#ACGGTGGCGCGC/1	+	eGFP_recombinant\	148	CCACCGGCAAGCTGCCCGTGCCCTGGCCCACCCTCGTGACCACCCTGACCTACGGCGTGCAGTGCTTCAGCCGCTACCCCGACCACATGAAGCAGCACGACTTCTTCAAGTCCGCCATGCCCGAAGGCTACGTCCAGGAGCGCACCATCT	AAAAAEAEAEEEEEEEEEEEEEEEEEEEE/EEEEEEEE6EEEEEEEEEEEEEEEEAEEEAEEEEEAEEEEEEEEEEAEEEE/EEEEEEEEEEEAEE/EEEEEEEEEEEEEEAA<EE/EEEEEEEAE<AE<EEEAEEEEEEEEE<6AAEA<	0
NB501288_65_H3WN3BGXY:1:11104:25929:7926#ACGGTGGCGCGC/1	-	eGFP_recombinant\	116	CTACGGCAAGCTGACCCTGAAGTTCATCTGCACCACCGGCAAGCTGCCCGTGCCCTGGCCCACCCTCGTGACCACCCTGACCTACGGCGTGCAGTGCTTCAGCCGCTACCCCGACCACATGAAGCAGCACGACTTCTTCAAGTCCGCCAT	A<AEE/EAA<6/<E</EEEE<EA/AEE/AAEEEEEAEEA/EEEE<A<EEAEEEE/<EEAEE<EEEAE6AAAE<A</EAEEEEEEE<EEE<6EEEEA/E<EE<AEE<EEEEE<6E/EEA/E<E/EEE<EEAEEEA/666AEEEEEEAAAA/	0
NB501288_65_H3WN3BGXY:1:11104:17131:8025#ACGGTGGCGCGC/1	+	eGFP_recombinant\	141	ATCTGCACCACCGGCAAGCTGCCCGTGCCCTGGCCCACCCTCGTGACCACCCTGACCTACGGCGTGCAGTGCTTCAGCCGCTACCCCGACCACATGAAGCAGCACGACTTCTTCAAGTCCGCCATGCCCGAAGGCTACGTCCAGGAGCGC	AAAAAEEEEEEEEEEEEEEEEEEEEEEEEEEEEEEEEEEEEEEEEAEA/EEEEEAEEEEEEEEEEEEEEEEEEEEEEEEEEEEEEEEE/EEEEAEEEEEEEEEEEEEE<<EEEEEEEEEEEEEAEEEEEEEEEEEAEEEEEAEEE<EAA<	0
NB501288_65_H3WN3BGXY:1:11104:22098:8191#ACGGTGGAGCGC/1	+	eGFP_recombinant\	43	TCCTGGTCGAGCTGGACGGCGACGTAAACGGCCACAAGTTCAGCGTGTCCGGCGAGGGCGAGGGCGATGCCACCTACGGCAAGCTGACCCTGAAGTTCATCTGCACCACCGGCAAGCTGCCCGTGCCCTGGCCCACCCTCGTGACCACCC	AAAAAEEEE/EEEEEEEEEAEEAEEEEAEEEEEEEE6AEEEEE<EEE/EEAAAEEEEEE/EEE<EEEEEEE/EEE/EEEE/EEEEE/6/EEE/EEEEEAEE<EA/<EAA/AEE/EEEEEE/A/E<EAEEEE</A<6A<AAA6A/<6//66	0
NB501288_65_H3WN3BGXY:1:11104:6042:8608#ACGGTGCTTTTA/1	-	eGFP_recombinant\	230	CCACATGAAGCAGCACGACTTCTTCAAGTCCGCCATGCCCGAAGGCTACGTCCAGGAGCGCACCATCTTCTTCAAGGACGACGGCAACTACAAGACCCGCGCCGAGGTGAAGTTCGAGGGCGACACCCTGGTGAACCGCATCGAGCTGAA	<EEAEEAAEEEEEAEAAEEEEEAAEEEEEEEEEEEEEEEEEEEEEEEEEEEEEEEEEEAEEEEEEEEEEEEEEEEEEEEEEEEEEEEEEEEEEEEEEEEEEEEEEEEEEEEEEEEEEEEEEEEEEEEEEEEEEEEEEEEEEEEEEAAAAA	0
NB501288_65_H3WN3BGXY:1:11104:10931:8775#ACGGTGGCGCGC/1	+	eGFP_recombinant\	298	TCTTCAAGGACGACGGCAACTACAAGACCCGCGCCGAGGTGAAGTTCGAGGGCGACACCCTGGTGAACCGCATCGAGCTGAAGGGCATCGACTTCAAGGAGGACGGCAACATCCTGGGGCACAAGCTGCAGTACAACTACAGCCGCCCCC	6AAAAEEEEEEEE//EAAEAEAAA/EEEEEEAEEAE/E///E///EA//AEEE/E/EAE6AA/AEEEE/EA<AAEAA/EE/////AAAA/EEEEEA/EEEAEE<EEAA///////<EE<6/6</AAA<//</////E<//</A/A66/<<	0	128:G>C,141:A>G,143:A>C,147:A>C,149:A>C
NB501288_65_H3WN3BGXY:1:11104:21242:9150#ACGGTGGAGCGC/1	+	eGFP_recombinant\	312	GGCAACTACAAGACCCGCGCCGAGGTGAAGTTCGAGGGCGCCACCCTGGTGAACCGCATCGAGCTGAAGGGCATCGACTTCAAGGAGGACGGCAACATCCTGGGGCACAAGCTGGAGTACAACTACAACAGCCACAACGTCTATATCATG	AA6AA6EEEAEEEEA<E/EAEE/EAEEE6EEEEEEEEAEE///<E/EEA/E/EA/EA//EEEEEEEEAAAEAEAE/AE/A/<EEA//EE/A/EE/EEEE<6/<AEA/E</A<EE/E/<A<<<EE/</<A<EEA/<A/A</6AA6AE/6E<	0	40:A>C
NB501288_65_H3WN3BGXY:1:11104:22507:9261#ACGGTGGCGCGC/1	+	eGFP_recombinant\	325	CCCGCGCCGAGGTGAAGTTCGAGGGCGACACCCTGGTGAACCGCATCGAGCTGAAGGGCATCGACTTCAAGGAGGACGGCAACATCCTGGGGCACAAGCTGGAGTACAACTACAACAGCCACCACGTCTATATCATGGCCGACAAGCAGA	AAAAAEEEEEEEEEEEEEEEEEEEEEEEAAEEEEEEEEEAEEEAEEEE6AEEEEEEEEEEEAE/EEEEEEEEEEEEEEEEEAEEEEEEEEEEAEE/EEEEEEEEEEAE<EEAEE</AEEE/E/AEEEEAEEEEE/EEEAA<A/A/AAAA<	0	122:A>C
NB501288_65_H3WN3BGXY:1:11104:26908:9560#ACGGTGGCGCGC/1	-	eGFP_recombinant\	70	ACGGCCACAAGTTCAGCGTGTCCGGCGAGGGCGAGGGCGATGCCACCTACGGCAAGCTGACCCTGAAGTGCATCTGCACCACCGGCAAGCTGCCCGTGCCCTGGCCCACCCTCGTGACCACCCTGACCTACGGCGTGCAGTGCTTCAGCN	AAAEEEA/EEAA<<EAA<AA/AAAAA<AAA</A<AAAAAAEEEEEEEEEEEEEEEEEEEEEEEEEEEE//EE/EEEEEEEEEEAEEEEEEEEEEEEEEEEEEEEEEEEEEEEEEEEEEEEEEEEEEEEEEEEEEEEEEEEEEEEEAAAA#	0	0:C>N,80:T>G
NB501288_65_H3WN3BGXY:1:11104:13602:9752#ACGGTGGAGCGC/1	-	eGFP_recombinant\	152	CGGCAAGCTGCCCGTGCCCTGGCCCACCCTCGTGACCACCCTGACCTACGGCGTGCAGTGCTTCAGCCGCTACCCCGACCACATGAAGCAGCACGACTTCTTCAAGTCCGCCATGCCCGAAGGCTACGTCCAGGAGCGCACCATCTTCTT	6<<A<AEE<<<AA6AA<EE<EEAE<E/E<</</6<E<//AEE6/EE<E<<A/6<AEEEEEEEEEEEA/<AEEEEEA6EAEE//EEEEAEEE/EE6EEAEE6EEEEEEEEEAEEEEEEEEEA/EEEEEEEEEEEAEEEAEEEAA6EAAAAA	0
NB501288_65_H3WN3BGXY:1:11104:4678:9921#ACGGTGGAGCGC/1	-	eGFP_recombinant\	109	ATGCCACCTACGGCAAGCTGACCCTGAAGTTCATCTGCACCACCGGCAAGCTGCCCGTGCCCTGGCCCACCCTCGTGACCACCCTGACCTACGGCGTGCAGTGCTTCAGCCGCTACCCCGACCACATGAAGCAGCACGACTTCTTCAAGT	A6AEEEEEEEA<<EEAAE<EEEAEEEEEE<EEEE/AEEEEE<AEEEEEAEEEEEEEEEEEEEEA<EEEEEEEEEEA/EEEEEEEEEEEEAEEEEEEEEEEE/EE6EEEEEEEEEEEEEEEEEEEEEEEEEEEEAEEEEEEEEEAEAAAAA	0
NB501288_65_H3WN3BGXY:1:11104:24787:10168#ACGGTGGAGCGC/1	-	eGFP_recombinant\	152	CGGCAAGCTGCCCGTGCCCTGGCCCACCCTCGTGACCACCCTGACCTACGGCGTGCAGTGCTTCAGCCGCTACCCCGACCACATGAAGCAGCACGACTTCTTCAAGTCCGCCATGCCCGAAGGCTACGTCCAGGAGCGCACCATCTTCTT	<A<EAEAEA<AEAAAEEEA/AEEEAEEEEEEE<EEEEEEEEEEEEEEEEEEAEEEEEEEEEEEEEEEE<EEEEEEEEEEEEEEEEEEEEEEEEEEEEEEEEEEEEEEEEEEEEEEEEEEEEEEEEEEEEEEEEEEEEEEEEEEEEAAAAA	0
NB501288_65_H3WN3BGXY:1:11104:18909:11002#ACGGTGGAGCGC/1	+	eGFP_recombinant\	186	ACCACCCTGACCTACGGCGTGCAGTGCTTCAGCCGCTACCCCGACCACATGAAGCAGCACGACTTCTTCAAGTCCGCCATGCCCGAAGGCTACGTCCAGGAGCGCACCATCTTCTTCAAGGACGACGGCAACTACAAGACCCGCGACGAG	AAAAAAAEE/EEEEE///EEEEEEEEE/EEEAA<EEEEE/EE//EEAEEEEEEEEAEAEEEEAEEEEEEE//<AEE/EEEE<AEAAA/E<<EEEEA/EEAEAAE</<E/EE/AEEEEEEEEEEE<E/EEE/EEE<E//<A/6<<A//A<<	0	145:C>A
NB501288_65_H3WN3BGXY:1:11104:12000:11334#ACGGTGGAGAGC/1	-	eGFP_recombinant\	236	GAAGCAGCACGACTTCTTCAAGTCCGCCATGCCCGAAGGCTACGTCCAGGAGCGCACCATCTTCTTCAAGGACGACGGCAACTACAAGACCCGCGCCGAGGTGAAGTTCGAGGGCGACACCCTGGTGAACCGCATCGAGCTGAAGGGCAT	/</A</<AA<<6/E<<A<EEE///AEEEE/A/EAEE<//EEE<EAAEE6EEEEEEEAE/EEE/AAAAEAEAEAEEEEEEE/EEAEEEAEEEEEEEEEAEAE/EEA/AAAEE/EEEEAEAEEEEEE/AE6EEEEEAEEEEEAEEE/AAAA/	0
NB501288_65_H3WN3BGXY:1:11104:20653:11401#ACGGTGGAGCGC/1	+	eGFP_recombinant\	418	ACAAGCTGGAGTACAACTACAACAGCCACAACGTCTATATCATGGCCGACAAGCAGAAGAACGGCATCAAGGTGAACTTCAAGATCCGCCACAACATCGAGGACGGCAGCGTGCAGCTCGCCGACCACTACCAGCAGAACACCCCCATCC	/AAAAEEEEEEEEEEEEEEEEEEEEAEEEEEEEEEEEEEEEEEAEEEEEEAEEEEEEEEEEEEE/EEEEEEEEEEEEEEAEEEAE<AEEEEEEEEEEEEEEEE<EE<AE</EE<EEEEAEE<AEEA<EEE<EEEEEEA/<AE666<A<6/	0	149:G>C
NB501288_65_H3WN3BGXY:1:11104:10874:11512#ACGGTGGAGCGC/1	+	eGFP_recombinant\	139	TCATCTGCACCACCGGCAAGCTGCCCGTGCCCTGGCCCACCCTCGTGACCACCCTGACCTACGGCGTGCAGTGCTTCAGCCGCTACCCCGACCACATGAAGCAGCACGACTTCTTCAAGTCCGCCATGCCCGAAGGCTACGTCCAGGAGC	AAAAAEEEEEEEEAEEEEEEEEEEEEEEEEEAEEEEEEEEEEEEEEE/EEAEEEEE/EEEEAEAAEEEAE/EEEEEE/AEEAEEEEEEAEAEEEEEEEEEEEEEEEEA<E/EAEEAEEEEE/A<A<EEAA6AAAEEEAAAEA<<<AE/A6	0
NB501288_65_H3WN3BGXY:1:11104:12125:12076#ACGGTGGCGCGC/1	-	eGFP_recombinant\	268	CCGAAGGCTACGTCCAGGAGCGCACCATCTTCTTCAAGGACGCCGGCAACTACAAGACCCGCGCCGAGGTGAAGTTCGAGGGCGACACCCTGGTGAACCGCATCGAGCTGAAGGGCATCGACTTCAAGGAGGACGGCAACATCCTGGGGC	/EAAA/<E/EA<<<AEA/E<6AEEAEEE<EEAEEE<E/<E/<//A<E/EAEEEEAEEEAEEE</EEA/EA/EEEEEEEEEAE/AEEEE/EEEEEEEEEE/EEE/EEEE/E/EEEAEEEEEE/E6EEEEEEEEEEEEEEEEEEAEEAAAAA	0	107:A>C
NB501288_65_H3WN3BGXY:1:11104:26052:12309#ACGGTGGCGCGC/1	-	eGFP_recombinant\	33	GTGGTGCCCATCCTGGTCGAGCTGGACGGCGACGTAAACGGCCACAAGTTCAGCGTGTCCGGCGAGGGCGAGGGCGATGCCACCTACGGCAAGCTGACCCTGAAGTTCATCTGCACCACCGGCAAGCTGCCCGTGCCCTGGCCCACCCTC	6<AA<<EAEEEEEAEA/EAEEEAAEEEAEEEEEAEEEEEEEEEEEEEE<EEEEEEEEEEE<EEEEEEEEAEE6EAEEEEEEEEEEEEEEEEEEEEEEEEEEEEEE/EEEEEEEEEEEEEEEEEEEEEEEEEEEEEEEEEEEEEEEAAAAA	0
NB501288_65_H3WN3BGXY:1:11104:6112:12406#ACGGTGGAGCGC/1	-	eGFP_recombinant\	371	CGAGCTGAAGGGCATCGACTTCAAGGAGGACGGCAACATCCTGGGGCACAAGCTGGAGTACAACTACAACAGCCACAACGTCTATATCATGGCCGACAAGCAGAAGAACGGCATCAAGGTGAACTTCAAGATCCGCCACAACATCGAGGA	A/EA6////////</E/EEEEEEA/EEA/EE<EEEEEEEEEEE/E/EEAE/E/AE/EEEEEAEEEEEEEEEAEEEEEEE<AEEEEAE/<EA<EEEEEE<<EE/<AE<EEEEEEE6EE/EEEEAEEEEE/EEEEEEEEAAEEEEEAAA/AA	0
NB501288_65_H3WN3BGXY:1:11104:22309:12735#ACGGTGGCGCGC/1	+	eGFP_recombinant\	38	GCCCATCCTGGTCGAGCTGGACGGCGACGTAAACGGCCACAAGTTCAGCGTGTGCGGCGAGGGCGAGGGCGATGCCACCTACGGCAAGCTGACCCTGAAGTTCATCTGCACCACCCGCAAGCTGCCCGTGCCCTGGCCCACCCTCGTGAC	/AAAAEE<A/E/AEEE/EE6EEEEEEEEAE/EEE/EEE/E//E<E/EEEEE/E/EEAEAEEEEEEE<<EEEEAEEE//EEA</EEEE/EEEE<E<EE//EEEEE/A<EAE<EE<E/AAAAEAE/6/A/EEE<A/EE6///6<A/AAAA/6	0	53:C>G,115:G>C
NB501288_65_H3WN3BGXY:1:11104:8099:12840#ACGGTGGCGCGC/1	-	eGFP_recombinant\	218	CCGCTACCCCGACCACATGAAGCAGCACGACTTCTTCAAGTCCGCCATGCCCGAAGGCTACGTCCAGGAGCGCACCATCTTCTTCAAGGACGACGGCAACTACAAGACCCGCGCCGAGGTGAAGTTCGAGGGCGACACCCTGGTGAACCG	<A<EEEEEEEAEEEEEEAAEEAEEEAEAAEEEEEEEEEEEEEEEEEEEEEEEEEEEEEEEEEEEEEEEEEAAEEEEEEE6EEEEEEEAEEEEEEEEEEEEEEEEEEEEEEEEEEEEEEEEEEEEEEEEEEEEEEEEEEEEEEEAEAAAAA	0
NB501288_65_H3WN3BGXY:1:11104:25472:13012#ACGGTGGAGCGC/1	-	eGFP_recombinant\	311	CGGCAACTACAAGACCCGCGCCGAGGTGAATTTCGAGGGCGACACCCTGGTGAACCGCATCGAGCTGAAGGGCATCGACTTCAAGGAGGACGGCAACATCCTGGGGCACAAGCTGGAGTACAACTACAACAGCCACAACGTCTATATCAT	6/<EE/EAEE/A///<EEE<<<6A/A<EE//<EA/A/</EAEAAEEE/<<AEA//E//AEAEEEEEAEEEEE/E</EA/EEEE6E<E/AEE6E/EEAEEEA6AEEEEAEEEE/EEEEAEEE/EEEE/EEE//EAEE/<EA//EEE/AAA/	0	119:G>T
NB501288_65_H3WN3BGXY:1:11104:15142:13525#ACGGTGGAGCGC/1	-	eGFP_recombinant\	479	CGGCATCAAGGTGAACTTCAAGATCCGCCACAACATCGAGGACGGCAGCGTGCAGCTCGCCGACCACTACCAGCAGAACACCCCCATCGGCGACGGCCCCGTGCTGCTGCCCGACAACCACTACCTGAGCACCCAGTCCGCCCTGAGCAA	//AEEAEEAA<</EEAEEEE/AEEEEEAEEEEEEEEEEEE<E<EEAAAEA/EEEEEEEEEEEEEEEEEEE6EEEEEEEE<EEEEEEEEEEEEEEEEEEEEE/EEEEEEEEEEEEEEEEEEAEEEEEEEEEEEEEEEEEEEEEEEEAAAAA	0
NB501288_65_H3WN3BGXY:1:11104:25643:14289#ACGGTGGCGCGC/1	-	eGFP_recombinant\	480	GGCATCAAGGTGAACTTCAAGATCCGCCACAACATCGAGGACGGCAGCATGCAGCGCGCCGACCACTACCAGCAGAACACCCCCATCGGCGACGGCCCCGTGCTGCTGCCCGACAACCACTACCTGAGCACCCAGTCCGCCCTGAGCAAA	/EEAEA/EA6<AAA/EEAEEEEAEEAEEAEEEEE/EEE66<E/EEEEEEE6EEEE/EAEEAEEEEEEEEEEEEEAEAEEEEEEEEAEAEEEEEEEEEE/EEEEAAE<EEEEEEEEEEEEEEEEEEEAEEEEEEEEEEEEAEEEAEAAAAA	0	94:T>G,101:G>A
NB501288_65_H3WN3BGXY:1:11104:4032:14653#ACGGTGGCGCGC/1	+	eGFP_recombinant\	74	CCACAAGTTCAGCGTGTCCGGCGAGGGCGAGGGCGATGCCACCTACGGCAAGCTGACCCTGAAGTTCATCTGCACCACCGGCAAGCTGCCCGTGCCCTGGCCCACCCTCGTGACCACCCTGACCTACGGCGTGCAGTGCTTCAGCCGCTA	AAAAAEEEEEAEEEEEEEAEEEEEEEEAEEEEEEEEEEEEEEEEEEEEEEEEEEE/EEEEEEEEEEAEEEEEEEEEEAEEEEE/EEEEEEE/EEEEEEEEAEA/AEE<AEEE/AE<AAEEEEEEEE<EE<<EEEE<EAA6A<6A6<A<6<	0
NB501288_65_H3WN3BGXY:1:11104:5487:15296#ACGGTGGAGCGC/1	-	eGFP_recombinant\	403	GCAACATCCTGGGGCACAAGCTGGAGTACAACTACAACAGCCACAACGTCTATATCATGGCCGACAAGCAGAAGAACGGCATCAAGGTGAACTTCAAGATCCGCCACAACATCGAGGACGGCAGCGTGCAGCTCGCCGACCACTACCAGC	/EEAA6EEA<6AA/EEEEEEEAA/EEAAEEEAEEEEEEE<EEEEE<EEEEEEEEEEEEA<EEEEEEA<EEEEEEA<EA<EE/EEEEEE/EEEA/EEEEEEEAEAEEEE/EEEEAEEEEEEEEEEEE/EEAEE/EAEE/EEEEE6EAAAAA	0
NB501288_65_H3WN3BGXY:1:11104:23189:15399#ACGGTGGAGCGC/1	+	eGFP_recombinant\	208	AGTGCTTCAGCCGCTACCCCGACCACATGAAGCAGCACGACTTCTTCAAGTCCGCCATGCCCGAAGGCTACGTCCAGGAGCGCACCATCTTCTTCAAGGACGACGGCAACTACAAGACCCGCGCCGAGGTGAAGTTCGAGGGCGACACCC	AAAAAEEAEA<AE<A/EE</E/EEEEEEE6EEEAEEAEEAEEEEEEAEEEE/<EA<EEE6/6/AEEEEE<EEEA/6EE/EEEE/EA//EA//EA<EEAEEEE<6//</6AE<EA/<EEAA</A<A/A<EAE/<E</6/6<<AAEAE/E66	0
NB501288_65_H3WN3BGXY:1:11104:9238:15536#ACGGTGGAGCGC/1	+	eGFP_recombinant\	324	ACCCGCGCCGAGGTGAAGTTCGAGGGCGACACCCTGGTGAACCGCATCGAGCTGAAGGGCATCGACTTCAAGGAGGACGGCAACATCCTGGGGCACAAGCTGGAGTACAACTACAACAGCCACAACGTCTATATCATGGCCGACAAGCAC	AAAAAEE/E/EEAEEEEEEEEEEEEEEAEEEE/EEEEEEEEEAEEEE<EEE/EAEEE/EEEEEAAAEEEEEEEEEEEEA/EEEAEE<6EA//E6EEEEE/A<EA/EE/EEAEAAE<AEEAAA/AEEEE<EEEEE<<E/A66/A<<EA/</	0	149:G>C
NB501288_65_H3WN3BGXY:1:11104:16870:15540#ACGGTGGAGCGC/1	-	eGFP_recombinant\	323	GACCCGCGCCGAGGTGAAGTTCGAGGGCGACACCCTGGTGAACCGCATCGAGCTGAAGGGCATCGACTTCAAGGAGGACGGCAACATCCTGGGGCACAAGCTGGAGTACAACTACAACAGCCACAACGTCTATATCATGGCCGACAAGCA	/A<A<AEA<<6EEAEAEEE/<EAEAAEEAEEA//E<</<EEEE66<<E<6//EEEE/AAEAEEE//EEEEEEEEEEEEEEEAAEEEEEEEEEAEEEEEEEEEAEEEEEEEEEEEEEEEEEEEEEEEEEEEEE/EEEEE<EEEEEEAAAAA	0
NB501288_65_H3WN3BGXY:1:11104:1772:16137#CCGGTGGAGCGC/1	+	eGFP_recombinant\	43	TCCTGGTCGAGCTGGACGGCGAAGTAAACGGCCACAAGTTCAGCGTGTCCGGCGAGGGCGAGGGCGATGCCACCTACGGCAAGCTGACCCTGAAGTTCATCTGCACCACCGGCAAGCTGCCCGTGCCCTGGCACACCCTCGTGACCACCC	AA/AAE6EEE/EA/E/EEAEEE/EEE/EEEAE/<EEEEEEAEAEE/EEA66/EEAE//EE/EE/EE/EA<A/E<AAA//A/EEAAAA6AAA/AEE/E<<AEEEA/6<A<EEEA/EAEE<A/<<E<</AAAEA/A//66A6A/</<6//6/	0	22:C>A,132:C>A
NB501288_65_H3WN3BGXY:1:11104:11934:16454#ACGGTGGCGCGC/1	+	eGFP_recombinant\	175	CCACCCTCGTGACCACCCTGACCTACGGCGTGCAGTGCTTCAGCCGCTACCCCGACCACATGAAGCAGCACGACTTCTTCAAGTCCGCCATGCCCGAAGGCTACGTCCAGGAGCGCACCATCTTCTTCAAGGACGACGGCAACTACAAGA	AAAA/EEEEEEEEEEEEEEE6EEEEEAE<EEEEEEEEEEEEEEEEEEE/EEEEEEEEEEEEEE6EEEEEE<EEEEE<AEEEEEEEEAEE/EEEEEAAEEEEEEE<EAEAAAEE6AAEEEEEEAEEEE<EAEEEEEEE<EAA/EEEEE/<6	0
NB501288_65_H3WN3BGXY:1:11104:20589:16827#ACGGTGGAGCGC/1	-	eGFP_recombinant\	278	CGTCCAGGAGCGCACCATCTTCTTCAAGGACGACGGCAACTACAAGACCCGCGCCGAGGTGAAGTTCGAGGGCGACACCCTGGTGAACCGCATCGAGCTGAAGGGCATCGACTTCAAGGAGGACGGCAACATCCTGGGGCACAAGCTGGA	66E<EA/AEAA6EA/EAEE<EE/EA<EE/EEEEAEEEEEE//AAE<<EE<EEAEE/E<E/<EEE//A/666<EAAEEAEE6EEE<EEE<<E/EEEEEEAEEAA/EEEEEEEEEEEEEEEEEEEEEEEEEEEEEEEEEEEEEEEEEAAAAA	0
NB501288_65_H3WN3BGXY:1:11104:17738:17265#ACGGTGGAGCGC/1	-	eGFP_recombinant\	493	ACTTCAAGATCCGCCACAACATCGAGGACGGCAGCGTGCAGCTCGCCGACCACTACCAGCAGAACACCCCCATCGGCGACGGCCCCGTGCTGCTGCCCGACAACCACTACCTGAGCACCCAGTCCGCCCTGAGCAAAGACCCCAACGAGA	EAEEEEEEEEEEEE/EEEAEE<<AEA<AEEEEEEEE/EEEAEAEEEE/EEEAEEEEEEEEAEEEEEEEEEEEEEEEEEEEEEEEEEEEEE<AEEEEEEEEEEEEEEEEEEEEEEEEEEEEEE6EEEEEEEEAAEEEEEEEEEEEAA<AAA	0
NB501288_65_H3WN3BGXY:1:11104:21274:17382#ACGGTGGCGCGC/1	+	eGFP_recombinant\	87	GTGTCCGGCGAGGGCGAGGGCGATGCCACCTACGGCAAGCTGACCCTGAAGTTCATCTGCACCACCGGCAAGCTGCCCGTGCCCTGGCCCACCCTCGTGACCACCCTGACCTACGGCGTGCAGTGCTTCAGCCGCTACCCCGACCACATG	AAAAAEEEEEEEEEEEEEEEEEEEAEEEEEEEEEE<EEEEEEEAAEEEEEEEEA<EEEEEEEEEEEEEEEEEEEEEEEEEEE<EEEEEEE/E/AEEE<E//E</EEEAEAAEEEEEAEEEEEEAEEE<<A<EAEEE<AE<<</EEEEEEE	0
NB501288_65_H3WN3BGXY:1:11104:20460:17483#ACGGTGGAGCGC/1	-	eGFP_recombinant\	50	CGAGCTGGACGGCGACGTAAACGGCCACAAGTTCAGCGTGTCCGGCGAGGGCGAGGGCGATGCCACCTACGGCAAGCTGACCCTGAAGTTCATCTGCACCACCGGCAAGCTGCCCGTGCCCTGGCCCACCCTCGTGACCACCCTGACCTA	/6AAA/EEAAA</<EA/EEAEEAAEEEEEEEEEE/AE</E/EEEEEEEEEEEEEEA6AAEEEEEEE6EEEEEEEEEEAEEEEEEEEEEEEEEAE/EEEEEEEEEEEEEEEEEEEEEEEEEEEEEEEEEEEEEEA/EEEEEE6EEEAAAAA	0
NB501288_65_H3WN3BGXY:1:11104:3582:17494#ACGGTGGAGCGC/1	-	eGFP_recombinant\	456	ATCATGGCCGACAAGCAGAAGAACGGCATCAAGGTGAACTTCAAGATCCGCCACAACATCGAGGACGGCAGCATGCAGCTCGCCGACCACTACCAGCAGAACACCCCCATCGGCGACGGCCCAGTGCTGCTGCCCGACAACCACTACCTG	AAA<AA6/<<EEEEAA<AE/AEEEA<AEEEAAEEAAEEEEEEEAEEEEAEAEEEEEEEEEEE<AEEE<EEEEEEEEEEEEEEE<EEEEEEEEE<EEEEEEEE/EEEEEEEEEEEEEEAAEEEEEEEEAEEEEEEEEEEEEEEEEEAAAAA	0	27:C>A,77:G>A
NB501288_65_H3WN3BGXY:1:11104:15168:17670#ACGGTGGCGCGC/1	+	eGFP_recombinant\	48	GTCGAGCTGGACGGCGACGTAAACGGCCACAAGTTCAGCGTGTCCGGCGAGGGCGAGGGCGATGCCACCTACGGCAAGCTGACCCTGAAGTTCATCTGCACCACCGGCAAGCTGCCCGTGCCCTGGCCCACCCTCGTGACCACCCTGACC	AAAAAEEEEEEEEEEEEEEEEEEEEEEEEEEEEEEEAEEEEEEAEEEEEEEEEEEEAEEEEAEEAE<EEEEEEEEEEEEEEEEEEEEA6EEEEEEEEEEEEA/A<EEEAEEEAEAAA/EEEAEEEEEAA<EEAEAAEEAEA<EE<AAEA<	0
NB501288_65_H3WN3BGXY:1:11104:9324:17780#ACGGTGGAGCGC/1	-	tdTomato_recombinant\	1240	GCCGCTACCTGGTGGAGTTCAAGACCATCTACATGGCCAAGAAGCCCGTGCAACTGCCCGGCTACTACTACGTGGACACCAAGCTGGACATCACCTCCCACAACGAGGACTACACCATCGTGGAACAGTACGAGCGCTCCGAGGGCCGCC	<AA<<EEAEEAEAA/EE</EEAAE</EEEEEEE</EEEEEEE<<E<EA/E/EEEEEE<E<AAAE</EEEAAEE6/EEEEEEEEEEEAEEEEEEEE6EAEE/AEEEAAEE/EEEEEEEEEEEEEEEEEEEEE/EEEEEEEEEEEEEA/AAA	1	146:A>G
NB501288_65_H3WN3BGXY:1:11104:3580:17896#ACGGTGGCGCGC/1	-	eGFP_recombinant\	78	AAGTTCAGCGTGTCCGGCGAGGGCGAGGGCGATGCCACCTACGGCAAGCTGACCCTGAAGTTCATCTGCACCACCGGCAAGCTGCCCGTGCCCTGGCCCACCCTCGTGACCACCCTGACCTACGGCGTGCAGTGCTTCAGCCGCTACCCC	EAA//A<AAAEE6AEAAEAA<<AAEA/AAAEE/EEEEAEEE<EEEEEEEA<EE//AEE/<EEEEEEEEEAAEE<EAEEEAEE<AEEEEAEEEA/EEEEEEEEEEEEAEEEEEEEEEEAEEE/EEEEEEEEEE/EEEEEEEEEEEEAA/AA	0
NB501288_65_H3WN3BGXY:1:11104:7787:18173#ACGGTGGAGCGC/1	+	eGFP_recombinant\	333	GAGGTGAAGTTCGAGGGCGACACCCTGGTGAACCGCATCGAGCTGAAGGGCATCGACTTCAAGGAGGACGGCAACATCCTGGGGCACAAGCTGGAGTTCAACTACAACAGCCACAACGTCTATATCATGGCCGACAAGCAGAAGAACGGC	AAAAAEEEEEEEEEEEEEEEEEEEEEEEEEE/EEEEEEEEEEEEEEEEEEEEEEEEEEEEEEEEEEEEEEE<E/E/EEEEEEEAE<EEEEEEEAEE/EE/<EEEEE/E6EEE<A<EEEEE/AAEEEE/EEEEEEAAEEEAAAEEE/AEE/	0	97:A>T
NB501288_65_H3WN3BGXY:1:11104:17881:19315#ACGGTGGAGCGC/1	+	eGFP_recombinant\	99	GGCGAGGGCGATGCCACCTACGGCAAGCTGACCCTGAAGTTCATCTGCACCACCGGCAAGCTGCCCGTGCCCTGGCCCACCCTCGTGACCACCCTGACCTACGGCGTGCAGTGCTTCAGCCGCTACCCCGACCACATGAAGCAGCACGAC	AAAAAEEAAEEEEAEEEEEEAEA<EAAEEE6EEEEEEE6EEA/EEEEEAEA6EAEEEEEEEEEEAEEEEEAAEEEEE<<EEEEE/EEEEEAEAEEE/<EEEEEE<EAEEEEEEA/AE<<EEEEEE<<AAE//<AE<EAA<E<AA<<<AA6	0
NB501288_65_H3WN3BGXY:1:11104:22260:19337#ACGGTGGAGCGC/1	+	eGFP_recombinant\	423	CTGGAGTACAACTACAACAGCCACAACGTCTATATCATGGCCGACAAGCAGAAGAACGGCATCAAGGTGAACTTCAAGATCCGCCACAACATCGAGGACGGCAGCGTGCAGCTCGCCGACCACTACCAGCAGAACACCCCCATCGGCGAC	AAAAAEEEEEEEEEEEEEEEEAEE//EEEEEEEEEAEAEEEEEEEEEEEEEEAEEEEEEEEEEEEEEEEE/EEEEEEEE/AE<AE/EEEE<EAEEEEEEEEE/EA6EEAA/<E<A<AAEEE/AE/EAEAAEE/<</6<<6<AA/<AAAA6	0
NB501288_65_H3WN3BGXY:1:11104:18937:19563#ACGGTGGCGCGC/1	+	eGFP_recombinant\	227	CGACCACATGAAGCAGCACGACTTCTTCAAGTCCGCCATGCCCGAAGGCTACGTCCAGGAGCGCACCATCTTCTTCAAGGACGACGGCAACTACAAGACCCGCGCCGAGGTGAAGTTCGAGGGCGACACCCTGGTGAACCGCATCGAGCT	AAAAAAEEEEEEEEEEE6EEEEEEEEEEEAEEEEEEEAEEEEEEEEEEEEEEEEEEEEEEE<AEAEEEEEEEEEEEEEEE/EEEEEEEEEEEEEEEEAE<EEEE6E<EEEAEEEE/EEEEAEEEE/EEEEE/EAEEA/<6<AEEAAEA</	0
NB501288_65_H3WN3BGXY:1:11104:21589:19877#ACGGTGGAGCGC/1	-	eGFP_recombinant\	51	GAGCTGGACGGCGACGTAAACGGCCACAAGTTCAGCGTGTCCGGCGAGGGCGAGGGCGATGCCACCTACGGCAAGCTGACCCTGAAGTTCATCTGCACCACCGGCAAGCTGCCCGTGCCCTGGCCCACCCTCGTGACCACCCTGACCTAC	AEA<AAAAA66AAAE<AEEAAAEEEEEEEEEAE/EEAEE<<E<EEEEE6AA6E<EEE<EEEEEEEEEEEEAEEEEEEEEEAE<EAEE/EEEEEEEEEEEEEEEEEAEEEAEEEEEEEEEEEEEEEEEEEEEEEEEEEE/EEEEEEAAAAA	0
NB501288_65_H3WN3BGXY:1:11105:17866:1164#ACGGTGGCGCGC/1	-	eGFP_recombinant\	424	TGGAGTACAACTACAACAGCCACAACGTCTATATCATGGCCGACAAGCAGAAGAACGGCATCAAGGTGAACTTCAAGATCCGCCACAACATCGAGGACGGCAGCGTGCAGCTCGCCGACCACTACCAGCAGAACACCCCCATCGGCGACG	66AEAEEEEEE/E<EEEEAEEEEEEEA<EEEAEEAEEEAEA6EEEEAEAEEEEEEE<EEEEEEEEEEEEEEEEEEEEEEEEEEEEEEEEEEEEEEEEEEEEEEEEEEEEEE/EEEEAEEEEEEEEEEEEEEEEEEEEEEEAEEEEAAAAA	0
NB501288_65_H3WN3BGXY:1:11105:24650:1763#ACGGTGGCGCGC/1	-	eGFP_recombinant\	189	ACCCTGACCTACGGCGTGCAGTGCTTCAGCCGCTACCCCGACCACATGAAGCAGCACGACTTCTTCAAGTCCGCCATGCCCGAAGGCTACGTCCAGGAGCGCACCATCTTCTTCAAGGACGACGGCAACTACAAGACCCGCGCCGAGGTG	<E<</AA<AEEEEEEA<AAEEAAE//EE<<<<<<EEEEEEEEEEEEEEEEEEEEEEEAEEEEEEEEAEEEEEEEEEEEEEEEEEEEEEEEEAEEEEEEE/EEEEEEEEEEEEEEEEEEEAEEEEEEEEEEEEEEEEEEEEEEEEEAAAAA	0
NB501288_65_H3WN3BGXY:1:11105:3510:1957#ACGGTGGCGCGC/1	-	eGFP_recombinant\	66	GTAAACGGCCACAAGTTCAGCGTGTCCGGCGAGGGCGAGGGCGATGCCACCTACGGCAAGCTGACCCTGAAGTTCATCTGCACCACCGGCAAGCTGCCCGTGCCCTGGCCCACCCTCGTGACCACCCTGACCTACGGCGTGCAGTGCTTC	/E6A<AAAEE/EEAEEA<66A</<6/AE<A6AAAAEA6<A</<EEEEEEEEEEEEEEEEEEEEEEEEAEEEEEAAE/E/<EEEEAAEEEEEEEEEEEEEEEEEEEEEEEEEEEEEEEEEEEEEEEEEEEEEEEEAEEEEAEEEEEAAAAA	0
NB501288_65_H3WN3BGXY:1:11105:16966:2153#ACGGTGGCGCGC/1	+	eGFP_recombinant\	163	CCGTGCCCTGGCCCACCCTCGTGACCACCCTGACCTACGGCGTGCAGTGCTTCAGCCGCTACCCCGACCACATGAAGCAGCACGACTTCTTCAAGTCCGCCATGCCCGAAGGCTACGTCCAGGAGCGCACCATCTTCTTCAAGGACGACG	AAAAA6EEEEEEEAEE/<EEE/EEAEEAAAEE/AEEAEEE/EEEE/EEEAEEEEEEEEEE/EAAE</EE<EEEEEEEAEE66<EAEA<E/EAEAEE<A/6AAEE66<AEEE<6AEEEEEA/<E/EE/<EA66AAEEAE<AEEEEEA<AA/	0
NB501288_65_H3WN3BGXY:1:11105:21787:2250#ACGGTGGCGCGC/1	+	eGFP_recombinant\	2	CGTGAGCAAGGGCGAGGAGCTGTTCACCGGGGTGGTGCCCATCCTGGTCGAGCTGGACGGCGACGTAAACGGCCACAAGTTCAGCGTGTCCGGCGAGGGCGAGGGCGATGCCACCTACGGCAAGCTGACCCTGAAGTTCATCTGCACCAC	AAAAAEEEEEEEEEEEEAEEEEEEEAEEEEEEEEEEEEEE/EEEEEEEEEEEEEEEAEEEEEAEE<E//EEEEEEEEEAEAEEEEEEEEEEEEEEEEEEEEEEEEEE/EEEE<EEEEEEEE<AEEEE/AAEEE<EA<E<<<AEA</<<</	0	0:G>C
NB501288_65_H3WN3BGXY:1:11105:17385:2456#ACGGTGGCGCGC/1	-	eGFP_recombinant\	229	ACCACATGAAGCAGCACGACTTCTTCAAGTCCGCCATGCCCGAAGGCTACGTCCAGGAGCGCACCATCTTCTTCAAGGACGACGGCAACTACAAGACCCGCGCCGAGGTGAAGTTCGAGGGCGACACCCTGGTGAACCGCATCGAGCTGA	AEEEEEAAEEEEEEEEEEEEEEEEEEEEEEEEEEEEEEEEEEEEEEEEEEEEEEEEEEEEEEEEEEEEEEEEEEEEEEEEEEEEEEEEEEEEEEEEEEEEEEEEEEEEEEEEEEAEEEEEEEEEEEEEEEEEEEEEEEEEEEEEEAAAAA	0
NB501288_65_H3WN3BGXY:1:11105:9988:2918#ACGGTGGCGCGC/1	-	eGFP_recombinant\	252	TTCAAGTCCGCCATGCCCGAAGGCTACGTCCAGGAGCGCACCATCTTCTTCAAGGACGACGGCAACTACAAGACCCGCGCCGAGGTGAAGTTCGAGGGCGACACCCTGGTGAACCGCATCGAGCTGAAGGGCATCGACTTCAAGGAGGAC	AEEEEAEEE<EEEAEEAA<AEEAEEEEA<E<A<<EEE<<AEEEEEEEE/E/EEAAEEEEEEEEEEEEEEEEE<EAEEEEEEEEEE/AEEE/AEEE<EEEEEEEEEEEE6/EEEEEEEEEAEEEEEEEEEEEEEEEEAEEEEEEEEAAAAA	0
NB501288_65_H3WN3BGXY:1:11105:2055:3078#ACGGTGGCGCGC/1	+	eGFP_recombinant\	190	CCCTGACCTACGGCGTGCAGTGCTTCAGCCGCTACCCCGACCACATGAAGCAGCACGACTTCTTCAAGTCCGCCATGCCCGAAGGCTACGTCCAGGAGCGCACCATCTTCTTCAAGGACGACGGCAACTACAAGACCCGCGCCGAGGTGA	/AAAA6EE/EE/EAAE/</EA/AEEEEEE</EE/EE/EEE/</EAE/EEEAEEEEEEEEEE<E<EEAEEEAA<AEAE<EEE/AAEAEEA<EEAEAEE/A/AE/AEEA<<E<AAE/E/A6AE<EEEE/E/AAA/A///6<</<//</A</A	0
NB501288_65_H3WN3BGXY:1:11105:18919:3531#ACGGTGGCGCGC/1	-	eGFP_recombinant\	280	GCCAGGAGCGCACCCTCTTCTTCAAGGCCGTCGGCAACTACCAGACCCGCGCCGAGGTGAAGTTCGAGGGCGACACCCTGGTGAACCGCATCGAGCTGAAGGGCATCGACTTCAAGGAGGACGGCAACATCCTGGGGCACAAGCTGGAGT	/AA//6/AEE</EE/<</E</EE/E<//<//<6///EE/AE/A6/A/<6//E<AE/A/</EE/EE////EEAEEEEEEEEE/</E<E<E/AEAAAEEEAEEEEAEEE<EEEEE/EE/E<EEEEEEEEEEEEEEEAEAEEEEEEEEAAAAA	0	108:A>C,119:A>T,122:A>C,135:A>C,149:T>G
NB501288_65_H3WN3BGXY:1:11105:11070:3941#ACGGTGGCGCGC/1	-	eGFP_recombinant\	263	CATGCCCGAAGTCTACGTCCAGGAGCGCACCATCTTCTTCAAGGACGACTTCAACTACAAGACGCGCGCCGAGGTGAAGTTCGAGGGCGACACCCTGGTGAACCGCATCGAGCTGAAGGGCATCGACTTCAAGGAGGACGGCAACATCCT	6/EE/<<<EA/<EAEEA/A6/<//A<6/EE<E//E//<AA/EA///AE<//A6EE/<//<<66/E//<6/E//6/EEEEAE<<EEE///E/E/A/AEEE/6/E//EEE/EEAEEE//E//AEE/<//EE6EEE/EAEE//EE//6AA/A/	0	86:C>G,99:G>T,100:G>T,138:G>T
NB501288_65_H3WN3BGXY:1:11105:7751:4654#ACGGTGGCGCGC/1	-	eGFP_recombinant\	212	CTTCAGCCGCTACCCCGACCACATGAAGCAGCACGACTTCTTCAAGTCCGCCATGCCCGAAGGCTACGTCCAGGAGCGCACCATCTTCTTCAAGGACGACGGCAACTACAAGACCCGCGCCGAGGTGAAGTTCGAGGGCGACACCCTGGT	AAEEEAAAEEEEEEEEEEEEEEEEEEEAEEEEEEEEEEEEEEEEEEEEEEEEEEEEEEEEEEEEEEEEEEEEAEEEEEEEEEEEEEEEEEEEEEEEEEEEEEEEEEEEEEEEEEEEEEEEEEEEEEEEEEEEEEEEEEEEEEEEEAAAAA	0
NB501288_65_H3WN3BGXY:1:11105:11492:4760#ACGGTGGCCCCC/1	-	eGFP_recombinant\	546	TACCAGCAGAACACCCCCATCGGCGACGGCCCCGTGCTGCTGCCCGACAACCACTACCTGAGCACCCAGTCCGCCCTGAGCAAAGACCCCAACGAGAAGCGCGATCACATGGTCCTGCTGGAGTTCGTGACCGCCGCCGGGATCACTCTC	/EAA6AEEA<<EAEAEEA/AEEEEEEEEAEEEEEEEAEEEAAEEEAEAEEEEEE/EEE<<EEEEEEEEAEEEEEEEEEEAEEEEEEEEEEEEEEEEEEEEEEEE/EEEEEEEEEEEEEEEEEEEEEEEEEEEEEEEEEEEEEEEEAAAAA	0
NB501288_65_H3WN3BGXY:1:11105:3969:4985#ACGGTGGCGCAG/1	+	eGFP_recombinant\	537	GCCGACCACTACCAGCAGAACACCCCCATCGGCGACGGCCCCGTGCTGCTGCCCGACAACCACTACCTGAGCACCCAGTCCGCCCTGAGCAAAGACCCCAACGAGAAGCGCGATCACATGGTCCTGCTGGAGTTCGTGACCGCCGCCGGG	AAAAAEEEEEEEEEEEEEEEEEEE<AAAE<E<AEEAEAE</A<EEAEEAEEE6EAEEEE66EEAE6A<A<A6EAAAAEE//6<A6/A/E6AAAE/6A/6/E6A///AA//66/E6/6/////</6/6/A//E</////</////////6/	0
NB501288_65_H3WN3BGXY:1:11105:21990:5731#ACGGTGGCGCGC/1	-	eGFP_recombinant\	141	ATCTGCACCACCGGCAAGCTGCCCGTGCCCTGGCCCACCCTCGTGACCACCCTGACCTACGGCGTGCAGTGCTTCAGCCGCTACCCCGACCACATGAAGCAGCACGACTTCTTCAAGTCCGCCATGCCCGAAGGCTACGTCCAGGAGCGC	/E<<AAAA<AAE<EEEEAAEAEEAEEAEEEEEEEEAEEEEEEA<EEEEEEEAEAEEEEEEEEEEEEEEA/EAEEEEEEEEEEEEEEEEEEAEEEEEEEEEEEEEEEEEEEEAEEEEEEEEEEEEEEEEEEEEEEEEEEEEEEEEEAAAAA	0
NB501288_65_H3WN3BGXY:1:11105:7507:6412#ACGGTGGCGCGC/1	+	eGFP_recombinant\	244	ACGACTTCTTCAAGTCCGCCATGCCCGAAGGCTACGTCCAGGAGCGCACCATCTTCTTCAAGGACGACGGCAACTACAAGACCCGCGCCGAGGTGAAGTTCGAGGGCGACACCCTGGTGAACCGCATCGAGCTGAAGGGCATCGACTTCA	AAAAAEEEEEEEEEEEEEEEEEEEEEEEEEEEEEEEEEEEEEEEEEEEEEEEEEEEEEEEEEEEEEEEEEEEEEE/AEEE<E6AEE/AEEEEEEEEEEEE<<EEEEEEEEA</A<EEEEA/A//6AE6EE<AEAEAEEEA<EEEEAEAA<	0
NB501288_65_H3WN3BGXY:1:11105:22081:6504#ACGGTGGCGCGC/1	-	eGFP_recombinant\	5	GAGCAAGGGCGAGGAGCTGTTCACCGGGGTGGTGCCCATCCTGGTCGAGCTGGACGGCGACGTAAACGGCCACAAGTTCAGCGTGTCCGGCGAGGGCGAGGGCGATGCCACCTACGGCAAGCTGACCCTGAAGTTCATCTGCACCACCGG	AAAE</6<<</<6/AAA/EEAEEEA<<AEAAAE//E<E/EA/A6/E<EAE/AAEEAEA/AE<EEEEEAEEAAEE/AEEEEEEEEE/EA6EAAEEA6A6EAEEAAEEEAE/EEAEE/EEEEEEAAEEEE/EEEEEAEEE/EEEAEEAAAAA	0
NB501288_65_H3WN3BGXY:1:11105:18185:6620#ACGGTGGCGCGC/1	+	eGFP_recombinant\	567	GGCGACGGCCCCGTGCTGCTGCCCGACAACCACTACCTGAGCACCCAGTCCGCCCTGAGCAAAGACCCCAACGAGAAGCGCGATCACATGGTACTGCAGGAGTTCGTGACCGCCGACGGGATCACTCTCGGCATGGACGAGCTGTACAAG	/6AAA///<EAEE/A/EE/EEE/EAA//E/EEEEEAE<EE/AEEE/A/AAA/A6A6AE</EEE/E6/6AAE</EEAE6/E6/6EEEAAEA/E/E6/6/</A/<A////A6/6/////6////<<//6<A///<//AE6/</<66/<6<//	0	92:C>A,97:T>A,115:C>A
NB501288_65_H3WN3BGXY:1:11105:6547:6765#ACGGTGGCGCGC/1	+	eGFP_recombinant\	270	GAAGGCTACGTCCAGGAGCGCACCATCTTCTTCAAGGACGACGGCAACTACAAGACCCGCGCCGAGGTGAAGTTCGAGGGCGACACCCTGGTGAACCGCATCGAGCTGAAGGGCATCGACTTCAAGGAGGACGGCAACATCCTGGGGCAC	AAAAAEEE</EEEEEEEEEEEEE<EEAEEEEEEEEEEEAEEEEEE/EAEA/AEEAE/6AEE<AEEEEAEEEEEEAAEEAEEEEEA<6EEEAEEAE<<E<AEEE<EEEE</EE/EEEEE/EA<EEEEEE/EAA<AEE/EAEEAA/EEAEE<	0
NB501288_65_H3WN3BGXY:1:11105:20342:6804#ACGGTGGCGCGC/1	-	eGFP_recombinant\	540	CACCACTACCAGCAGAACACCCCCATCGGCGACGGCCCCGTGCTGCTGCCCGACAACCACTACCTGAGCACCCAGTCCGCCCTGAGCAAAGACCCCAACGAGAAGCGCGATCACATGGTCCTGCTGGAGTTCGTGACCGCCGCCGGGATC	/EAEEE/EEEEEEEA<EEEEEEEEEE<AEEEEEEAEEEEEEEAAEE/EEEEEEEEAEEEEAEEEEAEAEEEEEEEEEEEEEEEEEEEEEEEEEEEEEEEEEEEEEEEEEEAEEEEEEEEEEEEEEEEEEEEEEEEEEEEEEEEEEAAAAA	0	149:G>C
NB501288_65_H3WN3BGXY:1:11105:2468:7125#ACGGTGGCGCGC/1	+	eGFP_recombinant\	306	GACGACGGCAACTACAAGACCCGCGCCGAGGTGAAGTTCGAGGGCGACACCCTGGTGAACCGCATCGAGCTGAAGGGCATCGACTTCAAGGAGGACGGCAACATCCTGGGGCACAAGCTGGAGTACAACTACAACAGCCCCAACGTCTAT	A/AAAEEEEEEEEEEEEEEEEEEEEEEEEEAEEEEEEEEEEEEEEE/EAEEEEEEEAEAEEEAAEEEE/AAEEEAEE<EEEAEEEEAEEEEEEAAEEEAEAEEEEEEAEEA<EEEAEAE/AEAAEAE/A<EE</A/AAA66//E<E/AEE	0	139:A>C
NB501288_65_H3WN3BGXY:1:11105:14455:7447#ACGGTGGCGCGC/1	+	eGFP_recombinant\	269	CGAAGGCTACGTCCAGGAGCGCACCATCTTCTTCAAGGCCGACGGCAACTACAAGACCCGCGCCGAGGTGAAGTTCGAGGGCGCCACCCTGGTGAACCGCATCGCGCTGAAGCGCATCGACTTCAAGGAGGACGGCAACATCCTGGGGCA	AAAAAEEEEAEEEEEEAEEEEEEEEEEEE/EEEEEEEE/EA/EEEEEEEAEE/EEEEEE/EEAE<AE/AEEEEE/E/AA//AE/A/EEEEEEEEEE/EAE<EEE/EEE/<<E/AE/A/EEE</<AE/E/EEEE/<A/EAE//AE/AAEA/	0	38:A>C,83:A>C,104:A>C,112:G>C
NB501288_65_H3WN3BGXY:1:11105:9459:7515#ACGGTGGCGCGC/1	+	eGFP_recombinant\	227	CGACCACATGAAGCAGCACGACTTCTTCAAGTCCGCCATGCCCGAAGGCTACGTCCAGGAGCGCACCATCTTCTTCAAGGACGACGGCAACTACAAGACCCGCGCCGAGGTGAAGTTCGAGGGCGACACCCTGGTGAACCGCATCGAGCT	AAAAAEEEEEEEEEEEEEEEEEEEEEEEEEEEEEEEEEEEEEEEEEEEEEEEEEEEEEEEEEEEEEEEEEEEEEEEEEEEEEEEEEEEEEEEEEEEE<E<EEAEEEEEEEEEE/EEEEEEEEEEEAEEA<AAEEEE<AAAEAAEAAAEEA	0
NB501288_65_H3WN3BGXY:1:11105:13465:7924#ACGGTGGCGCGC/1	-	eGFP_recombinant\	2	CGTGAGCTTGGGCGAGGAGCTGTTCACCGGGGTGGTGCCCATCCTGGTCGAGCTGGACGGCGACGTAAACGGCCACAAGTTCAGCGTGTCCGGCGAGGGCGAGGGCGATGCCACCTACGGCAAGCTGACCCTGAAGTTCATCTGCACCAC	/AA<EEAAA6<<<6E<<EEEEAEAEEAEAAEEAAEEAEEEEEEEEEEEEEEAEEEEEEAAEEEEAEEEEE<AEAEEA/EEEEEEEEEE/EEEEEEEEEAEAEEEEEEEEEEEEEEEEEEEEEEEEEEEEEEEEEEEEEEEEEAEEAAAAA	0	141:A>T,142:A>T,149:G>C
NB501288_65_H3WN3BGXY:1:11105:3544:7978#ACGGTGGCGCGC/1	+	eGFP_recombinant\	340	AGTTCGAGGGCGACACCCTGGTGAACCGCATCGAGCTGAAGGGCATCGACTTCAAGGAGGACGGCAACATCCTGGGGCACAAGCTGGAGTACAACTACAACAGCCACAACGTCTATATCATGGCCGACAAGCAGAAGAACGGCATCAAGG	AAAAAEEEEEEEAEEEEEEEEEEE/EEEEAEEEEEEEEEEEEEEEEEEEEEEEEEEEEEEAEEEEAAEEEEEEEEEEEEEEEEEEEEEEEEAE/EEAEEEEEEEEAEE/EEEEEEAEE<EEEEAEE<EA<EAAEA/EE/EEEAAEEEEEA	0
NB501288_65_H3WN3BGXY:1:11105:10458:8780#ACGGTGGCGCGC/1	-	eGFP_recombinant\	399	GACGGCAACATCCTGGGGCACAAGCGGGAGTACAACTACAACAGCCACAACGTCTATATCATGGCCGACAAGCAGAAGAACGGCATCAAGGTGAACTTCACGAGCCGCCACAACATCGAGGACGGCAGCGTGCAGCTCGCCGACCACTAC	/A/<6<6AA/EA//</<</<A</<A//AA//EA//A/<A//A//A<E<</<A/A/<6//A/A//A/E/AEAEEEA<A///AAAA<EAAA/<//EAEE/EE/E</EEEE/EAEAEAAEE<<//EEEEEAEA/EEEEEEEEEE6EAEAAA6/	0	46:T>G,49:A>C,124:T>G
NB501288_65_H3WN3BGXY:1:11105:15417:8862#ACGGTGGCGCGC/1	-	eGFP_recombinant\	289	GCACCATCTTCTTCAAGGACGACGGCAACTACAAGACCCGCGCCGAGGTGAAGTTCGAGGGCGACACCCTGGTGAACCGCATCGAGCTGAAGGGCATCGACTTCAAGGAGGACGGCAACATCCTGGGGCACAAGCTGGAGTACAACTACA	<EE<E6AAEEEEAEEA<66EAEA</EEEEAEEEEEE<<AAEAAEAE/E<EEEEEEAEEA<EE<EEEEEEEAEEAEEEA6EAEEEEEEEEEE<6EEEAEEEEEEEAEEEEEEEEEEEEEEEEEEAEAAEEEEEEEEEE/EEEEEEEAAAAA	0
NB501288_65_H3WN3BGXY:1:11105:12323:8894#ACGGTGGCGCGC/1	-	eGFP_recombinant\	32	GGTGGTGCCCATCCTGGTCGAGCTGGACGGCGACGTAAACGGCCACAAGTTCAGCGTGTCCGGCGAGGGCGAGGGCGATGCCACCTACGGCAAGCTGACCCTGAAGTTCATCTGCACCACCGGCAAGCTGCCCGTGCCCTGGCCCACCCT	6/</EEE<EEE<<<EAE/EAEEEEEEEEAAEAEEA<EEE/EEEAEEEAEEEEE<EE/EAEEEE</EA<<EEEEE/EAE/EEEEEEEEAE<EAEA<EEEEEEEEEEE/EEE/E/AEEEEEEE/EEEEEEEEEEEE/EEEEEEEE6EAAAAA	0
NB501288_65_H3WN3BGXY:1:11105:26170:9182#ACGGTGGCGCGC/1	-	eGFP_recombinant\	320	CAAGACCCGCGCCGAGGTGAACTTCGAGGGCGACACCCTGGTGAACCGCATCCAGCTGAACGGCATCGACTTCAAGGAGGACGGCAACATCCTGGGGCACAAGCTGGAGTACAACTACAACAGCCACAACGTCTATATCATGGCCGACAA	//A/</<6/<EEAA//</<<A//EA///6EE</EEEEA</6E<//AE6<////////6/E/<E/EE/E//EEAEE/EE/EEEEAEEEEEEEEEEAEEEEEEE6EE6EEAEEEEEEEEAEEEEEEEEEEEEAEE6EAEEEE/AEEEAA/AA	0	89:G>C,97:G>C,128:G>C
NB501288_65_H3WN3BGXY:1:11105:11381:9985#ACGGTGGCGCGC/1	-	eGFP_recombinant\	134	GAAGTTCATCTGCACCACCGGCAAGCTGCCCGTGCCCTGGCCCACCCTCGTGACCACCCTGACCTACGGCGTGCAGTGCTTCAGCCGCTACCCCGACCACATGAAGCAGCACGACTTCTTCAAGTCCGCCATGCCCGAAGGCTACGTCCA	EEAAEE<EEE/<AEAEAAA<EEEEEA/AAEAEEEEE<AAEE<EEEEA/EEEEE/EEE/E<EEEEEEEEEEEEEEEAEEE66EEEEE/EEEEAEEEEEEEEEEEEEEEEEEEEEEEEEEEEEEEEEEEEEEEEEEEEEEEAEAEEEAAAAA	0
NB501288_65_H3WN3BGXY:1:11105:6842:10719#ACGGTGGCGCGC/1	-	eGFP_recombinant\	482	CATCAAGGTGAACTTCAAGATCCGCCACAACATCGAGGACGGCAGCGTGCAGCTCGCCGACCACTACCAGCAGAACACCCCCATCGGCGACGGCCCCGTGCTGCTGCCCGACAACCACTACCTGAGCACCCAGTCCGCCCTGAGCAAAGA	AA<<E66<//EE/E/AE6/EAEEEEAEEE<E/EEAE6AE///EEEAA<E<A6EAEE/E6E/E/EEEEEEEEE<EEEEEEEEEEAE//EEEEAEEEEEE/E/EEEA/EEEE/EEEEEEE6EEEEEEEEEEEEEE6EAEEEEAEEEEAAAAA	0
NB501288_65_H3WN3BGXY:1:11105:15587:10732#ACGGTGGCGCGC/1	-	eGFP_recombinant\	435	TACAACAGCCACAACGTCTATATCATGGCCGACAAGCAGAAGAACGGCATCAAGGTGAACTTCAAGATCCGCCACAACATCGAGGACGGCAGCGTGCAGCGCGCCGACCACTACCAGCAGAACACCCCCATCGGCGACGGCCCCGTGCTG	/EA/<EEAEEE<E///EEAE<<EE<</<E<6<E///EEE<AE</E/<EEE<AEE/</E/EEEEE/<E///6/6EEEEEEA/EEE/</EEEEEE</EEEAE/EEEA/EEAEEEAEAEEE/AA//AEEEEE/6EE/E/EAE/EE/EAAAA/A	0	49:T>G
NB501288_65_H3WN3BGXY:1:11105:20270:11607#ACGGTGGCGCGC/1	+	eGFP_recombinant\	54	CTGGACGGCGACGTAAACGGCCACAAGTTCAGCGTGTCCGGCGAGGGCGAGGGCGATGCCACCTACGGCAAGCTGACCCTGAAGTTCATCTGCACCACCGGCAAGCTGCCCGTGCCCTGGCCCACCCTCGTGACCACCCTGACCTACGGC	AAAAAEEEEEEEEEEEEEEEEEEEEEEEEEEEEEEEEEEEEEEEEEEEEAEEEAEAEEEEEEEEEAEEEEEEEEEAEEEEEEEEEEEEEEEEEEEE<EAEEEEEEEEEEAAAEEEAAEAE<EE/EEEEEEEEEAEAA<AEA<A<AAAEE<	0
NB501288_65_H3WN3BGXY:1:11105:4638:12292#ACGGTGGCGCGC/1	+	eGFP_recombinant\	55	TGGACGGCGACGTAAACGGCCACAAGTTCAGCGTGTCCGGCGAGGGCGAGGGCGATGCCACCTACGGCAAGCTGACCCTGAAGTTCATCTGCACCACCGGCAAGCTGCCCGTGCCCTGGCCCACCCTCGTGACCACCCTGACCTACGGCG	AAAAAEEEEEEEEEEEEEEEEEEEEEEEEEE<EEEEEAA<EEEEEEEEEEEEAEEEE<<<6EEEAAEAEEEEEEEE/EEEEEAEEEEEEEEEE<6EA6EEEEEEEEEA<<<EE<AEEEEA<AE<EEEAAEE/A6/A<E<A/<<<A<</<6	0
NB501288_65_H3WN3BGXY:1:11105:2201:12641#ACGGTGGCGCGC/1	-	eGFP_recombinant\	151	CCGGCAAGCTGCCCGTGCCCTGGCCCACCCTCGTGACCACCCTGACCTACGGCGTGCAGTGCTTCAGCCGCTACCCCGACCACATGAAGCAGCACGACTTCTTCAAGTCCGCCATGCCCGAAGGCTACGTCCAGGAGCGCACCATCTTCT	AAAAEEEEE<AEEEE<AEEEEAEEAEEAEEEEEEAEEAEEEEEEEEEEEEEEEEEEEEEEEEE6EEEEEEEEEEEEEEEEEEEEEEEEEEEEEEEEEEEEEEEEEEEEEEEEEEEAEEEEEEEEEEEEEEEEEEEEEEEEEEEEEAAAA/	0
NB501288_65_H3WN3BGXY:1:11105:19317:12965#ACGGTGGCGCGC/1	-	eGFP_recombinant\	201	GGCGTGCAGTGCTTCAGCCGCTACCCCGACCACATGAAGCAGCACGACTTCTTCAAGTCCGCCATGCCCGAAGGCTACGTCCAGGAGCGCACCATCTTCTTCAAGGACGACGGCAACTACAAGACCCGCGCCGAGGTGAAGTTCGAGGGC	AAAAEEEEA<6EEA<E<AA<EEEEEEEAA<EA/AEEEAEEEEEEEAEEEEAEEEEEEAEEEEEEAEEEEEEAEEAEEEEEAE<EEEEEEE<E<AEEEEEEEA/AAEEEAEEEEEEEEEEEEE<EAEEEEEE/AEAEEEEAEAEEAAAAAA	0
NB501288_65_H3WN3BGXY:1:11105:17347:13005#ACGGTGGCGCGC/1	+	eGFP_recombinant\	460	TGGCCGACAAGCAGAAGAACGGCATCAAGGTGAACTTCAAGATCCGCCACAACATCGAGGACGGCAGCGTGCAGCTCGCCGACCACTACCAGCAGAACACCCCCATCGGCGACGGCCTCGTGCTGCTGCCCGACAACCACTACCTGAGCA	AAAAAEEEEEEEEEEEEEEEEEEEEEEEEEEEEEEEEEEEEEEEAEE6EEEEEEEEEEEEEEEEEEEEEEEEEE<EAEEEE/E<EEEEEAAEAEEEEEEEEA<EEE6AEAEE6EAA<EAAAEAEAEEEA/<<6AA<EAEAE/66A<AA66	0	117:C>T
NB501288_65_H3WN3BGXY:1:11105:21799:13153#ACGGTGGCGCGC/1	-	eGFP_recombinant\	99	GGCGAGGGCGATGCCACCTACGGCAAGCTGACCCTGAAGTTCATCTGCACCACCGGCAAGCTGCCCGTGCCCTGGCCCACCCTCGTGACCACCCTGACCTACGGCGTGCAGTGCTTCAGCCGCTACCCCGACCACATGAAGCAGCACGAC	<A<AEEA<A<E<AAEEEA/EA6AEEAAAEEEAAE<EE<EEEEEEEEEEEE/EEEAEEEEEEEEEEAEEAEAEEEEEAEEEE<EEEEEEEEAEEEEAEEEEEEEEEE/EEEE/EEAEEEEEEAEEEAEEAEEEEEE/EAEEEEEEEAAAAA	0
NB501288_65_H3WN3BGXY:1:11105:9095:13422#ACGGTGGCGCGC/1	+	eGFP_recombinant\	92	CGGCGAGGGCGAGGGCGATGCCACCTACGGCAAGCTGACCCTGAAGTTCATCTGCACCACCGGCAAGCTGCCCGTGCCCTGGCCCACCCTCGTGACCACCCTGACCTACGGCGTGCAGTGCTTCAGCCGCTACCCCGACCACATGAAGCA	AAAAAEEEEEEEEEEEEEEEEEAEEEEEEEEAEEEEEEEEEEEEEEEEEAEEEEE/EE<EEEEEEEEEEEEEEEEEEEAEEEEE/6EEEEEEEEE/EA/EEEE<EAEEEEEEEEEEEEEEEEEEEEEEEEE/EAAAA/EEEE<EE<EEAA	0
NB501288_65_H3WN3BGXY:1:11105:8843:13762#ACGGTGGCGCGC/1	-	eGFP_recombinant\	387	GACTTCAAGGAGGACGGCAACATCCTGGGGCACAAGCTGGAGTACAACTACAACAGCCACAACGTCTATATCATGGCCGACAAGCAGAAGAACGGCATCAAGGTGAACTTCAAGATCCGCCACAACATCGAGGACGGCAGCGTGCAGCTC	EEEEEEEA<AEAAEE<EEEEEEEEEEAAAAEAEEEEEEAAEEEEEEEEEEEEEEEEEEEEEEEEEEEEEEEEEEEEEEEEEEEEEEEEEEEEEEEEEEEEEEEEEEEEEEEEEEEEEEEEEEEEEEEEEEEEEEEEEEEEEEEEEAAAAA	0
NB501288_65_H3WN3BGXY:1:11105:15794:13943#ACGGTGGCGCGC/1	+	eGFP_recombinant\	27	ACCGGGGTGGTGCCCATCCTGGTCGAGCTGGACGGCGACGTAAACGGCCACAAGTTCAGCGTGTCCGGCGAGGGCGAGGGCGATGCCACCTACGGCAAGCTGACCCTGAAGTTCATCTGCACCACCGGCAAGCTGCCCGTGCCCTGGCCC	6AAAAEEEEEAEE/EAEAEEEEEEEEAEE/EEEEEEEEEEEEEEEEEEEEEEEEEEEEEEE/EEEEEEEEEEEEAEEEEEEEAE/EEEEEEEAEEEEEEEEEAEEEEEEEE<EE/EEEEEAEEAAEEEEEEEAA<EA6<EEAAAAEEEAA	0
NB501288_65_H3WN3BGXY:1:11105:5916:14635#ACGGTGGCGCGC/1	+	eGFP_recombinant\	412	TGGGGCACAAGCTGGAGTACAACTACCACCGCCACAACGTCTATATCATGGCCGACAAGCAGAAGAACGGCATCAAGGTGAACTTCAAGATCCGCCACAACATCGAGGACGGCAGCGTGCAGCTCGCCGACCACTACCAGCAGCACACCC	AAAAAE6EA66E66/E///E/EA66E//A/AEE/E/EEEEE//AAEEEE/AE<EEAA/AEAE/AEE/E<EEEEEEAEE//A/E/AEEEEEEE/<EEEAE/E/A/E//EEE<</EAE<E/66/</<//<<AAA<A</6/<<AEA/<A/<</	0	26:A>C,29:A>C,143:A>C
NB501288_65_H3WN3BGXY:1:11105:17155:15021#ACGGTGGCGCGC/1	-	eGFP_recombinant\	242	GCACGACTTCTTCAAGTCCGCCATGCCCGAAGGCTACGTCCAGGAGCGCACCATCTTCTTCAAGGACGACGGCAACTACAAGACCCGCGCCGAGGTGAAGTTCGAGGGCGACACCCTGGTGAACCGCATCGAGCTGAAGGGCATCGACTT	<A<A<EEEEEEE<EEEEA<<//EEEEAEAEEEA<EEEEAE<<6<EE<AE/EEEAE/EE/<EEEEEEEEEEEAEEEEEAAEEA<E<E/A<EEAEEEEEEEEEAEEAEEEEEEEEEE/EEEAAEEAEEEEAE/EEEEEEEEE/EEEEAAAA/	0
NB501288_65_H3WN3BGXY:1:11105:6667:15055#ACGGTGGCGCGC/1	+	eGFP_recombinant\	484	TCAAGGTGAACTTCAAGATCCGCCACAACATCGAGGACGGCAGCGTGCAGCTCGCCGACCACTACCAGCAGAACACCCCCATCGGCGACGGCCCCGTGCTGCTGCCCGACAACCACTACCTGAGCACCCAGTCCGCCCTGAGCAAAGACC	AAAAAEEEEEEEEEEEEAEEEEEEEEEEEEEEEEEEEEEEEEEEEEEEEEEEE<EEE/AEEEEEAEEEAEEAEEEEA<EAAEAEEAEEAEEEEE<EEEEEEEEEEEAEEEE<EE/AEEA<EEAEA<E/<AEE<<AA<<A/<EAAEEEAA6	0
NB501288_65_H3WN3BGXY:1:11105:12134:15790#ACGGTGGCGCGC/1	+	eGFP_recombinant\	247	ACTTCTTCAAGTCCGCCATGCCCGAAGGCTACGTCCAGGAGCGCACCATCTTCTTCAAGGACGACGGCAACTACAAGACCCGCGCCGAGGTGAAGTTCGAGGGCGACACCCTGGTGAACCGCATCGAGCTGAAGGGCATCGACTTCAAGG	/AAAAEEEEEEEEEEEEEEEEEAEEEEEEEEEAEEEAEEEEAEE/EEEE6EEEEEEEAEEEEEEEEEEEEE<EAEE/AEAEEAEAAEEEE<AEEAE/AEEEEEE/AE/<AAEE/EEEEE6AAEEEEAEA<66/AE/<EEEE<<AA<<AEA	0
NB501288_65_H3WN3BGXY:1:11105:20836:16584#ACGGTGGCGCGC/1	-	eGFP_recombinant\	516	GAGGACGGCAGCGTGCAGCTCGCCGACCACTACCAGCAGAACACCCCCATCGGCGACGGCCCCGTGCTGCTGCCCGACAACCACTACCTGAGCACCCAGTCCGCCCTGAGCAAAGACCCCAACGAGAAGCGCGATCACATGGTCCTGCTG	/EA<AA6AAEEAEEEEEAEEAAEEEEEEEEAEEEEEEEEEEEEEEEEEEEEEAEEEEEEEEEEEEEEEEEEEEEEEEEEEEEEEAEEEEEEEEEEEEEEEEEEEEEEEEEEEEEEEEEEEEEEEEEEEEEEEEEEEEEEEEEEEEAAAAA	0
NB501288_65_H3WN3BGXY:1:11105:15491:16817#ACGGTGGCGCGC/1	+	eGFP_recombinant\	285	GAGCGCACCATCTTCTTCAAGGACGACGGCAACTACAAGACCCGCGCCGAGGTGAAGTTCGAGGGCGACACCCTGGTGAACCGCATCGAGCTGAAGGGCATCGACTTCAAGGAGGACGGCAACATCCTGGGGCACAAGCTGGAGTACAAC	AAAAAEEEEEEEEEEEEEEEAEEEEEAEEEEEEEEEEEE6EEE/E/EEEEEEEEEEEEEAEA/EAAE/EEEEEA<EAAEE/A<EEEEEAAEE/EEEE//EEE/EEEEEAEAAEAE<AEE6A<E//6EA<//AEE<AA<AE<EE/A<<//6	0
NB501288_65_H3WN3BGXY:1:11105:18509:16844#ACGGTGGCGCGC/1	+	eGFP_recombinant\	272	AGGCTAAGTCCAGGAGCGCACCATCTTCTTCAAGGACGACGGCAACTACAAGACCCGCGCCGAGGTGAAGTTCGAGGGCGACACCCTGGTGAACCGCATCGAGCTGAAGGGCATCGACTTCAAGGAGGACGGCAACATCCTGGGGCACAA	AAAAAEEEEEEEEEEEEEEEEEEEEEEAEEEEEEEEEEEEEEEEEEEEEEEEEEAEEEEEAEEEEEEEAEAAAAEEAEEEAE<<E6E<EEEEEEEEEEE<EEEEEEEEE<<A/AEEEEEA<EEEEEEAEEAE<AEEE<EEE/EEA<<AA<	0	6:C>A
NB501288_65_H3WN3BGXY:1:11105:21162:17580#ACGGTGGCGCGC/1	+	eGFP_recombinant\	157	AGCTGCCCGTGCCCTGGCCCACCCTCGTGACCACCCTGACCTACGGCGTGCAGTGCTTCAGCCGCTACCCCGACCACATGAAGCAGCACGACTTCTTCAAGTCCGCCATGCCCGAAGGCTACGTCCAGGAGCGCACCATCTTCTTCAAGG	AAAAAEEEEEEEEEEEEEEE6EAEEEEEEAEEEEEEEEEEEEEEEEEEEEEEEEEEEEEEEEEEEE/EEEEE/EEEEEEEAEEEEEE/EEEEEEEAEEEEEEEAEEEEEEEEAEEEEEEEAEEAAEEEEEEAAEAEE/EEEEAEEAEEEE	0
NB501288_65_H3WN3BGXY:1:11105:7830:17696#ACGGTGGCGCGC/1	+	eGFP_recombinant\	205	TGCAGTGCTTCAGCCGCTACCCCGACCACATGAAGCGGCACGACTTCTTCAAGTCCGCCATGCCCGAAGGCTACGTCCAGGAGCGCACCATCTTCTTCAAGGACGACGGCAACTACAAGACCCGCGCCGAGGTGAAGTTCGAGGGCGACA	AAAAAEEEEEEEEEEEEEAEAEEEEEEEEEEEEEEAEEEEEEEEEEEEEEEEEEEE<EEEEEAEEEEEEEEEEEEEEEEEEEEEAEEEEEEEEEEEEEEEEEAEEAEEEE/EEE/E/AE/</EEEA/<EEEEAE/EAAEA/<AAEA</A/	0	36:A>G
NB501288_65_H3WN3BGXY:1:11105:11452:17921#ACGGTGGCGCGC/1	+	eGFP_recombinant\	235	TGAAGCAGCACGACTTCTTCAAGTCCGCCATGCCCGAAGGCTACGTCCAGGAGCGCACCATCTTCTTCAAGGACGACGGCAACTACAAGACCCGCGCCGAGGTGAAGTTCGAGGGCGACACCCTGGTGAACCGCATCGAGCTGAAGGGCA	AAAAAEEEEEEEEEEEEEEEEEEEEAEEEEEEEEEEEEEEEEEEEEEEEEEEEEEEAEEAEEEEEEEEEEEEEEEAEEEEE<EEEEEEE/EEEEEE<EE</E/EEEE<AAAEEEAAE/EEEA<<AE<///E<EE/EAEEE<AE<<AE<</	0
NB501288_65_H3WN3BGXY:1:11105:20085:17945#ACGGTGGCGCGC/1	-	eGFP_recombinant\	417	CACAAGCTGGAGTACAACTACAACAGCCACAACGTCTATATCATGGCCGACAAGCAGAAGAACGGCATCAAGGTGAACTTCAAGATCCGCCACAACATCGAGGACGGCAGCGTGCAGCTCGCCGACCACTACCAGCAGAACACCCCCATC	EEAAEA<<AAA<A<AAEA/AAE</EAEAEEEAAEEEEEAEEA<EAAEEEEEEEEEEEEEEEEEEEEE/EEEEEEEEEAEAEEEEEEEEEEEEAEEEEEEEEAEEEEEEEEEEAEEEEEEEEEEEEEEEEAEEEEEEEEEEEEEEEAAAAA	0
NB501288_65_H3WN3BGXY:1:11105:22869:18157#ACGGTGGAGCGC/1	-	eGFP_recombinant\	519	GACGGCAGCGTGCAGCTCGCCGACCACTACCAGCAGAACACCCCCATCGGCGACGGCCCCGTGCTGCTGCCCGACAACCACTACCTGAGCACCCAGTCCGCCCTGAGCAAAGACCCCAACGAGAAGCGCGATCACATGGTCCTGCTGGAG	AA<<<EEAA</AAEAE/AEAEEEEEEEEEEEE/EAAEA/EE<EEEEAE6EEEEEE6EEEEEEEEA6EEE/EEEEEEEEEEEE/EEEEEEEEEEEEEEEEEEEEEEEEEEEEEEAEEEEEEEEEEEEE<EEAEEEEEEEEEEAEEEAAAAA	0
NB501288_65_H3WN3BGXY:1:11105:13913:18611#ACGGTGGCGCGC/1	+	eGFP_recombinant\	426	GAGTACAACTACAACAGCCACAACGTCTATATCATGGCCGACAAGCAGAAGAACGGCATCAAGGTGAACTTCAAGATCCGCCACAACATCGAGGACGGCAGCGTGCAGCTCGCCGACCACTACCAGCAGAACACCCCCATCGGCGACGGC	/AA/AEAE/AE/EEAE////EAEEEEEEEEEEE/E/AAEEEE/EAAE/EEEEE6EE/EAEEAA/EEEEEEEEE/EEA/E<6/AEAEEEEEEEEAEEEEEEEEEEE/AAEE<AEAA/6E/E<EE6E//<EEEEEAA//<</<A<AAEA//6	0
NB501288_65_H3WN3BGXY:1:11105:3934:18781#ACGGTGGCGCGC/1	-	eGFP_recombinant\	157	AGCTGCCCGTGCCCTGGCCCACCCTCGTGACCACCCTGACCTACGGCGTGCAGTGCTTCAGCCGCTACCCCGACCACATGAAGCAGCACGACTTCTTCAAGTCCGCCATGCCCGAAGGCTACGTCCAGGAGCGCACCATCTTCTTCAAGG	EEEEEAEAA/EEEEAAA<AEAEEE/EEEAEEEEEEE<EEEEEEEAAAA<EEEEEEEEAEEEEAAEEEEEEEEAEEEEEEEEEEEEEEEEEEEEEEEEEEEEEEEEEEEEEEEEEEEEEEEEEEAEEEEEEEEEEEEEEEEEEEEEAAAAA	0
NB501288_65_H3WN3BGXY:1:11105:9417:19182#ACGGTGGCGCGC/1	+	eGFP_recombinant\	163	CCGTGCCCTGGCCCACCCTCGTGACCACCCTGACCTACGGCGTGCAGTGCTTCAGCCGCTACCCCGACCACATGAAGCAGCACGACTTCTTCGAGTCCGCCATGCCCGAAGGCTACGTCCAGGAGCGCACCATCTTCTTCAAGGACGACG	AA/AA/AEEE6EE//EAEEEAAEA<EA/EEEAE/EAEEEEEAE/AAEAE6EEEEAE/AE/E/EAEEEE/AEE<<EEEE/AEEEEEEAEE6E6/EE/AA<6AAE<AEE<EEEAEEEA<EAAAAEEEEE<<AE<<<AEE<EEAAAEEE//66	0	92:A>G
NB501288_65_H3WN3BGXY:1:11105:13236:19237#ACGGTGGCGCGC/1	-	eGFP_recombinant\	424	TGGAGTACAACTACAACAGCCACAACGTCTATATCATGGCCGACAAGCAGAAGAACGGCATCAAGGTGAACTTCAAGATCCGCCACAACATCGAGGACGGCAGCGTGCAGCTCGCCGACCACTACCAGCAGAACACCCCCATCGGCGACG	<A<EEEEEEEEEEEEEEEAEEEEEAEE<EEEAEEEEE/EEEEEEEE<EEAE/AEEE/EEEEEEE<EE<EEEEEEEEEEEE/EEEEEEEEEEEEEEEEE/EEEEEE<EEEEEEEEEEAEEEEEEEAAAEEEEEEEEE//AEEEEEEAAAAA	0
NB501288_65_H3WN3BGXY:1:11105:13750:19654#ACGATGGAGCGC/1	-	eGFP_recombinant\	43	TCCTGGTCGAGCTGGACGGCGACGTAAACGGCCACAAGTTCAGCGTGTCCGGCGAGGGCGAGGGCGATGCCACCTACGGCAAGCTGACCCTGAAGTTCATCTGCACCACCGGCAAGCTGCCCGTGCCCTGGCCCACCCTCGTGACCACCC	<</A<6//6<AA<AAEA<AAAE<EEEEEAAEEEE/E/E6/EEEEEEE<EE6E<EEE<AEAAEEEEEEEEEEEEEAEEAAE/EEEEAEEAEE6EEEEEEEEEEEEEEEEE/AAEEEEAEEEA<EEEEEAA<AAEEEEAEEEEEEEEAAA6A	0
NB501288_65_H3WN3BGXY:1:11105:5339:19718#ACGGTGGCGCGC/1	-	eGFP_recombinant\	26	CACCGGGGTGGTGCCCATCCTGGTCGAGCTGGACGGCGACGTAAACGGCCACAAGTTCAGCGTGTCCGGCGAGGGCGAGGGCGATGCCACCTACGGCAAGCTGACCCTGAAGTTCATCTGCACCACCGGCAAGCTGCCCGTGCCCTGGCC	A<AAA<A6AEA/EEEAA/AAE<EAEEEAAEEEEEE/EAEEEEEEE<A/EEE/<EEEEAEEE//E/EEAEAEE66EEEEEAAEAE/EEEAE/EEEEEEAEE</EEE<EA6EEA6EEE/EE<A/EE6EE</EEEEEEEEEEE/EEEEAAA6A	0
NB501288_65_H3WN3BGXY:1:11105:2899:20029#ACGGTGGCGCGC/1	+	eGFP_recombinant\	160	TGCCCGTGCCCTGGCCCACCCTCGTGACCACCCTGACCTACGGCGTGCAGTGCTTCAGCCGCTACCCCGACCACATGAAGCAGCACGACTTCTTCAAGTCCGCCATGCCCGAAGGCTACGTCCAGGAGCGCACCATCTTCTTCAAGGACG	AAAAAEEEEAEEEEEEE/EAEEEEEE6EE/EEEEEEAEEEEEEAEEEEEEEEE/EAEEEEEEE/EEA<EEEEEEEEEEEEEAEEEEEAE<EEEEEEEEEA<<AA6EEAA6E/EEEE<EEAA/AAEEEAEE6</AEEAEEA<E<AA/AAEA	0
NB501288_65_H3WN3BGXY:1:11105:3649:20093#ACGGTGGCGCGC/1	-	eGFP_recombinant\	520	ACCGCAGCGTGCAGCTCGCCGACCACTACCAGCAGAACACCCCCATCGGCGACGGCCCCGTGCTTCTGCCCGACAACGACTACCTGAGCACCCAGTCCGCCCTGAGCAAAGACCCCAACGAGAAGCGCGATCACATGGTCCTGCTGGAGT	/A/<AAAE<EE/E6///6/6//E/<E/<E/A/<6//<<<A//EEEAE/A/EE/EE/EE<E/E///A/6//EEA/E/E///E<A//6<E/EA/A6////AE////EA/6EEE6EEEEA/EEEAEAEEEEEE66/EE//A///A//6AAAAA	0	72:C>G,85:G>T,147:G>C
NB501288_65_H3WN3BGXY:1:11106:13882:1180#ACGGTGGCGCGC/1	+	eGFP_recombinant\	57	GACGGCGACGTAAACGGCCACAAGTTCAGCGTGTCCGGCGAGGGCGAGGGCGATGCCACCTACGGCAAGCTGACCCTGAAGTTCATCTGCACCACCGGCAAGCTGCCCGTGCCCTGGCCCACCCTCGTGACCACCCTGACCTACGGCGTG	AAAAAEEEEEEEEEEEEEEEEEEEEEEEEEEEEEEEEEEEEEEEEEAEEEEEEEEEE/EEE<EEEEEEEEEE6EEEEEEEEEEEEEEEEE/EEEEAEEEEEEEAEEA<<EEEEAAEEAEE/EA/EE<EAEEE/EEEEEEAAEA<AE/AEE	0
NB501288_65_H3WN3BGXY:1:11106:21445:1225#ACGGTGGAGCGC/1	-	eGFP_recombinant\	349	GCGACACCCTGGTGAACCGCATCGAGCTGAAGGGCATCGACTTCAAGGAGGACGGCAACATCCTGGGGCACAAGCTGGAGTACAACTACAACAGCCACAACGTCTATATCATGGCCGACAAGCAGAAGAACGGCATCAAGGTGAACTTCA	<</EEAAA66/<A6/EE<<EA/AAEEEEEAE</EEEAAAEEA/EEEAEEEAEEEEEEEEEEEEEEEEEEEEEEEEEEEEEEEEEEEEEEEEEEEEEEEEAEEEEEEEEEEEEEEEEEEEEEEEEEEEEEEEEEEE6EEEEEEEEEAAAAA	0
NB501288_65_H3WN3BGXY:1:11106:21068:1235#ACGGTGGAGCGC/1	+	eGFP_recombinant\	240	CAGCACGACTTCTTCAAGTCCGCCATGCCCGAAGGCTACGTCCAGGAGCGCACCATCTTCTTCAAGGACGACGGCAACTACAAGACCCGCGCCGAGGTGAAGTTCGAGGGCGACACCCTGGTGAACCGCATCGAGCTGAAGGGCATCGAC	AAAAAEEEEEEEEEEEEEEAAEEEEEAEEEEEEEEEEEEEEEEEEEEEAAEEEEEEE/EEAEAEEEEEEEEAEAEEEE/EEEAEEEEE/EAA6AEEE/EEE</AE//</AAE/A/<<A///E/E/66/6/A</6AE6<EEA/6<AAAA<6	0
NB501288_65_H3WN3BGXY:1:11106:3676:1405#ACGGTGGAGCGC/1	-	eGFP_recombinant\	14	CGAGGAGCTGTTCACCGGGGTGGTGCCCATCCTGGTCGAGCTGGACGGCGACGTAAACGGCCACAAGTTCAGCGTGTCCGGCGAGGGCGAGGGCGATGCCACCTACGGCAAGCTGACCCTGAAGTTCATCTGCACCACCGGCAAGCTGCC	<<EAAEAE<A/AAEEAEAAEAEE<AEEEEEEEEEEEEEE6EA<EEEA<EEEEEEEEEEA<AEEEEEEEEEEEEEEEEAEEAEEEEEAEAEEEEEAEEEEE6EEEEEEEEEEEEEEEEEEEEEEEEEEEEEEEEEEEEEEEEEEEEAAAAA	0
NB501288_65_H3WN3BGXY:1:11106:16457:2097#ACGGTGGAGCGC/1	+	eGFP_recombinant\	307	ACGACGGCAACTACAAGACCCGCGCCGAGGTGAAGTTCGAGGGCGACACCCTGGTGAACCGCATCGAGCTGAAGGGCATCGACTTCAAGGAGGACGGCAACATCCTGGGGCACAAGCTGGAGTACAACTACAACAGCCACAACGTCTATA	AAAAAEEEEEEEEEEEEEEEEEAEEEEEEEEEEEEEEAEEEEEEEEEEEEEEEEEEE/EEEEEEEEEEEEEEEEEEEEEEE/EEEEEEEEEEEEEEEEEEE/EEEEEEEEEEEEEAEAEEAAEEE<EEEEAE/E6EEA<EEEEEAAEAE/	0
NB501288_65_H3WN3BGXY:1:11106:5342:2166#ACGGTGGAGCGC/1	+	eGFP_recombinant\	67	TAAACGGCCACAAGTTCAGCGTGTCCGGCGAGGGCGAGGGCGATGCCACCTACGGCAAGCTGACCCTGATGTTCATCTGCACCACCGGCAAGCTGCCCGTGCCCTGGCCCACCCTCGTGACCACCCTGACCTACGGCGTGCAGTGCTTCA	AAAAAEEEEEEEEEEEEEEEEEEEEEEEEEEEEEEEEEEEEEEEEEEAEEE/EEEEEEEEEE/EEEEEEEEEEEEEEEEAAEE/EEEEEEEEEEEEEEEEEEEEEEE<EA/EEEEEEEE<EE/AEEEE<EEEEEEEAAEEAAEEEAEAE/	0	69:A>T
NB501288_65_H3WN3BGXY:1:11106:12328:2427#ACGGTGGAGCGC/1	+	eGFP_recombinant\	311	CGGCAACTACAAGACCCGCGCCGAGGTGAAGTTCGAGGGCGACACCCTGGTGAACCGCATTGAGCTGAAGGGCATCGACTTCAAGGAGGACGGCAACATCCTGGGGCACAAGCTGGAGTACAACTACAACAGCCACAACGTCTATATCAT	AAAAAEEEEEEEEEEEEEEEEEEEEEEEEEEEEEEEEEEEEEE/EEEEEEEEAEEEEEEEEEAEEEEEEEEEEAEEEEEEEEEAEEEEEEEEEEEAEEEEEE<<EEEAA/AEEEEEEEEEEEEEEEEEEE<<<<<AE<EAEA/A/AEAEA	0	60:C>T
NB501288_65_H3WN3BGXY:1:11106:17026:2517#ACGGTGGAGCGC/1	+	eGFP_recombinant\	499	AGATCCGCCACAACATCGAGGACGGCAGCGTGCAGCTCGCCGACCACTACCAGCAGAACACCCCCATCGGCGACGGCCCCGTGCTGCTGCCCGACAACCACTACCTGAGCACCCAGTCCGCCCTGAGCAAAGACCCCAACGAGAAGCGCG	AAAAAEEEEEEEEEEEAEEEEEAEEEEEAEAEEEEEEEEEEEEEE/EEEEEEEEEE/EE6EEAEEEEAAE<A/EEEEEEEEAEAEEEEEEEEEAEEEEE<EE<E<EEEEEEEAEAEEEEEEEAEE<EEEEEAAEEAAAEEAEE<<E6A</	0
NB501288_65_H3WN3BGXY:1:11106:16832:2571#ACGGTGGAGCGC/1	+	eGFP_recombinant\	434	CTACAACAGCCACAACGTCTATATCATGGCCGACAAGCAGAAGAACGGCATCAAGGTGAACTTCAAGATCCGCCACAACATCGAGGACGGCAGCGTGCAGCTCGCCGACCACTACCAGCAGAACACCCCCATCGGCGACGGCCCCGTGCT	AAAAAEEEEEEEEEEEEEEEEEEEEEE/EEAEAEAEEAEE//EEEEEEEEEEAEEEEE/EEEEEE/EEEA<EEEAEEEEEEAAEE/EAEEEEE<EAEAEAEE/AAAA<AAE<EEEE<<EEE/AEEEAA6<<E6A<<A<<AA<A66<<AAA	0
NB501288_65_H3WN3BGXY:1:11106:7230:2692#ACGGTGGAGCGC/1	+	eGFP_recombinant\	212	CTTCAGCCGCTACCCCGACCACATGAAGCAGCACGACTTCTTCAAGTCCGCCATGCCCGAAGGCTACGTCCAGGAGCGCACCATCTTCTTCAAGGACGACGGCAACTACAAGACCCGCGCCGAGGTGAAGTTCGAGGGCGACACCCTGGT	AAAAAEEEEEEEEEEEEEEEEEEEEEEEEEEEEEEEEEEEEEEEEEEEEEEEEEEEEEEEEEEEEEEEEEEEEEEEEEEEEEEEEEEEEEEEEEEEEEEEEEEEEEEAEEEEAEEEEEEE<EEEEEEEEE<EAEAEEEAE<A/<AEEAAA	0
NB501288_65_H3WN3BGXY:1:11106:15624:3035#ACGGTGGAGCGC/1	+	eGFP_recombinant\	33	GTGGTGCCCATCCTGGTCGAGCTGGACGGCGACGTAAACGGCCACAAGTTCAGCGTGTCCGGCGAGGGCGAGGGCGATGCCACCTACGGCAAGCTGACCCTGAAGTTCATCTGCACCACCGGCAAGCTGCCCGTGCCCTGGCCCACCCTC	AAAAAEEEE/EEEEEEEEEEEEEEEEEEEEEEEEEEEEEEEEEEEEEEEEEEEEEEEEEEEEEEEEEEAEEEEEEEEEEEE<EEEEEEEEEAEEEEAE<EEEEEEEEEEEEEEEEEAAAEEEEEAEEEEEEAEEEEA<AE/</<AAAAA<	0
NB501288_65_H3WN3BGXY:1:11106:14817:3850#ACGGTGGAGCGC/1	+	eGFP_recombinant\	40	CCATCCTGGTCGAGCTGGACGGCGACGTAAACGGCCACAAGTTCAGCGTGTCCGGCGAGGGCGAGGGCGATGCCACCTACGGCAAGCTGCCCCTGAAGTTCATCTGCACCACCGGCAAGCTGCCCGTGCCCTGGCCCACCCTCGTGACCC	AAAAAEEEEEEEEEEEEEEEEEEEAEEEEEEEEEEEEEEEEEEEEEEEE/EEAEEAEEEEA<AAEEEE<AEEAEAEEEEAEEEEAEEEE/AEAE//EAEEAAAEEEEAAEEAEEEAEEEAAEEA</EAEAAEEEEEE/AEEAEEAE/A<<	0	89:A>C,149:A>C
NB501288_65_H3WN3BGXY:1:11106:7740:3926#ACGGTGGAGCGC/1	+	eGFP_recombinant\	255	AAGTCCGCCATGCCCGAAGGCTACGTCCAGGAGCGCACCATCTTCTTCAAGGACGACGGCAACTACAAGACCCGCGCCGAGGTGAAGTTCGAGGGCGACACCCTGGTGAACCGCATCGAGCTGAAGGGCATCGACTTCAAGGAGGACGGC	/AAAAAEAAEEEA/EEEEEEAEAEAE/EA<A/EEAEEEEEEEEEE/AEEEEEE<AEAE/EE/E<EEA<A/EA//EE<EE/EEEEEE//EAE<AAEEE/EAEA//EE<EE<EE/EEEEE6/6EAEE/E/EEEEE<A/AA//AEEEE/6<E<	0
NB501288_65_H3WN3BGXY:1:11106:22834:4085#ACGGTGGAGCGC/1	-	eGFP_recombinant\	512	CATCGAGGACGGCAGCGTGCAGCTCGCCGACCACTACCAGCAGAACACCCCCATCGGCGACGGCCCCGTGCTGCTGCCCGACAACCACTACCTGAGCACCCAGTCCGCCCTGAGCAAAGACCCCAACGAGAAGCGCGATCACATGGTCCT	<EEEAE<EAAAAEEAAAEEEEEAA/AEA/AAEEAEAEEEEEEAEEEEEE//EEEEEEAEEEEEEEEEEAEEEEEEEEEEEEEEEAEEEEEEEEEEEEEEEEEEEEEEEEEEEEEEEEEEEEEEEEEEEEEEEEEEEEEEEEEEEEAAAAA	0
NB501288_65_H3WN3BGXY:1:11106:3776:4175#ACGGTGGCGCGC/1	-	eGFP_recombinant\	167	GCCCTGGCCCACCCTCGTGACCACCCTGACCTACGGCGTGCAGTGCTTCAGCCGCTACCCCGACCACATGAAGCAGCACGACTTCTTCAAGTCCGCCATGCCCGAAGGCTACGTCCAGGAGCGCACCATCTTCTTCAAGGACGACGGCAA	/E<EAAAAEEEEE</EEAEEEEEEEEEEEEEEEEEAEEAEEE<EAEEEEEEEEEEEEEEEEEEEEEEEEEEEEEEEEEEAEEEEEEEEEEEEEEEEEEEEEEEEEEEEEEEEEEEEEEEEEEEEEEEEEEEEEEEEEEEEEEEEEAAAAA	0
NB501288_65_H3WN3BGXY:1:11106:21425:4464#ACGGTGGAGCGC/1	-	eGFP_recombinant\	375	CTGAAGGGCATCGACTTCAAGGAGGACGGCAACATCCTGGGGCACAAGCTGGAGTACAACTACAACAGCCACAACGTCTATATCATGGCCGACAAGCAGAAGAACGGCATCAAGGTGAACTTCAAGATCCGCCACAACATCGAGGACGGC	/<6EA66<AEAAAEEEAAAA<AEEEEE6EEEEEEEEAEEAAEEAEEEEEEEEEEEEEEEEAAEEEEEEEEE/EE/EAEEE/EE/EEEEEAEEEEEEEEEEEEEEEEEEEAEEEEEEEEEEE/EEEEEEEEEEEEEEEEE/EEEEEAAAAA	0
NB501288_65_H3WN3BGXY:1:11106:24715:4548#ACGGTGGAGCGC/1	-	eGFP_recombinant\	348	GGCGACACCCTGGTGAACCGCATCGAGCTGAAGGGCATCGACTTCAAGGAGGACGGCAACATCCTGGGGCACAAGCTGGAGTACAACTACAACAGCCACAACGTCTATATCATGGCCGACAAGCAGAAGAACGGCATCAAGGTGAACTTC	6<AAA<EEEE<<<AAEEAA<EEEA<EEEE<EE6/AEEEA<EEA/EEEEEE<AEEEEEEEEEEEEEEEEEEEEEEEEEEEEEEEEEEEEEEEEEEEEEEEEEEEEEEEEEEEEEEEEEEEEEEEEEEEEEEEEEEEEEEEEEEEEEAAAAA	0
NB501288_65_H3WN3BGXY:1:11106:19403:4561#ACGGTGGAGCGC/1	+	eGFP_recombinant\	397	AGGACGGCAACATCCTGGGGCACAAGCTGGAGTACAACTACAACAGCCACAACGTCTATATCATGGCCGACAAGCAGAAGAACGGCATCAAGGTGAACTTCAAGATCCGCCACAACATCGAGGACGGCAGCGTGCAGCTCGCCGACCACT	AAAAAEEEEEEEEEEEEEEEEAEEEEEEEEEEEEEAEEE/EEEEEEEEAE/AEEEEEEEEEEEEEEEAEEAAEEEEEAEEAA6EEEAEEEEEEEEEEEEEEEEE<E<AE<EEAE<A/EEE<EEA<EAA/<A<EEAAAAA<A<<<AA<AEE	0
NB501288_65_H3WN3BGXY:1:11106:26121:5128#ACGGTGGAGCGC/1	-	eGFP_recombinant\	134	GAAGTTCATCTGCACCACCGGCAAGCTGCCCGTGCCCTGGCCCACCCTCGTGACCACCCTGACCTACGGCGTGCAGTGCTTCAGCCGCTACCCCGACCACATGAAGCAGCACGACTTCTTCAAGTCCGCCATGCCCGAAGGCTACGTCCA	EEEEA/<//EEEA<EAEEEEEEEEEEEEEEEE<EEAEEEEEEEEEEEEEEAEEEEEEAE/EEEAEEEEEEE//EEEAAEEAEEEEE<EAEEEEEEEEEEEAEEEAEEEEEEEEEEEAEEEEEEEEEEEEEEEEEEEEEAEEEEEEAAAAA	0
NB501288_65_H3WN3BGXY:1:11106:9111:5402#ACGGTGGAGCGC/1	-	eGFP_recombinant\	128	GACCCTGAAGTTCATCTGCACCACCGGCAAGCTGCCCGTGCCCTGGCCCACCCTCGTGACCACCCTGACCTACGGCGTGCAGTGCTTCAGCCGCTACCCCGACCACATGAAGCAGCACGACTTCTTCAAGTCCGCCATGCCCGAAGGCTA	////EA6A6<</EEE6//EAEE<EAEE/EEEEEEAEE///E/<A6EAEE/EEEE<E//E/<EE/EEE/6EEEEE//6A6EEEEEEEAEAAEEEEEEEEA/<<EEEA/6/EEEEE//<E<EEEEEAEEAEAEEEAEEEEEAEEAEEAA/AA	0
NB501288_65_H3WN3BGXY:1:11106:9942:5512#ACGGTGGAGCGC/1	+	eGFP_recombinant\	332	CGAGGTGAAGTTCGAGGGCGACACCCTGGTGAACCGCATCGAGCTGAAGGGCATCGACTTCAAGGAGGACGGCAACATCCTGGGGCACAAGCTGGAGTACAACTACAACAGCCACAACGTCTATATCATGGCCGACAAGCAGAAGAACGG	A6AAAE/EEE/EEAEE6EAEEEEE<E<//EEE/EEEAAEEE//EEAEEEEAAEEEEEEEE</EEEEEE/<E<6EAEEEEEEAAAEEAE/<EE/EEEEEEEAEEE<AAEEEEEE/EE<EEEA<AEAEEE<//6<//<//<<EEEEEA/A/A	0
NB501288_65_H3WN3BGXY:1:11106:15267:6151#ACGGTGGAGCGC/1	-	eGFP_recombinant\	363	AACCGCATCGAGCTGAAGGGCATCGACTTCAAGGAGGACGGCAACATCCTGGGGCACAAGCTGGAGTACAACTACAACAGCCACAACGTCTATATCATGGCCGACAAGCAGAAGAACGGCATCAAGGTGAACTTCAAGATCCGCCACAAC	6/AA/<AA<6A<A/EA/A6<EEEEAEEEEAEEEA/AEEEEAEEE/EEE<EA/AEEEEEEEEEEEEE/EEEEEEEEEEEE/EEEEEEEE/EEEEEEEEEEEEE<EEEEEEEEEEEEEEEEEEEEEEE/EEEEEEEEEEEEEEEEEEAAAAA	0
NB501288_65_H3WN3BGXY:1:11106:25848:6757#ACGGTGGCGCGC/1	+	eGFP_recombinant\	435	TACAACAGCCACAACGTCTATATCATGGCCGACAAGCAGAAGAACGGCATCAAGGTGAACTTCAAGATCCGCCACAACATCGAGGACGGCAGCGTGCAGCTCGCCGACCACTACCAGCAGAACACCCCCATCGGCGACGGCCCCGTGCTG	A/AAAEEEEEEEEEEEEEEEEEEEEEEEEEEEAEEEEEEEEE6EEEEEEEEAAEEEEAEAAEEEEEAEEEEEAEE/EEEEE/AEEAEEEEEEEEEEAEEAEAAAEE<EEEAEEEEEEE<//AE<EAA<AAE<EA<</AEE<AA<AAAAE<	0
NB501288_65_H3WN3BGXY:1:11106:1606:7217#ACGGTGGAGCGC/1	-	eGFP_recombinant\	387	GACTTCAAGGAGGACGGCAACATCCTGGGGCACATGCTGGAGTACAACTACAACAGCCACAACGTCTATATCATGGCCGACAAGCAGAAGAACGGCATCAAGGTGAACTTCAAGATCCGCCACAACATCGAGGACGGCAGCGTGCAGCTC	/A/EEEEEEAEA6EE<</EE/EEE/E//A/<EEE/<EEAAE<EAEAE/EE<EAEE//EEAE<EE<A/AEEE/E<//EEE/E/E//A6<EAEEE//EEEEEE/E//EAE/EEEEEE/EEEEEEEEEEEAEEEEEEAAEEEEE/EEEAA/AA	0	115:A>T
NB501288_65_H3WN3BGXY:1:11106:12707:7257#ACGGTGGAGCGC/1	-	eGFP_recombinant\	473	GAAGAACGGCATCAAGGTGAACTTCAAGATCCGCCACAACATCGAGGACGGCAGCGTGCAGCTCGCCGACCACTACCAGCAGAACACCCCCATCGGCGACGGCCCCGTGCTGCTGCCCGACAACCACTACCTGAGCACCCAGTCCGCCCT	/EEEEEA<<EEEEEEAA<<EAEEEEEEAEEEEEEEEEEEEE<AEEEEEEEEEEEEEEEEEEEEEEEEAEEEEEEEEEEEEEEEEEEEEEEEEEEEEEEEEEEEEEEEEEEEEEEEEEEEEEEEEEEEEEEEEEEEEEEEEEEEEEAAAAA	0
NB501288_65_H3WN3BGXY:1:11106:13061:9382#ACGGTGGACCCC/1	+	eGFP_recombinant\	184	TGACCACCCTGACCTACGGCGTGCAGTGCTTCAGCCGCTACCCCGACCACATGAAGCAGCACGACTTCTTCAAGTCCGCCATGCCCGAAGGCTACGTCCAGGAGCGCACCATCTTCTTCAAGGACGACGGCAACTACAAGACCCGCGCCC	AAA/AAEEEEEAAEE/EEEEEEEAEEEEEE/E/A<E/AEAEAEEE/A/AAEAEEEE/EAEEAAA6A/<EEEA<E</<E/EEEE<<E//<A<6EAE/AE<EE/EEAAEA6<AEE//AEAEA///E//E//6<</</AEEEE/6/6/EEA//	0	149:G>C
NB501288_65_H3WN3BGXY:1:11106:2733:9533#ACGGTGGAGCGC/1	-	eGFP_recombinant\	156	AAGCTGCCCGTGCCCTGGCCCACCCTCGTGACCACCCTGACCTACGGCGTGCAGTGCTTCAGCCGCTACCCCGACCACATGAAGCAGCACGACTTCTTCAAGTCCGCCATGCCCGAAGGCTACGTCCAGGAGCGCACCATCTTCTTCAAG	EEAEEEEEEEAEEEEAEEEEEEEEEEEEAEEEEEEEEEAEEEEEE6AEE/EEEEEEEEAEEEEEEEEEEEEEEEEEEEEEEEEAEEEEEEEEEEEEEEEEEEEEEEEEEEEEEEEEEEEEEEEEEEEEEEEEEEEEEEEEEEEEEAAAAA	0
NB501288_65_H3WN3BGXY:1:11106:14878:9583#ACGGTGGCGCGC/1	-	eGFP_recombinant\	566	CGGCGACGGCCCCGTGCTGCTGCCCGACAACCACTACCTGAGCACCCAGTCCGCCCTGAGCAAAGACCCCAACGAGAAGCGCGATCACATGGGCCTGCTGGAGTTCGTGACCGCCGCCGGGATCACTCTCGGCATGGACGAGCTGTACAA	<6/AA/A<AE<A<6/6EEEEAE<<EAEEEAEEEAA//AE<AAE<EEE<E/EEE/EEEEEEEEEEE/EEEEE/EEEA<AAEA<AE/EA/EAEE/EAEEEEEEEE//EE/EEEEEEEAAEEEEEAEEEEEEEEEEEEEEEEEEEEEEAAAAA	0	57:T>G
NB501288_65_H3WN3BGXY:1:11106:14409:9643#ACGGTGGAGCGC/1	-	tdTomato_recombinant\	455	CCCCCGCGACGGCGTGCTGAAGGGCGAGATCCACCAGGCCCTGAAGCTGAAGGACGGCGGCCGCTACCTGGTGGAGTTCAAGACCATCTACATGGCCAAGAAGCCCGTGCAACTGCCCGGCTACTACTACGTGGACACCAAGCTGGACAT	AA//<6A<6//666//EA<<//A6/6<A//A<A<E/A6E/AEAEAA//<AA6</EEAAAE/E/EEEEEE<EEE6AEEE</EE//EE/EEE/EE<EAE/EE/EEAEEAEAEAEEEEEEE///AAEE/AEEA/E<AEEEEEEEE//EAAAAA	1	87:A>G
NB501288_65_H3WN3BGXY:1:11106:6505:9696#ACGGTGGAGCGC/1	+	eGFP_recombinant\	398	GGACGGCAACATCATGGGGCACAAGCTGGAGTACAACTACAACAGCAACAACGTCTATATCATGGCCGACAAGAAGAAGAACGGCAACAAGGTGAACTTCAAGATCCGCCACAACATCGAGGACGCCAGCGTGCAGCTAGACGACCACTA	A//A6EEA6/AEA/E/EEEEA<E//</E///AE/AAEEE/A/<E/E///A/6/E/A/<E//A//EE/E/6AA////E/EEEE///////A///EAA/<<A/<E/</6//E///EEAEA/A</////A//AE//AA/EA/</66A/<E6</	0	13:C>A,46:C>A,73:C>A,86:T>A,125:G>C,138:C>A,140:C>A
NB501288_65_H3WN3BGXY:1:11106:17064:9930#ACGGTGGAGCGC/1	-	eGFP_recombinant\	11	GGGCGAGGAGCTGTTCACCGGGGTGGTGCCCATCCTGGTCGAGCTGGACGGCGACGTAAACGGCCACAAGTTCAGCGTGTCCGGCGAGGGCGAGGGCGATGCCACCTACGGCAAGCTGACCCTGAAGTTCATCTGCACCACCGGCAAGCT	66A<6A6<<6EA6</<E/EEAA/EE6/A/EEEAEE<6/EAAEEE<6EEEA/A/EEEEEEEE<<EEE6EEA/EEE<EEAEEEEAEEEEEE<A<EEEEEEE<EEEEEEEEEEEEEEEEEEEEEEA</EE6EEA6EEEE/EEEEEAEEAAAA/	0
NB501288_65_H3WN3BGXY:1:11106:12997:10201#ACGGTGGCGCGC/1	+	eGFP_recombinant\	136	AGTTCATCTGCACCACCGGCAAGCTGCCCGTGCCCTGGCCCCCCCTCGTGACCACCCTGACCTACGGCGTGCAGTGCTTCAGCCGCTACCCCGACCACATGAAGCAGCACGACTTCTTCAAGTCCGCCATGCCCGAAGGCTACGTCCAGG	AAAAAEEEEEEEAA/<<AEE/EEEEAEAA<EE<</EEEEEE/EAEEEEE</E6E/<EAEAAA6EEEAA<E/AEAAE//E6/EAAEAEEEAAEE/<EA<AEE/EAEE/AEEEEEEEE<E/E</E/6AA6AAA<6<//6A<AEE</A/A</6	0	41:A>C
NB501288_65_H3WN3BGXY:1:11106:8555:10250#ACGGTGGAGCGC/1	+	eGFP_recombinant\	254	CAAGTCCGCCATGCCCGAAGGCTACGTCCAGGAGCGCACCATCTTCTTCAAGGACGACGGCAACTACAAGCCCCGCGCCGAGGTGAAGTTCGAGGGCGACACCCTGGTGAACCGCATCGAGCTGAAGGGCATCGACTTCAAGGAGGACGG	AAAAAEEEEEEEEEEEEEEEEEEEEEEEEEEEEEEEE/EEEEEEEEEEEEEEEEEEEEEEEE<EEAEAEE/EEEEAEEEEEEE/EEEEEEEEEEEEEE/A/EEEE<AA//<AEEA<EEEEEEAE<EEEEE<AEEAE<6<AE<A<AE6AA<	0	70:A>C
NB501288_65_H3WN3BGXY:1:11106:13704:10364#ACGGTGGAGCGC/1	-	eGFP_recombinant\	96	GAGGGCGAGGGCGATGCCACCTACGGCAAGCTGACCCTGAAGTTCATCTGCACCACCGGCAAGCTGCCCGTGCCCTGGCCCACCCTCGTGACCACCCTGACCTACGGCGTGCAGTGCTTCAGCCGCTACCCCGACCACATGAAGCAGCAC	<AAAAAAAA66A<A/AEEEE<EEEAAEEEEEEAAEEEEEEEE</EE<EAE/EEE<EEEAEEEEEEEEEAAEEEEEEEEEEEEEEEEEEEEEEEEEEEEEAEE/EEEEEEEEEEEEEEEEEEEEEAEEEEEEEEEEEEAEEEEEEEAAAAA	0
NB501288_65_H3WN3BGXY:1:11106:3203:11171#ACGGTGGAGCGC/1	+	eGFP_recombinant\	65	CGTAAACGGCCACAAGTTCAGCGTGTCCGGCGAGGGCGAGGGCGATGCCACCTACGGCAAGCTGACCCTGAAGTTCATCTGCACCACCGGCAAGCTGCCCGTGCCCTGGCCCACCCTCCTGACCACCCTGACCTACGGCGTGCAGTGCTT	AAAAAEEEEEEEEEEEEEEEEEEEEEEEEEEEEEEEEEEEEEEEEEEEAAEEEEEEEEEEEE6AEAEEEAE/AEAAEEEEEE/EEEEA<EEEAEEEE<<AEEEE/EEAEAEAAEEEEE/AA/AE/EEAEEEAEEEEEEA/EA6A<EEAAE	0	118:G>C
NB501288_65_H3WN3BGXY:1:11106:21522:11199#ACGGTGGACACA/1	-	eGFP_recombinant\	108	GATGCCACCTACGGCAAGCTGACCCTGAAGTTCATCTGCACCACCGGCAAGCTGCCCGTGCCCTGGCCCACCCTCGTGACCACCCTGACCTACGGCGTGCAGTGCTTCAGCCGCTACCCCGACCACATGAAGCAGCACGACTTCTTCAAG	EAAEEEEEEEE<6AEEEAE<AEE<EEEEEEEEEEEEE6/EEEEEEEEEEEEEAEEEEEEEEEEEEEEEEEEEEEEEEEEEEEEAEEEEEEEEAEEEE/EEEEAEEEEEEEEE<EEEEEEEEEEEEEEEEEEEEEEEEEEEEEEEEAAAAA	0
NB501288_65_H3WN3BGXY:1:11106:8763:11301#ACGGTGGAGCGC/1	+	eGFP_recombinant\	546	TACCAGCAGAACACCCCCATTGGCGACGGCCCCGTGCTGCTGCCCGACAACCACTACCTGAGCACCCAGTCCGCCCTGAGCAAAGACCCCAACGAGAAGCGCGATCACATGGTCCTGCTGGAGTTCGTGACCGCCGCCGGGATCACTCTC	AAAAAEEEEEEEEEEEEEEEEEE<AAEEEEAEAEAEEEEEEEEEEAEEEEEEEEEEEEEEEEEEE<EEEEEEEA<EE<AEEEEEAEA<E<AE<E/EE<EAEAAAEEEEEE</EEEEEEEEE/EEE<EEE<A6A<6<<<AA/AE<<AAAA<	0	20:C>T
NB501288_65_H3WN3BGXY:1:11106:23390:11360#ACGGTGGAGCGC/1	-	eGFP_recombinant\	23	GTTCACCGGGGTGGTGCCCATCCTGGTCGAGCTGGACGGCGACGTAAACGGCCACAAGTTCAGCGTGTCCGGCGAGGGCGAGGGCGATGCCACCTACGGCAAGCTGACCCTGAAGTTCATCTGCACCACCGGCAAGCTGCCCGTGCCCTG	//EEEA<A<66/<EAEEEEEEEEEAEEEAEEEAEAEAAAE<<EEEEEEEEAEEAE</6AEEEEEEEEAEEEEEAEEEAE<EEEAEAEAEEEEEEEEEEAEEEEEAEEEEEEEEEEEAEEEEEEEEEEEEEEAEEEEEEEEEEEEEAAAAA	0
NB501288_65_H3WN3BGXY:1:11106:17415:11446#ACGGTGGAGCGC/1	+	eGFP_recombinant\	90	TCCGGCGAGGGCGAGGGCGATGCCACCTACGGCAAGCTGACCCTGAAGTTCATCTGCACCACCGGCAAGCTGCCCGTGCCCTGGCCCACCCTCGTGACCACCCTGACCTACGGCGTGCAGTGCTTCAGCCGCTACCCCGACCACATGAAG	AAAAAEEEEEEEEEEEEEAEEEEEEEEEEEEEE/EEEEEAE/EEEEAEAEEEEEEEEEEE<A/AEA/EEEEEEEEEAEEEEEEAEAE/EEEEEAEE//E<EEEEE<EEEEEEEEEEEEEEAEAEEA6EE<AAE<EEA<A6AEAAEEEEE/	0
NB501288_65_H3WN3BGXY:1:11106:3751:11900#ACGGTGGAGCGC/1	+	eGFP_recombinant\	71	CGGCCACAAGTTCAGCGTGTCCGGCGAGGGCGAGGGCGATGCCACCTACGGCAAGCTGACCCTGAAGTTCATCTGCACCACCGGCAAGCTGCCCGTGCCCTGGCCCACCCTCGTGACCACCCTGACCTACGGCGTGCAGTGCTTCAGCCG	AAAAAEEEEEEEEEEEEEEEEAEEEEEAEAEEEEEE<EEEEEE/EEEEEEEEEEEEE/EEAE<EEEEEEEAEEEEEEE<AEAEEAE<E<EEEA6<AE<<AEEEA6AE<EAEEE<<EA/<E6EEE/AEEEEE/6A<A6AAEA<AAAA<<66	0
NB501288_65_H3WN3BGXY:1:11106:6673:11913#ACGGTGGAGCGC/1	+	eGFP_recombinant\	490	TGAACTTCAAGATCCGCCACAACATCGAGGACGGCAGCGTGCAGCTCGCCGACCACTACCAGCAGAACACCCCCATCGGCGACGGCCCCGTGCTGCTGCCCGACAACCACTACCTGAGCACCCAGTCCGCCCTGAGCAAAGACCCCAACG	AAAAAEEEEEEEEEEEEEEEEEEEEEEEEEEEEEEEEEEEEEEEAEEEAEE/AEEEEEEEEEEAE/EEEEEEAEEEEEEEE/AEE<AE<AEAEEEEEEEEEEEEAEEE/EEEEEEEAEEEEE<A<EEEEAAEEE<EAEE<EEAAAA/<A<	0
NB501288_65_H3WN3BGXY:1:11106:13327:12041#ACGGTGGAGCGC/1	+	eGFP_recombinant\	102	GAGGGCGATGCCACCTACGGCAAGCTGACCCTGAAGTTCATCTGCACCACCGGCAAGCTGCCCGTGCCCTGGCCCACCCTCGTGACCACCCTGACCTACGGCGTGCAGTGCTTCAGCCGCTACCCCGACCACATGAAGCAGCACGACTTC	AAAAAEEEEEEEEEEEEEEEEEEEEEEEEEEEEEEEEEEEEEEEEEEE6E<EEEEEEEEEEEEAEEEEEEEEEEE/AEEEEEEEAEA<EEEEEEAEEEAEEAAEEEEEEEEE<E<EEEEAA<AAAAEEEEEEEEEEAEAAAE<AE6A<AA	0
NB501288_65_H3WN3BGXY:1:11106:13578:12762#ACGGTGGAGCGC/1	+	eGFP_recombinant\	392	CAAGGAGGACGGCAACATCCTGGGGCACAAGCTGGAGTACAACTACAACAGCCACAACGTCTATATCATGGCCGACAAGCAGAAGAACGGCATCAAGGTGAACTTCAAGATCCGCCACAACATCGAGGACGGCAGCGTGCAGCTCGCCGA	AAAAAEEE/EEEEA/EEAA<AAEEAEEEEEEEAEE/EAAEEEAEEE/<<<EEE/EEEEEEEEAEEE<EEAEE<EE<EE<AEEEEA/AEE<</EEAEA/6E</EE/</<E<EA6A<A/E//AEE/E/EEAAEEAEAEEE/AAEA<6/6/6/	0
NB501288_65_H3WN3BGXY:1:11106:17851:13093#ACGGTGGAGCGC/1	-	eGFP_recombinant\	133	TGAAGTTCATCTGCACCACCGGCAAGCTGCCCGTGCCCTGGCCCACCCTCGTGACCACCCTGACCTACGGCGTGCAGTGCTTCAGCCGCTACCCCGACCACATGAAGCAGCACGACTTCTTCAAGTCCGCCATGCCCGAAGGCTACGTCC	AEEEAA/<EAEAAAEEAEEEEEEEEEEEEEEEEAEEEE<EEEEAEEEAEEEEEEEEEEEEEEEEEEEEEEEEEEEEEEEEE/EEEEEEEEEEEEEEEEEEEEEEEEEEEEEEEEEEEEEEEEEEEEEEEEEEEEEEEEEEEEEEEAAAAA	0
NB501288_65_H3WN3BGXY:1:11106:5499:13349#ACGGTGGAGCGC/1	+	eGFP_recombinant\	332	CGAGGTGAAGTTCGAGGGCGACACCCTGGTGAACCGCATCGAGCTGAAGGGCATCGACTTCAAGGAGGACGGCAACATCCTGGGGCACAAGCTGGAGTACAACTACAACAGCCACAACGTCTATATCATGGCCGACAAGCAGAAGAACGG	AAAAAEEEEEEEEEEEEEEEEEAEEEEEEEEEEEEEEEEEEEEEEEEEEEEEEEEEEEEEEEEEEEEEEEEEEEEEEEEEEEEEEEAEEEEEEEEEEEEEEEEEEEEEEEEEEEE<EEEEEEEEEEEEEEEA<AAE<AE<AA<AEEAAAA	0
NB501288_65_H3WN3BGXY:1:11106:7044:13374#ACGGTGGAGCGC/1	-	eGFP_recombinant\	387	GACTTCAAGGAGGACGGCAACATCCTGGGGCACAAGCTGGAGTACAACTACAACAGCCACAACGTCTATATCATGGCCGACAAGCAGAAGAACGGCATCAAGGTGAACTTCAAGATCCGCCACAACATCGAGGACGGCAGCGTGCAGCTC	AEEEAA<666A66A<6/EEEAEE<AAA<//EEEEE<</<EA/EAEEEEEEEEEEE/EE<AEEEEEAEEEAEEEEEE/EEEEEA6EE/E6AEEAA66EEE/EAEAEEEEAEEEAEE/EEEEEEEEEEE6EEE//EEEEAEEEEEAEAAAAA	0
NB501288_65_H3WN3BGXY:1:11106:25478:13482#ACGGTGGAGCGC/1	-	eGFP_recombinant\	238	AGCAGCACGACTTCTTCAAGTCCGCCATGCCCGAAGGCTACGTCCAGGAGCGCACCATCTTCTTCAAGGACGACGGCAACTACAAGACCCGCGCCGAGGTGAAGTTCGAGGGCGACACCCTGGTGAACCGCATCGAGCTGAAGGGCATCG	6</<<A/A<E/<EEEEEEEEEEA<E<E/<E6/AE6/EEAEEEEAEE<E/<EAEEAEEAE/EEEEE/EEEEA/<EAEAEEAE/E//EEEEAEAEEE6EEEEEE/6/EEAEEEEE/EEEAA/E<A/EE/E/<EAEEEEAEEEE/EEEAAA/A	0
NB501288_65_H3WN3BGXY:1:11106:25830:13527#CCGGTGGAGCGC/1	+	eGFP_recombinant\	549	CAGCAGAACACCCCCATCGGCGACGGCCCCGTGCTGCTGCCCGACAACCACTACCTGAGCACCCAGTCCGACCTGAGCAAAGACCCCAACGAGAAGCGCGATCACATGGTCCTGCTGGAGTTCGTGACCGCCGCCGGGATCACTCTCGGC	AAAAAEE6EEEAEEEEE<A/E<E<AE<AAAE//EE/<A/<E//EEEEA/EAEE66<<A<AA6<<A///<A/6A<6</<AEE//6<//AE<A//EAE6/<//6<A6<///<6////<A<A//////6A</////<///6<E<A/A66////	0	70:C>A
NB501288_65_H3WN3BGXY:1:11106:7731:13544#ACGGTGGAGCGC/1	-	eGFP_recombinant\	76	ACAAGTTCAGCGTGTCCGGCGAGGGCGAGGGCGATGCCACCTACGGCAAGCTGACCCTGAAGTTCATCTGCACCACCGGCAAGCTGCCCGTGCCCTGGCCCACCCTCGTGACCACCCTGACCTACGGCGTGCAGTGCTTCAGCCGCTACC	A/EAA6/A6<AA<A/EEAAE</<<<A<EAAAE6A/AAEEE<EAAEAAEAAEEEAEAEEAEAAEAEEEE/EEEAAEEEAEEAEEEAEAAA<6EEEEEE</EEEEEEEEEAEEEEEEEEEEEEEEEE/EEEEEEEEEEE6EEAEEEEAAAAA	0
NB501288_65_H3WN3BGXY:1:11106:26087:13671#ACGGTGGCGCGC/1	+	eGFP_recombinant\	306	GACGACGGCAACTACAAGACCCGCGCCGAGGTGAAGTTCGAGGGCGACACCCTGGTGAACCGCATCGAGCTGAAGGGCATCGACTTCAAGGAGGACGGCAACATCCTGGGGCACAAGCTGGAGTACAACTACAACAGCCACAACGTCTAT	AAAAAEEEEEEEEEEE/EEEEEEEEEEEEEEEEEEEEEEEAEEEEE/EAEEEEEEEE//EEEEEEA<AEEEA6AEEEEEEEEAEEEAAAEEEEEEEEEE/E//<EEE<E/A6AE<<AEEAEAE<EE/6EEEEE<E//A<<A//6</A/E/	0
NB501288_65_H3WN3BGXY:1:11106:7127:13912#ACGGTGGAGCGC/1	-	eGFP_recombinant\	33	GTGGTGCCCATCCTGGTCGAGCTGGACGGCGACGTAAACGGCCACAAGTTCAGCGTGTCCGGCGAGGGCGAGGGCGATGCCACCTACGGCAAGCTGACCCTGAAGTTCATCTGCACCACCGGCAAGCTGCCCGTGCCCTGGCCCACCCTC	///A/6<EEE/<A/6</<<</A/AAEA<<AAEEEEEEEEAAEEEEEEEEEEEEEEEEEEEEEEEEEEEEEEEEEEEEEEEEEEEEEEAEEEEEEEEEEEEEEEEEEEEEEEEEEEEEEEEEEEEEEEEEEEEEEEEEEEEEEEEEAAAAA	0
NB501288_65_H3WN3BGXY:1:11106:23837:13999#ACGGTGGAGCGC/1	+	eGFP_recombinant\	342	TTCGAGGGCGACGCCCTGGTGAACCGCATCGAGCTGAAGGGCATCGACTTCAAGGAGGACGGCAACATCCTGGGGCACAAGCTGGAGTACAACTACAACAGCCACAACGTCTATATCATGGCCGACAAGCAGAAGAACGGCATCAAGGTG	AAAAAEEEEEEEEEEEEEEEEEEEEEEEEEEEEEEEEEEEEEEEEE/EEEEEEEEEEE6EEEEEEEEEEEEEEEEEAEEEEEEEEEEEEEEEEEEEEEEEEEE/EEEEEEEEEAEEEEEE<EEAEEAEEAEAAEE//AAEEEEAEEE<EA	0	12:A>G
NB501288_65_H3WN3BGXY:1:11106:16923:14119#ACGGTGGAGCGC/1	+	eGFP_recombinant\	213	TTCAGCCGCTACCCCGACCACATGAAGCAGCACGACTTCTTCAAGTCCGCCATGCCCGAAGGCTACGTCCAGGAGCGCACCATCTTCTTCAAGGACGACGGCAACTACAAGACCCGCGCCGAGGTGAAGTTCGAGGGCGACACCCTGGTG	AAAAAEEEEEEEEEEEEEEEEEEEEEEEEEEEEEEEEEEEEEEEEEEEEEEEEEEEEEEEEEEEEEEEEEEEEEEEEEAEEEEEEEEEEEEEEEAEEEEEEEAAEE/EEEE/EEEEEEA<EEEEEE<EAEEEA/AAEAAAE/6<AAAAEE	0
NB501288_65_H3WN3BGXY:1:11106:3677:14907#ACGGTGGCGCGC/1	-	eGFP_recombinant\	394	AGGAGGACGGCAACATCCTGGGGCACAAGCTGGAGTACAACTACAACAGCCACAACGTCTATATCATGGCCGACAAGCAGAAGAACGGCATCAAGGTGAACTTCAAGATCCGCCACAACATCGAGGACGGCAGCGTGCAGCTCGCCGACC	EA<EAAEAAAA<EEE/EE/AA6AEEEAEEE/EEE<AEEEEE<AEAEEEAEEEEEEE<A/EEEEEEEEEEEEEEEEEEEEAEEEEAE<EEEEEEEEEEAEEE/EEEEEEEEEEEEEEEEEEEEEEEEEEEEEEEEEEEEEEEAEEEAAAAA	0
NB501288_65_H3WN3BGXY:1:11106:11534:14965#ACGGTGGAGCGC/1	-	eGFP_recombinant\	279	GTCCAGGAGCGCACCATCTTCTTCAAGGACGACGGCAACTACAAGACCCGCGCCGAGGTGAAGTTCGAGGGCGACACCCTGGTGAACCGCATCGAGCTGAAGGGCATCGACTTCAAGGAGGACGGCAACATCCTGGGGCACAAGCTGGAG	6<A<AAAEEEEEEEEE/EEEEEEEEEEEEEEEEA<EEEEEEEEEEAEEEEEEEEEEEEEEEEE//EEEEEEEEEEEEEEEEE<EEEEEEEEEEEEEEEEE<E<EEEEA<EEEEEEEEEEEEEEEEEEEEEEEEEEEEEEEEEEEEAAAAA	0
NB501288_65_H3WN3BGXY:1:11106:21844:15176#ACGGTGGAGCGC/1	-	eGFP_recombinant\	491	GAACTTCAAGATCCGCCACAACATCGAGGACGGCAGCGTGCAGCTCGCCGACCACTACCAGCAGAACACCCCCATCGGCGACGGCCCCGTGCTGCTGCCCGACAACCACTACCTGAGCACCCAGTCCGCCCTGAGCAAAGACCCCAACGA	EEEEEEEEAAEAEEEEEEEEEEEAEEEEEEEEEEEE<EEAEEEEEEAEEEEEEEEEEEEEEEEAEEEEEEEEEEEEEEEEEEEEEEEEEEEEEEEEAEEEEEEEEEEEEEEEEEEEEEEEEEEEEEEEEEEEEEEEEEEEEEEEEAAAAA	0
NB501288_65_H3WN3BGXY:1:11106:4080:15262#ACGGTGGAGCGC/1	+	eGFP_recombinant\	455	TATCATGGCCGACAAGCAGAAGAACGGCATCAAGGTGAACTTCAAGATCCGCCACAACATCGAGGACGGCAGCGTGCAGCTCGCCGACCACTACCAGCAGAACACCCCCATCGGCGACGGCCCCGTGCTGCTGCCCGACAACCACTACCA	AAAAAEEEEAEEAEEEEEEEEEEEEEEEAEE/AEEEEE/EEEEEEEAEAEEEEEEA/E/EEEEEEEEEEE/EE/EAEEEE<EAEA<A/6<AAEEAEEEAE//E6EEAAE<EA/EE//AEEEEAEEE/A6A<A<A<A</A</<</AA6AA/	0	149:T>A
NB501288_65_H3WN3BGXY:1:11106:13679:15369#ACGGTGGAGCGC/1	+	eGFP_recombinant\	415	GGCACAAGCTGGAGTACAACTACAACAGCCACAACGTCTATATCATGGCCGACAAGCAGAAGAACGGCATCAAGGTGAACTTCAAGATCCGCCACAACATCGAGGACGGCAGCGTGCAGCTCGCCGACCACTACCAGCAGAACACCCCCA	AAAAAEEEEEEEEEEEEEEEEEEEEEEEEEEEEEEEEEEEEEEEEEEEEEAEAEAEEEEEEEAEEEEEEEEEEEEEEEEEEEEEEE/EEEEEEEEEEEEEEE/EEE<EEAEEEEEEEEEEEAAEEE/AA<EEEE<<AAAAAAEAE<<<<6	0
NB501288_65_H3WN3BGXY:1:11106:23294:16196#ACGGTGGCGCGC/1	-	eGFP_recombinant\	35	GGTGCCCATCCTGGTCGAGCTGGACGGCGACGTAAACGGCCACAAGTGCAGCGTGTCCGGCGAGGGCGAGGGCGATGCCACCTACGGCAAGCTGACCCTGAAGTTCATCTGCACCACCGGCAAGCTGCCCGTGCCCTGGCCCACCCTCGT	6AAE<A<EEEA<<<AAA<A/<EAEEEEEEEAEEAEEEEEEEEEEA<6/AEAEEEE/EEEEAAEEEEEEEEAAEAE<EEEEAEEEEEEAEEAEEEEEEEEEEEEAEEEAEEEEEEEEEEEEEEEEEEEEEEEEEEEEEEEEEAEEEAAA/A	0	102:T>G
NB501288_65_H3WN3BGXY:1:11106:9497:16231#ACGGTGGAGCGC/1	-	eGFP_recombinant\	250	TCTTCAAGTCCGCCATGCCCGAAGGCTACGTCCAGGAGCGCACCATCTTCTTCAAGGACGACGGCAACTACAAGACCCGCGCCGAGGTGAAGTTCGAGGGCGACACCCTGGTGAACCGCATCGAGCTGAAGGGCATCGACTTCAAGGAGG	<A/EEEEEEEA6EEEAA<EE<EEAA<EE<EEEEEAEEEEEEEEEEEEEEE/EEEEEEEEEEEEEEEEEEEEEEEEEEAEEEEEEEEEEEEEEEEEEEEEEEAEEEEEEEEEEEEEEEEEEEEEEEEEEEEEEEEEEEEEEEEEEEAAAAA	0
NB501288_65_H3WN3BGXY:1:11106:24610:16237#ACGGTGGAGCGC/1	-	eGFP_recombinant\	480	GGCATCAAGGTGAACTTCAAGATCCGCCACAACATCGAGGACGGCAGCGTGCAGCTCGCCGACCACTACCAGCAGAACACCCCCATCGGCGACGGCCCCGTGCTGCTGCCCGACAACCACTACCTGAGCACCCAGTCCGCCCTGAGCAAA	AA<AAA6E<///<6/E/AA<EEEE//E<E/EAAEE<EAAAAA<<<E/A//AEAA//EAEE/E//EEEAEAAAAEEEAEEEEEEEE<AAAE6EEEEEEAEEEAEAEEEAEEEEEEEEAEE/EAEEEAEA//EEEEE//EEEEAAEEAAAAA	0
NB501288_65_H3WN3BGXY:1:11106:18688:16245#ACGGTGGAGCGC/1	-	eGFP_recombinant\	155	CAAGCTGCCCGTGCCCTGGCCCACCCTCGTGACCACCCTGACCTACGGCGTGCAGTGCTTCAGCCGCTACCCCGACCACATGAAGCAGCACGACTTCTTCAAGTCCGCCATGCCCGAAGGCTACGTCCAGGAGCGCACCATCTTCTTCAA	AA<EEAAEEEE/AEEEEEEEEEEEEEEEEEEEEEEEEEEEEEEEEEEEAE<AEEEEEEEEEEEEEEEEEEEEEEEEEEEEEEEEEEEEEEEEEEEEEEEEEEEEEEEEEEEEEEEEEEEEEEEEEEEEEEEEEEEEEEEEEEEEEAAAAA	0
NB501288_65_H3WN3BGXY:1:11106:18379:16399#ACGGTGGAGCGC/1	-	eGFP_recombinant\	83	CAGCGTGTCCGGCGAGGGCGATGGCGATGCCACCTACGGCAAGCTGACCCTGAAGTTCATCTGCACCACCGGCAAGCTGCCCGTGCCCTGGCCCACCCTCGTGACCACCCTGACCTACGGCGTGCAGTGCTTCAGCCGCTACCCCGACCA	EEEEEAEEEAAAAAEAAAAA</<EEEE<EEEEEEEEEEEEEEEEEEEEEEEEEEEAEEEEEEEEEEEEEEEEEEEEEEEEEEE<EEEEEAEEEEEEEEEEEEEEEEEEEEEEEEEEEEEEEEEEEEEEEEEEEEEEEEEEEEEEEAAAAA	0	128:G>T
NB501288_65_H3WN3BGXY:1:11106:16542:16783#ACGGTGGAGCGC/1	-	eGFP_recombinant\	138	TTCATCTGCACCACCGGCAAGCTGCCCGTGCCCTGGCCCACCCTCGTGACCACCCTGACCTACGGCGTGCAGTGCTTCAGCCGCTACCCCGACCACATGAAGCAGCACGACTTCTTCAAGTCCGCCATGCCCGAAGGCTACGTCCAGGAG	AAA<EEA<AEAAAAA6EEEEEEEEEEE<<EEEEEAEEEEEEEEEEE<EEEEEEAEEEEEEEEEEEEE<EEEEEEEEAEEEEAAAEEEEEEEEEEEEEEEEEEEEEEEEEEEEEEEEEEEEEEEEEEEEEEEEEEEEEEEEEEEEEAAAAA	0
NB501288_65_H3WN3BGXY:1:11106:17158:18031#ACGGTGGAGCGC/1	+	eGFP_recombinant\	376	TGAAGGGCATCGACTTCAAGGAGGACGGCAACATCCTGGGGCACAAGCTGGAGTACAACTACAACAGCCACAACGTCTATATCATGGCCGACAAGCAGAAGAACGGCATCAAGGTGAACTTCAAGATCCGCCACAACATCGAGGACGGCA	AAAAAEEEEEEEEEEEEEEEEEEEEEEEEEEEEEAEEEEEEEEEEEEEEEEEEEEEAEEEE6EAE<EEEA<EEEEEEEEE/EEEEEEEEAEEEEEEEEEEE/A<A<EEEEEEEAEEEEEAEEEEEEE/AA/A<EE<EAEAA/AAAAAAEE	0
NB501288_65_H3WN3BGXY:1:11106:15631:18149#ACGGTGGAGCGC/1	+	eGFP_recombinant\	358	TGGTGAACCGCATCGAGCTGAAGGGCATCGACTTCAAGGAGGACGGCAACATCCTGGGGCACAAGCTGGAGTACAACTACAACAGCCACAACGTCTATATCATGGCCGACAAGCAGAAGAACGGCATCAAGGTGAACTTCAAGATCCGCC	AAAAAE6EEEEEEEEEEEEEEEEEEEEEEEEEEEEEEEEEEEEEEEEEEEEEEEEEEEEEEEEEEEEEEEEEEEAAEEEE<EEAEAEEEEEEEEEEEEEEEEEEEEAA<AEAEEAEEEE<EAEE<EEEE<EEEE/AAEAEAEEEEAA6</	0
NB501288_65_H3WN3BGXY:1:11106:11148:18356#ACGGTGGAGCGC/1	-	eGFP_recombinant\	73	GCCACAAGTTCAGCGTGTCCGGCGAGGGCGAGGGCGATGCCACCTACGGCAAGCTGACCCTGAAGTTCATCTGCACCACCGGCAAGCTGCCCGTGCCCTGGCCCACCCTCGTGACCACCCTGACCTACGGCGTGCAGTGCTTCAGCCGCT	<EEAEEEEEEAEAEA<A/EA<AEEA<6AA<EEAA/EEEEEEEEEEEEEEEEEAE/EEEEEEEEEE/AEEEEEEEEEEEEEEEEEEEEEEEEEE/EEEEEEAEEEEEEEEEEEEEEEEEEEEEEEEEEEEEEEAEEEEEEEAEEEEAAAAA	0
NB501288_65_H3WN3BGXY:1:11106:19632:18444#ACGGTGGCGCGC/1	-	eGFP_recombinant\	215	CAGCCGCTACCCCGACCACATGAAGCAGCACGACTTCTTCAAGTCCGCCATGCCCGAAGGCTACGTCCAGGAGCGCACCATCTTCTTCAAGGACGACGGCAACTACAAGACCCGCGCCGAGGTGAAGTTCGAGGGCGACACCCTGGTGAA	AEAEA/EEEEEEAA<EEEAEAAEEEEEE<EAAEAEEEEEEEEEEEEAEEE<AEEEEE<AEEEEEEEEEEE/EAE<EEEEEEEEEE/EEE<EEEEEEE6AEEEEAEEEAEEEEEEEEEEEEEEEEEEE6EEEEEAEAEEEEEEEEEAAAAA	0
NB501288_65_H3WN3BGXY:1:11106:17928:18679#ACGGTGGAGCGC/1	+	eGFP_recombinant\	359	GGTGAACCGCATCGAGCTGAAGGGCATCGACTTCAAGCAGGACGGCAACATCCTGCGGCACAAGCTGGAGTACAACTAGAACAGCCACAACGTCTATATCAACGCCGACAAGCAGAAGAACGGCATCAAGGTGAACTTCAAAATCCGCCA	/AAA/EE/E/////EE/EEEEEEEEAEEEAEEA/EEE/EE//A/EEE/AE//EE//EEAAEEE/E////EAEEEEA/E/EEEEAEEAAA/E/EEEA<</AE///AE<//<///AEEEEEEEE<EEAAEEA<<<AAEA6AEE6<A666<//	0	37:G>C,55:G>C,78:C>G,101:T>A,102:G>C,141:G>A
NB501288_65_H3WN3BGXY:1:11106:4870:19114#ACGGTGGAGCGC/1	-	eGFP_recombinant\	315	AACTACAAGACCCGCGCCGAGGTTAAGTTCGAGGGCGACACCCTGGTGAACCGCATCGAGCTGAAGGGCATCGACTTCAAGGAGGACGGCAACATCCTGGGGCACAAGCTGGAGTACAACTACAACAGCCACAACGTCTATATCATGGCC	<AE/EAAA6AAAA/EAE<<EAA//EEA<<A<E<A<A/<EAEEE<AE6<EEAEEEEAEEEEEEEEEEEEEEEA/EEAA/EEEAEEEEEEE<EEEEEEEEEEEEEEEEEEEEEEEEEEEEEEEEEEEEEEEEEEEEEEEEEEEEEEEAAAAA	0	126:G>T
NB501288_65_H3WN3BGXY:1:11106:8781:19909#ACGGTGGCGCGC/1	+	eGFP_recombinant\	504	CGCCACAACATCGAGGACGGCAGCGTGCAGCTCGCCGACCACTACCAGCAGAACACCCCCATCGGCGACGGCCCCGTGCTGCTGCCCGACAATCACTACCTGAGCACCCAGTCCGACCTCAGCAAAGACCCCAACGAGAAGCGCGATCAC	AAAA/EEAEEE/EEEAE<AEEEEAEEE<AE<EEEE<E/</E/EE/E<EA/EEE/E</6<6<E/AE/<EEA<A//////66/EE/<<<///AE<A/6///<///</<6//<EA6///6/</<EA<<E///6//<<6//A/<6/66/6A/6/	0	92:C>T,115:C>A,119:G>C
NB501288_65_H3WN3BGXY:1:11106:8410:19966#ACGGTGGAGCGC/1	+	eGFP_recombinant\	40	CCATCCTGGTCGAGCTGGACGGCGACGTAAACGGCCACAAGTTCAGCGTGTCCGGCGAGGGCGAGGGCGATGCCACCTACGGCAAGCTGACCCTGAAGTTCATCTGCACCACCGGCAAGCTGCCCGTGCCCTGGCCCACCCTCGTGACCA	AAAAAEEEEEEE6EEEEEAEEEAEEEEEEA/EEEEEEEEEEEEEEEEEEEEEEEEEEEEEEEEEEEEEE/EEEE6EEA/EEEEAEEEEEEEEEEEEEEEEEEEEEEEEEAEEAEEAEAEEEEEEAEEAAAAEAAEEA/AEA<A<AE/EA/	0
NB501288_65_H3WN3BGXY:1:11107:3521:2357#ACGGTGGAGCGC/1	-	eGFP_recombinant\	248	CTTCTTCAAGTCCGCCATGCCCGAAGGCTACGTCCAGGAGCGCACCATCTTCTTCAAGGACGACGGCAACTACAAGCCCCGCGCCGAGGTGAAGTTCGAGGGCGACACCCTGGTGAACCGCATCGAGCTGAAGGGCATCGACTTCAAGGA	AEEEEA/AAEEA<AEEEEEA/A<A/A<E/EEEEE/EAEEAEE<EAA//AA/EEAEAEEE/E<AEEEEEEEAEEA/E/EE/EEEEA/EEEAAEEEEEEA<EEE<<EEEEEEEEEEEEAAEEE/EEAAEE6EE/EEEEEAEAEEE/EA/AA/	0	73:A>C
NB501288_65_H3WN3BGXY:1:11107:13965:2922#ACGGTGGAGCGC/1	-	eGFP_recombinant\	537	GCCGACCACTACCAGCAGAACACCCCCATCGGCGACGGCCCCGTGCTGCTGCCCGACAACCACTACCTGAGCACCCAGTCCGCCCTGAGCAAAGACCCCAACGAGAAGCGCGATCACATGGTCCTGCTGGAGTTCGTGACCGCCGCCGGG	/A<<EAAEEEEAEAAEA<EA<E<AEEEEEEEEEEEEEEEEEEEEEEEEEEEEEEEEAEEEEEEEEEEEEEEEEEEEEEEAEEEEEEAEEEEEEEEEEEEEAEEEEEAEEEEEEEEEEEEEEEEEEEEEEEEEAEEEEEEEEEEEEAAAAA	0
NB501288_65_H3WN3BGXY:1:11107:4156:2922#ACGGTGGAGCGC/1	-	eGFP_recombinant\	369	ATCGAGCTGAAGGGCATCGACTTCAAGGAGGACGGCAACATCCTGGGGCACAAGCTGGAGTACAACTACAACAGCCACAACGTCTATATCATGGCCGACAAGCAGAAGAACGGCATCAAGGTGAACTTCAAGATCCGCCACAACATCGAG	A6A<AA/<6A/6AEEEA6AEEA//EAEA//A//EEEEEEAEEEAEA/<EEE/EAEEA<EEEEEE/EEAEEEEEAEAEEEEEEAEEEAE/E/EAEEE<E/E/EEEEEAEEEAEEEEEE/EE///E6EEAEEEEEE/EAEEE6AEA6AAAA/	0
NB501288_65_H3WN3BGXY:1:11107:18890:3126#ACGGTGGAGCGC/1	+	eGFP_recombinant\	42	ATCCTGGTCGAGCTGGACGGCGACGTAAACGGCCACAAGTTCAGCGTGTCCGGCGAGGGCGAGGGCGATGCCACCTACGGCAAGCTGACCCTGAAGTTCATCTGCACCACCGGCAAGCTGCCCGTGCCCTGGCCCACCCTCGTGACCACC	AAAAAEEEEEEEEEEEEEEEEE6EEEEEEEEEEEEEEEEEEEEEEEEEEEEEEEEEEEEEEEEEEEEEEEEE/EEEEAEEAAEEEEE/EEEEAEEEAEE<EAAAE<AE<AEEEEEEAEEEEEEEEAEAAEAEA<<<A<AEAEEA<EA/E<	0
NB501288_65_H3WN3BGXY:1:11107:25470:3363#ACGGTGGAGCGC/1	-	eGFP_recombinant\	489	GTGAACTTCAAGATCCGCCACAACATCGAGGACGGCAGCGTGCAGCTCGCCGACCACTACCAGCAGAACACCCCCATCGGCGACGGCCCCGTGCTGCTGCCCTACAACCACTACCTGAGCACCCAGTCCGCCCTGAGCAAAGACCCCAAC	6AAEEAEAEA<A6EEAEEEAAA/<AA<AAEEAEEEEEEEEEEEEEE/<EEEEEEEEAEEEEEEEEEEAEEEEEEEE/EEEEEEEEEEEEEEEEEEEEEEEEE/EEEEEEEEEEEEEEEEEEEEEEE6EEEEEEEEEAEEEEEEEEAAAAA	0	47:G>T
NB501288_65_H3WN3BGXY:1:11107:22970:3451#ACGGTGGAGCGC/1	+	eGFP_recombinant\	249	TTCTTCAAGTCCACCATGCCCGAAGGCTACGTCCAGGAGCGCACCATCTTCTTCAAGGACGACGGCAACTACAAGACCCGCGCCGAGGTGAAGTTCGAGGGCGACACCCTGGTGAACCGCATCGAGCTGAAGGGCATCGACTTCAAGGAG	AAAAAEEEEEEEEEEEEEEEEE/EEEEEEEEEEEEEEEEEEEEEEEEEEEEEEEEEEEEEEEEEEAAEEEEEEEE/EEEAAE6EEEAEEEE6EEEAEEEEAEE/E/EEEEEAEEAEEAAEEEEAEEEEEAEEEE<AAEEEEAEAA/EA<A	0	12:G>A
NB501288_65_H3WN3BGXY:1:11107:8698:3469#ACGGTGGAGCGC/1	-	eGFP_recombinant\	62	CGACGTAAACGGCCACAAGTTCAGCGTGTCCGGCGAGGGCGAGGGCGATGCCACCTACGGCAAGCTGACCCTGAAGTTCATCTGCACCACCGGCAAGCTGCCCGTGCCCTGGCCCACCCTCGTGACCACCCTGACCTACGGCGTGCAGTG	/AE<AAAEA/6A<EEAEE/A6EEEEE/AEAAEAA<EAAE<<AAAAAA</AEAAEEEE/EAEEEEEEEEEEEEEEEAEAEEEE/EEEAEEEEAEEEEEEEAEEEEEEEEEEEEEEAEEEEEEEEEEEEEEEEEEEEEAEEEEEEEEAAA/A	0
NB501288_65_H3WN3BGXY:1:11107:17044:3981#ACGGTGGAGCGC/1	+	eGFP_recombinant\	113	CACCTACGGCAAGCTGACCCTGAAGTTCATCTGCACCACCGGCAAGCTGCCCGTGCCCTGGCCCACCCTCGTGACCACCCTGACCTACGGCGTGCAGTGCTTCAGCCGCTACCCCGACCACATGAAGCAGCACGACTTCTTCAAGTCCGC	AAAAAEEEEEEEEEEEEEEEEEEEEEEEEEEEEEEEEEEAEE/EEEEEEEEEEEEEEEEEEEEE<EEEEEEEEEEEEEEEEEEEEEEAEEAEEEEEEEEEEEAEEEEEEE<EEEEE<AEEEEEAEEEEEEAAAA<AEEAEEAA<AE<6<6	0
NB501288_65_H3WN3BGXY:1:11107:1767:4090#ACGGTGGAGCGC/1	+	eGFP_recombinant\	196	CCTACGGCGTGCAGTGCTTCAGCCGCTACCCCGACCACATGAAGCAGCACGACTTCTTCAAGTCCGCCATGCCCGAAGGCTACGTCCAGGAGCGCACCATCTTCTTCAAGGACGACGGCAACTACAAGACCCGCGCCGAGGTGAAGTTCG	AAAAAEEEEEEEEEEEEEEEEEEEEEEAE/EEEEEEAEEEEE/EEEEEAEEEEEEEEEEAEEEEEEEE/EEEEEEEEEEEEEAEEEEEEE/EEEA//EAEEEEEEAEEEEEEEEAEEEE/EEEEEA<EEEEEA<AAAAA<EEA<EEAEAA	0
NB501288_65_H3WN3BGXY:1:11107:9186:4126#ACGGTGGAGCGC/1	+	eGFP_recombinant\	494	CTTCAAGATCCGCCACAACATCGAGGACGGCAGCGTGCAGCTCGCCGACCACAACCAGCAGAACACCCCCATCGGCGACGGCCCCGTGCTGCTGCCCGACAACCACTACCTGAGCACCCAGTCCGCCCTGAGCAAAGACCCCAACGAGAA	AAAAAEEEEEEEEEEEEEEEEEEEEEEEEEEEEEAEEEEEEEEEEE<AAEEEEEEEEEEEEAEEEEEAEEAE/EEAE/EEEAEEAEEEAAEEEEEEEEEEE<EEEAEEEAEE/EEEAEEAEEAAA66<AA/AAEEEA/6<A<<AA<AEA/	0	52:T>A
NB501288_65_H3WN3BGXY:1:11107:17408:4473#ACGGTGGAGCGC/1	+	eGFP_recombinant\	222	TACCCCGACCACATGAAGCAGCACGACTTCTTCAAGTCCGCCATGCCCGAAGGCTACGTCCAGGAGCGCACCATCTTCTTCAAGGACGACGGCAACTACAAGACCCGCGCCGAGGTGAAGTTCGAGGGCGACACCCTGGTGAACCGCATC	AAAAAEEEEEEEEEEEEEEEEEEEEEEEEEEEEEEEEEEEEEEEEEEEEEEEEEEEEEEEEEEEEEEEEAEEEEEEEEEEEEEEEEEA/EEEEEEEEEE/AE/EEEEEEEAAAEEAEEEEEEE<<EEE<AAEEE<A<AEEEEAA<A<AEA	0
NB501288_65_H3WN3BGXY:1:11107:3467:4676#ACGGTGGAGCGC/1	-	eGFP_recombinant\	209	GTGCTTCAGCCGCTACCCCGACCACATGAAGCAGCACGACTTCTTCAAGTCCGCCATGCCCGAAGGCTACGTCCAGGAGCGCACCATCTTCTTCAAGGACGACGGCAACTACAAGACCCGCGCCGAGGTGAAGTTCGAGGGCGACACCCT	//AEAEEAA<A<EEEEEAA6A/EAEEEEE<EEEEEAEEEEEEE/EEEEEEEEEEEEAAEEAAEEAEEEEEEEEEEAEEEEAEEEEEEEEEEEEEEE/<EEEEEE/EEEEEEEEEEEEEEEEEEEEEEEEEEEEEEEEEEEEEEEEAAAAA	0
NB501288_65_H3WN3BGXY:1:11107:3785:5076#ACGGTGGAGCGC/1	-	eGFP_recombinant\	309	GACGGCAACTACAAGACCCGCGCCGAGGTGAAGTTCGAGGGCGACACCCTGGTGAACCGCATCGAGCTGAAGGGCATCGACTTCAAGGAGGACGGCAACATCCTGGGGCACAAGCTGGAGTACAACTACAACAGCCACAACGTCTATATC	AA<A<EEEEEE<E6EEE<EAEAEEEA/EEEEEAAA/AEEAAEEEEEE<EE<EEEEEE<AEEAEEEEEAAEEE<EEEAEEEEEEEEEAEEEEEEEEEEAEAEEEEEEEEEEEEEEEEEEEE/EEEEEEEEEAEAEEEEEEEEE6EEAAAAA	0
NB501288_65_H3WN3BGXY:1:11107:4574:5177#ACGGTGGAGCGC/1	-	eGFP_recombinant\	506	CCACAACATCGAGGACGGCAGCGTGCAGCTCGCCGACCACTACCAGCAGAACACCCCCATCGGCGACGGCCCCGTGCTGCTGCCCGACAACCACTACCTGAGCACCCAGTCCGCCCTGAGCAAAGACCCCAACGAGAAGCGCGATCACAT	/EA<E/EEE/EEEEEEAEAA6A/<6AEAEEA<AA<AEEEE6EEEEAEE/AEE<EEAE/EAEEEE<AEEEE<EEEAAEEEEEEEEEEEEEEEEEE6EEEEEEEEAAA/EEEE<AEEEEEEEEEEE/EEEEEEEEE/EEAEEAEEEEAAAAA	0
NB501288_65_H3WN3BGXY:1:11107:18737:5227#ACGGTGGAGCGC/1	+	eGFP_recombinant\	72	GGCCACAAGTTCAGCGTGTCCGGCGAGGGCGAGGGCGATGCCTCCTACGGCAAGCTGACCCTGAAGTTCATCTGCACCACCGGCAAGCTGCCCGTGCCCTGGCCCACCCTCGTGACCACCCTGACCTACGGCGTGCAGTGCTTCAGCCGC	AAAAAEEEEEEEEAEEEEEEEEEEEEEEEEEEEEEEEEEEEEEEEEEEEEEEAEEEEEEEEEEEAEEEEEEEEEEAEE/EEAEEAEEEEEEEEEEEEEEEAEEEEAEEEEEAEE/EE/EEEEEAEEE<EEEEEEEAEAEEAAEAAE<<E/	0	42:A>T
NB501288_65_H3WN3BGXY:1:11107:23830:5285#ACGGTGGAGCGC/1	-	eGFP_recombinant\	334	AGGTGAAGTTCGAGGGCGACACCCTGGTGAACCGCATCGAGCTGAAGGGCATCGACTTCAAGGAGGACGGCAACATCCTGGGGCACAAGCTGGAGTACAACTACAACAGCCACAACGTCTATATCATGGCCGACAAGCAGAAGAACGGCA	/</<<AAAEA<<A<66AAEAE</A/A<AAEE/EEEEAEEEAEEEEEA//EE/EEEEEEEEEEEE<EEE<6EEEEEAEEE<<EEEEEEEEE/AEEEEEEEEE/EEEEEE<EEAEEEEE6E6EEEEEEAAEEAAEEEAEEEEEEEEEAAAAA	0
NB501288_65_H3WN3BGXY:1:11107:1955:5349#ACGGTGGAGCGC/1	+	eGFP_recombinant\	265	TGCCCGAAGGCTACGTCCAGGAGCGCACCATCTTCTTCAAGGACGACGGCAACTACAAGACCCGCGCCGAGGTGAAGTTCGAGGGCGACACCCTGGTGAACCGCATCGAGCTGAAGGGCATCGACTTCAAGGAGGACGGCAACATCCTGG	AAAAAEEEEEEEEEEEEEEEEAEEEEEEEEEEEEEEEEEEEE/EEEEEEE/EEEEEA/E//6E<EAE//EEE/EEE/E<EAEAEEE</E/AAAE/EE//E/EEEEEAEEEAEE</E<E<<EEEEA/<A<<<<A6AAAAEE/<</EE/<<A	0
NB501288_65_H3WN3BGXY:1:11107:17655:5541#ACGGTGGAGCGC/1	-	eGFP_recombinant\	106	GCGATGCCACCTACGGCAAGCTGACCCTGAAGTTCATCTGCACCACCGGCAAGCTGCCCGTGCCCTGGCCCACCCTCGTGACCACCCTGACCTACGGCGTGCAGTGCTTCAGCCGCTACCCCGACCACATGAAGCAGCACGACTTCTTCA	<EAE<AAEEAEAAA66E<AAAAAA<<EEEEEEEEEEEE/EEEEEEEEAAEAEAEAEEEEE<EEEEEEEEEEEEEEEEEEEEEEEEEEEEEEEEEEEEEEAEAEEEEEEEEEEEEEEEEAEEEEEEEEEEEEEEEEEEEEEEEEEEAAAAA	0
NB501288_65_H3WN3BGXY:1:11107:22527:5721#ACGGTGGAGCGC/1	+	eGFP_recombinant\	3	GTGAGCAAGGGCGAGGAGCTGTTCACCGGGGTGGTGCCCATCCTGGTCGAGCTGGACGGCGACGTAAACGGCCACAAGTTCAGCGTGTCCGGCGAGGGCGAGGGCGATGCCACCTACGGCAAGCTGACCCTGAAGTTCATCTGCACCACC	AAAAAEEEEEEEEEEEEEEEEEEE/EEEEEEEEEEEEEE/EEEEEEEEEEEEEEE/EEEEEEEEEEAEEEAAEAEEE<EEE<EEEEEEEAEE<EEAEEEE/EEEEEEEEEA/<AEEEEEEE/EEEE<EAE<E<EEEAAAEAAEAAAA<66	0
NB501288_65_H3WN3BGXY:1:11107:23157:5724#ACGGTGGAGCGC/1	-	eGFP_recombinant\	22	TGTTCACCGGGGTGGTGCCCATCCTGGTCGAGCTGGACGGCGACGTAAACGGCCACAAGTTCAGCGTGTCCGGCGAGGGCGAGGGCGATGCCACCTACGGCAAGCTGACCCTGAAGTTCATCTGCACCACCGGCAAGCTGCCCGTGCCCT	<AEEEEEA<AA6/6<6<EEEEEEEEAAAEEEAEEAAEAAAAAEEEEEEEEAEEEEEEEEEEEEEEEEEEEEEAEEEEAAEEEEEEEAEAEEEEEEEEEEEEEEEEEEEEEEEEEEEEEEEEEEEEEEEEEEEEEEEEEEEEEEEEAAAAA	0
NB501288_65_H3WN3BGXY:1:11107:16933:5898#ACGGTGGACACA/1	+	eGFP_recombinant\	268	CCGAAGGCTACGTCCAGGAGCGCACCATCTTCTTCAAGGACGACGGCAACTACAAGCCCCGCGCCGAGGTGAACTTCGAGGGCTACACACTGGTGAACCGCATAGCGCTGAAGGGCATCGACTTCAAGGAGGACGGCAACATGCTGGGGC	AAAA6A/E/EEAEEEA/E/E/EA<EAE//EEAAEEEEAEE<EAEE/AAAEEE//AE//EA/<A<E/EEEE/A///EE//E/EA//E///</<E/EE//6EEEE///6EE/<E<////E6<6E/E///<</AEE/</E</E/E/A//E/E<	0	56:A>C,73:G>C,83:G>T,88:C>A,103:C>A,105:A>C,142:C>G
NB501288_65_H3WN3BGXY:1:11107:15371:6044#ACGGTGGAGCGC/1	+	eGFP_recombinant\	526	GCGTGCAGCTCGCCGACCACTACCAGCAGAACACCCCCATCGGCGACGGCCCCGTGCTGCTGCCCGACAACCACTACCTGAGCACCCAGTCCGCCCTGAGCAAAGACCCCAACGAGAAGCGCGATCACATGGTCCTGCTGGAGTTCGTGA	AAAAAEEEEEEEEEE6EEEEEEEEEEEEEE6EEEEEEEEEEEEEEAEEEAEEEEEEEEEEEEEEEE/EE/EEEEEEEEEE/EE/EEEEEEEEEEEAEEEEEEEEA<E<AEAEEE/A</EAEEEEEEEEEE/EEEAAEAE<EE<EEAAEA/	0
NB501288_65_H3WN3BGXY:1:11107:1621:6267#ACGGTGGAGCGC/1	-	eGFP_recombinant\	457	TCATGGCCGACAAGCAGAAGAACGGCATCAAGGTGAACTTCAAGATGCGCCACAACATCGAGGACGGCAGCGTGCAGCTCGCCGACCACTACCAGCAGAACACCCCCATCGGCGAGGGCCCCGTGCTGCTGCCGGACAACCACTACCTGA	/A<AA<//AEA<E6/EA6/</A/<E/E<E/E<A//E/EA/EEEEE6/EA//E////E/</E/E/E/E/EAEA/EEEEEEE<E<AEEA6E<A/AAAEAEEEEEEAEEEEEEE6EEE/AEE/AEEAEEAEA/EE///E6E/EEEAEEAAAAA	0	16:C>G,34:C>G,103:C>G
NB501288_65_H3WN3BGXY:1:11107:10534:6306#ACGGTGGAGCGC/1	+	eGFP_recombinant\	345	GAGGGCGACACCCTGGTGAACCGCATCGAGCTGAAGGGCATCGACTTCAAGGAGGACGGCAACATCCTGGGGCACAAGCTGGAGTACAACTACAACAGCCACAACGTCTATATCATGGCCGACAAGCAGAAGAACGGCATCAAGGTGAAC	AAAAAEEEEEEEEEEEEEEEEEEEEEEEEEEEEEEEEEEEEEEEEEEEEEEEEEEAEEEAEEEEEEEEEEEEE<EEAEEEEEEEAE<EEEEEEEEE/EEEEA/<EEEEA/EEEA/EEEE/EE<AAE<A<AAE<EEEEEEEEEEEEEE/A6	0
NB501288_65_H3WN3BGXY:1:11107:23237:6868#ACGGTGGAGCGC/1	-	eGFP_recombinant\	346	CGGGCGACACCCTGGTGCACCGCAGCGAGCTGAAGGGCATCGACTTCAAGGAGGACGGCAACATCCTGGGGCACAAGCTGGAGTACAACTACAACAGCCACAACGTCTATATCATGGCCGACAAGCAGAAGAACGGCATCAAGGTGAACT	///<A6<EEEEE/AE/A//AA<A<6<<EEEE/E<EEAAEEEEAEEEEEEEEA/EEEAEEAEA//EEEAA<EEEE/EEE/E6/E/EA/AEE/A/<E66EEEEE<EE/EEEE/E/EAEA/EAAEEEA6EEEAAE//<//EEEEEEAEAAAA/	0	125:T>G,132:A>C,149:A>C
NB501288_65_H3WN3BGXY:1:11107:12340:7025#ACGGTGGAGCGC/1	-	eGFP_recombinant\	247	ACTTCTTCAAGTCCGCCATGCCCGAAGGCTACGTCCAGGAGCGCACCATCTTCTTCAAGGACGACGGCAACTACAAGACCCGCGCCGAGGTGAAGTTCGAGGGCGACACCCTGGTGAACCGCATCGAGCTGAAGGGCATCGACTTCAAGG	EEA<AE/EAAE<<AAA<E/<AA<6EEE/E/EE//EAEAEE6EAE/EEEAEEE/EEEEEAEEEAEEAAEEEEEEEAEEEEAEEA6EEEE/AEAEEEEEAAEE<EE<EAEEEEEEEEEEEEEAEEEEEEEEEEEEE/EEE/EEEEEEAAAAA	0
NB501288_65_H3WN3BGXY:1:11107:20990:7148#ACGGTGGAGCGC/1	-	eGFP_recombinant\	343	TCGAGGGCGACACCCTGGTGAACCGCATCGAGCTGAAGGGCATCGACTTCAAGGAGGACGGCAACATCCTGGGGCACAAGCTGGAGTACAACTACAACAGCCACAACGTCTATATCATGGCCGACAAGCAGAAGAACGGCATCAAGGTGA	/<<EA<<A<EEEEAAA<<A<EEAAAEEEEEEEEEEEEA/EEEEE<EEEAEEEEEEEAEEEAEEEEEEEE<EEEEEEEEEEEEEAEEEEEEEEEEEEEEEEEEEEEAEEEEEEEEAEEEEEEEEEEEEEEEEEEEEEEEEEEEEEEAAAAA	0
NB501288_65_H3WN3BGXY:1:11107:22232:7264#ACGGTGGAGCGC/1	+	eGFP_recombinant\	468	AAGCAGAAGAACGGCATCAAGGTGAACTTCAAGATCCGCCACAACATCGAGGACGGCAGCGTGCAGCTCGCCGACCACTACCAGCAGAACACCCCCATCGGCGACGGCCCCGTGCTGCTGCCCGACAACCACTACCTGAGCACCCAGTCC	AAAAAEEEE6EEAAEEEEEEEEEEE6EEEEAEE6EEEEEEEEEEEEEE<EEE/EEEEEEEEEEEEAEEEEAEE/EEAEEEEEE/EEEE/<EEAE6EEEEEE<E<EE<EE<AEAAAEEEEE/<EEEE//AAAAAEEAAEAEEEA/A/A<<6	0
NB501288_65_H3WN3BGXY:1:11107:16517:7299#ACGGTGGAGCGC/1	+	eGFP_recombinant\	87	GTGTCCGGCGAGGGCGAGGGCGATGCCACCTACGGCAAGCTGACCCTGAAGTTCATCTGCACCACCGGCAAGCTGCCCGTGCCCTGGCCCACCCTCGTGACCACCCTGACCTACGGCGTGCAGTGCTTCAGTCGCTACCCCGACCACATG	AAAAAEEEEEEEEEEEEEEEEEEEEEEAEEEEEEEEEEEEEEEEEEEEEEEEEEEEEEEE<EE<EEEEEEEEEEEEEEEEEEEEEEEEEEEEEEEEEEE/EEEEEEEE/EEEEEEEAAEEEEEEEAEEA<AEAEA<A<6AAE<AEEEEEA	0	131:C>T
NB501288_65_H3WN3BGXY:1:11107:9323:7307#ACGGTGGAGCGC/1	-	eGFP_recombinant\	317	ATACAAGACCCGCGCCGAGGTGAAGTTCGAGGGCGACACCCTGGTGAACCGCATCGAGCTGAAGGGCAGCGACTTCAAGGAGGACGGCAACATCCTGGGGCACAAGCTGGAGTACAACTACAACAGCCACAACGTCTATATCATGGCCGA	//EEAAEEA/AAAAA/<A6</A<6<E<A6A6<A//EEE/EEEEAEEEEEAEEE/AA<EEEEEE<6EEE/EEEE/AAAEAAEEEEAEEEEEEAAEEEAEA/EE6EEEEAEEEEEEEEE66EEEEEE<EEEEEAEEEEEEEEE6EEEAAAAA	0	81:T>G,149:C>A
NB501288_65_H3WN3BGXY:1:11107:6433:7401#ACGGTGGAGCGC/1	+	eGFP_recombinant\	55	TGGACGGCGACGTAAACGGCCACAAGTTCAGCGTGTCCGGCGAGGGCGAGGGCGATGCCACCTACGGCAAGCTGACCCTGAAGTTCATCTGCACCACCGGCAAGCTGCCCGTGCCCTGGCCCACCCTCGTGACCACCCTGACCTACGGCC	AAAAAEEAEEAEEEE/EAEEEEEEEEEEEEEAEEEEEAAEEEEE/EEEEEEEEAEEEEA<EEEEE/EEEEEEEEE6EEEEEEE/E/EEEEEAEEA<EEE/<AA<EE/E<A/E/EEA<EEE6E<EAAA</AAEAEEEAAEE/A6AAA/<A/	0	149:G>C
NB501288_65_H3WN3BGXY:1:11107:6479:7525#ACGGTGGAGCGC/1	-	eGFP_recombinant\	89	GTCCGGCGAGGGCGAGGGCGATGCCACCTACGGCAAGCTGACCCTGAAGTTCATCTGCACCACCGGCAAGCTGCCCGTGCCCTGGCCCACCCTCGTGACCACCCTGACCTACGGCGTGCAGTGCTTCAGCCGCTACCCCGACCACATGAA	6EEA<AA<A<AA<<EA6<<AAEAEEEEEE<EEEEEEEEAEEEEEEEEEEE/EE/EEEEEEEEEEEEEEEEEEEEEEEEEAEEEEEEEEEEEEEAEEEEEEEEEEEEEEEEAEEEEEAEEEEEEEEEEEEEEEEEEEEEEEEEEEEAAAAA	0
NB501288_65_H3WN3BGXY:1:11107:3842:7951#ACGGTGGAGCCC/1	-	eGFP_recombinant\	83	CAGCGTGTCCGGCGAGGGCGAGGGCGATGCCACCTACGGCAAGCTGACCCTGAAGTTCATCTGCACCACCGGCAAGCTGCCCGTGCCCTGGCCCACCCTCGTGACCACCCTGACCTACGGCGTGCAGTGCTTCAGCCGCTACCCCGACCA	AEEEEEE<EA<<<6EA<<AAA666<EEAEEEEEEEEEAAEEEEEAEEEEEEEEEEEEEEAEEEEEEEEEEEEEEEEEEEEEEEEEEEEEEEEEEEEEEEEEEEEEEEEEEEEEEEEEEEEEEEEEEEEEEEEEEEEEAEEEEEEEAAAAA	0
NB501288_65_H3WN3BGXY:1:11107:18514:8020#ACGGTGGAGCGC/1	+	eGFP_recombinant\	392	CAAGGAGGACGGCAACATCCTGGGGCACAAGCTGGAGTACAACTACAACAGCCACAACGTCTATATCATGGCCGACAAGCAGAAGAACGGCATCAAGGTGAACTTCAAGCTCCTCCACAACCTCGAGGACGGCAGCGTGCAGCTCGCCGC	AAAAAEEEEEEE/E/EEEEEEEEEEEEE/EEEEEEEE/EEA/EEEE6EE/EAEEEEEEEEE/EEEEEEE<AEE<EEEEEAEE/EAEEEEEE/EE/AEEEE/E/AEAEEE/AAEEAEEE//A/EAE/EAA<A<<<A<<EA//<<A<<<</6	0	109:A>C,113:G>T,121:A>C,149:A>C
NB501288_65_H3WN3BGXY:1:11107:24991:8641#ACGGTGGAGCGC/1	-	eGFP_recombinant\	426	GAGTACAACTACAACAGCCACAACGTCTATATCATGGCCGACAAGCAGAAGAACGGCATCAAGGTGAACTTCAAGATCCGCCACAACATCGAGGACGGCAGCGTGCAGCTCGCCGACCACTACCAGCAGAACACCCCCATCGGCGACGGC	<<<AAA<EEAA<A6AA6<EEA<//A/<<EEEAA</A<EEEEEE<EEA<<EE/EE/EEE<E<AEE<EEAEEEE/EEEAEEE/EEE/E<<EEAEAA//E/EAEE</6EEE<EEAEE<EEEEE/EEE<AEEEA/EEE/EEAEAAAAAE/A/AA	0
NB501288_65_H3WN3BGXY:1:11107:23365:8838#ACGGTGGAGCGC/1	-	eGFP_recombinant\	177	ACCCTCGTGACCACCCTGACCTACGGCGTGCAGTGCTTCAGCCGCTACCCCGACCACATGAAGCAGCACGACTTCTTCAAGTCCGCCATGCCCGAAGGCTACGTCCAGGAGCGCACCATCTTCTTCAAGGACGACGGCAACTACAAGACC	AA<6/AAEAEEAEEEEEEEEEA<AAAEAEAEEAEAEA/EEAE/<AEEEEEEAA/EEAEEEEEEEEEEEEEEEAAE/EEEEEEEEEEEEEEEEEEEAE<EEEEEEEEEEEAEEEEEEEEAEEEEEEEEEAEEEEEEEEEEEEEEEEAAA/6	0
NB501288_65_H3WN3BGXY:1:11107:24367:9562#ACGGTGGAGCGC/1	-	eGFP_recombinant\	7	GCAAGGGCGAGGAGCTGTTCACCGGGGTGGTGCCCATCCTGGTCGAGCTGGACGGCGACGTAAACGGCCACAAGTTCAGCGTGTCCGGCGAGGGCGAGGGCGATGCCACCTACGGCAAGCTGACCCTGAAGTTCATCTGCACCACCGGCA	AAA<6<<<6A6<A<<EEE<EAAA/A<EAAEE/EEAEEEEEEEEEAEEEEAEEEAAEAEE<EEEEEEEEE/E/EAEAEEEEEEEEEEEEEEAEAEEEEEEAEEEEEEEEEEEEEEEEEEEEEEEEEEEEEEEEEEEEEEEEEEEEEAAAAA	0
NB501288_65_H3WN3BGXY:1:11107:24577:9667#ACGGTGGAGCGC/1	+	eGFP_recombinant\	95	CGAGGGCGAGGGCGATGCCACCTACGGCAAGCTGACCCTGAAGTTCATCTGCACCACCGGCAAGCTGCCCGTGCCCTGGCCCACCCTCGTGACCACCCTGACCTACGGCGTGCAGTGCTTCAGCCGCTACCCCGACCACATGAAGCAGCA	AAAAAEEE/EEEEE/EAEEAEEEEEAEE/EEEEEEEEEEEAEAEAEEEAEEE/EEAEEEEEEAEEEAE6AAEEEEEEEEEEEAEEEEEEAEE/E<EAEEE/EEE/E/EEEEEEEEEEAEEA/EEAEEE/EAAEEEEA<</EEEEE<<<A/	0
NB501288_65_H3WN3BGXY:1:11107:11495:9750#ACGGTGGAGCGC/1	-	eGFP_recombinant\	162	CCCGTGCCCTGGCCCACCCTCGTGACCACCCTGACCTACGGCGTGCAGTGCTTCAGCCGCTACCCCGACCACATGAAGCAGCACGACTTCTTCAAGTCCGCCATGCCCGAAGGCTACGTCCGGGAGCGCACCATCTTCTTCAAGGACGAC	AEAAEAEAEEAAAEEEEEEEEEAAEEEEE<EEEEEEAEEEEEE/EEEEEEEEEEEEEEEEEEEEEEEEEEEEEEEE<EEEEEEEAEEEEEEEEEEEEEEEEEEEEEEEEEEEEEEEEEEEEEEEEEEEEEEEEEEEEEEEEEEEEAAAAA	0	28:A>G
NB501288_65_H3WN3BGXY:1:11107:11697:9816#ACGGTGGAGCGC/1	-	tdTomato_recombinant\	134	CATGCTGAAGGGGACCAAGGGCGGCCCCCTGCCCTTCGCCTGGGACATCCTGTCCCCCCAGTTCATGTACGGCTCCAAGGCGTACGTGAAGCACCCCGCCGACATCCCCGATTACAAGAAGCTGTCCTTCCCCGAGGGCTTCAAGTGGGA	<EEAAEAA//<//<</A///6/A<AEAEA/EE<////AAE/AA</EAE/AE//AA/EEEEE/AEAEAEA/E<AEEAEEEAEEAEAA<<EA<A/AE<EEEAEEEAEEEAEEEEEEAEEAEAEAEE6EEEEEEEEEEEEEEEEEEEEAAAAA	1	138:T>G,147:A>T
NB501288_65_H3WN3BGXY:1:11107:6130:10215#ACGGTGGAGCGC/1	-	eGFP_recombinant\	376	TGAAGGGCATCGACTTCAAGGAGGACGGCAACATCCTGGGGCACAAGCTGGAGTACAACTACAACAGCCACAACGTCTATATCATGGCCGACAAGCAGAAGAACGGCATCAAGGTGAACTTCAAGATCCGCCACAACATCGAGGACGGCA	/AA</6AEEEEEEEEEA6//<A/A<E<//AEEEAEEAA/AEAEEE<E/<AEE/EEE//E/EEEEEE/EEEEE/EEEEEEE/EAE/EEAEEEEA/AAEAEAE<E/EEEEEEE///EA6EA6EEEEE/AEEEEEEEE6EE/EEEEEEAAAAA	0
NB501288_65_H3WN3BGXY:1:11107:21990:10412#ACGGTGGAGCGC/1	-	eGFP_recombinant\	154	GCAAGCTGCCCGTGCCCTGGCCCACCCTCGTGACCACCCTGACCTACGGCGTGCAGTGCTTCAGCCGCTACCCCGACCACATGAAGCAGCACGACTTCTTCAAGTCCGCCATGCCCGAAGGCTACGTCCAGGAGCGCACCATCTTCTTCA	//E<AA<</EEA<6/<A<<AA</EEE<E/EEEEE<E<EA<EEE/A/EEA/EEEEEEEEEEEEEEEAEEEEEEAEAEEEEAEEEEEEAEEEAEEAAEEEEEEEEEAEEEEEE6EEEEEEEEEEEE/EEEEEEEEEEEEEEEEEEEEAA/AA	0
NB501288_65_H3WN3BGXY:1:11107:6934:10537#ACAGTGGAGCGA/1	+	eGFP_recombinant\	440	CAGCCACAACGTCTATATCATGGCCGACAAGCAGAAGAACGGCATCAAGGTGAACTTCAAGATCCGCCACAACATCGAGGACGGCAGCGTGCAGCTCGCCGACCACTACCAGCAGAACACCCCCATCGGCGACGGCCCCGTGCTGCTGCC	AAAAAEAE6/EEEEEEEEEEEEEAEEE<EAEEEEEEEEEEEEEAEEEEEEEA/EEEEEAE//E<EEEEAE/EE/EAA<AEEEEEEEAEAEEEEE<EEEEEEEEE<EEEEEEEAAA/EEEAA/A6<E<A<<A/<AAA<<6<AAA<A/<A/6	0
NB501288_65_H3WN3BGXY:1:11107:17665:10811#ACGGTGGAGCGC/1	-	eGFP_recombinant\	310	ACGGCAACTACAAGACCCGCGCCGAGGTGAAGTTCGAGGGCGACACCCTGGTGAACCGCACCGAGCTGAAGGGCATCGACTTCAAGGAGGACGGCAACATCCTGGGGCACAAGCTGGAGTACAACTACAACAGCCACAACGTCTATATCA	A<AAEEEAEEEEEEEA6A/AAEEEEAEEEEEEAEEAEA6EEEEEEEEEEEEEEEEEEEEEEEEEAEEEEEEAEEEEEEEEEEEEEEEEEEEEEEEEEEEEEEEEEEEEEEEEEEEEEEEEEEEEEEEEEEEEEEEEEEEEEEEEEAAAAA	0	89:T>C
NB501288_65_H3WN3BGXY:1:11107:6888:10887#ACGGTGGAGCGC/1	-	eGFP_recombinant\	345	GAGGGCGACACCCTGGTGAACCGCATCGAGCTGAAGGGCATCGACTTCAAGGAGGACGGCAACATCCTGGGGCACAAGCTGGAGTACAACTACAACAGCCACAACGTCTATATCATGGCCGACAAGCAGAAGAACGGCATCAAGGTGAAC	AE<<<6<AEEEEEAAA<<EEA<<EE/EEEAEEEEEEAEEEAAAEEEEEEEEEEAEEEEEEEEEEEEEEAEEEEEEEEEEEEEEEEEEEEEEEEEEEEEEEEEEAEEEEEEEEEEEEEEEEEEEEEEEEEEEEEEEEEEEEEEEEEAAAAA	0
NB501288_65_H3WN3BGXY:1:11107:15408:10911#ACGGTGGAGCGC/1	-	eGFP_recombinant\	548	CCAGCAGAACACCCCCATCGGCGACGGCCCCGTGCTGCTGCCCGACAACCACTACCTGAGCACCCAGTCCGCCCTGAGCAAAGACCCCAACGAGAAGCGCGATCACATGGTCCTGCTGGAGTTCGTGACCGCCGCCGGGATCACTCTCGG	<A6<<EA/A<EAEEEAEEE<AEAAAAAEEEEA/EEEEEEEEEEEEEE/AEEEEAEEAA<EAEEEEEAAEEEEEEEEAEEEEEE/EEAEEAEEEEAEEEEEEEEE/EEEEE/EEEEEAEEEEEAEEAEEEEEEEEEEEEEEAEEEEAAAAA	0
NB501288_65_H3WN3BGXY:1:11107:23807:11408#ACGGTGGAGCGC/1	-	eGFP_recombinant\	249	TTCTTCAAGTCCGCCATGCCCGAAGGCTACGTCCAGGAGCGCACCATCTTCTTCAAGGACGACGGCAACTACAAGACCCGCGCCGAGGTGAAGTTCGAGGGCGACACCCTGGTGAACCGCATCGAGCTGAAGGGCATCGACTTCAAGGAG	AAAEEEEEEEEEEEEEEEEA/AEAEEEEEEEEEEEAEEEEEEEEEEAAAEEEEEEEEEEEEEEEEEEEEEEEEEEEEEEEEAEEEEEEEEEEEEEEEEEEEEEEEEEEEEEEEEEEEEEEEAEEEEEEEEEEEEEEEEEEEEEEEAAAAA	0
NB501288_65_H3WN3BGXY:1:11107:20967:11635#ACGGTGGAGCGC/1	+	eGFP_recombinant\	53	GCTGGACGGCGACGTAAACGGCCACAAGTTCAGCGTGTCCGGCGAGGGCGAGGGCGATGCCACCTACGGCAAGCTGACCCTGAAGTTCATCTGCACCACCGGCAAGCTGCCCGTGCCCTGGCCCACCCTCGTGACCACCCTGACCTACGG	AAA6A6AAEEE6EEAEEAEEEE/EEEAEEEEE6EEAEE<EAEAAEEEEEE/A/E/EEE<AA<A<AAAEEAAAEEA<EEEEEEEEAEEEAEEEEAAEEEE/AEAEEEEEE<EAEEE<<AAEEEEE/<<6A6<<A66AAAAE/AEA6///6/	0
NB501288_65_H3WN3BGXY:1:11107:5430:11765#ACGGTGGAGCGC/1	+	eGFP_recombinant\	343	TCGAGGGCGACACCCTGGTGAACCGCATCGAGCTGAAGGGCATCGACTTCAAGGAGGACGGCAACATCCTGGGGCACAAGCTGGAGTACAACTACAACAGCCACAACGTCTATATCATGGCCGACAAGCAGAAGAACGGCATCAAGGTGA	AAAAAEEEEEEEEEEEEEEEEEEEEEEEEEEEEEEEEEEEEEEEEEEEEEEEEEEEE6EEEEAEEEEEEEEEEEEEEEEEEEEEEEEEEEEEEEEEEE<EAAEEAAEEEEEEEEE</EEEAAE<AA/A<AEEEE<AAEE<AEAEEEEEE/	0
NB501288_65_H3WN3BGXY:1:11107:12232:11850#ACGGTGGAGCGC/1	+	eGFP_recombinant\	310	ACGGCAACTACAAGACCCGCGCCGAGGTGAAGTTCGAGGGCGACACCCTGGTGAACCGCATCGAGCTGAAGGGCATCGACTTCAAGGAGGACGGCAACATCCTGGGGCACAAGCTGGAGTACAACTACAACAGCCACAACGTCTATATCA	AAAAAEAEEEEEEEEE/EEAAEAEEA/EEEEEEE/EEEEEEEAEEE6EA/EEEEA<<EEAEAE<EEEAEEE/AEEE<EEEEEEEEEEEEEE/EEEEEEEA<A/AEEEEEEEEEEEEEEEEEEEEEEEAE<E<A<AAA6AA/E<AA<<A<<	0
NB501288_65_H3WN3BGXY:1:11107:5813:11988#ACGGTGGAGCGC/1	-	eGFP_recombinant\	101	CGAGGGCGATGCCACCTACGGCAAGCTGACCCTGAAGTTCATCTGCACCACCGGCAAGCTGCCCGTGCCCTGGCCCACCCTCGTGACCACCCTGACCTACGGCGTGCAGTGCTTCAGCCGCTACCCCGACCACATGAAGCAGCACGACTT	/<EA/A/AAAEEEEEEAAEA6EEEAE/EEEEEAAAEE</EEEAEEEAEAAEAE6EEAEE/EEEEEEEEEE/EEEEE<EAEEE<<AEEEAEEEE/EEEEEEEEEEA<EEEEEEEEEEEEEAEEEEEEEEEEEEEEEEEEEE/EEEEAAAAA	0
NB501288_65_H3WN3BGXY:1:11107:11717:12087#ACGGTGGAGCGC/1	+	eGFP_recombinant\	566	CGGCGACGGCCCCGTGCTGCTGCCCGACAACCACTACCTGAGCACCCAGTCCGCCCTGAGCAAAGACCCCAACGAGAAGCGCGATCACATGGTCCTGCTGGAGTTCGTGACCGCCGCCGGGATCACTCTCGGCATGGACGAGCTGTACAA	AAAAAEEEEEEEEEEEEEEEEEEEEEE///EE/EE6EEEEAEEEEEEEEEEEEEEEEEEEEEEAE/AAEAEEEEEEEEEEEEEEEA/E<EEEAEEEEEEEEAEEEEEEEEEEEAEAAEEEEEEEEEEEEEEEEEAAEEEE/EEEA<AA<<	0
NB501288_65_H3WN3BGXY:1:11107:16243:12420#ACGGTGGAGCGC/1	-	eGFP_recombinant\	395	GGAGGACGGCAACATCCTGGGGCACAAGCTGGAGTACAACTACAACAGCCACAACGTCTATATCATGGCCGACAAGCAGAAGAACGGCATCAAGGTGAACTTCAAGATCCGCCACAACATCGAGGACGGCAGCGTGCAGCTCGCCGACCA	<AE<A<AAEEEEAAEAEAE6<<EEEEEAEEAEEEEEEEEEEEAEEEEAEEEEEEEEAEEE/EEEEEEEEEEEEEEEEEEEEEEEEEEEE6EEEEEEEEEEEEEEEEEEEEEEEEEEEEEEEEEEEEEEEEEEEEEEEEEEEEEEEAAAAA	0
NB501288_65_H3WN3BGXY:1:11107:1221:12657#ACGGTGGAGCGC/1	-	eGFP_recombinant\	153	GGCAAGCTGCCCGTGCCCTGGCCCACCCTCGTGACCACACTGACCTACGGCGTGCAGTGCTTCAGCCGCTACCCCGACCACATGAAGCAGCACGACTTCTTCAAGTCCGCCATGCCCGAAGGCTACGTCCAGGAGCGCACCATCTTCTTC	6AEEEEEEEEEEA/AEEAA<<<EEEEEEEEE<EEEAEEAAEEEEEAE<EAEE/EEEEEEEAEEEE/EE<EEEEEAEAEEEEEEEEEEEEEEEEEEEEEEAEEEEEEEEEEEEEEEEEEEEEEEEEEEEEEEEEEEEEEEEEAEEEAAAAA	0	111:C>A
NB501288_65_H3WN3BGXY:1:11107:19081:12770#ACGGTGGAGCGC/1	-	eGFP_recombinant\	340	AGTTCGAGGGCGACACCCTGGTGAACCGCATCGAGCTGAAGGGCATCGACTTCAAGGAGGACGGCAACATCCTGGGGCACAAGCTGGAGTACAACTACAACAGCCACAACGTCTATATCATGGCCGACAAGCAGAAGAACGGCATCAAGG	EAEAEAAA66AAEEEEE<EEE/A6<EE<E/EEEEEEEEE/6<<EEEEEEEEAEEEAEEEEEEEEEEAEEAAAEEEEEEEAEEEEEEEEEEEEEEEEEEEEEEEEEEEEEEE6EEEEEEEEEEEEEEEEEEEEEEEEEEEEEEEEEAAAAA	0
NB501288_65_H3WN3BGXY:1:11107:24569:12869#ACGGTGGAGCGC/1	-	tdTomato_recombinant\	639	CAGTACGAGCGCTCCGAGGGCCGCCACCACCTGTTCCTGGGGCATGGCACCGGCAGCACCGGCAGCGGCAGCTCCGGCACCGCCTACTCCGAGGACAACAACATGGCCGTCATCAAAGAGTTCATGCGCTTCAAGGTGCGCATGGAGGGC	EEA<EAAEAEAEEAAAAAE<EEAEEEEEEEEEEEEEEEEEEEEEAEEEEEEAEEEEEEEEEEEEEEEEEEEEEEEAEEEAEEEEEEEEEEEEE/EEEEEEEEEEAEEEE/EEEEEEEEEEEEEEEEEEEEEEEEEEAEEEEEEEEAAAAA	0	64:C>A
NB501288_65_H3WN3BGXY:1:11107:10033:13059#ACGGTGGAGCGC/1	-	eGFP_recombinant\	230	CCACATGAAGCAGCACGACTTCTTCAAGTCCGCCATGCCCGAAGGCTACGTCCAGGAGCGCACCATCTTCATCAAGGACGACGGCAACTACAAGACCCGCGCCGAGGTGAAGTTCGAGGGCGACACCCTGGTGAACCGCATCGAGCTGAA	AEEAA6<E/A/AAA<EEEA</E/EEAE<EEEEEEEAAEAEEEEEEEEEEEEEEEEAEEAEEEEEEEEEEEE/EEEEEEEEEEE<EEEEEAEEAEEEEEEEEEEEEEE/EEEEE/EEEEEEEEEEEEEEEEAAAEEEEEEEEEEEEA6AAA	0	79:T>A
NB501288_65_H3WN3BGXY:1:11107:22102:13086#ACGGTGGAGCGC/1	-	eGFP_recombinant\	7	GCAAGGGCGAGGAGCTGTTCACCGGGGTGGTGCCCATCCTGGTCGAGCTGGACGGCGACGTAAACGGCCACAAGTTCAGCGTGTCCGGCGAGGGCGAGGGCGATGCCACCTACGGCAAGCTGACCCTGAAGTTCATCTGCACCACCGGCA	A<<A666<6A<<A<A/<EEEA/A<<AA/EE/AEEEEEEEEEEEEEEEAEAEE<AEEAEA/EEEEAEEEE<E//AE/AEE/EEEEEEAEEAE<EEEAAEEAEAEEEEEAEEEEEEEEEEEEEEEEEEEEEEE6EEEEEEEEEEEEEAAAAA	0
NB501288_65_H3WN3BGXY:1:11107:7132:13511#ACGGTGGAGCGC/1	+	eGFP_recombinant\	109	ATGCCACCTACGGCAAGCTGACCCTGAAGTTCATCTGCACCACCGGCAAGCTGCCCGTGCCCTGGCCCACCCTCGTGACCACCCTGACCTACGACGTGCAGTGCTTCAGCCGCTACCCCGACCACATGAAGCAGCACGACTTCTTCAAGT	6AAAAEEEEE/EEEEEEEEE/E/EEEEEEEEEEEEAE<AAE/EAEEEEEEEEEEEA/EAEAEEE/E/EAEAEE/EEEEEA/EEEEEEAEEEE/EEEEEEEEEEEEEE<EEEEEEEAEEAEEEE/EAE</<EA/<6<<A/EEEA<AAAEEE	0	93:G>A
NB501288_65_H3WN3BGXY:1:11107:8586:14527#ACGGTGGAGCGC/1	+	eGFP_recombinant\	323	GACCCGCGCCGAGGTGAAGTTCGAGGGCGACACCCTGGTGAACCGCATCGAGCTGAAGGGCATCGACTTCAAGGAGGACGGCAACATCCTGGGGCACAAGCTGCAGTACAACTACAACAGCCACAACGTCTATATCATGGCCGACAAGCA	A/AAAEEEEEEEEEEAA/EEEEAE/EEEEEEEEEEEEEEEEEEEAEEEEEEEEEEE/EEAEEEEEEA<AEEEAEEEEEEEEE/EEEEEEEEEEEEEEEE/AA<EAEEEEEEE/EE//<EEEA/E</AA<AEEEE6<<<AE/<A/<</E<6	0	103:G>C
NB501288_65_H3WN3BGXY:1:11107:6270:14606#ACGGTGGAGCGC/1	+	eGFP_recombinant\	288	CGCACCATCTTCTTCAAGGACGACGGCAACTACAAGACCCGCGCCGAGGTGAAGTTCGAGGGCGACACCCTGGTGAACCGCATCGAGCTGAAGGGCATCGACTTCAAGGAGGACGGCAACATCCTGGGGCACAAGCTGGAGTACAACTAC	AAA6AEEEEEEEEEEEEEEEEEEEEEEEEEEEEEEEEEEEEEEEEEEE<EEEEEAEE</EEEAA<AAE/6EEAEEEAEAEEAEEAEEEEEEEEEAEEEEAAEEAEE//EEEA<EEEAE/E<EAAE/AAAEEE<EAEA<AAE<EAA/EA/6	0
NB501288_65_H3WN3BGXY:1:11107:1653:14681#ACGGTGGAGCGC/1	+	eGFP_recombinant\	53	GCTGGACGGCGACGTAAACGGCCACAAGTTCAGCGTGTCCGGCGAGGGCGAGGGCGATGCCACCTACGGCAAGCTGACCCTGAAGTTCATCTGCACCACCGGCAAGCTGCCCGTGCCCTGGCCCACCCTCGTGCCCACCCTGACCTACGG	AAAAAEEEEEEEEEEEEEEEEEEEEEEEEEEAEEEEEEEEEEEEEEEEEEEEEEEEEEEEAAEEEEEEEE<AEEEEAEEEEEEEEEA/<EEEEEEEEEEAEEEEEEEEEEEEAEEA<AE/AA6A<AAAEEEEE/6666<EEEEA6AA<A6	0	133:A>C
NB501288_65_H3WN3BGXY:1:11107:17042:15897#ACGGTGGAGCGC/1	+	eGFP_recombinant\	541	ACCACTACCAGCAGAACACCCCCATCGGCGACGGCCCCGTGCTGCTGCCCGACAACCACTACCTGAGCACCCAGTCCGCCCTGAGCAAAGACCCCAACGAGAAGCGCGATCACATGGTCCTGCTGGAGTTCGTGACCGCCGCCGGGATCC	6AAAAEEEEEEEEEEEEEEEEEEEEAEEEE/EEEAEEEEEEEEEAEEEEAEEEE/EEEEEEEEEEEEEEEAEEEEEAEEEEEEEEEEAEEEEEEAEEEAAEA/AAEEE/EEEAAEEAEAAEAEAAEEEEE<AAAAA<<</A<6</A<EA/	0	149:A>C
NB501288_65_H3WN3BGXY:1:11107:18174:15918#ACGGTGGAGCGC/1	+	eGFP_recombinant\	162	CCCGTGCCCTGGCCCACCCTCGTGACCACCCTGACCTACGGCGTGCAGTGCTTCAGCCGCTACCCCGACCACATGAAGCAGCACGACTTCTTCAAGTCCGCCATGCCCGAAGGCTACGTCCAGGAGCGCACCATCTTCTTCAAGGACGAC	AAAAAEEEEEEEEEEAEEEEEEEEAAA/EEEEEEEEEEEEEEEEEEEEEEEEEEEEEEEEAEEEEAA/EEEEEEEEEAE/EEEAAEEEEE<EA/EEAAAAA<EEAEA<EEEEEEAAEEE/AEEEE<6A//<AE/AE/AA<<AAAAEEA//	0
NB501288_65_H3WN3BGXY:1:11107:5243:15919#ACGGTGGAGCGC/1	+	eGFP_recombinant\	204	GTGCAGTGCTTCAGCCGCTACCCCGACCACATGAAGCAGCACGACTTCTTCAAGTCCGCCATGCCCGAAGGCTACGTCCAGGAGCGCACCATCTTCTTCAAGGACGACGGCAACTACAAGACCCGCGCCGAGGTGAAGTTCGAGGGCGAC	AAAAAEEEEEEEEEEEEEEEEEEEEEEEEEEEEEEEEEEEEEEEEEEEEEEEEEEEEEEEEEEEEEEEEEEEEEEEEEEEEEAEEEEEAEEEEEEEEEEEEEEEEEAEEEE/EAEEEEEE/AAAEEE<<AEEEEEEEE<EAE<AAE<A<6	0
NB501288_65_H3WN3BGXY:1:11107:6594:15991#ACGGTGGAGCGC/1	-	eGFP_recombinant\	80	GTTCAGCGTGTCCGGCGAGGGCGAGGGCGATGCCACCTACGGCAAGCTGACCCTGAAGTTCATCTGCACCACCGGCAAGCTGCCCGTGCCCTGGCCCACCCTCGTGACCACCCTGACCTACGGCGTGCAGTGCTTCAGCCGCTACCCCGA	6A/A6AAA6</A<6<AAA6<6A<AAAEAEEEEEAAE<EEEAEEEEEEEEEEEEEEE/EEAEEAE<AEEEEEAE6EEEEEE/E/EE/EEEEEEEEEEEEEAEEEEEEEEEEEEEEEEEEEEEEEEEEEEEE6EEEEEEEEAEEAEEAAAAA	0
NB501288_65_H3WN3BGXY:1:11107:2990:16061#ACGGTGGAGCGC/1	+	eGFP_recombinant\	383	CATCGACTTCAAGGAGGACGGCAACATCCTGGGGCACAAGCTGGAGTACAACTACAACAGCCACAACGTCTATATCATGGCCGACAAGCAGAAGAACGGCATCAAGCAGAACTTCAAGATCCCCCACAACATCGCGGACGGCAGCCTGCA	AAAAAEEE/EEEAE6EEEA/EAAEEEAEAEE/EEEEEAE/EEEEEEEEEEEEEAEEEE/E6A6EE//E/AAE<EEE<E/E6A</</AEA<E/EE//AAEE/EA<EE</A/AA/EA</E<E6A/<<A/6/AEE<////6A/AAAE</AA</	0	106:G>C,107:T>A,122:G>C,134:A>C,145:G>C
NB501288_65_H3WN3BGXY:1:11107:22510:16702#ACGGTGGAGCGC/1	-	eGFP_recombinant\	112	CCACCTACGGCAAGCTGACCCTGAAGTTCATCTGCACCACCGGCAAGCTGCCCGTGCCCTGGCCCACCCTCGTGACCACCCTGACCTACGGCGTGCAGTGCTTCAGCCGCTACCCCGACCACATGAAGCAGCACGACTTCTTCAAGTCCG	AEEEEEAEA<EEEEAAAEEEEEEEEAEEEEEEEEAEAEEAAAEEEEEEEEEEEE/EEAEAEEEEEEEEEEEA/EEEEEEEEEEEEEEEEEEEEAEEEE/EEEEEEEEEEEEEEEEEEEEEEEEEEEEEEEEEEEEEEEEEEEEEEAAAAA	0
NB501288_65_H3WN3BGXY:1:11107:4805:16783#ACGGTGGAGCGC/1	-	eGFP_recombinant\	37	GGCCCATCCTGGTCGAGCTGGACGGCGACGTAAACGGCCACAAGTTCAGCGTGTCCGGCGAGGGCGAGGGCGATGCCACCTACGGCAAGCTGACCCTGAAGTTCATCTGCACCACCGGCAAGCTGCCCGTGCCCTGGCCCACCCTCGTGA	6<<//E<AA//E/AAEAA<6AA/A<<EEEEEE<EEA<EAEEEEE/<E/EEE/EEEEEAEEEAEAEEEAEAEAEEEEEEEEEEEEEEEEAEEEEEEE/EE/A66EEEE/AEEEEE/EEEEEEEEEAEAEEEEEEEAEAEEAEEEEEAAAAA	0	149:T>G
NB501288_65_H3WN3BGXY:1:11107:12902:16787#ACGGTGGAGCGC/1	-	eGFP_recombinant\	111	GCCACCTACGGCAAGCTGACCCTGAAGTTCATCTGCACCACCGGCAAGCTGCCCGTGCCCTGGCCCACCCTCGTGACCACCCTGACCTACGGCGTGCAGTGCTTCAGCCGCTACCCCGACCACATGAAGCAGCACGACTTCTTCAAGTCC	E<A<EEAAA6/AE<AAEEEE/EA<EA</EEEEE/<EE<<EAEEAAAEEEAAEEEE/6AE//EEEE/EEEEEEE/EEE<<EEEEEEEE/AAA<EEAEAA/EEEE/EEEEEE//EEEEEEEEEEEEAEEEEEEEEEEEEEEE6AEE/6AAAA	0
NB501288_65_H3WN3BGXY:1:11107:23797:17211#ACGGTGGAGCGC/1	-	eGFP_recombinant\	183	GTGACCACCCCGACCTACGGCGTGCAGTGCTTCAGCCGCTACCCCGAGCACATGAAGCAGCACGACTTCTTCAAGTCCGCCATGCCCGAAGGCTACGTCCAGGAGCGCACCATCTTCTTCAAGGACGACGGCAACTACAAGACCCGCGCC	///AAAA<<//E/EEEEE<<A<<6/EE/AAA/E<AAEEAAE/EEE/A/A/AEEEAAE/<AAEEEEEA//A/EEEEE/EEE/<6AEEEEEA<<EEEEE/AE</E/EEAEEE/E/E/E6E//E/AEEE/EEEEEEAEE/6A666EEEAAAAA	0	102:C>G,139:T>C
NB501288_65_H3WN3BGXY:1:11107:20470:17580#ACGGTGGAGCGC/1	+	eGFP_recombinant\	23	GTTCACCGGGGTGGTGCCCATCCTGGTCGAGCTGGACGGCGACGTAAACGGCCACAAGTTCAGCGTGTCCGGCGAGGGCGAGGGCGATGCCACCTACGGCAAGCTGACCCTGAAGTTCATCTGCACCACCGGCAAGCTGCCCGTGCCCTG	AAAAAEEEEEAEEEEEEEEEEEEEEEEEEAEEEEEEEEEEE/EEEEEEEEEEEEAEEEEEEEEEEEEE/EEEEAEAEEAAAAEEEAAEEEAAEEEEEEEAEEA/EEEEAEEAEEAAEEAAAE/</AA/AAEEA/AEEA/<<AAAEEAEE/	0
NB501288_65_H3WN3BGXY:1:11107:6643:17583#ACGGTGGAGCGC/1	-	eGFP_recombinant\	268	CCGAAGGCTACGTCCAGGAGCGCACCATCTTCTTCAAGGACGACGGCAACTACAAGACCCGCGCCGAGGTGAAGTTCGAGGGCGACACCCTGGTGATCCGCATCGAGCTGAAGGGCATCGACTTCAAGGAGGACGGCAACATCCTGGGGC	/AAA6A<EEEA</AAAAAEAA6EAEEEAEEEEA/EEAEEEEEEEEEAEEEEEEEEAEEEEEEEEEEEEEEEEEEEEEEEEEEEAEEEEEEEEEEEEEEEEEEEAEEEEEEEEEEEEEEEEEEEEEEEEEEEEEEEEEEEEEEEEEAAAAA	0	53:A>T
NB501288_65_H3WN3BGXY:1:11107:7104:18486#ACGGTGGAGCGC/1	+	eGFP_recombinant\	100	GCGAGGGCGATGCCACCTACGGCAAGCTGACCCTGAAGTTCATCTGCACCACCGGCAAGCTGCCCGTGCCCTGGCCCACCCTCGTGCCCACCCTGACCTACGGCGTGCAGTGCTTCAGCCGCTACCCCGACCACATGAAGCAGCACGACT	AAAAAEEEE6EEEEEEEEEEEEEEEEEEE/EEEAEEEEEEEEEEEEEEEEAEEAEEEEEAEEEEAAEEEAEEEEEEE/EEEEEE<E/<E/AEEEEAEEEEEEEAEEEEAAEEEEEA<EEAEEEAEAAAAEEEEAEEA/EEEEE</<A<A<	0	86:A>C
NB501288_65_H3WN3BGXY:1:11107:15676:18885#ACGGTGGAGCGC/1	+	eGFP_recombinant\	244	ACGACTTCTTCAAGTCCGCCATGCCCGAAGGCTACGTCCAGGAGCGCACCATCTTCTTCAAGGACGACGGCAACTACAAGACCCGCGCCGAGGTGAAGTTCGAGGGCGACACCCTGGTGAACCGCATCGAGCTGAAGGGCATCGACTTCA	AAAAAEEEAEEEEEEE<EEAEE/AEE/A/EEEEEA/EEEEEEE/EEEE/6/EEE<EEEEEEEEE<E/AEAAEEEAEAEEE//<6<<A<6/EEE/<EAA<E6AEA//AE/6/AA<<<EE</E/<AAEEAE/AAAEEEE/E/A/AAE<6AA/	0
NB501288_65_H3WN3BGXY:1:11107:3648:18947#ACGGTGGAGCGC/1	-	eGFP_recombinant\	552	CAGAACACCCCCATCGGCGACGGCCCCGTGCTGCTGCCCGACAACCACTACCTGAGCACCCAGTCCGCCCTGAGCAAAGACCCCAACGAGAAGCGCGATCACATGGTCCTGCTGGAGTTCGTGACCGCCGCCGGGATCACTCTCGGCATG	<AAA/EEEEEEEAA<A<EEA<6<<EEAE/EE/EE<EEAEEEE<AEEEEA/EEAEEEEEEEE//EEAEEEEEEEEEE<<E<EEEEEAEEEEEEEEEEEEEEEEEEAE6EEEEEEEEEE6EEEEEEEEEEEEEEEEEE6EEEEEEEEAAAAA	0
NB501288_65_H3WN3BGXY:1:11107:10949:19097#ACGGTGGAGCGC/1	-	eGFP_recombinant\	81	TTCAGCGTGTCCGGCGAGGGCGAGGGCGAGGCCACCTACGGCAAGCTGACCCTGAAGTTCATCTGCACCACCGGCAAGCTGCCCGTGCCCTGGCCCACCCTCGTGACCACCCTGACCTACGGCGTGCAGTGCTTCAGCCGCTACCCCGAC	/EEA/E<///AA<<A<A<<6/<<<AAAAA/<EAE<E/E/EE<EE///AE/AEEEAAEEEAEAEAEEEAEEEEA/EE6AAAAEEEAEAEE/EEEEEEE/EAAEE/EEEEEEEEE/6EEEEEEAEEEAEEEEEEEEEEEEEEEEEEEAAAAA	0	120:T>G
NB501288_65_H3WN3BGXY:1:11107:23859:19098#ACGGTGGAGCGC/1	+	eGFP_recombinant\	148	CCACCGGCAAGCTGCCCGTGCCCTGGCCCACCCTCGTGACCACCCTGACCTACGGCGTGCAGTGCTTCAGCCGCTACCCCGACCACATGAAGCAGCACGACTTCTTCAAGTCCGCCATGCCCGAAGGCTACGTCCAGGAGCGCACCATCT	AA/AAEEEEEEEEEEEEEEEEEEEEEEEE/EEEEEEEE/EE/EEEEEEEEEEEEEEEEEEEEEEE<EE/EEEEEEEEEEEA/EEAEEEEEEEEEEE/EEAEEEE<EE<EEEEEEEAEEEEEEEEEEEE<6E/EAEAEA/AAEA/AE<AA/	0
NB501288_65_H3WN3BGXY:1:11107:6334:19679#ACGGTGGAGCGC/1	+	eGFP_recombinant\	516	GAGGACGGCAGCGTGCAGCTCGCCGCCCACTACCAGCAGAACACCCCCATCGGCGACGGCCCCGTGCTGCTGCCCGACACCCACTACCTGAGCCCCCAGTCCGCCCTGAGCAAAGACCCCAACGAGAAGCGCGATCACATGGTCCTGCTG	A/AAAAEEEEEAAEAEAEE/EE/EE/EEEEEAEEAEEEEA/EEEE6/E/AE/EEE/AE/EEEAEAEAEAEE/EEEEEE//E</A/AAEEE/EE//E<6EEE/EEAAEA/AEE/EE<EE<A//EAE/<6EAEAAA<<<<EAEEEA6AEAA6	0	25:A>C,79:A>C,93:A>C
NB501288_65_H3WN3BGXY:1:11108:19589:1217#ACGGTGGAGCGC/1	+	eGFP_recombinant\	249	TTCTTCAAGTCCGCCATGCCCGAAGGCTACGTCCAGGAGCGCACCATCTTCTTCAAGGACGACGGCAACTACAAGACCCGCGCCGAGGTGAAGTTCGAGGGCGACACCCTGGTGAACCGCATCGAGCTGAAGGGCATCGACTTCAAGGAG	AAAAAEEEEEEEEEEEEEEEEEEEEEEEEEEEEEEEE/EEEEEEEEEEEEEEEEEEEEEEEEEEEEEAEEAEEEEAA<EEEEE<EEEEEEAEEEAEEEEEEEE<E/EEEEEEEEAE<EEEEEAEEEEAEEEEEEE<EAE/<6A<E/EA/<	0
NB501288_65_H3WN3BGXY:1:11108:5457:1576#ACGGTGGAGCGC/1	-	eGFP_recombinant\	12	GGCGAGGAGCTGTTCAGCGGGGTGGTGCCCATGCTGGTCGAGCTGGACGGCGACGTAAACGGCCACAAGTTCAGCGTGTCCGGCGAGGGCGAGGGCGATGCCAGCTACGGCAAGCTGACCCTGAAGTTCATCTGCACCACCGGCAAGCTG	//6/<6///6/<//6//////<</AEAAA/<</AAA6/<<A</<<A////<<EAEEEEEEAEEAE<E/EEEEEAEEEEEE/EEEAEAEA6<EEEEE6/EEE////EE/<6EEEEE/EA/E/EE/EEEEEEAE/EA6AEEEEEE6EAAAAA	0	46:C>G,117:C>G,133:C>G
NB501288_65_H3WN3BGXY:1:11108:6981:1721#ACGGTGGAGCGC/1	+	eGFP_recombinant\	289	GCACCATCTTCTTCAAGGACGACGGCAACTACAAGACCCGCGCCGAGGTGAAGTTCGAGGGCGACACCCTGGTGAACCGCATCGAGCTGAAGGGCATCGACTTCAAGGAGGACGGCAACATCCTGGGGCACAAGCTGGAGTACAACTACA	AAAAAEEEEEEEEEEEEEEEEAEEEEEEEEAEAEE6EEEEEEEEAEEEEEEEEAEEEEEEEEEEEEEAEE/AEAEE6EEEEEEE<EE6EEEE/AE<EEEEE/EE<EEEA<E<AEEE</AEEAE/EEEE<AE<EEAE<EEEE<EAAEA<AA	0
NB501288_65_H3WN3BGXY:1:11108:16456:1829#ACGGTGGAGCGC/1	-	eGFP_recombinant\	273	GGCTACGTCCAGGAGCGCACCATCTTCTTCAAGGACGACGGCAACTACAAGACCCGCGCCGAGGTGAAGTTCGAGGGCGACACCCTGGTGAACCGCATCGAGCTGAAGGGCATCGACTTCAAGGAGGACGGCAACATCCTGGGGCACAAG	6AA6AAE<EEAAEEEEAEEEEEEEEEEEEEEEEEE/EEE6AEE<EEEEEEEEAAEEEEEEEEEEAEEEEE<EEE6AEE<EEEEEEEEEAEEEEE<EEEEEEEEEEEAE<EEEEEEEEEEEEEEEEAEEEEEEEEEEEEEEEEEEEAAAAA	0
NB501288_65_H3WN3BGXY:1:11108:18613:1915#ACGGTGGAGCGC/1	+	eGFP_recombinant\	167	GCCCTGGCCCACCCTCGTGACCACCCTGACCTACGGCGTGCAGTGCTTCAGCCGCTACCCCGACCACATGAAGCAGCACGACTTCTTCAAGTCCGCCATGCCCGAAGGCTACGTCCAGGAGCGCACCATCTTCTTCAAGGACGACGGCAA	AAA6AEEEEAEEEEEEEEEEEEEEEEEE6EEEEEEEEEEEEEEEEAEEEEEEEEAEAEEEEEEEEEAEEEAEEE//EEEEEEEEEEEAEAEEEEEAEEEAAAEAEEEAEEEE/E<EE<</AAEA<EEEAAAAAAAAEEAEAAAEAAE<//	0
NB501288_65_H3WN3BGXY:1:11108:26561:2235#ACGGTGGAGCGC/1	+	eGFP_recombinant\	192	CTGACCTACGGCGTGCAGTGCTTCAGCCGCTACCCCGACCACATGAAGCAGCACGACTTCTTCAAGTCCGCCATGCCCGAAGGCTACGTCCAGGAGCGCACCATCTTCTTCAAGGACGACGGCAACTACAAGACCCGCGCCGAGGTGAAG	66AAAAAEEEEEEEAEEEEEE/EEEEEEEEEEE/EAE/EEEEEAEEEEEEEEEEEE//EAAEEEEEEEAEAAEEEEAEEEAEEEEEE<EEEEEEAEEEEAEE/EEEAEEA<<EAEEE</<<EA/<EAE<EAEEEAEE<A<AEE/EE/<</	0
NB501288_65_H3WN3BGXY:1:11108:6460:3490#ACGGTGGAGCGC/1	-	eGFP_recombinant\	496	TCAAGATCCGCCACAACATCGAGGACGGCAGCGTGCAGCTCGCCGACCACTACCAGCAGAACACCCCCATCGGCGACGGCCCCGTGCTGCTGCCCGACAACCACTACCTGAGCACCCAGTCCGCCCTGAGCAAAGACCCCAACGAGAAGC	<</A<AA/E<<E</EE<<<A<AEAEEAEEA/AA/EEEAE//A/<<EEEAEAEEEEAEE<AE<E/<EE</EEAEAEEEAAAEEEAEEE/<AE<EEEEEEEE/<EEEEEE/EEEEEEEEEE/EEEAEEEEEEEEEEAEEEEEEEEEEAAA/A	0
NB501288_65_H3WN3BGXY:1:11108:26765:3834#AAGGTGGAGCGC/1	+	eGFP_recombinant\	513	ATCGAGGACGGCAGCGTGCAGCTCGCCGACCACTACCAGCAGAACACCCCCATCGGCGACGGCCCCGTGCTGCTGCCCGACAACCACTACCTGAGCACCCAGTCCGCCCTGAGCAAAGACCCCAACGAGAAGCGCGATCACATGGTCCTG	AAAAAEEEEEEEEAEEEEEEEEEAEEEEEEEEEEEEEEEEEEEEEEAEAE<EEAEE<EEEEAAAA<AEE6EEEEAE<<<E/EEEEEEEEEAEEEEEEE<AEEE6AE6A<EE//E/EAEEA<<<6<6<6A/EA6A<AAE<<A<<<AE<6A6	0
NB501288_65_H3WN3BGXY:1:11108:7502:4127#ACGGTGGAGCGC/1	+	eGFP_recombinant\	279	GTCCAGGAGCGCACCATCTTCTTCAAGGACGACGGCAACTACAAGACCCGCGCCGAGGTGAAGTTCGAGGGCGACACCCTGGTGAACCGCATCGAGCTGAAGGGCATCGACTTCAAGGAGGACGGCAACATCCTGGGGCACAAGCTGGAG	AAAAAEEEEEEEAEEEEEEEEEEEEEEEEAEAEEEEEEEE6EEEEAEEEEEEEEAEEAEEEEEAEAEEEEEEEAE/EEEEEAEEEAEEEEEAA<EEAEEEEEEEE/EEE/EEAEEEEEEE/<EAA/A<</<<AEAEEEEAE<E/EE/EEE	0
NB501288_65_H3WN3BGXY:1:11108:4621:4176#ACGGTGGACACA/1	-	eGFP_recombinant\	551	GCAGAACACCCCCATCGGCGACGGCCCCGTGCTGCTGCCCGACAACCACTACCTGAGCACCCAGTCCGCGCTGAGCAAAGACCCCTACGAGAAGCGCGATCACATGGTCCTGCTGGAGTTCGTGACCGCCGCCGGGATCACTCTCGGCAT	<AA6/6/EEAA/A//A</A<EA<AEE/<6<<AAA/6/EEEA<E/EA/EEE/EE<EEAE<AA/<<<<66///<A/E/EEEA//AE////E/E//6AEAE//E<E<EEEEEEAA/EEEEEEEAEEEEE/AE/EA<<EEEEEEEEEEEAAAA/	0	64:A>T,80:C>G
NB501288_65_H3WN3BGXY:1:11108:20750:4213#ACGGTGGAGCGC/1	-	eGFP_recombinant\	565	TCGGCGACGGCCCCGTGCTGCTGCCCGACAACCACTACCTGAGCACCCAGTCCGCCCTGAGCAAAGACCCCAACGAGAAGCGCGATCACATGGTCCTGCTGGAGTTCGTGACCGCCGCCGGGATCACTCTCGGCATGGACGAGCTGTACA	/EA<AAAAA<EE6EEAAE/EEAAEEEAEEEEEEEEEEEEEEEEE/EEEEEEEEEEEE6/EEEEEAEEEEEEEEEAEEEEEEEEEEEEEE/EEAAEEEEEEEEEEAEEE/EEEEEEEEEEEEEEEEEEEEEEEEEEEEEEEEEEEEAAAAA	0
NB501288_65_H3WN3BGXY:1:11108:18862:4534#ACGGTGGAGCGC/1	-	eGFP_recombinant\	276	TACGTCCAGGAGCGCACCATCTTCTTCAAGGACGACGGCAACTACAAGACCCGCGCCGAGGTGAAGTTCGAGGGCGACACCCTGGTGAACCGCATCGAGCTGAAGGGCATCGACTTCAAGGAGGACGGCAACATCCTGGGGCACAAGCTG	<EEA/EEE<66<<6<E<EA/E<EAAEE<EEAEEAEEAAAEEEEEAEEAE/EAEEEEEAEEEE<EEE<E<EEA6A/EEEEAEEEEEEAEEEEEEEEEEEEE6EEEEEEEEEEEEEEEEEEEEEEEEEEEEEEEEEEEEEEEEEE6EAAAAA	0
NB501288_65_H3WN3BGXY:1:11108:1225:4694#ACGGTGGAGCGC/1	-	eGFP_recombinant\	278	CGTCCAGGAGCGCACCATCTTCTTCAAGTACGACGGCAACTACAAGACCCGCGCCGAGGTGAAGTGAGAGGGCGACACCCTGGTGAACAGCATCGAGCTGAAGTGCATCGACTTCAAGGAGGACGGCAACATCCTGGGGCACAAGCTGGA	6//AA<A/6//A/E//AEEEAA/AEE6//E///A/EEEEEE/<</EEEE/EAE<///E/EAE/E///AEEE/EEE/E/E/E/<<AAE///EEE/EE/EEEEE//E//E6</AEE6EE/EE//E<A//EEEEEE/EA/E/AAEEEAAAAAA	0	46:G>T,61:C>A,83:C>A,84:T>G,121:G>T
NB501288_65_H3WN3BGXY:1:11108:15493:6643#ACGGTGGAGCGC/1	+	eGFP_recombinant\	261	GCCATGCCCGAAGGCTACGTCCAGGAGCGCACCATCTTCTTCAAGGACGACGGCAACTACAAGACCCGCGCCGAGGTGAAGTTCGAGGGCGACACCCTGGTGAACCGCATCGAGCTGAAGGGCATCGACTTCAAGGAGGACGGCAACATC	AAAAAEEEEEEEEEEEEEEEEEEEEEEEEEAEEEEEEEEEEEEEEEEEEEEEEEEEEEEEAEE6EAEEEEEEEEEEEEEEEAEEEEEEEEE/EEEEEE<EEEEEEA<EEEEE<EEEEEAEEEA/</E/EEEEE/<EEEE<EE<A//AAE<	0
NB501288_65_H3WN3BGXY:1:11108:25732:7388#ACGGGGGAGCGC/1	+	eGFP_recombinant\	310	ACGGCAACTACAAGACCCGCGCCGAGGTGAAGTTCGAGGGCGACACCCTGGTGAACCGCATCGAGCTGAAGGGCATCGACTTCAAGGAGGACGGCAACATCCTGGGGCACAAGCTGGAGTACAACTACAACAGCCACAACGTCTATATCA	AAAAAEAA/EEE6/AE<AE/EEEEEEE/AAAEEEEEEAEEEEEE6EAEEE/EEE/E<A/E//A/EE<A<E/E/E6AEEEEEEE/EEA/AAA6EE//<EE/EEEAE/E/EEAAEEE<EAEEEEE/EEAE/AEEEA/6A/A6A/<6<<A/AA	0
NB501288_65_H3WN3BGXY:1:11108:19504:7707#ACGGTGGAGCGC/1	-	eGFP_recombinant\	11	GGGCGAGGAGCTGTTCACCGGGGTGGTGCCCATCCTGGTCGAGCTGGACGGCGACGTAAACGGCCACAAGTTCAGCGTGTCCGGCGAGGGCGAGGGCGATGCCACCTACGGCAAGCTGACCCTGAAGTTCATCTGCACCACCGGCAAGCT	<A<A<A<AAAE/EA/EAEAAEEA/AEAEEEEEEEEEEEEEEEEAEEEEEA<EEAEAEEEEEEEEEAEAAEEAEEEEEEEAEEEEEEEEEEEAEEEEEEEAEEEEEEEEEEEEEEEEEEEEEEEEEEEEEEEEEEEEEEEEEEEEEAAAAA	0
NB501288_65_H3WN3BGXY:1:11108:6085:7848#ACGGTGGAGCGC/1	-	eGFP_recombinant\	246	GACTTCTTCAAGTCCGCCATGCCCGAAGGCTACGTCCAGGAGCGCACCATCTTCTTCAAGGACGACGGCAACTACAAGACCCGCGCCGAGGTGAAGTTCGAGGGCGACACCCTGGTGAACCGCATCGAGCTGAAGGGCATCGACTTCAAG	AEEEEE<EEEEEEAAAEEEEEEEEEEAAAEEEEEEEEEEAEAEAEEEEEEEEEEAEEEEEEEEEEEEEEEEEEEEEEEEEEEEEEEEEEEEEEEEEEEEEEEEEEEEEEEEEEEEEEEEEEEEEEEEEEEEEEEEEEEEEEEEEEAAAAA	0
NB501288_65_H3WN3BGXY:1:11108:16996:8528#ACGGTGGAGCGC/1	+	eGFP_recombinant\	531	CAGCTCGCCGACCACTACCAGCAGAACACCCCCATCGGCGACGGCCCCGTGCTGCTGCCCGACAACCACTACCTGAGCACCCAGTCCGCCCTGAGCAAAGACCCCAACGAGAAGCGCGATCACATGGTCCTGCTGGAGTTCGTGACCGCC	AAAAAEAAEEEEE/EEEEEAEEEE/EEEEEEEAEEAEEEEEEEAE6AEEEEEAEEEEAEEE6E/AEE/AE/EEEEEEE<EEE/E<EE/6EEEEEEAAA/E/6<<A//A<EA/E<EE/E/EE/E//EEE/<E<AEAEE/AAAAEA/EAAA/	0
NB501288_65_H3WN3BGXY:1:11108:26265:8984#ACGGTGGAGCGC/1	-	eGFP_recombinant\	222	TACCCCGACCACATGAAGCAGCACGACTTCTTCAAGTCCGCCATGCCCGAAGGCTACGTCCAGGAGCGCACCATCTTCTTCAAGGACGACGGCAACTACAAGACCCGCGCCGAGGTGAAGTTCGAGGGCGACACCCTGGTGAACCGCATC	/EEEAA6EEEEAAEAEEEEAA/EEEEEEEEEA<EEEAEE<EAEEAEEEAEA<EEEEEEEE/EEEEAEEEEEEEEEEEEEEEEEEEEE<E<<EEAEEEEEE<EEEEEEEEEEEEEEAEEEEE/EEEAEEEAEEEEEEEEEEEEEEEAAAAA	0
NB501288_65_H3WN3BGXY:1:11108:5564:9085#ACGGTGGAGCGC/1	-	eGFP_recombinant\	481	GCATCAAGGTGAACTTCAAGATCCGCCACAACATCGAGGACGGCAGCGTGCAGCTCGCCGACCACTACCAGCAGAACACCCCCATCGGCGACGGCCCCGTGCTGCTGCCCGACAACCACTACCTGAGCACCCAGTCCGCCCTGAGCAAAG	/AEAAEEEAEEEEEEEEEEAAAEAAEEEEEEEEEEEEEEEEEEEEEEEEEAEEEAEEEEAEEEEEEEEEEEEEEEE/EEEEEEAE<AEEEEEEAEEEEEEEEEEEEEEEEEEEEAEEEEEEEEEEEEEEEEEEEEEEEEEEEEAEAAAAA	0
NB501288_65_H3WN3BGXY:1:11108:14174:9154#ACGGTGGAGCGC/1	-	eGFP_recombinant\	263	CATGCCCGAAGGCTACGTCCAGGAGCGCACCATCTTCTTCAAGGACGACGGCAACTACAAGACCCGCGCCGAGGTGAAGTTCGAGGGCGACACCCTGGTGAACCGCATCGAGCTGAAGGGCATCGACTTCAAGGAGGACGGCAACATCCT	AEE<EEEA/EEEEEEA6/EEEA/AEEEEEE<A/E/EE<AEE<6<EE<EAAAEAEEEEEE/EEE/E<EEEEEEAEAEEEEE/EEEEAE<EEEEEEEEEE66AEEAEA/EEEEEEEEEAEEEEEEEEEEEEEEE<EEEEEEEEEEEAAAAAA	0
NB501288_65_H3WN3BGXY:1:11108:7749:9178#ACGGTGGAGCGC/1	+	eGFP_recombinant\	161	GCCCGTGCCCTGGCCCACCCTCGTGACCACCCTGACCTACGGCGTGCAGTGCTTCAGCCGCTACCCCGACCACATGAAGCAGCACGACTTCTTCAAGTCCGCCATGCCCGAAGGCTACGTCCAGGAGCGCACCATCTTCTTCAAGGACGA	AAAAAEEEEEEEEEEE/E/EEEEEEEEEEEEEEEAEEEEEEE6EEEEEEEEEEEEEEEEEEEEEAEEE/E/EEAEEEAEE/EEEEEAEEEEEEEEEEEEEEEEEEEEEE//AEEEEEEEAAEEAE/AAEEAAEEEE/EAEEAEEEEEAA/	0
NB501288_65_H3WN3BGXY:1:11108:24627:10335#ACGGTGGAGCGC/1	-	eGFP_recombinant\	229	ACCACATGAAGCAGCACGACTTCTTCAAGTCCGCCATGCCCGAAGGCTACGTCCAGGAGCGCACCATCTTCTTCAAGGACGACGGCAACTACAAGACCCGCGCCGAGGTGAAGTTCGAGGGCGACACCCTGGTGAACCGCATCGAGCTGA	<EAAAEEEEEAEEAEEAAEEEEAEEAE<EEEEEEEEEAEEEEEEEEEEEEEEEEEEEEEEEEEEEEEEEEEEEEEEEEEEEEEEEEEEEEEEEAEEEEEEEEEEEEEEEEEEE6EEEEEEEEEEEEEEEEEEEEEEEEEEEEEEEAAAAA	0
NB501288_65_H3WN3BGXY:1:11108:11447:10393#ACGGTGGAGCGC/1	-	eGFP_recombinant\	312	GGCAACTACAAGACCCGCGCCGAGGTGAAGTTCGAGGGCGACACCCTGGTGAACCGCATCGAGCTGAAGGGCATCGACTTCAAAGAGGACGGCAACATCCTGGGGCACAAGCTGGAGTACAACTACAACAGCCACAACGTCTATATCATG	EEEEAEEE/E<<<A<</<6A/6/AAA<E/<A<A6/6AAE<E/EEA<E/AE<AEEEA/EE/A6AE<AE<<EEE/E<EE/AEE<EEEEE/E<AEEEEEA6EEE/EE/EE<EE<EAAEEE/EEEEEEEEEEEE/EEEAEE/EE6EEEEAAA6A	0	66:G>A
NB501288_65_H3WN3BGXY:1:11108:9035:10421#ACGGTGGAGCGC/1	-	eGFP_recombinant\	39	CCCATCCTGGTCGAGCTGGACGGCGACGTAAACGGCCACAAGTTCAGCGTGTCCGGCGAGGGCGAGGGCGATGCCACCTACGGCAAGCTGACCCTGAAGTTCATCTGCACCACCGGCAAGCTGCCCGTGCCCTGGCCCACCCTCGTGACC	EA//EA/</<EEEA<<666</66AA<</AEEAA66EEEAEEAAEEEE/A<6//EEEE/</AEA<<6AA<<EAAE<E/EAEEEEAEEEEAE/EEEEAE/EEEEEEEEEEEEEEEEEEEEEEAEEEEEE/EE/EEEEEEAEEEEEEE/AAAA	0
NB501288_65_H3WN3BGXY:1:11108:25702:11254#ACGGTGGAGCGC/1	+	eGFP_recombinant\	363	AACCGCATCGAGCTGAAGGGCATCGACTTCAAGGAGGACGGCAACATCCTGGGCCACAATCTGGAGTACAACTACAACAGCCACAACGTCGATATGATGGCCGACAAGCAGAAGAACGGCATCAAGGTGAACGTCAAGATCCCCCACAAC	/AA/////A/EEE6EEEE/EEEEEEAEEEA/EEEA///EAEA/E//E/E6EAA/6EEEE/AEEAEEE<E//E/EEA///6<</AA/AEEE/A/EE//E//<A/AA/EE<AEE/E/AAEEA<//6EE<A/AA//AEAAA//66//A/<//6	0	53:G>C,59:G>T,90:T>G,95:C>G,132:T>G,142:G>C
NB501288_65_H3WN3BGXY:1:11108:23032:11535#ACGGTGGAGCGC/1	+	eGFP_recombinant\	184	TGACCACCCTGACCTACGGCGTGCAGTGCTTCAGCCGCTACCCCGACCACATGAAGCAGCACGACTTCTTCAAGTCCGCCATGCCCGAAGGCTACGTCCAGGAGCGCACCATCTTCTTCAAGGACGACGACAACTACAAGACCCGCGCCG	AAAAAEEEEEEEEEEEEEEEEEEEEEEEEEEEEEEEEEEEEEEEE/EEEEEEEEEEEAEEEEEAEEEEEEEEEEEEEEEEEEEEEEEEEEEEEEEEEEEEEEAEEEEEEEEEEEEEEEEE<EE<AE/EEAEEEEEEEEEEEEE<AAEA<6	0	129:G>A
NB501288_65_H3WN3BGXY:1:11108:12308:11669#ACGGTGGAGCGC/1	-	eGFP_recombinant\	292	CCATCTTCTTCAAGGACGACGGCAACTACAAGACCCGCGCCGAGGTGAAGTTCGAGGGCGACACCCTGGTGAACCGCATCGAGCTGAAGGGCATCGACTTCAAGGAGGACGGCAACATCCTGGGGCACAAGCTGGAGTACAACTACAACA	EEEA<AEEEEEEE<AEEEEA</AAEE/AE<EEEEEEEEEE6AEEEEAEEE/EEEEEAEEEEEEEEAAEEEEEEEEEEEEEEEEEEEE<EAAEEEEAEE/EEAEEAEEEEEEEEEEEEEEEEEEEEEEEEEEEEEEEEEE/EEEEEAAAAA	0
NB501288_65_H3WN3BGXY:1:11108:8916:11812#ACGGTGGAGCGC/1	-	eGFP_recombinant\	518	GGACGGCAGCGTGCAGCTCGCCGACCACTACCAGCAGAACACCCCCATCGGCGACGGCCCCGTGCTGCTGCCCGACAACCACTACCTGAGCACCCAGTCCGCCCTGAGCAAAGACCCCAACGAGAAGCGCGATCACATGGTCCTGCTGGA	6<<EAEEEEEE<AAEEE/AAEEAEEEEEEEAEEAEEAEEEEEEEEEEEEEEEAEAEEEEEEEEEEAEEEEEEEEEEEEEEEEAEEEEEEEEEEEEEEEEEEEEEEEEEEEEEEEEEEEEEEEEEEEEEEEEEEEEEEEEEEEEEEAAAAA	0
NB501288_65_H3WN3BGXY:1:11108:17048:12053#ACGGTGGAGCGC/1	+	eGFP_recombinant\	533	GCTCGCCGACCACTACCAGCAGAACACCCCCATCGGCGACGGCCCCGTGCTGCTGCCCGACAACCACTACCTGAGCACCCAGTCCGCCCTGAGCAAAGACCCCAACGAGAAGCGCGATCACATGGTCCTGCTGGAGTTCGTGACCGCCGC	AAAAAEEE6EEEEEEEEEEEEEEEEEEEEEEEEEEEEEEEEEEEEAEEEEEEEEEAAEE/EE/EE/EEEEEEEEEEEEEEEEEE/EEEEE<EEEE//E/EAAA/AEEAEEAEEEEE/EAEEE<EAEEAAEAAEEAEEEAEAA/66/66/<	0
NB501288_65_H3WN3BGXY:1:11108:2914:12166#ACGGTGGAGCGC/1	-	eGFP_recombinant\	408	ATCCTGTGGCACAAGCTGGAGTACAACTACAACAGCCACAACGTCTATATCATGGCCGACAAGCAGAAGAACGGCATCAAGGTTAACTTCAAGATCCGCCACAACATCTAGGACGGCAGCGTGCAGCTCGCCGACCACTACCAGCAGAAC	<A//6//<</6//E/////EAEE/EEAAEA/E</A////E</AE/EE</A/E//EA/<E<//<//EEEAEEEAA6EE///6EE/<E/EEAE/AEE<E//E//E/AEAE//E/E/<///EAE/</A/AEAEEE6E/EE6A/EEEEEAAAA/	0	41:G>T,66:G>T,143:G>T
NB501288_65_H3WN3BGXY:1:11108:18186:12179#ACGGTGGACACA/1	-	eGFP_recombinant\	490	TGAACTTCAAGATCCGCCACAACATCGAGGACGGCAGCGTGCAGCTCGCCGACCACTACCAGCAGAACACCCCCATCGGCGACGGCCCCGTGCTGCTGCCCGACAACCACTACCTGAGCACCCAGTCCGCCCTGAGCAAAGACCCCAACG	/<EAEE<EEEAEEAA</EE/EAEEAAAAEEEEE<EEEEEEEEEEEAEEEEEEEEEEEEEEEEEEEEEEAEEEEEEEEEEEEEEEEEEEEEEEEEEEEEEEEEEEEEEEEEEEEEEEEEEEEEEEEEEEEEEEEEEEEEEEAAEEEAAAAA	0
NB501288_65_H3WN3BGXY:1:11108:26660:12651#ACGGTGGAGCGC/1	-	eGFP_recombinant\	153	GGCAAGCTGCCCGTGCCCTGGCCCACCCTCGTGACCACACTGACCTACGGCGTGCAGTGCTTCAGCCGCTACCCCGACCACATGAAGCAGCACGACTTCTTCAAGTCCGCCATGCCCGAAGGCTACGTCCAGGAGCGCACCATCTTCTTC	6A<//AA6AEEEEAAEEEAAAEEEAEEEEAA/EEEE<<<AEEEEEEEEEEEEEAEEE/EEEEEEEEEEEEEEEEEEAEEEE<EEAEEEAEEEEEEEEEEEEEEAAEEEEEEEEEEEEEEEEEEEEEEEEEEEE/EEEEEEE/EEEAAAAA	0	111:C>A
NB501288_65_H3WN3BGXY:1:11108:1944:12978#ACGGTGGAGCGC/1	-	eGFP_recombinant\	503	CCGCCACAACATCGAGGACGGCAGCGTGCAGCTCGCCGACCACTACCAGCAGAACACCCCCATCGGCGACGGCCCCGTGCTGCTGCCCGACAACCACTACCTGAGCACCCAGTCCGCCCTGAGCAAAGACCCCAACGAGAAGCGCGATCA	AEAEEEEEEA/EEAA<AEAA<AEE/AAE<EEEEEEAEAEEEEE/EEEAAEEEE<E/EEEEEEE/E<EAEEEEEEEEEEEEAEEEEEEEEEEEEEEEEEEEEEEEEEEEEEEEEEEEEEEEEEEEEEEEEEEEEEEEEEEEEEEEEAAAAA	0
NB501288_65_H3WN3BGXY:1:11108:9506:13226#ACGGTGGAGCGC/1	-	eGFP_recombinant\	491	GAACTTCAAGATCCGCCACAACATCGAGGACGGCAGCGTGCAGCTCGCCGACCACTACCAGCAGAACACCCCCATCGGCGACGGCCCCGTGCTGCTGCCCGACAACCACTACCTGAGCACCCAGTCCGCCCTGAGCAAAGACCCCAACGA	AEEAAEAEEEE<E<EEEEAEEEEEEEEEAAEAEEEEEAEEEEEEEEEEEAEEEEEEEEEEEEEEEEEEEEEEEEEEEEEEEEEEEEEEEAEEEEEEEEEEEEEEEEEEEAEEEEEEEEAEEEEEEEEEEEEEEEEEEEEEEEEEEAAAAA	0
NB501288_65_H3WN3BGXY:1:11108:15965:13404#ACGGTGGAGCGC/1	+	eGFP_recombinant\	175	CCACCCTCGTGACCACCCTGACCTACGGCGTGCAGTGCTTCAGCCGCTACCCCGACCACATGAAGCAGCACGACTTCTTCAAGTCCGCCATGCCCGAAGGCTACGTCCAGGAGCGCACCATCTTCTTCAAGGACGACGGCAACTACAAGC	AAAAAEEEEEEEEEEEEEEEEEEEEEEEEEEEEEEEEEEEEEEEEEEEAEEEEEEAEEEEEEEEEEEEEEEEEEEEEEEEEEEEEEEEEAEEEEEEEE<EEEEEEEAAAEEAEEEEEE6<EEEEA<EAAAAE/AA<EEAE</6A/AEAEE	0	149:A>C
NB501288_65_H3WN3BGXY:1:11108:3846:13710#ACGGTGGAGCGC/1	+	eGFP_recombinant\	183	GTGACCACCCTGACCTACGGCGTGCAGTGCTTCAGCCGCTACCCCGACCACATGAAGCAGCACGACTTCTTCAAGTCCGCCATGCCCGAAGGCTACGTCCAGGAGCGCACCATCTTCTTCAAGGACGACGGCAACTACAAGACCCGCGCC	AAAAAEEEEEEEEEEEEEEEEEEEEEEEEEEEEEEEEEEEEEEEEEEEEEEEEEEEEEEEEEEEEEEEEEEEEEEEEAEEEEEEEEEEEEEEEEEEEEEEEEE<EAEEEEEEEEEEEEEEAEEEEEA<<AEEAEEE/AEAE6<AAAAAE<	0
NB501288_65_H3WN3BGXY:1:11108:16538:14499#ACGGTGGAGCGC/1	-	eGFP_recombinant\	232	ACATGAAGCAGCACGACTTCTTCAAGTCCGCCATGCCCGAAGGCTACGTCCAGGAGCGCACCATCTTCTTCAAGGACGACGGCAACTACAAGACCCGAGCCGAGGTGAAGTTCGAGGGCGACACCCTGGTGAACCGCATCGAGCTGAAGG	AAA<AE6EEEAEE<EEEEEE/EEEEEEEEEEEEEEEA/<EEEAEEE<EEEEAAAA<EEEEEEEAEEEE/EEEEEEEEEEEEEEEEEEEEEAEEEEEEEEEEEEEEAEEEEEEEEEEEEEEEEEEEEEEEEEEEEEEEEEEAEEEEAAAAA	0	52:C>A
NB501288_65_H3WN3BGXY:1:11108:1616:14532#ACGGTGGAGCGC/1	-	eGFP_recombinant\	512	CATCGAGGACGGCAGCGTGCAGCTCGCCGACCACTACCAGCAGAACACCCCCATCGGCGACGGCCCCGTGCTGCTGCCCGACAACCACTACCTGAGCACCCAGTCCGCCCTGAGCAAAGACCCCAACGAGAAGCGCGATCACATGGTCCT	EE6/<6<<</A/<EEAE<AEEAEAEEEEEEEAEEEEEEAEEEAEAEE<EEEEEEEEEEEEEEEEEEEE6AEEEEEEEEEEEEEEEEEEEEEEEEEEEEEEEEE6EEEEEEEEEEEEEEEEEEEEEEEEEEEAEEEEEE/EEEEEEAAAAA	0
NB501288_65_H3WN3BGXY:1:11108:21124:14599#ACGGTGGAGCGC/1	+	eGFP_recombinant\	178	CCCTCGTGACCACCCTGACCTACGGCGTGCAGTGCTTCAGCCGCTACCCCGACCACATGAAGCAGCACGACTTCTTCAAGTCCGCCATGCCCGAAGGCTACGTCCAGGAGCGCACCATCTTCTTCAAGGACGACGGCAACTACAAGACCC	AAAAA/EEAE//EE//EE/AAE//EEEE/EEEEEEEAEAE<66E</EA<EEEAEA6EEE/AA/<A6EAAAEAAEAA<A<EAE//E<EAA66<<AAEE<AAA<AAA<<<EEAA//AE/AAE<</A66A<AA</<//<A/666AEE//////	0
NB501288_65_H3WN3BGXY:1:11108:10443:14659#ACGGTGGAGCGC/1	+	eGFP_recombinant\	516	GAGGACGGCAGCGTGCAGCTCGCCGACCACTACCAGCAGAACACCCCCATCGGCGACGGCCCCGTGCTGCTGCCCGACAACCACTACCTGAGCACCCAGTCCGCCCTGAGCAAAGACCCCAACGAGAAGCGCGATCACATGGTCCTGCTG	AAAAAEEEEEEEEEEEEEEEEEEAE/EEEEAEEEEEEEEAEEEEEEEEEEEEEEE/EEEEEEEE/EEEAEEEEAEAEE</EE/EEAEAEEEEEAAAEA/EEEEEEEE<EEA/AEEAA/AA//EEEEE<EEAAE/AE<6<<AE<E<AAAEA	0
NB501288_65_H3WN3BGXY:1:11108:1607:14811#ACGGTGGAGCGC/1	-	eGFP_recombinant\	570	CACGGCCCCGTGCTGCTGCCCGACAACCACTACCTGAGCACCCAGTCCGCCCTGAGCAAAGACCCCAACGAGAAGCGCGATCACATGGTCCTGCTGGAGTTCGTGACCGCCGCCGGGATCACTCTCGGCATGGACGAGCTGTACAAGTAA	/E//</AEAA//E/<A/<A<///E</E/A//<EEE<E<EEA/EAEE<EEEEEEEE//E/66<</AEE6EAEEAEEAA<EEEAEEEEE<E/A/EEEEEEEEEEEEEEEEEEEEEEEEEEAEE6EAEEEEEEEEEEEAEEA//EEEEAAAAA	0	149:G>C
NB501288_65_H3WN3BGXY:1:11108:10446:14826#ACGGTGGAGCGC/1	+	eGFP_recombinant\	551	GCAGAACACCCCCATCGGCGACGGCCCCGTGCTGCTGCCCGACAACCACTACCTGAGCACCCAGTCCGCCCTGAGCAAAGACCCCAACGAGAAGCGCGATCACATGGTCCTGCTGGAGTTCGTGACCGCCGCCGGGAACAATAACGGAAT	AAAA/EEEEEAEAEEA<EAEEEEEE<AAEEEEEEEAAA/AEEEAEE<EEEE6AE/EA<EE66EAAE</<6A<A//<EAE/E<<A<EEE<EE<EAEA/6<EAAAE/AAE6<A/6/A/A/E/////E6////6/////<//6<////6//6/	0	137:T>A,140:C>A,142:C>A,143:T>A,147:C>A
NB501288_65_H3WN3BGXY:1:11108:6581:14888#ACGGTGGAGCGC/1	-	eGFP_recombinant\	373	AGCTGAAGGGCATCGACTTCAAGGAGGACGGCAACATCCTGGGGCACAAGCTGGAGTACAACTACAACAGCCACAACGTCTATATCATGGCCGACAAGCAGAAGAACGGCATCAAGGTGAACTTCAAGATCCGCCACAACATCGAGGACG	6/AA<AA66<<A<A6AEA<EEEEAAAAE/A<<EEAEE<E<A<A6EEEEEEE/EEEEEEEE/EAEEEEEEAEEEEEAEEEEEEAEE<A/AEAEEE/EEEEEA/EEEEE</EEEEAEEEEAEEEEEEEEEEEEAAEEEEEAEEEEEEAAA/A	0
NB501288_65_H3WN3BGXY:1:11108:24490:15062#ACGGTGGAGCGC/1	+	eGFP_recombinant\	97	AGGGCGAGGGCGATGCCACCTACGGCAAGCTGACCCTGAAGTTCATCTGCACCACCGGCAAGCTGCCCGTGCCCTGGCCCACCCTCGTGACCACCCTGACCTACGGCGTGCAGTGCTTCAGCCGCGACCCCGACCACATGAAGCAGCACG	AAAAAEEEEEAEEEAEEEEEEEEAEEAEEEEE/AEEEEE/EEEEEEEEEA/EEEEEAAEEEEEEEE<AEEEAEAAEEEE</EEEEEEAE/EE/EEE/A/<<AAEEEEEEEEAEEEE/EAEE6EE//<<6AAE<AAAA<<A/E/A<AAAE6	0	125:T>G
NB501288_65_H3WN3BGXY:1:11108:9879:15397#ACGGTGGAGCGC/1	+	eGFP_recombinant\	379	AGGGCATCGACTTCAAGGAGGACGGCAACATCCTGGGGCACAAGCTGGAGTACAACTACAACAGCCACAACGTCTATATCATGGCCGACAAGCAGAAGAACGGCATCAAGGTGAACTTCAAGATCCGCCACAACATCGAGGACGGCAGCG	AAAAAEEEEEEEEEEEEEEEEEEEEEAEEEEEEEEEEEEEE/EEEEEEEEEEEEEAEEEEEE<EE6EEEEEEEEEAEEEE/EEEE<EAA/EEEEEEEEEEEEEEEEEEEE<EEEEEEEAEEE<E6AAAA6E/<A/A<A/<A/<<A<<AAA	0
NB501288_65_H3WN3BGXY:1:11108:4742:16041#ACGGTGGAGCGC/1	+	eGFP_recombinant\	400	ACGGCAACATCCTGGGGCACAAGCTGGAGTACAACTACAACAGCCACAACGTCTATATCATGGCCGACAAGCAGAAGAACGGCATCAAGGTGAACTTCAAGATCCGCCACAACATCGAGGACGGCAGCGTGCAGCTCGCCGACCACTACC	AAAAAEEEEEEEEEEEEEEEEEEEEEEEEEEEEEEEEEEEEAEEEEEEEEEEEEEEEEEEEEEEAEEEEEEAEEEEEEEEEAEEEEEEEEEE/6EEEEEEE/EAEEAEEEEEEEEEA<AE<<<E<AEAEEEAEEAE<A<<</AA6AEEE/	0
NB501288_65_H3WN3BGXY:1:11108:9255:16378#ACGGTGGAGCGC/1	+	eGFP_recombinant\	2	CGTGAGCAAGGGCGAGGAGCTGTTCACCGGGGTGGTGCCCATCCTGGTCGAGCTGGACGGCGACGTAAACGGCCACAAGTTCAGCGTGTCCGGCGAGGGCGAGGGCGATGCCACCTACGGCAAGCTGACCCTGAAGTTCATCTGCACCAC	AAAAAEEEEEEEEEEEEEEAEEEEEAEEEEEEEEEEEEEEEE<EEAEEEEEEEEEEEEEE</EEEAAEEEAEAEEEEAEEA/AEEEEEEEEEEEEEEEEAEEEEEAEEEEA<6AEEEEEE<EEEAE</EAAAAAEE<EE<EEEEA/AAA/	0	0:G>C
NB501288_65_H3WN3BGXY:1:11108:24913:16690#ACGGTGGAGCGC/1	+	eGFP_recombinant\	239	GCAGCACGACTTCTTCAAGTCCGCCATGCCCGAAGGCTACGTCCAGGAGCGCACCATCTTCTTCAAGGACGACGGCAACTACAAGACCCGCGCCGAGGTGAAGTTCTAGGGCGACACCCTGGTGAACCGCATCGAGCTGAAGGGCATCGA	6AAAA6EE6EEEEEEEEEEEAEEEEEEEEEEEEEEEEE/EEEE<E/E/EEE6AEEEEAEE<AAE/EEEEEEEEEEE</A//E/AE<6A</E/<EEEAEEEEEAEEA/EA/EAE/E//<A<</<AE<<AAAE6<A<A<EE/E///<A/A/<	0	106:G>T
NB501288_65_H3WN3BGXY:1:11108:2917:17539#ACGGTGGAGCGC/1	-	eGFP_recombinant\	75	CACAAGTTCAGCGTGTCCGGCGAGGGCGAGGGCGATGCCACCTACGGCAAGCTGACCCTGAAGTTCATCTGCACCACCGGCAAGCTGCCCGTGCCCTGGCCCACCCTCGTGACCACCCTGACCTACGGCGTGCAGTGCTTCAGCCGCTAC	EEAEEEE/EAA6A/A/AA6AA<E<A<A<EEEAEAA<A//EEA<EEEEEE/EEEEE/EEEEEEEA</E<EEEE/EEEEEEEEEEEAAEAEEE/EEEEEAAEEEEEEAEEEEEEEEEEEEEEEEEEEEAEEEEEEEEEEEEAEEEEEAAAAA	0
NB501288_65_H3WN3BGXY:1:11108:24200:18058#ACGGTGGAGCGC/1	+	eGFP_recombinant\	371	CGAGCTGAAGGGCATCGACTTCAAGGAGGACGGCAACATCCTGGGGCACAAGCTGGAGTACAACTACACCAGCCACAACGTCTATATCATGGCCGACAAGCAGAAGCACGGCATCAAGGTGAACTTCAAGCTCCGCCACAACATCGAGGC	AAAAAEEE6EEEEEEEEAEEEEEEEEEEE6EEEEA//EEEE/EAEEE/E/<EEEEEEEEE<<EEEEEA/EA<EA/E/6AEEAE/EEEEEEEA/EE/EAEEEAA<A///<A<EEEEE<E//<<<AE/E<EA/<AAAEE/<6/A/AAA<EE<	0	68:A>C,106:A>C,130:A>C,149:A>C
NB501288_65_H3WN3BGXY:1:11108:16166:18281#ACGGTGGAGCGC/1	+	eGFP_recombinant\	27	ACCGGGGTGGTGCCCATCCTGGTCGAGCTGGACGGCGACGTAAACGGCCACAAGTTCAGCGTGTCCGGCGAGGGCGAGGGCGATGCCACCTACGGCAAGCTGACCCTGAAGTTCATCTGCACCACCGGCAAGCTGCCCGTGCCCTGGCCC	AAAAAEEEEEEEEEEEEEEEEEEEEEEEEEEEEEEEEEEEEEEEEEEEEEEEEEEEEEEEEEEEEEEEEEEEEEEEEEEEEEEEEEE/EEEEEEEE/EEEEE/6AEEEEEEEEE/EEEEE<EEEEAEEAA/AAEAAAAAEEEAAEEA<A<	0
NB501288_65_H3WN3BGXY:1:11108:10995:18593#ACGGTGGAGCGC/1	-	eGFP_recombinant\	473	GAAGAACGGCATCAAGGTGAACTTCAAGATCCGCCACAACATCGAGGACGGCAGCGTGCAGCTCGCCGACCACTACCAGCAGAACACCCCCATCGGCGACGGCCCCGTGCTGCTGCCCGACAACCACTACCTGAGCACCCAGTCCGCCCT	EEEAEEEEAEEEEEEEAAAEEEAEAEEEEE<AAEEEAEEEEEEEEE<EEEEEEEEEAEEEEEAEE/EAEEEEEEEEEEEEEEE/EEEEEEEEEEEEEEEEEEEEEEEEEEEEEEEEEEEEEEEEEEEEEEEEEEEEEEEEEAEEEAAAAA	0
NB501288_65_H3WN3BGXY:1:11108:23152:18881#ACGGTGGAGCGC/1	-	eGFP_recombinant\	11	GGGCGAGGAGCTGTTCACCGGGGTGGTGCCCATCCTGGTCGAGCTGGACGGCGACGTAAACGGCCACAAGTTCAGCGTGTCCGGCGAGGGCGAGGGCGATGCCACCTACGGCAAGCTGACCCTGAAGTTCATCTGCACCACCGGCAAGCT	66</<</<A/EAEEEEAA<6<A<EAAAAEAEEAEEEAAAA6E<EEEEEAAAAAEE6AEEEEEEEEEE/EAEEEEEEAEEEEA<EE6E<E<EAEEEEEEEEEEEEEEEEEAEEEEEEEEEEEEEEEEEEEEEEEAEEEEEEEEEEEAAAAA	0
NB501288_65_H3WN3BGXY:1:11108:5431:18956#ACGGTGGAGCGC/1	-	eGFP_recombinant\	418	ACAAGCTGGAGTACAACTACAACAGCCACAACGTCTATATCATGGCCGACAAGCAGAAGAACGGCATCAAGGTGAACTTCAAGATCCGCCACAACATCGAGGACGGCAGCGTGCAGCTCGCCGACCACTACCAGCAGAACACCCCCATCG	<EAEAA66<EAEEEEEEAEEE<EEAEEEEE<<</EAEEEEEEEEEEEEEEEEEEEEEEEEEEEEEE/EEEEEEEEEEEEEEEEEEEEEEEEEEEEEEEEEEEEEEEEEEEEEEEEEEEEEEE/EEEEEEEEEEEEEEEEEEEEEEAAAAA	0
NB501288_65_H3WN3BGXY:1:11108:21240:19076#ACGGTGGAGCGC/1	-	eGFP_recombinant\	213	TTCAGCCGCTACCCCGACCACATGAAGCAGCACGACTTCTTCAAGTCCGCCATGCCCGAAGGCTACGTCCAGGAGCGCACCATCTTCTTCAAGGACGACGGCAACTACAAGACCCGCGCCGAGGTGAAGTTCGAGGGCGACACCCTGGTG	</AA<AEEEEEEEA<6/EEAAA<EEAEEEEAA/EEEEEEEEEEE/EEEEEEEAAAEEEE<EEEEEEEAEEEEEEEEEEEEEE/EEEEEEEEEEEEEEEEEEEEEEEEEEEEEEEEEEEEEEEEEEEEEEEEEEEEEEEEEEEEEEAAAAA	0
NB501288_65_H3WN3BGXY:1:11108:8146:20058#ACGGTGGAGCGC/1	+	eGFP_recombinant\	563	CATCGGCGACGGCCCCGTGCTGCTGCCCGACAACCACTACCTGAGCACCGAGTCCGCCCTGAGCAAAGACCCCAACGAGACGCGCGATCACATGGTCCTGCTGGAGTTCGTGACCGCCGCCGGGATCACTCTCGGCATGGACGAGCTGTA	AAAAAAAE6EEEE/E/</EA/E//EAEEE//////A/AEE/<AEE</EE/E/EA///A</AEEE/AE//66E<AE<E/E//6/A<EEEAEE/EE/E/A/A<E<E<<A/<AEA/E/EA6</A</A/A<6AEEAA//EE6///<AAE<6/A/	0	49:C>G,80:A>C
NB501288_65_H3WN3BGXY:1:11108:20320:20313#ACGGTGGAGCGC/1	+	eGFP_recombinant\	68	AAACGGCCACAAGTTCAGCGTGTCCGGCGAGGGCGAGGGCGATGCCACCTACGGCAAGCTGACCCTGAAGTTCATCTGCACCACCGGCAAGCTGCCCGTGCCCTGGCCCACCCTCGTGACCACCCTGACCTACGGCGTGCAGTGCTTCAG	AA/AA/EA/E/EEEEE/AEEEEEEAEEEE/EEEEEAAEEEE/EEEE/EEE/EEEE/EEEEEAAEEEEEEE/E<EEEEEE/EE/EEEEE</EAEEEEEEEEE/EEEEE<A/EEE<66<A/AA<EA<E/<AEEEAEEA/<AAA/EEE<EA//	0
NB501288_65_H3WN3BGXY:1:11109:10631:1882#ACGGTGGAGCGC/1	-	eGFP_recombinant\	140	CATCTGCACCACCGGCAAGCTGCCCGTGCCCTGGCCCACCCTCGTGACCACCCTGACCTACGGCGTGCAGTGCTTCAGCCGCTACCCCGACCACATGAAGCAGCACGACTTCTTCAAGTCCGCCATGCCCGAAGGCTACGTCCAGGAGCG	A<EEAAEEE/EEEAEEEEAEEEEEEEEEEEEEEEEEEEEEEEEAEEEEEEEEEEEEEEEEAAEEEEEEEEEEEEEEEEEAEEEEEEEEEEEEEEEEEEEEEEEEEEEEEEEEEEEEEEEEEEEEEEEEEEEEEEEEEEEEEEEEEAAAAA	0
NB501288_65_H3WN3BGXY:1:11109:22313:1889#ACGGTGGAGCGC/1	-	eGFP_recombinant\	240	CAGCACGACTTCTTCAAGTCCGCCATGCCCGAATGCTACGTCCAGGAGCGCACCATCTTCTTCAAGGACGACGGCAACTACAAGACCCGCGCCGAGGTGAAGTTCGAGGGCGACACCCTGGTGAACCGCATCGAGCTGAAGGGCATCGAC	A</EAA6AE/66A/A///EA/AEE////E<<EA//A/<A6///</A</A<//AAEAE//EE/EE<</E<<EAEEAA//AA/A//EEEAE/<<EEA/A/E6<E/AEEEAEEEEEEEAEAEE<AEEEAEEAE//EEAEAEEEEEEEEAA/AA	0	116:G>T
NB501288_65_H3WN3BGXY:1:11109:16280:1952#ACGGTGGAGCGC/1	+	eGFP_recombinant\	111	GCCACCTACGGCAAGCTGACCCTGAAGTTCATCTGCACCACCGGCAAGCTGCCCGTGCCCTGGCCCACCCTCGTGACCACCCTGACCTACGGCGTGCAGTGCTTCAGCGGCTACCCCGACCACATGAAGCAGCACGACTTCTTCAAGTCC	AAA/AEEEEEEEEEEEAE6E<EEEEEEEE/EEEEEEEEEEEEEEEEEEEEEEEAEAEEEEEEAEEE<EEEEEEEE/EE/EEEEE/EEEEEEEEEEEEEAEAEEAEEEEAEA<<AAE/<EEAEEEEEEEEE/AAAEEEEAEAA6<6AAAA6	0	108:C>G
NB501288_65_H3WN3BGXY:1:11109:14097:2236#ACGGTGGAGCGC/1	+	eGFP_recombinant\	84	AGCGTGTCCGGCGAGGGCGAGGGCGATGCCCCCTACGGCAAGCTGACCCTGAAGTTCATCTGCCCCACCGGCAAGCTGCCCGTGCCCTGGCCCACCCTCGTGACCACCCTGACCTACGGCGTGCAGTGCGTCAGCCGCTACCCCGCCCAC	6AAAAEEEEEEEEEEEEAEAEEE/E/EEE</AAEEEE/AEEEEEA/AE/EEAEAEE/<AEEEE</E/<EEEE/EEE66/EEEA/E6AEEEAEEEAE<EAE<EAEE<<AEEA/A<AA<E</EE/<</E/A/E//AA/AAE/AEAE//A/E6	0	30:A>C,63:A>C,129:T>G,145:A>C
NB501288_65_H3WN3BGXY:1:11109:10108:2394#ACGGTGGAGCGC/1	-	eGFP_recombinant\	104	GGGCGATGCCACCTACGGCAAGCTGACCCTGAAGTTCATCTGCACCACCGGCAAGCTGCCCGTGCCCTGGCCCACCCTCGTGACCACCCTGACCTACGGCGTGCAGTGCTTCAGCCGCTACCCCGACCACATGAAGCAGCACGACTTCTT	6<6AAEAEEEEEEEA/<6EAEA</<EEEEEAEEEEEEEAEA<EE/EEAEEEEEAEEEEEEE6AEEEEAAEEEEEAEEEEEAEEEEAEEEEEEEEEEAAA/EEEEEEEEA/EEEEEEAEEEEEEEEEEEEEEEEEEEEEEEEEEEEAAAAA	0
NB501288_65_H3WN3BGXY:1:11109:10104:2543#ACGGTGGAGCGC/1	-	eGFP_recombinant\	103	AGGGCGATGCCACCTACGGCAAGCTGACCCTGAAGTTCATCTGCACCACCGGCAAGCTGCCCGTGCCCTGGCCCACCCTCGTGACCACCCTGACCTACGGCGTGCAGTGCTTCAGCCGCTACCCCGACCACATGAAGCAGCACGACTTCT	AE/AA6E<<AEEAEA</6AAE<6E6AA<EEAEE<E<A/E<EEE/EEEE<</6EEEEAAEE<EEE/EEEEEEEEAEAEEAEE6<EEE<EAAEE6EEAEAA//EAAEEA/EEEE/EEEEEEEEAEEEEEAEEEEEEEEAEEEEEEEEA6AAA	0
NB501288_65_H3WN3BGXY:1:11109:4730:2617#ACGGTGGAGCGC/1	+	eGFP_recombinant\	211	GCTTCAGCCGCTACCCCGACCACATGAAGCAGCACGACTTCTTCAAGTCCGCCATGCCCGAAGGCTACGTCCAGGAGCGCACCATCTTCTTCAAGGACGACGGCAACTACAAGACCCGCGCCGAGGTGAAGTTCGAGGGCGACACCCTGG	AAAAAEEEEEEE6EEEEE6EEEEEEEEEEEEEEEEEAEEEEEEEEEEEEEEEEEEEEEEEEAEEEEEEEEEEEEEEEEEEEE//EEEEEEEEEEEEEEE/EEEEEEEEEEEEEEEEAEEEAEEAEEEAEEEEEEEEEEEEAEEAAEEEAA	0
NB501288_65_H3WN3BGXY:1:11109:21466:3389#ACGGTGGAGCGC/1	-	eGFP_recombinant\	526	GCGTGCAGCTCGCCGACCACTACCAGCAGAACACCCCCATCGGCGACGGCCCCGTGCTGCTGCCCGACAACCACTACCTGAGCACCCAGTCCGCCCTGAGCAAAGACCCCAACGAGAAGCGCGATCACATGGTCCTGCTGGAGTTCGTGA	/EA6<<EAEEEA<<<EEAEEAEEEA<<AEAEAEEEEEAE<EEEEEEEEEEEAEEEEEEEEEEEEEEEEEEEEEE/EEEEEEEEEEEEEE/EEEEEEEEEAEEEE<EEEEEEEEEEEEEEEEEAEEEEEEEEEEEEEEEEEEEEEEAAAAA	0
NB501288_65_H3WN3BGXY:1:11109:23652:3609#ACGGTGGAGCGC/1	-	eGFP_recombinant\	146	CACCACCGGCAAGCTGCCCGTGCCCTGGCCCACCCTCGTGACCACCCTGACCTACGGCGTGCAGTGCTTCAGCCGCTACCCCGACCACATGAAGCAGCACGACTTCTTCAAGTCCGCCATGCCCGAAGGCTACGTCCAGGAGCGCACCAT	EEAAAA<AAAEEEEEAEEEAEE<EEAAAAEEEEE<EE<EEEEE<EE</EEAAAAEAEAEAEEEEAEEEAEAAA/AEEEEEEAEEEEEEAEAEEEEEEEEEEEEEEEEEEEEEEEEEEEAEEEEEEEEAEEEEEEEEEEEEEEEAEAAAAA	0
NB501288_65_H3WN3BGXY:1:11109:20934:4367#ACGGTGGAGCGC/1	-	eGFP_recombinant\	421	AGCTGGAGTACAACTACAACAGCCACAACGTCTATATCATGGCCGACAAGCAGAAGAACGGCATCAAGGTGAACTTCAAGATCCGCCACAACATCGAGGACGGCAGCGTGCAGCTCGCCGACCACTACCAGCAGAACACCCCCATCGGCG	EEEA<AEA<EEEEE/AAEEEEAEAEEEEEEEEAEEEEEEEAEEAEEEEAEEEEEEEEAEAAEEEEEEEEEAEEEEEEEEEEEE<E/EEEEEEEEEEEEEEEEEEEEEEEEEEEE/EEEE/EEEEEEEEEEEEEEEEEEEEEEEEEAAAAA	0
NB501288_65_H3WN3BGXY:1:11109:26683:4658#ACGGTGGAGCGC/1	-	eGFP_recombinant\	278	CGTCCAGGAGCGCACCATCTTCTTCAAGGACGACGGCAACTACAAGACCCGCGCCGAGGTGAAGTTCGAGGGCGACACCCTGGTGAACCGCATCGAGCTGAAGGGCATCGACTTCAAGGAGGACGGCAACATCCTGGGGCACAAGCTGGA	AA<EEAA<<AEAAAA<<EE<EE/EA/EA/EE/EEAAEEEA<<E</EEEE/EA</AE6A</EE/A//EEE<E/EEEEE<E/6EA/AAA/AAE/AEEEEEEEE/E<EEEE<<EAEE/EEEAAEEEEEEEEEEEEEEEAEEAEEEEEEAAAAA	0
NB501288_65_H3WN3BGXY:1:11109:18398:4670#ACGGTGGAGCGC/1	-	eGFP_recombinant\	394	AGGAGGACGGCAACATCCTGGGGCACAAGCTGGAGTACAACTACAACAGCCACAACGTCTATATCATGGCCGACAAGCAGAAGAACGGCATCAAGGTGAACTTCAAGATCCGCCACAACATCGAGGACGGCAGCGTGCAGCTCGCCGACC	EAEEEAEEAAEEA/EAEA<<66/EEEEEEE6/<<EEEEEEEEEEEEEEAEEEEEEE/EEEE6EEEEAEEEEEEEEE<EEEEEAAEEAEEE6EEEE<<EAEEAEEEEEE/EE/EEEEEEEEEEEAAEEEEAEEEEEEEEEEEEEEEAAAAA	0
NB501288_65_H3WN3BGXY:1:11109:14348:5160#ACGGTGGAGCGC/1	-	eGFP_recombinant\	555	AACACCCCCATCGGCGACGGCCCCGTGCTGCTGCCCGACAACCACTACCTGAGCACCCAGTCCGCCCTGAGCAAAGACCCCAACGAGAAGCGCGATCACATGGTCCTGCTGGAGTTCGTGACCGCCGCCGGGATCACTCTCGGCATGGAC	/<EAEAEEEEEAAAEEEE<EEEEEEEEEEEE<EEEEAEEEEEEEEEAAEEAEEEEEEEEEEEEEEEEAAEEEEEEAEEEEEEEEEEEEEEEEEEEEEEEEEEEEEEEEEEEEEEEEEEEEEEEEEEEEEEEEEAEEEEEEEEEEEAAAAA	0
NB501288_65_H3WN3BGXY:1:11109:25648:5371#ACGGTGGAGCGC/1	-	eGFP_recombinant\	199	ACGGCGTGCAGTGCTTCAGCCGCTACCCCGACCACATGAAGCAGCACGACTTCTTCAAGTCCGCCATGCCCGAAGGCTACGTCCAGGAGCGCACCATCTTCTTCAAGGACGACGGCAACTACAAGACCCGCGCCGAGGTGAAGTTCGAGG	AEAAEEEEEEAEAEAEEEEAEEEEAEEEEAEEAEEEAEEEEEEEEEEEEEEEEEEEEEEEAEEEEEEEEEEEEEEEEEEEEEEEEEEEEEEEEEEEEEEEEAEEEEEEEEEEEEEEEEEEEEEEEEEEEEEEEEAEEEEEEEEEAAAAAA	0
NB501288_65_H3WN3BGXY:1:11109:12473:5565#ACGGTGGAGCGC/1	+	eGFP_recombinant\	382	GCATCGACTTCAAGGAGGACGGCAACATCCTGGGGCACAAGCTGGAGTACAACTACAACAGCCACAACGTCTATATCATGGCCGACAAGCAGAAGAACGGCATCAAGGTGAACTTCAAGATCCGCCACAACATCGAGGACGGCAGCGTGC	AAAAAEEAEEEEEEEEEEEEEEEEEAEEEEEEEEEEEEEEEEEEEEEEEEEEEEEEEEEEEEEAE/EEEEEEEEEEEEEEEE/EEAEAEEEEAEEAAEEEEEEEEEAEEE<EEEEAEEE<A<<<<AEEEEAEEEE/AEEAEEEEEE/EEA	0
NB501288_65_H3WN3BGXY:1:11109:23766:5929#ACGGTGGAGCGC/1	-	eGFP_recombinant\	89	GTCCGGCGAGGGCGAGGGCGATGCCACCTACGTCAAGCTGACCCTGAAGTTCATCTGCACCACCGGCAAGCTGCCCGTGCCCTGGCCCACCCTCGTGACCACCCTGACCTACGGCGTGCAGTGCTTCAGCCGCTACCCCGACCACATGAA	6AAA<6/<EA66<6AA<A<AEEAEEEEEEEAA/EEAEEEEE<EEAEEEEEEEE/E/EEEEEEEAEEEEEEEAEEEEEEEEEEEEEEEEEEEEEA<AEEAEEEEEEEAEEAE/EEEEEEEEEAEEEAEEEEEEEAEEEEEEEEEEEAAAAA	0	117:G>T
NB501288_65_H3WN3BGXY:1:11109:6281:5969#ACGGTGGAGCGC/1	-	tdTomato_recombinant\	173	CTGGGACATCCTGTCCCCCCAGTTCATGTACGGCTCCAAGGCGTACGTGAAGCACCCCGCCGACATCCCCGATTACAAGAAGCTGTCCTTCCCCGAGGGCTTCAAGTGGGAGCGCGTGATGAACTTCGAGGACGGCGGTCTGGTGACCGT	<<A<AEEEAAEEEEEEEEEEEE/AA6EE<EEEEEEEEEEEEEA<AE<EEEEEEEEEEAAE/EEEEEEEEEEEEEEEEEAEE/EEEEEEEEEEEEEEEEEEEEEEEEEEEEEEEEEEEEEEEEEEEEEEEEEEEEEEEEEEEEEEEAAAAA	1
NB501288_65_H3WN3BGXY:1:11109:4912:6106#ACGGTGGAGCGC/1	-	eGFP_recombinant\	345	GAGGGCGACACCCTGGTGAACCGCATCGAGCTGAAGGGCATCGACTTCAAGGAGGACGGCAACATCCTGGGGCACAAGCTGGAGTACAACTACAACAGCCACAACGTCTATATCATGGCCGACAAGCAGAAGAACGGCATCAAGGTGAAC	/<//AAAEEEEEA<AEAAEEA<<EE<A/EA//AA/A/E/E/EEE<EEAE6/EAAAEE<<EEEEEEEEEA/A/E<EEEEE/EEEE/EEEEEAEEEE/EEE/EEEEE/E/EEEEAEE/AEEEEEEEEEAEEEEEEAAAAEE/6EAEEAAAAA	0
NB501288_65_H3WN3BGXY:1:11109:6566:6530#ACGGTGGAGCGC/1	-	eGFP_recombinant\	469	AGCAGAAGAACGGCATCAAGGTGAACTTCAAGATCCGCCACAACATCGAGCACGGCAGCGTGCAGCTCGCCGACCACTACCAGCAGAACACCCCCATCGGCGACGGCCCCGTGCTGCTGCCCGACAACCACTACCTGAGCACCCAGTCCG	A<EA<AAAAEA<AAE<A<E<A6AEEEEE<EEAE/A//EE<EEEEAEEEEE/EAEEEEE<EAEAEAE/EEEE6EEEEEEEEEEEEEEEEEA/EEEEAEEEE<AEEEEEEEEEEEEEEEEEEEE<EEEEEEEE6EEEEEEEEAEEEEAAAAA	0	99:G>C
NB501288_65_H3WN3BGXY:1:11109:19702:6873#ACGGTGGAGCGC/1	-	eGFP_recombinant\	150	ACCGGCAAGCTGCCCGTGCCCTGGCCCACCCTCGTGACCACCCTGACCTACGGCGTGCAGTGCTTCAGCCGCTACCCCGACCACATGAAGCAGCACGACTTCTTCAAGTCCGCCATGCCCGAAGGCTACGTCCAGGAGCGCACCATCTTC	/A</AAA<EEAA<EAEAEEEAEA<EEEAEEEAA//EEEEEEEE<EEEEEAE/EE6EEEEEEEE/EEEEEEAEEEEEEEEEEEEE<EEEEEEEEEEEAEEEAEEEEEEEEEEEEEEEEEEEEEA<AEEEEEEEEEEEEEEEEEEEEAAAAA	0
NB501288_65_H3WN3BGXY:1:11109:26415:6884#ACGGTGGAGCGC/1	+	eGFP_recombinant\	128	GACCCTGAAGTTCATCTGCACCACCGGCAAGCTGCCCGTGCCCTGGCCCACCCTCGTGACCACCCTGACCTACGGCGTGCAGTGCTTCAGCCGCTACCCCGACCACATGAAGCAGCACGACTTCTTCAAGTCCGCCATGCCCGAAGGCTA	A6AAAAEEEEEEEEEAEEA/EAAEAAAEEEEEEEEEAEEEEEEEEEEEEEEEEEEEEEAEA<E<AEEEEEEEEEEAEEEEEEEEAEEEAEEEEEEEEEEAE<AEEE/EE</EA/<A<<EEAEEAEE<6AEEA6A<A/AEAAA//AA<6A6	0
NB501288_65_H3WN3BGXY:1:11109:18216:7308#ACGGTGGAGCGC/1	-	eGFP_recombinant\	387	GACTTCAAGGAGGACGGCAACATCCTGGGGCACAAGCTGGAGTACAACTACAACAGCCACAACGTCTATATCATGGCCGACAAGCAGAAGAACGGCATCAAGGTGAACTTCAAGATCCGCCACAACATCGAGGACGGCAGCGTGCAGCTC	EEEEEEEEAAEEEEEEAEEEEEEAEEEEEAEEEEEEEEEEEEAEEEEEEEEEEEEEEEEAEEEE/EEEEEEEEEEAEEEEEEEEEEEEEEEAEEEEEEEEEEE/EEEAEEEEEEEEEEEEEEEEEEEEEEEEEEEEEEEEEEEEEAAA6A	0
NB501288_65_H3WN3BGXY:1:11109:9703:7642#ACGGTGGAGCGC/1	-	eGFP_recombinant\	355	CCCTGGTGAACCGCATCGAGCTGAAGGGCATCGACTTCAAGGAGGACGGCAACATCCTGGGGCACAAGCTGGAGTACAACTACAACAGCCACAACGTCTATATCATGGCCGACAAGCAGAAGAACGGCATCAAGGTGAACTTCAAGATCC	EAE/E/EEA6/</EEEAAEEAEAA<//<EEEAAAA/<EA<AAA<EEEAAAEAEEEEEAEEEEEEEEEEEEEAEEEEEAEEEEEEEEEEEEEEEEEE/EEEEEEEEEEEEEEEEEEEEEAEEEEEEE6EEEEEEEE6AEEEEEEEEAAAAA	0
NB501288_65_H3WN3BGXY:1:11109:19716:7793#ACGGTGGAGCGC/1	-	eGFP_recombinant\	488	GGTGAACTTCAAGATCCGCCACAACATCGAGGACGGCAGCGTGCAGCTCGCCGACCACTACCAGCAGAACACCCCCATCGGCGACGGCCCCGTGCTGCTGCCCGACAACCACTACCTGAGCACCCAGTCCGCCCTGAGCAAAGACCCCAA	6///EEEE6/E6EEAEA6AA<AE/EEEEEAE<AAE<AEEEE/EEEEEAEEEE<EEEEEEEEEE/EEEAEEEEAEEEEEEEEEEEEAEEEEEEAEEEEEA<EEEEEAEAEEEEAEEEEEEAEEEEEAEAEEEEEEEEAEEEEEEEEAAAAA	0
NB501288_65_H3WN3BGXY:1:11109:25638:7857#ACGGTGGAGCGC/1	+	eGFP_recombinant\	128	GACCCTGAAGTTCATCTGCACCACAGGCAAGCTGCCCGTGCCCTGGCCAACACTCGTGACCACCCTGACCTACGGCGTGCAGTGCTTCAGCCGCTACCCCGACCACGTGAAGCAGCACGACTTCTTCAAGTCCGCCATGCCCGAAGGCTA	A/AAAAEEEEEEEEAEEAAE<EEA/AE/EEA/EE<A//E/E<AE//EA/<E/EEE/EEEAA/E66E/E/6EEE<<AE<E/EAEEA/E6E<A//<E/A/A<6A/6A/6EEEEEEEE<</EEAEEAAAAAEEE6//A6AEE//<AEE//EEE	0	24:C>A,48:C>A,51:C>A,106:A>G
NB501288_65_H3WN3BGXY:1:11109:23182:8491#ACGGTGGAGCGC/1	+	eGFP_recombinant\	365	CCGCATCGAGCTGAAGGGCATCGACTTCAAGGAGGACGGCAACATCCTGGGGCACAAGCTGGAGTACAACTACAACAGCCACAACGTCTATATCATGGCCGACAAGCAGAAGAACGGCATCAAGGTGAACTTCAAGATCCGCCACAACAT	AAAAAEEEEEEEEEEEEEEEEEEEEEEEEEEEEEEEEEEEEEEEEEEEEEEEEEEEEEEEEEEAEEE/AEEEEEEE<EEEEEAAEEEEEEEEEEEEAEE/EEAEEEEEAEEE/EEEEEEEEEEE<AEA<AEEEEEA<AAEEEEEEEEEA/	0
NB501288_65_H3WN3BGXY:1:11109:5983:8589#ACGGTGGAGCGC/1	-	eGFP_recombinant\	170	CTGGCCCACCCTCGTGACCACCCTGACCTACGGCGTGCAGTGCTTCAGCCGCTACCCCGACCACATGAAGCAGCACGACTTCTTCAAGTCCGCCATGCCCGAAGGCTACGTCCAGGAGCGCACCATCTTCTTCAAGGACGACGGCAACTA	<<6AEEAEEEEEEAAEEEEAEAEEEAEA<EEE/EEEAEEEEEEE<EEAEEEEEEEEEEEEEEEEEEEEEEEEEAEEEEEEEEEEEEEEEEEEEEEEEEEEEEEEEEEEEEAEEEEEEEEEEEEEEEEEAEAEEEEEEEEEEEEEEAAAAA	0
NB501288_65_H3WN3BGXY:1:11109:2400:8591#ACGGTGGAGCGC/1	-	eGFP_recombinant\	34	GGGAGCCCATCCTGGTCGAGCTGGACGGCGACGTAAACGGCCACAAGTTCAGCGTGTCCGGCGAGGGCGAGGGCGATGCCACCTACGGCAAGCTGACCCTGAAGTTCATCTGCACCACCGGCAAGCTGCCCGTGCCCTGGCCCACCCTCG	/<A/EE/EA/EEEA</EAEEA<EEEA/<AAEEAEEEE/</EEAAEAE//EEEEEEE/EEE/EAEEEEEA<6A<EEE/EEAEEE<AAEEEEEEEAEAEEEEEEEE/EEEE//AEAEEA/EE<EEEEEEAAEEE/EEEEEA/AEEEEAAAAA	0	146:T>A,149:T>G
NB501288_65_H3WN3BGXY:1:11109:19769:8649#ACGGTGGAGCGC/1	-	eGFP_recombinant\	56	GGACGGCGACGTAAACGGCCACAAGTTCAGCGTGTCCGGCGAGGGCGAGGGCGATGCCACCTACGGCAAGCTGACCCTGAAGTTCATCTGCACCACCGGCAAGCTGCCCGTGCCCTGGCCCACCCTCGTGACCACCCTGACCTACGGCGT	6<AA66<6EA<EEEAA<6E<AA</AA/EEEEEAEEEEAAEAEE<EEEEEAAE<EEEEEEEEEEE<EEEEEEAEEEEEEEEEEEEEEEAEEEEEEEEEEEEEEEEEEEEEEEEEEEEEEEEEEEEEEEEEEEEEEEEEAEEEEEEEAAAAA	0
NB501288_65_H3WN3BGXY:1:11109:2328:9332#ACGGTGGAGCGC/1	-	eGFP_recombinant\	528	GTGCAGCTCGCCGACCACTACCAGCAGAACACCCCCATCGGCGACGGCCCCGTGCGGCTGCCCGACAACCACTACCTGAGCACCCAGTCCGCCCTGAGCAAAGACCCCAACGAGAAGCGCGATCACATGGTCCTGCTGGAGTTCGTGACC	/6AAE<<<</AAAEEAEE<AEA/AAA<AEAAAA<A<<A/<AEAEAEAE<EEE/A</AA/EEAEEEAEEAEE/E/AEEEEEEEEEAAEEEEEAE/EAAAEEEAEEEEEEEEEEEEEEEEEEEE6EEEEEAEEEEAEEEEEEEEAAEAA6AA	0	94:T>G
NB501288_65_H3WN3BGXY:1:11109:13586:9698#ACGGTGGAGCGC/1	-	eGFP_recombinant\	507	CACAACATCGAGGACGGCAGCGTGCAGCGCGCCGACCACTACCAGCAGAACACCCCCATCGGCGACGGCCCCGTGCTGCTGCCCGACAACCACTACCTGAGCACCCAGTCCGCCCTGAGCAAAGACCCCAACGAGAAGCGCGATCACATG	/AAAA</6A<A<<<<AAEAEE</E<AA</E/EEEEEEE/AEEE/E<<EE/E/AEEAA/EEEEEEE<AAEEEEAE/EEEEEAEEEE/AE/EEAE/EAEEAAEEAEEEEEEEAEEAEEEEEEEEEEEEEEEE/EEAEEEEEEEEE66AA/AA	0	121:T>G
NB501288_65_H3WN3BGXY:1:11109:14452:9769#ACGGTGGAGCGC/1	+	eGFP_recombinant\	558	ACCCCCATCGGCGACGGCCCCGTGCTGCTGCCCGACAACCACTACCTGAGCACCCAGTCCGCCCTGAGCAAAGACCCCAACGAGAAGCGCGATCACATGGTCCTGCTGGAGTTCGTGACCGCCGCCGGGATCACTCTCGGCATGGACGAG	/AAAAEEEEEEEEAEEEEEEEEEEEEEEEEEEEE/EEEEE/EEEEEEEEEEEEEEEEEEAEEEEEEAEEEE6A/EEEEEAE<AAAEEEEEEAEEAEAEAEEE/EEEEEEEEEEAEAE<66AA<AA<AAEAEA/AE<A<<A<A6AEEEEEA	0
NB501288_65_H3WN3BGXY:1:11109:21479:9941#ACGGTGGAGCGC/1	-	eGFP_recombinant\	176	CACCCTCGTGACCACCCTGACCTACGGCGTGCAGTGCTTCAGCCGCTACCCCGACCACATGAAGCAGCACGACTTCTTCAAGTCCGCCATGCCCGAAGGCTACGTCCAGGAGCGCACCATCTTCTTCAAGGACGACGGCAACTACAAGAC	EEAE/EEEEAE<AEEEAEEE<AEE/<AAE/EEEEA<EEE/EEEEAEEEEE<EEEEEA/<AEEEEEEEEEEEEEEEEEEEEEEAEAEEEE<EAE<EEEEEEE/EEEEEEEEEAEEEEEEEEEEEEAAEEEEEEEEEEEEEEEE6EEAAAAA	0
NB501288_65_H3WN3BGXY:1:11109:17454:10324#ACGGTGGAGCGC/1	-	eGFP_recombinant\	394	AGGAGGACGGCAACATCCTGGGGCACAAGCTGGAGTACAACTACAACAGCCACAACGTCTATATCATGGCCGACAAGCAGAAGAACGGCATCAAGGTGAACTTCAAGATCCGCCACAACATCGAGGACGGCAGCGTGCAGCTCGCCGACC	/EA</A6E<6EA<EAEEE<////EEEE</E/A<AA<EEEEEE<EE<EAEEEEEEAEA/EEEEEEEEEAAEEEEEEEEAEEEEEEEEEEEEEEEEE<AEEEEEEEEEEEEEEEEEEEEEEEEEEEEEEEEEEEEEE6EEEEEEEEEAAAAA	0
NB501288_65_H3WN3BGXY:1:11109:11237:11358#ACGGTGGAGCGC/1	-	eGFP_recombinant\	55	GGGACGGCGACGTAAACGGCCACAAGGTCAGCGTGTCCGGCGAGGGCGAGGGCGATGCCACCTACGGCAAGCTGACCCTGAAGTTCAGCTGCACCACCGGCAAGCTGCCCGTGCCCTGGCCCACCCGCGTGACCACCCTGACCTACGGCG	/A6/E<</<</</A6/E</AA<//E<//A/AE<AA/EA<AE<AA<</AAEA6AEEEE/EEEEE<E<<EAEAA<EEAE6E/AEEE//E/AAEA/EE/AE<</AEEA/EAE/EAEEA/E/AEAEEEEE/EEE/AEA/EEE66EE66EAAA6A	0	23:T>G,62:T>G,123:T>G,149:T>G
NB501288_65_H3WN3BGXY:1:11109:24458:11515#ACGGTGGAGCGC/1	-	eGFP_recombinant\	482	CATCAAGGTGAACTTCAAGATCCGCCACAACATCGAGGACGGCAGCGTGCAGCTCGCCGACCACTACCAGCAGAACACCCCCATCGGCGACGGCCCCGTGCTGCTGCCCGACAACCACTACCTGAGCACCCAGTCCGCCCTGAGCAAAGA	AEAAEEAEEAEEEEEEEEEEEEEEEEEEEAEE<EEEAAEEEEEEEEE<EEEEEEEEEEEEEEEEEEEEEEEEEEEEEEEEEEEEEEEEEEEEEEEEEEEEEEEEEEEEEEEEEEEEEEEEEEEEEEEEEEEEEEEEEEEEEEEEEAAAAA	0
NB501288_65_H3WN3BGXY:1:11109:12791:11575#ACGGTGGAGCGC/1	+	eGFP_recombinant\	19	AGCTGTTCACCGGGGTGGTGCCCATCCTGGTCGAGCTGGACGGCGACGTAAACGGCCACAAGTTCAGCGTGTCCGGCGAGGGCGAGGGCGATGCCACCTACGGCAAGCTGACCCTGAAGTTCATCTGCACCACCGGCAAGCTGCCCGTGC	AAAAAEEEEEEEEEEEEEEEEEEEEEEEEEEEEEEAEEEEEEEEEEEEEEE6EEEEEEEEEEEEEEEEAEEEEEEEEAEEEEEE/EEEEE<EEEEEEEE/EEAEEEEEEE<//EEEAE<EAE/<AEEEEA</A</EAA/<AEE<<</AE<	0
NB501288_65_H3WN3BGXY:1:11109:24148:11692#ACGGTGGAGCGC/1	+	eGFP_recombinant\	536	CGCCGACCACTACCAGCAGAACACCCCCATCGGCGACGGCCCCGTGCTGCTGCCCGACAACCACTACCTGAGCACCCAGTCCGCCCTGAGCAAAGACCCCAACGAGAAGCGCGATCACATGGTCCTGCTGGAGTTCGTGACCGCCGCCGG	AAAAAAEEEEEEEEEEEEEEEEEEEEEEEEAEEEEEEEEEEEEEEEEEEEEEEEEEEEEEEEEEEEEEEEEEEAEEEEEEEEEAAEEEEEEEEEEAE<EEEEEEEE<EEEEEEEEEEEEAEEEEAEEEEEEEEEAA<EE/<66<66A6<<	0
NB501288_65_H3WN3BGXY:1:11109:3988:12096#ACGGTGGAGCGC/1	+	eGFP_recombinant\	281	CCAGGAGCGCACCATCTTCTTCAAGGACGACGGCAACTACAAGACCCGCGCCGAGGTGAAGTTCGAGGGCGACACCCTGGTGAACCGCATCGTGCTGAAGGGCATCGACTTCAAGGAGGACGGCAACATCCTGGGGCACAAGCTGGAGTA	AAAAAEEEEEEEEEEEEEEEEEEEEEEEEAAEEEEAEEEEEEEAEEEEEEEAEEEEEEEEEEEAAEEE/EE/EEAEAA/A<EE/6EEEEEEA/EE/<EEEEEEEAEEEE<<EAEE//A</<<AAAA<//AEEAA/EEEEEA/<AAE<AE/	0	92:A>T
NB501288_65_H3WN3BGXY:1:11109:14950:12515#ACGGTGGAGCGC/1	-	eGFP_recombinant\	550	AGCAGAACACCCCCATCGGCGACGGCCCCGTGCTGCTGCCCGACAACCACTACCTGAGCACCCAGTCCGCCCTGAGCAAAGACCCCAACGAGAAGCGCGATCACATGGTCCTGCTGGAGTTCGTGACCGCCGCCGGGATCACTCTCGGCA	//<AAEEEEEEEEE/<EA6/AEEE/AAEEEEAE<AE<EEEEEEAE<EEEEE/EAEE/EEEEEEEEEEAEEEEEEEEEEEEEEEEEE<EEEEEEEEEE<EAEEEEEA<A/EEEEEEAEEEA/EEAEAEEEEEEEAE/EEEEEEEEEAAAAA	0
NB501288_65_H3WN3BGXY:1:11109:10843:13072#ACGGTGGAGCGC/1	-	eGFP_recombinant\	50	CGAGCTGGACGGCGACGTAAACGGCCACAAGTTCAGCGTGTCCGGCGAGGGCGAGGGCGATGCCACCTACGGCAAGCTGACCCTGAAGTTCATCTGCACCACCGGCAAGCTGCCCGTGCCCTGGCCCACCCTCGTGACCACCCTGACCTA	/AEAEEAAEAAAAAEAAEAEEEAEEE/EEEE//EEEEEEEEEEEEEAEAEEEEEEEAEAEEEEEEEEEEEEEEEEEEEEEEEEEEEEEEEEEEEEEEEEEEEEAEEEEEEEEEEEEEEEEEEEEEEEEEEEEEE6EEEEEEEEEEAAAAA	0
NB501288_65_H3WN3BGXY:1:11109:15610:13338#ACGGTGGAGCGC/1	+	eGFP_recombinant\	474	AAGAACGGCATCAAGGTGAACTTCAAGATCCGCCACAACATCGAGGACGGCAGCGTGCAGCTCGCCGACCACTACCAGCAGAACACCCCCATCGGCGACGGCCCCGTGCTGCTGCCCGACAACCACTACCTGAGCACCCAGTCCGCCCTG	AAAAAEEEEEEEEEEEEEE6EEEEEEEEEEEEEAEEEEEEEEEEEEEEEEEEEEEEEEEEAEAEAEEAEEAEEAEEEAAEE/AEAEEEEEEE<EE<EEEEEEAAEEEEEEEAEAEAEA/E/AEE/AEAEAA</AAAEEEE/A<<<AAAEA	0
NB501288_65_H3WN3BGXY:1:11109:4487:13408#ACGGTGGAGCGC/1	+	eGFP_recombinant\	307	ACGACGGCAACTACAAGACCCGCGCCGAGGTGAAGTTCGAGGGCGACACCCTGGTGAACCGCATCGAGCTGAAGGGCATCGACTTCAAGGAGGACGGCAACATCCTGGGGCACAAGCTGGAGTACAACTACAACAGCCACAACGTCTATA	AAA6AEEEEEEEEEEEEEEEEEEEEEEEEEEEEEEEEEEEEEEEE/EEAEAEEEAEE/EEEEEEEAEEEEEEEEEEA/EEEEEEEEEEEAEEEEEEEEAEE<AAAE/EEEEAEAEEEEEAEEEAAAE/EE<AEE<EEEEEE/AAAA<A/<	0
NB501288_65_H3WN3BGXY:1:11109:24751:13533#ACGGTGGAGCGC/1	+	eGFP_recombinant\	55	TGGACGGCGACGTAAACGGCCACAAGTTCAGCGTGTCCGGCGAGGGCGAGGGCGATGCCACCTACGGCAAGCTGACCCTGAAGTTCATCTGCACCACCGGCAAGCTGCCCGTGCCCTGGCCCACCCTCGTGACCACCCTGACCTACGGCG	AAAAAEEEEEEEEEEEEEEEEEEEEEEEEEEEEEEEEEEEEEEEEEEEEEEEAEEEEEEEEEEEEEEEEEEEEEAEEEEEEEEEEEEEEEEE<EE/AAEEAAEEEEEAAAEEEAEEEEEA<EEEEEEEAEE/<AAEEEEEAEEEEAEEA<	0
NB501288_65_H3WN3BGXY:1:11109:14639:13639#ACGGTGGAGCGC/1	-	eGFP_recombinant\	419	CAAGCTGGAGTACAACTACAACAGCCACAACGTCTATATCATGGCCGACAAGCAGAAGAACGGCATCAAGGTGAACTTCAAGATCCGCCACAACATCGAGGACGGCAGCGTGCAGCTCGCCGACCACTACCAGCAGAACACCCCCATCGG	/EE<AA<<EAAEEEEEAEEEEEEEEEEEEEA6EEEEEEEEEE/EAE<EEEEEEEEEEEEEE6AEEEEEEEEEEEEEEEAEEEEEEEEEEEEEEEEEEEEEEEEEEAEEEEEEEEEEEEEEE<EEEEEAEEEEEEEEEEEEEEEEEAAAAA	0
NB501288_65_H3WN3BGXY:1:11109:3794:13716#ACGGTGGAGCGC/1	-	eGFP_recombinant\	419	CAAGCTGGAGTACAACTACAACAGCCACAACGTCTATATCATGGCCGACAAGCAGAAGAACGGCATCAAGGTGAACTTCAAGATCCGCCACAACATCGAGGACGGCAGCGTGCAGCTCGCCGACCACTACCAGCAGAACACCCCCATCGG	/6<6A<66A/<AA</E/AA//A<///<<<E/6E/A<E<E//<66///<EA</AE6EEEE6////<<EEE<6E6E/EEE/<E6A<//6/EEEE//AEA/EE/EA<6EEAE<EEEAEEEAE<//EE/EEEE/EEEEE/E/EAEEAAEAAA/A	0
NB501288_65_H3WN3BGXY:1:11109:9929:13984#ACGGTGGAGCGC/1	+	eGFP_recombinant\	180	CTCGTGCCCACCCTGACCTACGGCGTGCAGTGCTTCAGCCGCTACCCCGACCACATGAAGCAGCACGACTTCTTCAAGTCCGCCATGCCCGAAGGCTACGTCCAGGAGCGCACCATCTTCTTCAAGGACGACGGCAACTACAAGACCCGC	AAAAAE/EEAEEEEE6EEEEEEE/EEEEEEEEAEEE/EEEEEEAEEEEEAEEEEEEEEEEEEEEEAE/EEEE/EEEEEEEEEEEAEEEEEAAEA<EEEEEEEEEAE/EEEE/EEEEEEEEEAA/<AEAAE/AEEEA/EEEEE///A6<A<	0	6:A>C
NB501288_65_H3WN3BGXY:1:11109:18313:14171#ACGGTGGAGCGC/1	+	eGFP_recombinant\	478	ACGGCATCAAGGTGAACTTCAAGATCCGCCACAACATCGAGGACGGCAGCGTGCAGCTCGCCGACCACTACCAGCAGAACACCCCCATCGGCGACGGCCCCGTGCTGCTGCCCGACAACCACTACCTGAGCACCCAGTCCGCCCTGAGCA	/AAAAEEEEEEEE6AEAEEEEEEEEAEEAEEEEEAEE/E/EEE<AEAEE<EEE<AE<<EEA<EEEEE<EAEAA/A<EAAE/E6EAAA//EEEEEA/AEAA<EAE<EEEAEAA6<AE<A<AAE<A<6AA<E6//6<A<EA<<6<<<A/AA<	0
NB501288_65_H3WN3BGXY:1:11109:16012:14236#ACGGTGGAGCGC/1	+	eGFP_recombinant\	323	GACCCGCGCCGAGGTGAAGTTCGAGGGCGACACCCTGGTGAACCGCATCGAGCTGAAGGGCATCGACTTCAAGGAGGACGGCAACATCCTGGGGCACAAGCTGGAGTACAACTACAACAGCCACAACGTCTATATCATGGCCGACAAGCA	A6AAAEEEEEEEEEEEEEEEEEEEEEEEE/EEEAEEEEEEE/EEEEEEEEEEEEEEEEEAEEAEEEEEEEEEEEEE/EE/EEEAE6EEEEEEAEEEAAAEEEEEEEEAEE/AE/A/<A<EEEAEE/EEAEEE<EEA/AAEEEEEAAEE//	0
NB501288_65_H3WN3BGXY:1:11109:24081:14331#ACGGTGGAGCGC/1	-	eGFP_recombinant\	464	CGACAAGCAGAAGAACGGCATCAAGGTGAACTTCAAGATCCGCCACAACATCGAGGACGGCAGCGTGCAGCTCGCCGACCACTACCAGCAGAACACCCCCATCGGCGACGGCCCCGTGCTGCTGCCCGACAACCACTACCTGAGCACCCA	<AEE<EAEAEEAEE/E<AEE<A6EEA/AAEEA<E/EEEE/EEEAEEEAEAEAAEAA/EEEEEEEA/EEEEEEEEE<AEEE/EEEEEEEEEEEEEEEEEEEEEEEEEEEEEEAEEEEAEEEEEEEEEEEEEAEEEEEEEEEEEEEEAAA6A	0
NB501288_65_H3WN3BGXY:1:11109:14315:14354#ACGGTGGAGCGC/1	+	eGFP_recombinant\	112	CCACCTACGGCAAGCTGACCCTGAAGTTCATCTGCACCACCGGCAAGCTGCCCGTGCCCTGGCCCACCCTCGTGACCACCCTGACCTACGGCGTGCAGTGCTTCAGCCGCTACCCCGACCACATGAAGCAGCACGACTTCTTCAAGTCCG	AAAAAEEEEEEEEEEEEEEEEEEEEEEEEEEEEEEEEEAEEEEEEEEEEEEEEEEEEEEEEEEEEAEEEEEEEE/EEEEEEEEAEEAEEEAEEEEEEEEEEEEEAAEEEEEAEAAAEAEAEEEEE/AEAEEEEAEEEAEEEEA/<AEAA/	0
NB501288_65_H3WN3BGXY:1:11109:15162:14693#ACGGTGGAGCGC/1	-	eGFP_recombinant\	11	GGGCGAGGAGCTGTTCACCGGGGTGGTGCCCATCCTGGTCGAGCTGGACGGCGACGTAAACGGCCACAAGTTCAGCGTGTCCGGCGAGGGCGAGGGCGATGCCACCTACGGCAAGCTGACCCTGAAGTTCATCTGCACCACCGGCAAGCT	/<<A<E<<A<EA</A/E<A<<EAEAEEEEEEEE/<AEEAEEEEEE<EEEEEEAEEAEEEE<EEEEEEA6EEEEEEEEEE/AEEEEAEAEAEEEEEAE<EEEEEEEEEEEEEEEEEEEEEEEEEEEEEEEEEAEEEEEEEEEEEEEAAAAA	0
NB501288_65_H3WN3BGXY:1:11109:21865:15473#ACGGTGGAGCGC/1	+	eGFP_recombinant\	220	GCTACCCCGACCACATGAAGCAGCACGACTTCTTCAAGTCCGCCATGCCCGAAGGCTACGTCCAGGAGCGCACCATCTTCTTCAAGGACGACGGCAACTACAAGACCCGCGCCGAGGTGAAGTTCGAGGGCGACACCCTGGTGAACCGCA	AAAAAEEEA/EEEEEEEAEEEEEEEEEEEEEEEEEEEEEEEEEEEEEEEEAA/EEEEEEEEEEEEEAEE/E/AEAEEEEAEEAEEEEEEEEAEEEE/EE/E/<//AEEEAEE</A/EEEE/A/EEEEEE<EEEEAEEEA//AAE/A6<A/	0
NB501288_65_H3WN3BGXY:1:11109:17099:15750#ACGGTGGAGCGC/1	-	eGFP_recombinant\	455	AATCATGGCCGACAAGCAGAAGAACGGCATAAAGGTGAACTTCAAGATCCGCCACAACATCGAGGACGGCAGCGTGCAGCTCGCCGACCACTACCAGCAGAACACCCCCATCGGCGACGGCCCCGTGCTGCTGCCCGACAACCACTACCT	//EEA//6///AEEEA/A<AA6/A///AEEEE/E<//EEE/E/AAAAE<<AAEEE/EEEA/E</AAEEAE/EEE</EEEEEA/E<EEE</EEEE/AEEEE<EEEAEEEE/EAAAE<E/A</EEEAEAEEEEEEAEEEAEEEEEAEAAA/A	0	119:C>A,149:T>A
NB501288_65_H3WN3BGXY:1:11109:15911:16598#ACGGTGGAGCGC/1	-	eGFP_recombinant\	71	CGGCCACAAGTTCAGCGTGTCCGGCGAGGGCGAGGGCGATGCCACCTACGGCAAGCTGACCCTGAAGTTCATCTGCACCACCGGCAAGCTGCCCGTGCCCTGGCCCACCCTCGTGACCACCCTGACCTACGGCGTGCAGTGCTTCAGCCG	<6AEEEAEEEAAAA<AEEEEE<<<<<<AAAAA<<6<<EEAEEEEEEEEEEEEAAEEE<EAEEEEEAEAEEEAEEAEEEEEEAEEEEEEEEEEEEEEEEEEEEEEEEEEEEEEEEEEEEEEEEEEEEEEEEEEEAEEEEEEE6EEEAAAAA	0
NB501288_65_H3WN3BGXY:1:11109:11966:16722#ACGGTGGAGCGC/1	-	eGFP_recombinant\	222	TACCCCGACCACATGAAGCAGCACGACTTCTTCAAGTCCGCCATGCCCGAAGGCTACGTCCAGGAGCGCACCATCTTCTTCAAGGACGACGGCAACTACAAGACCCGCGCCGAGGTGAAGTTCGAGGGCGACACCCTGGTGAACCGCATC	/EEEAA66EEEAA//</<E</A6EAE<E/EA/EA//AAEEEEEEAEEEE//6EAEEAEEEEEE<AEEEEEEEEEEA/EAEEAEEEEEEEEEAEEEEEEEEEEAEEEEEAEEEEEE/EEEE//EEEEEEEEEEAEEEEEEEEEEEEAAA6A	0
NB501288_65_H3WN3BGXY:1:11109:15643:16979#ACGGTGGAGCGC/1	+	eGFP_recombinant\	302	CAAGGACGACGGCAACTACAAGACCCGCGCCGAGGTGAAGTTCGAGGGCGACACCCTGGTGAACCGCATCGAGCTGAAGGGCATCGACTTCAAGGAGGACGGCAACATCCTGGGGCACAAGCTGGAGTACAACTACAACAGCCACAACGT	AAAAAEEEEEEEEE6EEEEEEEEEAEEEEEEEEEEEEEEEEEEEAEAEEEEAAEEEEEEEE/AEEEEEEEEAEEEEEEEEEEEEEEAE/E<EEEEEEEEEEEEEEE/EEEEEEEEEEEAEEEAEEEEEEAAEEEEEE/EEE<</<A6EE/	0
NB501288_65_H3WN3BGXY:1:11109:9874:17028#ACGGTGGAGCGC/1	+	eGFP_recombinant\	96	GAGGGCGAGGGCGATGCCACCTACGGCAAGCTGACCCTGAAGTTCATCTGCACCACCGGCAAGCTGCCCGTGCCCTGGCCCACCCTCGTGACCACCCTGCCCTACGGCGTGCAGTGCTTCAGCCGCTACCCCGACCACATGAAGCAGCAC	AAAAAAEEEEEEEEEEEEAEE/EEAEEEEEEEE/E/EEEE6EE6EEEAEE</E6EE/<EAEAEEE/EAEEEEEEEEEEEEE/EAEEEEAE/E</EEEEA/A6E/EEEEEEEEEAEEEE<6/A<<<E</E/EEE<AE/<AEAA//6/<A/6	0	99:A>C
NB501288_65_H3WN3BGXY:1:11109:6592:17683#ACGGTGGAGCGC/1	+	eGFP_recombinant\	396	GAGGACGGCAACATCCTGGGGCACAAGCTGGAGTACAACTACAACAGCCACAACGTCTATATCATGGCCGACAAGCAGAAGAACGGCATCAAGGTGAACTTCAAGATCCGCCACAACATCGAGGACGGCAGCGTGCAGCTCGACGACCAC	AAAAAAE/AEEAAA/EEE66A/EEEAE<A/EEE/EA/EE/EEE/<EEEE<EE/EEEE/A<AE//EAAA<EE/EA/EAAEEEE/EAEE/E6<A/EEAAEEEEAAE/EEAA//</6/AE<E/AA<EE/<//A<AA//<<E<A/<//AE////	0	142:C>A
NB501288_65_H3WN3BGXY:1:11109:24313:17735#ACGGTGGAGCGC/1	+	eGFP_recombinant\	96	GAGGGCGAGGGCGATGCCACCTACGGCAAGCTGACCCTGAAGTTCATCTGCACCACCGGCAAGCTGCCCGTGCCCTGGCCCACCCTCGTGACCACCCTGACCTACGGCGTGCAGTGCTTCAGCCGCTACCCCGACCACATGAAGCAGCAC	AAAAAEE6EEEEEEEEEEEEEEEEEEE/EEEEE/EEAEEEEEEEE/EEEEE/EA/EEEEEAEEEEEEEEEEEAEAEEAEEE/EEEEEAEE/EE<EEE<EEEEEEEAEE/EEEE<EEEAEEEEAAEEEAEAAAE/AAAEE<A/A<AAEA<<	0
NB501288_65_H3WN3BGXY:1:11109:16719:18182#ACGGTGGAGCGC/1	-	eGFP_recombinant\	513	ATCGAGGACGGCAGCGTGCAGCGCGCCGACCACTACCAGCAGAACACCCCCATCGGCGACGGCCCCGTGCTGCTCCCCGACAACCACTACCTGAGCACCCAGTCCGCCCTGAGCAAAGACCCCAACGAGAAGCGCGATCACATGGTCCTG	EEAAA</<//AA6EAEEEEEA</AAE<AEEEEEA<AE</EA<E/E/EEEEA/EE/EEE<EEEEAEEE/EEAEE</EEEAEEEAEEEE/AEAEEEE//EEEEE/EEEAEEEAEEEEEEEEEEE<E6EEEEEE/AEEEE6EEEEEEAAAAAA	0	75:G>C,127:T>G
NB501288_65_H3WN3BGXY:1:11109:11525:18630#ACGGTGGAGCGC/1	-	eGFP_recombinant\	340	AGTTCGAGGGCGACACCCTGGTGAACCGCATCGAGCTGAAGGGCATCGACTTCAAGGAGGACGGCAACATCCTGGGGCACAAGCTGGAGTACAACTACAACAGCCACAACGGCTATATCATGTCCGACAAGCAGAAGAACGGCATCAAGG	////A6//<EAAEEEEEA</A//AAA/<EAEEEE<A/6/EA</E<EE/AE/AEEE<6/EEE<6EAEEEE/EA/EEE/E6/E//EA/66///EEEEEEAE/EE<E/EE/EEA/EEEEEEEAA////EE/EE<EE/EEEEE6AE6E66AAAA	0	27:G>T,38:T>G
NB501288_65_H3WN3BGXY:1:11109:10755:18870#ACGGTGGAGCGC/1	-	eGFP_recombinant\	152	CGGCAAGCGGCCCGTGCCCTGGCCCACCCTCGTGACCACCCTGACCTACGGCGTGCAGTGCTTCAGCCGCTACCCCGACCACATGAAGCAGCACGACTTCTTCAAGTCCGCCATGCCCGAAGGCTACGTCCAGGAGCGCACCATCTTCTT	<AAEA/AA/AAE/A/A<EA<AAAE<<EEAEEEAAEEE<<EEEEAEEEAEAAEE<AEEE/EE/EEAEAEEE/EAEEEEEEEEA//EE/EEEEEEEAEEEAEEEEEEEEEEEEAEAEEEEEEEEEEEEEEAEEEEEEEEEEEEEEEEAAAAA	0	141:T>G
NB501288_65_H3WN3BGXY:1:11109:12270:18934#ACGGTGGAGCGC/1	-	eGFP_recombinant\	6	AGCAAGGGCGAGGAGCTGTTCACCGGGGTGGTGCCCATCCTGGTCGAGCTGGACGGCGACGTAAACGGCCACAAGTTCAGCGTGTCCGGCGAGGGCGAGGGCGATGCCACCTACGGCAAGCTGACCCTGAAGTTCATCTGCACCACCGGC	AAEE/<AAA<AAAEAEEEEAAAEEAAAEEAEEAEEEEEEEEEEEEAEEE<EEEEEEAEEEEEEEEEEEEEEEEEEEEEEEEEEEEEEEEAEEEAEEAEEEEEEEEEEEEEEEEEEEEEEEEEEEEEEEEEEEEEEEEEEEEEEEEAAAAA	0
NB501288_65_H3WN3BGXY:1:11109:15839:19058#ACGGTGGAGCGC/1	-	eGFP_recombinant\	507	CACAACATCGAGGACGGCAGCGTGCAGCTCGCCGACCACTACCAGCAGAACACCCCCATCGGCGACGGCCCCGTGCTGCTGCCCGACAACCACTACCTGAGCACCCAGTCCGCCCTGAGCAAAGACCCCAACGAGAAGCGCGATCACATG	AEAEAAAEAAEAAEEEEEEEEAEAAAEA<E/EEEEEEEEEEEEEEE/<EEEAEEE/A/EEEEEAEEA<EEEEEAEEEEEEEEEEEEEEEEEEE/AAEEEEEEEEEEEEEEEEEEEEEEEEEEEEEEEEEEEEEEEEEEEEEEEEEAAAAA	0
NB501288_65_H3WN3BGXY:1:11109:18442:19249#ACGGTGGAGCGC/1	-	eGFP_recombinant\	16	AGGAGCTGTTCACCGGGGTGGTGCCCATCCTGGTCGAGCTGGACGGCGACGTAAACGGCCACAAGTTCAGCGTGTCCGGCGAGGGCGAGGGCGATGCCACCTACGGCAAGCTGACCCTGAAGTTCATCTGCACCACCGGCAAGCTGCCCG	<<AEAA/EEEEEEAA<EEAEEEEEEEEEEEEEEEEEEAAAAEEEAA<EAE<EEEEEEEEEAEAEEE/EEEEEEEEEEEEEEEEEEEEEEEEEAEEEEEEEEEEEE/EEEEEEEEEEEEEEEEEEEEEEEEEEEEEEEEEEEEEEEAAAAA	0
NB501288_65_H3WN3BGXY:1:11109:1816:19541#ACGGTGGAGCGC/1	-	eGFP_recombinant\	69	AACGGCCACAAGTTCAGCGTGTCCGGCGAGGGCGAGGGCGATGCCACCTACGGCAAGCTGACCCTGAAGTTCATCTGCACCACCGGCAAGCTGCCCGTGCCCTGGCCCACCCTCGTGACCACCCTGACCTACGGCGTGCAGTGCTTCAGC	/A<A<EEEAE<AEEAEE<A/A/<<A6AEEE<AEAEEEEE<EEEEEEEEEEE<EEEEEE/EEEEAEAEEEA/EEEEEEEEEEEEE/EEEEEEEEEEEEEEEEEEEEEEEEEEEEEE/EEEEEEEEEEEEEEEEEEEEAEEEE6EEEAAAAA	0
NB501288_65_H3WN3BGXY:1:11109:21074:20099#ACGGTGGAGCGC/1	+	eGFP_recombinant\	250	TCTTCAAGTCCGCCATGCCCGAAGGCTACGTCCAGGAGCGCACCATCTTCTTCAAGGACGACGGCAACTACAAGACGCGCGCCGAGGTGAAGTTCGAGGGCGACCCCCTCGTGAACCGCATCGAGCTGAAGGGCATCGACTTCAAGGAGG	/A6AAEEE/AAAAE/EEEEAEEEEAEE6EEEEAAE/EEEAE/EEEAE//EEEEEAEEEEE/EEEAA//E/A//////EEE/EE/E<E<EAEA/E/E/E/AAEEE///6///<///<AEEE//</<AA<AE<EA6EE<//E//6<AAAEE/	0	76:C>G,104:A>C,109:G>C
NB501288_65_H3WN3BGXY:1:11110:12685:2225#ACGGTGGAGCGC/1	+	eGFP_recombinant\	359	GGTGAACCGCATCGAGCTGAAGGGCATCGACTTCAAGGAGGACGGCAACATCCTGGGGCACAAGCTGGAGTACAACTACAACAGCCACAACGTCTATATCGTGGCCGACAAGCAGAAGAACGGCATCAAGGTGAACTTCAAGATCCGCCA	AAAAAEEEEEEEEEEEEEEEEEEEEEEEEAAEEEEEEEEEEEEEEE/EEEEEEEEEEEE/EE/EEEEAEAEEEEEEA<EEAE/EEEEAAEEEEE/EEEEEE/EEEE/<EE/EEE/EEE<AAEEEAEEE<<EEEEEAEEA/EE/EE<AEE/	0	100:A>G
NB501288_65_H3WN3BGXY:1:11110:23799:2630#ACGGTGGAGCGC/1	+	eGFP_recombinant\	390	TTCAAGGAGGACGGCAACATCCTGGGGCACAAGCTGGAGTACAACTACAACAGCCCCAACGGCTATATCATGGCCGACAAGCAGAAGAACGGGATCAAGGTGAACTTCAAGATACGCCACAACATCGAGGACGGCAGCGTGCAGCTCGCC	/A6AAEEEAE6E/E/E6EEEEEEEEEEA/EE/EEEE/EE/E/E/A/<EE/E/E<A/A/A6E/EE</AEE/EEE6A/EAEA/<EEEEEEEE<E/E<E<//EEE/<EE/<EEE/A/</6EEE</<AEA<//A/<A<AEEAAE/A<EAA<A/6	0	55:A>C,61:T>G,92:C>G,113:C>A
NB501288_65_H3WN3BGXY:1:11110:9067:2966#ACGGTGGAGCGC/1	+	eGFP_recombinant\	50	CGAGCTGGACGGCGACGTAAACGGCCACAAGTTCAGCGTGTCCGGCGAGGGCGAGGGCGATGCCACCTACGGCAAGCTGACCCTGAAGTTCATCTGCACCACCGGCAAGCTGCCCGTGCCCTGGCCCACCCTCGTGACCACCCTGACCTA	AAAAAEEEEEEEEEAEEEEEEEEEEEEEEEEEEEEEEEEEE<EEEAEEEEEAEE/EAAEEEEEA6EAEEEEEEEEEEEEEEEEEAEEE/EEEEEEEEEEEEEEEEEEEEAEEAA6EEEA<6AEEA//6A<AE</AEAA</6<EE/AA<AA	0
NB501288_65_H3WN3BGXY:1:11110:22815:3447#ACGGTGGAGCGC/1	-	eGFP_recombinant\	321	ATGACCCGCGCCGAGGTGAAGTTCGAGGGCGACACCCTGGTGAACCGCATCGAGCTGAAGGGCATCGACTTCAAGGAGGACGGCAACATCCTGGGGCACAAGCTGGAGTACAACTACAACAGCCACAACGTCTATATCATGGCCGACAAG	A/AA//AAA<E/EA66/AE<E<<A/E<AA6/EEEEEAEEEAAEEEE6E<EEA<E6EAEEEEEAEEEAAA/A/EE/EAAAEEEEEEEEEEEEEE6EE/<EEEA/EEEEAEEEAEEEEEEAEEEAEEEEEE//AEEEEEEEEEEEAAAA6AA	0	148:A>T
NB501288_65_H3WN3BGXY:1:11110:7871:3575#ACGGTGGAGCGC/1	+	eGFP_recombinant\	82	TCAGCGTGTCCGGCGAGGGCGAGGGCGATGCCACCTACGGCAAGCTGACCCTGAAGTTCATCTGCACCACCGGCAAGCTGCCCGTGCCCTGGCCCACCCTCGTGACCACCCTGACCTACGGCGTGCAGTGCTTCAGCCGCTACCCCGACC	AA/AAAEEEEAEEAEEEEEEEEEEEAEEEEE/AEEEEE/EEEEEEEEEEAEEEEAEEEEEEEEEE<EE<EA/E<<EEEEEE6<EE/<<<AEAEAA/AEEEEE/<EEEE/EAEE/AEEEE<A<EE<A<<EEAAEAAEAAAAEEAAEEE666	0
NB501288_65_H3WN3BGXY:1:11110:8337:3952#ACGGTGGAGCGC/1	-	eGFP_recombinant\	155	CAAGCTGCCCGTGCCCTGGCCCACCCTCGTGACCACCCTGACCTACCGCGTGCAGTGCTTCAGCCGCTACCCCGACCACATGAAGCAGCACGACTTCTTCAAGTCCGCCATGCCCGAAGGCTACGTCCAGGAGCGCACCATCTTCTTCAA	AAEAA<AE<EEEEAEEAAAEEEEEEEEEEEEEEEEEEEEEEEEEEE/EEEEEEEEEEEEEEEEEEEEEEEEEEEEEEEEEEEEEEEEEEEEEEEEEEEEEEEEEEEEEEEEEEEEEEEEEEEEEEEEEEEEEEEEEEEEEEEEEEAAAAA	0	103:G>C
NB501288_65_H3WN3BGXY:1:11110:24039:4334#ACGGTGGAGCGC/1	-	eGFP_recombinant\	82	TCAGCGTGTCCGGCGAGGGCGAGGGCGATGCCACCTACGGCAAGCTGACCCTGAAGTTCATCTGCACCACCGGCAAGCTGCCCGTGCCCTGGCCCACCCTCGTGACCACCCTGACCTACGGCGTGCAGTGCTTCAGCCGCTACCCCGACC	/AAA<EAEAAEAAEEEA<EAAEEEEEEEEEEEEEEEEEEEEEEEEEEEEEEEEEEE/EEEAE<AEEEEEEEEEEE<EEEEEEEEAEEEEEEEEEEEEEEEEEEEEEEEEEEEEEEEEEEEEEEAEEEEEEEEEEEEEEEEEEEEEAAAAA	0
NB501288_65_H3WN3BGXY:1:11110:5095:4554#ACGGTGGAGCGC/1	+	eGFP_recombinant\	376	TGAAGGGCATCGACTTCAAGGAGGACGGCAACATCCTGGGGCACAAGCTGGAGTACAACTACAACAGCCACAACGTCTATATCATGGCCGACAAGCAGAAGAACGGCATCAAGGTGAACTTCAAGATCCGCCACAACATCGAGGACGGCA	AAAA6EEEEEEEEEAEEEEEEEEEEEEAAEEEEEEEEEEEEE/<EAEAEEEEEE/EE/E<AEA/EAEEAAE/AEE<EEEEEEEE/EEEEEEEEE/EAEEEE/EEEEEEAE<EEEE//AE/A/EAE<EAEAAA<E//AAAEE/<AAAEEE/	0
NB501288_65_H3WN3BGXY:1:11110:21037:4668#ACGGTGGAGCGC/1	-	eGFP_recombinant\	12	GGCGAGGAGCTGTTCACCGGGGTGGTGCCCATCCTGGTCGAGCTGGACGGCGACGTAAACGGCCACAAGTTCAGCGTGTCCGGCGAGGGCGAGGGCGATGCCACCTACGGCAAGCTGACCCTGAAGTTCATCTGCACCACCGGCAAGCTG	6AAEEEAEAAEE<AAEA/A<<E/EEEEEEEEAEEEAA/EAEEEEEAE<A<EEEEEEEEEEEAAEEAEEEEEEEEEEEEAEEEEEEEEEEEAEEEE<EEEEEEEEEEEEEEEEEEEEEEEEEEEEEEEEEEEEEEEEEEEEEEEEEAAAAA	0
NB501288_65_H3WN3BGXY:1:11110:22666:5522#ACGGTGGAGCGC/1	+	eGFP_recombinant\	249	TTCTTCAAGTCCGCCATGCCCGAAGGCTACGTCCAGGAGCGCACCATCTTCTTCAAGGACGACGGCAACTACAAGACCCGCGCCGAGGTGAAGTTCGAGGGCGACACCCTGGTGAACCGCATCGAGCTGAAGGGCATCGACTTCAAGGAG	AAAAAEEEEEEEEEEEEEEEEEEEEEEEEEEEEEEEEEEEEE/EEEEEEEEEEEEEEEEEE/EAEEEEEEEEEEE/EEAEAEAAEEEEEEEEE<EEEEEEE<EAE/EEEEEEEEE/EEEEEEEE/AAEEEEEE<66EE<AEEEEE<EEEE	0
NB501288_65_H3WN3BGXY:1:11110:5509:5816#ACGGTGGAGCGC/1	+	eGFP_recombinant\	16	AGGAGCTGTTCACCGGGGTGGTGCCCATCCTGGTCGAGCTGGACGGCGACGTAAACGGCCACAAGTTCAGCGTGTCCGGCGAGGGCGAGGGCGATGCCACCTACGGCAAGCTGACCCTGAAGTTCATCTGCACCACCGGCAAGCTGCCCG	AAAAAEEEEEEAEEEEEEEEEEEEAAEEEEEEEEEEEEEEEEEEEEEEEEEEEEEEEEEEEEEEEEEEEEEEEEEEEEEEEEEEEEEEEEEEEAEEE</EEE/EEEEEEAEEEAEEEEAE/EEE</EEEEA<AE/EA/EEA<EAAAAAA<	0
NB501288_65_H3WN3BGXY:1:11110:8324:6087#ACGGTGGAGCGC/1	-	eGFP_recombinant\	36	GTGCCCATCCTGGTCGAGCTGGACGGCGACGTAAACGGCCACAAGTTCAGCGTGTCCGGCGAGGGCGAGGGCGATGCCACCTACGGCAAGCTGACCCTGAAGTTCATCTGCACCACCGGCAAGCTGCCCGTGCCCTGGCCCACCCTCGTG	//A///AE<A/<<A<<//<6<AEE<EE<AEEAEE<A<</A<///E66EAAEA//AEA/AAA<AEEE/EAEAEAEEEEEEEEEEEAEEAEEEEAEEE/AAAE//EEEEEEEEEEEEEA<EEEEEEAEEA/EAEEEE/EEAEEEEEEAAA<6	0
NB501288_65_H3WN3BGXY:1:11110:26289:7094#ACGGTGGAGCGC/1	-	eGFP_recombinant\	404	CAACATCCTGGGGCACAAGCTGGAGTACAACTACAACAGCCACAACGTCTATATCATGGCCGACAAGCAGAAGAACGGCATCAAGGTGAACTTCAAGATCCGCCACAACACCGAGGACGGCAGCGTGCAGCTCGCCGACCACTACCAGCA	AAE<EEEE/EE<EEEEEEEAAE<EA/EEEA6E<EEEEEEEEEEE/EEAEEEEAEA/EEEEEAEEAEEEEEEEAEEEEEEEAEEEE<E<EEEEEEEEEEEEEEEEEEEEEEEEEEEEEEEEEEEEEEEEEEEAEEEEEEEEEEEEEAAAAA	0	39:T>C
NB501288_65_H3WN3BGXY:1:11110:13217:7177#ACGGTGGAGCGC/1	+	eGFP_recombinant\	453	TATATCATGGCCGACAAGCAGAAGAACGGCATCAAGGTGAACTTCAAGATCCGCCACAACATCGAGGACGGCAGCGTGCAGCTCGCCGACCACTACCAGCAGACCACCCCCATCGGCGACGGCCCCGTGCTGCTGCCCGACAACCACTAC	AAAAAEEEEEEEEEEEEEEEEAEEE/EEEEEEEEEEEEEEAEAEEEEE6EEEEEEEEEAEEEEEEEEEEEEEEEEEEEE/EEEEEAAE/EE/EEAEEEEEEEA/E/E<EEEEEEEEEEAEEEEEEE<EEAEEAEEEAEEEEE/6AAEEA<	0	103:A>C
NB501288_65_H3WN3BGXY:1:11110:21241:7286#ACGGTGGAGCGC/1	+	eGFP_recombinant\	534	CTCGCCGACCACTACCAGCAGAACACCCCCATCGGCGACGGCCCCGTGCTGCTGACCGACAACCACTACCTGAGCACCCAGTCCGCCCTGAGCAAAGACCCCAACGAGAAGCGCGATCACATGGTCCTGCTGCAGTTCGTGACCGCCGCC	AAAAAEEAEEEEEEEEEEEEEEEEEAEAEAEEEEEEE/EEEEEA6AAEAEEEEE/EAE<EEEE<<<E/AEAEEEEAEAA<<AEAEEEA<E/AAAE/E/E<A6EA/A/E/AE<A</AE<E<<E/</<///66<///<6/<<A<</6//<6/	0	54:C>A,132:G>C
NB501288_65_H3WN3BGXY:1:11110:2256:7372#ACGGTGGAGCGC/1	-	tdTomato_recombinant\	566	ACTGCCCGGCTACTACTACGTGGACACCAAGCTGGACATCACCTCCCACAACGAGGACTACACCATCGGGGAACAGTACGAGCGCGCCGAGGGCCGCCACCACCTGTTCCTGGGGCATGGCACCGGCAGCACCGGCAGCGGCAGCTCCGG	<A/A<<66<</E/A6EEEE///EAEE/E/A6/<EAAEEEEAEEEEEEEA//EE/6EE<EEE/EE/A/A/EEEAEE<AEAAE6EEE/EEE<EEEEEA/EEEEEEEEE6EEEEEEEEEEEEEEAEEE/EEEAEEEAEE/EEEEEEEEAAAAA	0	64:T>G,81:T>G
NB501288_65_H3WN3BGXY:1:11110:7024:8517#ACGGTGGAGCGC/1	-	eGFP_recombinant\	85	GCGTGTCCGGCGAGGGCGAGGGCGATGCCACCTACGGCAAGCTGACCCTGAAGTTCATCTGCACCACCGGCAAGCTGCCCGTGCCCTGGCCCACCCTCGTGACCACCCTGACCTACGGCGTGCAGTGCTTCAGCCGCTACCCCGACCACA	/<EEEA<AA<EAEAEEEEEAEEEEEEEEAAEEAEEAAEAEEEEEEEEEEEEEEEEEEAEAEEEEEEEEEEEEAEEEEEEEEAEEEEEEEEEEEEEEEEEEEEEEEEEEEEEEEEEEEEEEEEEEEEEEEEEEEEEAEEEEEEEEEAAAAA	0
NB501288_65_H3WN3BGXY:1:11110:10258:9083#ACGGTGGAGCGC/1	-	eGFP_recombinant\	89	GTCCGGCGAGGGCGAGGGCGATGCCACCTACGGCAAGCTGACCCTGAAGTTCATCTGCACCACCGGCAAGCTGCCCGTGCCCTGGCCCACCCTCGTGACCACCCTGACCTACGGCGTGCAGTGCTTCAGCCGCTACCCCGACCACATGAA	<<EAAAEAA<<AEAEE<AE6E<AEEEEA<AAAEEEEEE/EEEEEEEEEEEAEEEEEAEAAE/AEEEEEEEEAEEEEE/EEEEEEEEEEEEEEEEEEEEEEEEEEEEEEEEEEEEEEEEEEEEEEEAEEEEEEEEEEEEEEEEEEEAAAAA	0
NB501288_65_H3WN3BGXY:1:11110:8870:9439#ACGGTGGAGCGC/1	-	eGFP_recombinant\	56	GGACGGCGACGTAAACGGCCACAAGTTCAGCGTGTCCGGCGAGGGCGAGGGCGATGCCACCTACGGCAAGCTGACCCTGAAGTTCATCTGCACCACCGGCAAGCTGCCCGTGCCCTGGCCCACCCTCGTGACCACCCTGACCTACGGCAT	<AA6/AEEEEEEE/A/AEEE<EE<A/EE<AAAEA/<E<E<<E</EEEEE<6/AEAEEEEEEEEEEAEEEAEEAEAEEEEEEA/A/EEEEEEEEE<EAE<EEEEEEEEEAE6<EEEEEEEEEEE6EEEAAEEEEEEEEEEEEEEEEAAAAA	0	1:G>A
NB501288_65_H3WN3BGXY:1:11110:13350:9447#ACGGGGGAGCGC/1	+	eGFP_recombinant\	566	CGGCGACGGCCCCGTGCTGCTGCCCGACAACCACTACCTGAGCACCCAGTCCGCCCTGAGCAAAGACCCCAACGAGAAGCGCGATCACATGGTCCTGCTGGAGATCGTGACCGCCGCCGGGATCACTCTCGGCATGGACCAGCTGTACAA	AAAAA6EEEEEEE/EEEEEEEEEEAAEE/EEEEEEEEAEE/E66E<EEE//</EEAAEEE/EEE//A<6AAEAEEE/E</A6A/EAE<E</<E6A6/AE//<//E6/<<</////6</6//A/66//6//6//6/6</</<//66AEAAA	0	103:T>A,139:G>C
NB501288_65_H3WN3BGXY:1:11110:13565:9456#ACGGTGGAGCGC/1	-	eGFP_recombinant\	457	TCATGGCCGACAAGCAGAAGAACGGCATCAAGGTGAACTTCAAGATCCGCCACAACATCGAGGACGGCAGCGTGCAGCTCGCCGACCACTACCAGCAGAACACCCCCATCGGCGACGGCCCCGTGCTGCTGCCCGACAACCACTACCTGA	/A</A</AAA/AAAA<6AA<<EA<A/E<EEA<EEEE<A/AEE<EEEEEA/EE<EEEE/EA//6/EEAEE<E/EEEE<EEEA/<AA//EEEEEEE<//<EAEAE//E/EEE/<E/EE/EEE<<E/EAE//EEEEA<EEEEEE6EEEAAAAA	0
NB501288_65_H3WN3BGXY:1:11110:2127:9679#ACGGTGGAGCGC/1	-	eGFP_recombinant\	272	AGGCTACGTCCAGGAGCGCACCATCTTCTTCAAGGACGACGGCAACTACAAGACCCGCGCCGAGGTGAAGTTCGAGGGCGACACCCTGGTGAACCGCATCGAGCTGAAGGGCATCGACTTCAAGGAGGACGGCAACATCCTGGGGCACAA	EE6EEEEEEEEEAAEAA<EEEEEEEEEEEEEEEA//EAE<6EEEEEEEEEEEEEEEEE<EAAEEEEEEEEEEEEEAEEEEEEEAEEEAEA<EEEAEEEEEAEEEEEEEEEEEEEEEEEEEEEEEEEEEEEEEEEEEEEEEEEEEEAAAAA	0
NB501288_65_H3WN3BGXY:1:11110:17021:10121#ACGGTGGAGCGC/1	-	eGFP_recombinant\	2	CGTGAGCAAGGGCGAGGAGCTGTTCACCGGGGTGGTGCCCATCGTGGTCGAGCTGGACGGCGACGTAAACGGCCACAAGTTCAGCGTGTCCGGCGAGGGCGAGGGCGATGCCACCTACGGCAAGCTGACCCTGAAGTTCATCTGCACCAC	6</<<A/</<A6<66<<E</AEA//AE//<A/<<AEE<E/A<//A6A<EAE<<6</<EAEEEEEEEEE<E<EEEEEEEAEEAE6/E//AAAEE/6/AEE/AEA6E/E</6A/EAE/A/EE6EEE/EEE//EEEE//EEEEEEEEE/AA6A	0	106:C>G,149:G>C
NB501288_65_H3WN3BGXY:1:11110:1316:10962#ACGGTGGAGCGC/1	+	eGFP_recombinant\	62	CGACGTAAACGGCCACAAGTTCAGCGTGTCCGGCGAGGGCGAGGGCGATGCCACCTACGGCAAGCTGACCCTGAAGTTCATCTGCACCACCGGCAAGCTGCCCGTGCCCTGGCCCACCCTCGTGACCACCCTGACCTACGGCGTGCAGTG	AAAAAEEEEAEE<EEEEEEEEEEEEEEEEEEEEEEEEEEAEEEEEEEEEE<EAEEEEEEEEEEEEEEEEEEEEEEEEEEEEEEEEEEEEE<EEE<EAEAEAA<A<EEEEEAAE</EE/EAAEEE<<A//A<AEEA6AE6AA<A</<A//<	0
NB501288_65_H3WN3BGXY:1:11110:4626:11751#ACGGTGGACCCC/1	-	eGFP_recombinant\	474	AAGAACGGCATCAAGGTGAACTTCAAGATCCGCCACAACATCGAGGACGGCAGCGTGCAGCTCGCCGACCACTACCAGCATAACACCCCCATCGGCGACGGCCCCGTGCTGCTGCCCGACAACCAGTACCTGAGCACCCAGTCCGCCCTG	E</EEAAEEAEAEEEE/EE/<///<<EE/E/E/EEEE//A<//A<//A/6<E<AEA<EE6AEEEAEEEEAEE/E/EE<<////EEEEAA<EAEEEEEE/AEAEEEE6EEEE/EEE/EEE/EAEE//EE6EEEEEA/AE/AEE6EAAAA/A	0	24:C>G,69:G>T
NB501288_65_H3WN3BGXY:1:11110:24438:12060#ACGGTGGAGCGC/1	+	eGFP_recombinant\	27	ACCGGGGTGGTGCCCATCCTGGTCGAGCTGGACGGCGACGTAAACGGCCACAAGTTCAGCGTGTCCGGCGAGGGCGAGGGCGATGCCACCTACGGCTAGCTGACCCTGAAGTTCCTCTGCACCACCGGCAAGCTGCCCGTGCCCTGGCCC	AA/AA/EEEE/EEEEE/EEE/EE/EEEEE/E/EEEEAEEEAE6/EE/6A6EEEEE<E/EA<AAAEEAEEEAEEE<A/EAEAEAEEE<EEEE/<EEA6EEEE//E/A//A//EE//EE</<6<//<EA<<</AAAA<A<<EEAAAE<EAA<	0	96:A>T,114:A>C
NB501288_65_H3WN3BGXY:1:11110:10671:12536#ACGGTGGAGCGC/1	+	eGFP_recombinant\	75	CACAAGTTCAGCGTGTCCGGCGAGGGCGAGGGCGATGCCACCTACGGCAAGCTGACCCTGAAGTTCATCTGCACCACCGGCAAGCTGCCCGTGCCCTGGCCCACCCTCGTGACCACCCTGACCTACGGCGTGCAGTGCTTCAGCCGCTAC	AAAAAEEEEAEEEEEEEEEEEEEEEEEEEEEEAEEEEEEEEEEEEEEEAEEEEE/EE/EEEAEE/E/EEEEEAEEAEEEEEEEEAEEEAEEAEE/EAEE/EA/EEEEEEA</EE/EEEEAAAEAEAEE<AEEAAAA<A<AA<EEAEEAA/	0
NB501288_65_H3WN3BGXY:1:11110:25837:13179#ACGGTGGAGCGC/1	-	eGFP_recombinant\	531	CAGCTCGCCGACCACTACCAGCAGAACACCCCCATCGGCGACGGCCCCGTGCTGCTGCCCGACAACCACTACCTGAGCACCCAGTCCGCCCTGAGCAAAGACCCCAACGAGAAGCGCGATCACATGGTCCTGCTGGAGTTCGTGACCGCC	AEAA<<6EEEEE/EEA6<E<AAAA//E/<EAA/</EEAEEEE<EAEAEE/EEEEE<EEAEEEEEEEE<EE/EEAEAEE<EEEEE/EEEEEE/6E<EEEEEEEEAEEEEE/E/AEEEEAE/EEEEEEEAEE/EAEEEEEA6EEAEA6AAAA	0
NB501288_65_H3WN3BGXY:1:11110:7954:13905#ACGGTGGAGCGC/1	+	eGFP_recombinant\	252	TTCAAGTCCGCCATGCCCGAAGGCTACGTCCAGGAGCGCACCATCTTCTTCAAGGACGACGGCAACTACAAGACCCGCGCCGAGGTGAAGTTCGAGGGCGCCACCCTGGTGAACCGCATCGAGCTGAAGGGCATCGACTTCAAGGAGGAC	6AAAAEEAEEEEEEEEA<AAEEEEE/EEEEEEEEAEEEEAA/AEEEEEEAE//EEAEEEEAEE/EEAEEEEE/EEEEEEEEEEEAEE//EEAEA<EEEE</AA<<<EAEA<AE/AEAE<AEE<A<<AAA<E//<AA/E/EAE/<<<A</6	0	100:A>C
NB501288_65_H3WN3BGXY:1:11110:20354:14131#ACGGTGGAGCGC/1	+	eGFP_recombinant\	253	TCAAGTCCGCCATGCCCGAAGGCTACGTCCAGGAGCGCACCATCTTCTTCAAGGACGACGGCAACTACAAGACCCGCGCCGAGGTGAAGTTCGAGGGCGACACCCTGGTGAACCGCATCGAGCTGAAGGGCATCGACTTCAAGGAGGACG	AAAAAEEEEEEEEEEEEEEEEEEEEEEEEEEEEEEEEE/EEEEEEEEAEEEEEEAEEEEEEEEEEE6EEEE/EEEEEEEEEEEEEEEEEEEEEAEEEEE/E/<AAEEEEEEEEAEEEEEEEEEEE<EEEEE<E<A<A6AAE<EEEEEEE/	0
NB501288_65_H3WN3BGXY:1:11110:5290:14868#ACGGTGGAGCGC/1	-	eGFP_recombinant\	476	GAACGGCATCAAGGTGAACTTCAAGATCCGCCACAACATCGAGGACGGCAGCGTGCAGCTCGCCGACCACTACCAGCAGAACACCCCCATCGGCGACGGCCCCGTGCTGCTGCCCGACAACCACTACCTGAGCACCCAGTCCGCCCTGAG	<EEEEAAEEAAEAAEAEEE/<EEEAEAE<<AEEEEEEEEEAEEEEEAEEEEEEAEEEEEEEEEEAEEEEA/EEEEEEEEEEAEEEEEEEEEEEEEEEEEEEEEEEEEE<EEEEEEEEEEEEEEEEEEEEEEEEEEEEEEEEEEEEAAAAA	0
NB501288_65_H3WN3BGXY:1:11110:24747:14942#ACGGTGGAGCGC/1	+	eGFP_recombinant\	175	CCACCCTCGTGACAACCCTGACCTACGGCGTGCAGTGCTTCAGCCGCTACCCCGACCACATGAAGCAGCACGACTTCTTCAAGTCCGCCATGCCCGAAGGCTACGTCCAGGAGCGCACCATCTTCTTCAAGGACGACGGCAACTACAAGC	AAA/A/EE6E6EE/EAAAE//AAEEEEEEEEE/<EE6E/EEEEE6AEE///EE/EE6A6A/EE<EEA/EEEEE<E<A//E/AEE6AE/</</E6AE/AE/EEEE<EEEEAE/EE<E/EAAEA<<<<AA<<A/<AE/AEEE/<E6<E<EA/	0	13:C>A,149:A>C
NB501288_65_H3WN3BGXY:1:11110:24819:15065#ACGGTGGAGCGC/1	-	eGFP_recombinant\	492	AACTTCAAGATCCGCCACAACATCGAGGACGGCAGCGTGCAGCTCGCCGACCACTACCAGCAGAACACCCCCATCGGCGACGGCCCCGTGCTGATGCCCGACAACCACTACCTGAGCACCCAGTCCGCCCTGAGCAAAGACCCCAACGAG	EEE<E<AAEEA//<A</EEE6<EA6/6AE<66EEA/AA6EEA<EA6/A/EE/<EA/</AE/E<//EE//E//EEE<<EAAE<EEE/EEEE//E/EAEAEEEEE/EEAEEEEEEEEA6EEEEEEEEAEEAEAAAAEE/EEEEE//EA//AA	0	56:C>A
NB501288_65_H3WN3BGXY:1:11110:17655:16049#ACGGTGGAGCGC/1	+	eGFP_recombinant\	426	GAGTACAACTACAACAGCCACAACGTCTATATCATGGCCGACAAGCAGAAGAACGGCATCAAGGTGAACTTCAAGATCCGCCACAACATCGAGGACGGCAGCGTGCAGCTCGCCGACCACTACCAGCAGAACACCCCCATCGGCGACGGC	AAAAAEAEEEEEEEEEEEEEEEEEEEEEEEEEEEEEEAEEEEEEEEAEEEEEEEAEEAEEEEEAEEEEEEEEEE//E66AEEEEEAEEEAEEEEEAEEEEEEEEEEEE<EAAAAA/AAAAE/EA/A<A<A/EEAAAAAAA/AA6</6<A6	0
NB501288_65_H3WN3BGXY:1:11110:3223:16139#ACGGTGGAGCGC/1	+	eGFP_recombinant\	201	GGCGTGCAGTGCTTCAGCCGCTACCCCGACCACATGAAGCAGCACGACTTCTTCAAGTCCGCCATGCCCGAAGGCTACGTCCAGGAGCGCACCATCTTCTTCAAGGACGACGGCAACTACAAGACCCGCGCCGAGGTGAAGTTCGAGGGC	AAAAAEEEEEEEEEEEEEEEEEAEEEEEAEEAEAEEEEEEEEEEEEEEEEEEEEEEEEEEEEEE<EEEEEA<EEAEEEEEEEEEAEEEEEEEEEEE/EEEAAEEEE<EA/EE<E/AEA/AE<E/<EEEEEAAEE<//E6A/<A6AEE/A<	0
NB501288_65_H3WN3BGXY:1:11110:16674:16144#ACGGTGGAGCGC/1	+	eGFP_recombinant\	408	ATCCTGGGGCACAAGCTGGAGTACAACTACAACAGCCACAACGTCTATATCATGGCCGACAAGCAGAAGAACGGCATCAAGGTGAACTTCAAGATCCGCCACAACATCGAGGACGGCAGCGTGCAGCTCGCCGACCACTACCAGCAGAAC	AAAAAEEEEEEEEEEEEEEEEEEEE/EEEEEEEEEEEAEAEEEEEEEEEEEEEEEEEEEAAEE<AEEEEE/AEEEAEEEAEEAEEEEEEEEEA/EEAE<AEEE/EEE<E/EA/<E/EE/<A<EA<<EA<<A<A/<AAEAEA66A6</66/	0
NB501288_65_H3WN3BGXY:1:11110:26332:16275#ACGGTGGAGCGC/1	-	eGFP_recombinant\	169	CCTGGCCCACCCTCGTGACCACCCTGACCTACGGCGTGCAGTGCTTCAGCCGCTACCCCGACCACATGAAGCAGCACGACTTCTTCAAGTCCGCCATGCCCGAAGGCTACGTCCAGGAGCGCACCATCTTCTTCAAGGACGACGGCAACT	AA/AA/6/<EEEEEA<AA/EAEEE//<EE/EAEAA//AEEE<//</EE//A<<AAEA/AEA<EAAE/EEEE/EAEAE<EEEEEAEEEE<EAEEEEEEAE/EAEAE/EEEE6/EEE/EE//<A/6EE66EEEE6EEEE/E/EA/EAA/A/A	0
NB501288_65_H3WN3BGXY:1:11110:19650:16416#ACGGTGGAGCGC/1	-	eGFP_recombinant\	513	ATCGAGGACGGCAGCGTGCAGCTCGCCGACCACTACCAGCAGAACACCCCCATCGGCGACGGCCCCGTGCTGCTGCCCGACAACCACAACCTGAGCACCCAGTCCGCCCTGAGCAAAGACCCCAACGAGAAGCGCGATCACATGGTCCTG	6<EAAAEEAAAAEA<A<<AEAEA<EEAAAEEAAEAEEEAEA<E/AAEEEEAAEAEE//A<EEEEEEEEEAAEEAEEEAEEEEEEEEEEEEEEAEEEEEEEEEEEEEEAEEEEEEEEEEEEEEEEEEEEEEEEEEEEEEEEEEEEE/AAAA	0	62:T>A
NB501288_65_H3WN3BGXY:1:11110:6231:17373#ACGGTGGAGCGC/1	+	eGFP_recombinant\	68	AAACGGCCACAAGTTCAGCGTGTCCGGCGAGGGCGAGGGCGATGCCACCTACGGCAAGCTGACCCTGAAGTTCATCTGCACCACCGGCAAGCTGCCCGTGCTCTGGCCCACCCTCGTGACCACCCTGACCTACGGCGTGCAGTGCTTCAG	AAAAAEEEEEEEEEEEEEEEEEEEEEEEEEEEEEEEEEEEEEEEEA/EEEEEEEEEEEEEE<EEEEEEEEEEEEEEEEE<AE<E<EEEEEEEEEA6AEEEEEEEEEEEE/EEEEAEEE<A<AAEEEE<EEEEEEE<AAAAE<AEA6EEE<	0	101:C>T
NB501288_65_H3WN3BGXY:1:11110:14056:17458#ACGGTGGAGCGC/1	+	eGFP_recombinant\	163	CCGTGCCCTGGCCCACCCTCGTGACCACCCTGACCTACGGCGTGCAGTGCTTCAGCCGCTACCCCGACCACATGAAGCAGCACGACTTCTTCAAGTCCGCCATGCCCGAAGGCTACGTCCAGGAGCGCACCATCTTCTTCAAGGACGACG	AAAAAEEEEEEEEE6EEEEEEEEEEEEEEEEEEEEEEEEEEEEEEEEEEEEEEEEEEEEEAEEEEEAEEEEEEEEEEEAEEEEEEEEEEEEEEEEEEAEAEEEEEEAAEEEEEEEEEEEAEEEAEAE<<A6AEEEEAEEAAEEE<<AEAA	0
NB501288_65_H3WN3BGXY:1:11110:7503:17760#ACGGTGGAGCGC/1	+	eGFP_recombinant\	341	GTTCGAGGGTGACACCCTGGTGAACCGCATCGAGCTGAAGGGCATCGACTTCAAGGAGGACGGCAACATCCTGGGGCACAAGCTGGAGTACAACTACAACAGCCACAACGTCTATATCATGGCCGACAAGCAGAAGAACGGCATCAAGGT	A6AAAAEEEEEAEAEEEEEEEEAEEEEEEEEEEEEEEEEEEEEEEEEEEAEEEEEEEEEEEE/EEEEEEEEEEEEEE<EEEEEEEEEEEEEAEEEEEEEE/AEAEA<AE/EAAE<<EEEAEEEEEEAAEE/EAE6A/<AEE<AEEE//A/	0	9:C>T
NB501288_65_H3WN3BGXY:1:11110:26399:17883#ACGGTAGAGCGC/1	+	eGFP_recombinant\	159	CTGCCCGTGCCCTGGCCCACCCTCGTGACCACCCTGACCTACGGCGTGCAGTGTTTCAGCCGCTACCCCGACCACATGAAGCAGCACGACTTCTTCAAGTCCGCCATGCCCGAAGGCTACGTCCAGGAGCGCACCATCTTCTTCAAGGAC	AAAAAEEEEEEAEEEEEEAEEEEAEEEEAA<EEEEEEEEEEEEEEEEEEEEEEEEEEEEEE<EE/6E<AE/EEEEEEEEEEE<EEEAEAEEEEEAAEEEEAA<AEEAEE<AEE<E<<AEAAEEAEAEEE<6</<<AE6<AAAE6<<<AE6	0	53:C>T
NB501288_65_H3WN3BGXY:1:11110:24394:17950#ACGGTGGAGCGC/1	-	eGFP_recombinant\	333	GAGGTGAAGTGCGAGGGCGACACCCTGGTGAACCGCATCGAGCTGAAGGGCATCGACTTCAAGGAGGACGGCAACATCCTGGGGCACAAGCTGGAGTACAACTACAACAGCCACAACGTCTATATCATGGCCGACAAGCAGAAGAACGGC	AAAA/A<EA6/AA<<<EEAEEAAEEEEEE<EEEE<EEEEEEA/EEEAAAEEE/AEEEE/EEEEEEEEEEAAEEEAEEEEAEAEEEEEEEAE/EEEEEEEEEEAEEEEEEEEEEEEEEEEEEEEEAEEAEEEEEEEEEEEEEEEEEAAAAA	0	139:T>G
NB501288_65_H3WN3BGXY:1:11110:6152:18544#ACGGTGGAGCGC/1	+	eGFP_recombinant\	145	GCACCACCGGCAAGCTGCCCGTGCCCTGGCCCACCCTCGTGACCACCCTGACCTACGGCGTGCAGTGCTTCAGCCGCTACCCCGCCCACATGAAGCAGCACGACTTCTTCAAGTCCGCCATGCCCGAAGGCTACGTCCAGGAGCGCACCA	AAAAAEEAEEEE/EEE6EEEEEEEEEEEE/<EAE/AEEE/E6AEEEEE/E/EEA/EAEEEAE/EEEEE</66EEAEEE/EEEEE/A<6AEEE<EEEEEE/EEA//E</EAEEAE6EE/AAEEEAEEAEE<A<<EA/AA<<A6AA<<<AE/	0	84:A>C
NB501288_65_H3WN3BGXY:1:11110:2799:18820#ACGGTGGAGCGC/1	+	tdTomato_recombinant\	675	CTGGGGCATGGCACCGGCAGCACCGGCAGCGGCAGCTCCGGCACCGCCTCCTCCGAGGACAACAACATGGCCGTCATCAAAGAGTTCATGCGCTTCAAGGTGCGCATGGAGGGCTCCATGAACGGCCACGAGTTCGAGATCGAGGGCGAG	AAAAAEEEEEEAAAAEEEAEE/EEEEEEEEEEEEEEEEEEEEAEEEEEEEEAEEEEEEEEEAEEEE<EEEEEEEEEEEEAEEEEEEEEEEAEE<EEEEEEEEEEEEEEEEEEEEEEA/EE/<AEEEA/AE<EA<AE<E//AEAEEA<AAA	0
NB501288_65_H3WN3BGXY:1:11110:3863:19206#ACGGTGGAGCGC/1	-	eGFP_recombinant\	492	AACTTCAAGATCCGCCACAACATCGAGGACGGCAGCGTGCAGCTCGCCGACCACTACCAGCAGAACACCCCCATCGGCGACGGCCCCGTGCTGCTGCCCGACAACCACTACCTGAGCACCCAGTCCGCCCTGAGCAAAGACCCCAACGAG	<//A<EE<EAEAA/E<EEEA/<<EAEAA<AAAEE//E<EEEEA/E<EE<E/EEE/EAEEEAEEEEEEEAEE<<A/EAEEEEEEEEEEEA<AAEEEEEEEAEEEEEEEEEEEEEEEEAEEEEEEEEEEEEEEAE/EEEEE6EEEEEAAAAA	0
NB501288_65_H3WN3BGXY:1:11110:10555:19247#ACGGTGGAGCGC/1	-	eGFP_recombinant\	490	TGAACTTCAAGATCCGCCACAACATCGAGGACGGCAGCGTGCAGCTCGCCGACCACTACCAGCAGAACACCCCCATCGGCGACGGCCCCGTGCTGCTGCCCGACAACCACTACCTGAGCACCCAGTCCGCCCTGAGCAAAGACCCCAACG	6AEEEE<EEE<EEEEAEEEAAAEE/EEEE<E<AEEEEEEEEEEEEEEEEEEEEEEEEEEEEEEE6EEEEEEEEEEEEEEEEEEEEEEEEEEEEEEEEEEEEEEEEEEEEEEEEEEEEEEEEEEEEEEEEEEEEEEEEEEEEEEEEAAAAA	0
NB501288_65_H3WN3BGXY:1:11110:4079:19259#ACGGTGGAGCGC/1	-	eGFP_recombinant\	118	ACGGCAAGCTGACCCTGAAGTTCATCTGCACCACCGGCAAGCTGCCCGTGCCCTGGCCCACCCTCGTGACCACCCTGACCTACGGCGTGCAGTGCTTCAGCCGCTACCCCGACCACATGAAGCAGCACGACTTCTTCAAGTCCGCCATGC	A<<<AEEA<<<<E/AA<EAA//EEE/EE<AEAEEEAAEEE/E<A<EEAAEEEA/EAEEEEEEEEEE/EEAEEEEEE<EAAAEEAEEE<AEEEEEEE/EEEEEAEEEEEEEEEEEEEEEEEEAEEEEEEEEEEEEAEEEEEEEEEEAAA/A	0
NB501288_65_H3WN3BGXY:1:11110:6694:19352#ACGGTGGAGCGC/1	+	eGFP_recombinant\	210	TGCTTCAGCCGCTACCCCGACCACATGAAGCAGCACGACTTCTTCAAGTCCGCCATGCCCGAAGGCTACGTCCAGGAGCGCACCATCTTCTTCAAGGACGACGGCAACTACAAGACCCGCGCCGAGGTGAAGTTCGAGGGCGACACCCTG	AAAAAEEEEEEEEEEEEEE6EEEEEEEEEEEEEEEEEEEEEEEEEEEEEEEEEEEEEEAEEEEEEEEEEEEEEEEEEEEEEE/6AEEEEEEEEAEEE<EEEEEEEE/EEEEEEE/EEEEEEEEEEEEEEAEE6EAAAEEEEE/</AAEAA	0
NB501288_65_H3WN3BGXY:1:11110:7652:19699#ACGGTGGAGCGC/1	-	eGFP_recombinant\	418	ACAAGCTGGAGTACAACTACAACAGCCACAACGTCTATATCATGGCCGACAAGCAGAAGAACGGCATCAAGGTGAACTTCAAGATCCGCCACAACATCGAGGACGGCAGCGTGCAGCTCGCCGACCACTACCAGCAGAACACCCCCATCG	EAA<6A<6<EAEEEEEEAEEEEEEEEEAEEEE<E<EE<EEEEA<<EEAEEEEEEEEEEEEEE<EEEEEEEEEEEEEEEEEEEEEEEEEEEEEEEEEEEEEEEEEEEEEEEEEEEEEEEEEEEAEEEEEEEEEEEEEEEEEEEEEEAAAAA	0
NB501288_65_H3WN3BGXY:1:11110:16698:19844#ACGGTGGGGGGG/1	+	eGFP_recombinant\	349	GCGACACCCTGGTGAACCGCATCGAGCTGAAGGGCATCGACTTCAAGGAGGACGGCAACATCCTGGGGCACAGGCTGGAGTACAACTACAACAGCCACAACGTCTATATCATGGCCGACAAGCAGAAGAACGGCATCAAGGTGAACTTCA	AAAAAEEEEEEEEEEEEEAEEEEEEEEEEEEEEEEEEEEAEEEEEEEEEEEEEEEEE/E6AAEAEEEAAEE/EEEEEAEEA/6//EEEE/AE/EE6/AE/A/EE/E<<EAEEEEEEE<AEAAEAEEEE//6<EEAAE//AEA<//A/A/6	0	72:A>G
NB501288_65_H3WN3BGXY:1:11110:18289:20383#ACGGTGGAGCGC/1	-	eGFP_recombinant\	263	CATGCCCGAAGGCTACGTCCAGGAGCGCACCATCTTCTTCAAGGACGACGGCAACTACAAGACCCGCGCCGAGGTGAAGTTCGAGGGCGACACCCTGGTGAACCGCATCGAGCTGAAGGGCATCGACTTCAAGGAGGACGGCAACATCCT	EEA6EEAA<EAEE/EEEEEAEEAAA<AEEEA<<E/AEEEAEEAAAEEEEA/EEEEEAEEAEAEEEEEEEEEEEEEEAEEEEEEAEEAEEEEEEEEEE<AAEEAAEEE/EAEEE/EEEEEEEEEEAEEEEEEEEEEAEEA/EEAEEAAAA6	0
NB501288_65_H3WN3BGXY:1:11111:4801:1150#ACGGTGGAGCGC/1	+	eGFP_recombinant\	133	TGAAGTTCATCTGCACCACCGGCAAGCTGCCCGTGCCCTGGCCCACCCTCGTGACCACCCTGACCTACGGCGTGCAGTGCTTCAGCCGCTACCCCGACCACATGAAGCAGCACGACTTCTTCAAGTCCGCCATGCCCGAAGGCTACGTCC	AAAAAEEEEEEEEEEEAEEAEEEEEEEEEEEEEEEEEEEEEEEE<EEEAEEEE/EEAEEEEE/EEEEEEEAEEEEEEEEE/EE/EEEEEEEEEEAE/EEAEEEEEAEEEEEEEE<E<EEEEAAEEAAEEEEAEEEAAA6AEAA6<<A<A6	0
NB501288_65_H3WN3BGXY:1:11111:18451:2246#ACGGTGGAGCGC/1	+	eGFP_recombinant\	513	ATCGAGGACGGCAGCGTGCAGCTCGCCGACCACTACCAGCAGAACACCCCCATCGGCGACGGCCCCGTGCTGCTGCCCGACAACCACTACCTGAGCACCCAGTCCGCCCTGAGCAAAGACCCCAACGAGAAGCGCGATCACATGGTCCTG	AAAAAEEEEEEEEEAEEEEEEEEEEEEEEEEEEEEEEEEEEEEEEEAAEEAEE<EA<</EE//E<6A6/E6EEEEE<EE<EE<EAEEEEEAEA/EE/6<AEAEA<AAAAEA/EEEEEE/A6<<AEEEEEA<A<AA<A6AEEEEEEE/<A<	0
NB501288_65_H3WN3BGXY:1:11111:18111:2296#ACGGTGGAGCGC/1	-	eGFP_recombinant\	431	CAACTACAACAGCCACAACGTCTATATCATGGCCGACAAGCAGAAGAACGGCATCAAGGTGAACTTCAAGATCCGCCACAACATCGAGGACGGCAGCGTGCAGCTCGCCGACCACTACCAGCAGAACACCCCCATCGGCGACGGCCCCGT	/AEEEEEEAEEEEEAEEEEEEEEEEEEEA<EAEAAEEEEEEEAEEEEEEAEEEEEEEEEAAEEEEAEEEEEEEEEEEEEEEEEEEEEAEEEEEEEEEEEEEEEEEEEEEEEEEEEEEEEEEEEEEEEEEEEEEEEEEEEEEEEEEAAAAA	0
NB501288_65_H3WN3BGXY:1:11111:14140:2392#ACGGTGGAGCGC/1	-	eGFP_recombinant\	322	AGACCCGCGCCGAGGTGAAGTTCGAGGGCGACACCCTGGTGAACCGCATCGAGCTGAAGGGCATCGACTTCAAGGAGGACGGCAACATCCTGGGGCACAAGCTGGAGTACAACTACAACAGCCACAACGTCTATATCATGGCCGACAAGC	<6EEE/AAAEAAA6<EAEEEEEEEEA<AA6EEEEEEEAA/6EAEE<EEEEAE<AEAEEE6EEEEEEEEEEEEEEEEEEEAEEEEEEEEEEEAEEEEEEEEEAEEEEEEEEEEEEEEEEEEEEEEEEEEEEE6EEEEEEEEEEEEEAAAAA	0
NB501288_65_H3WN3BGXY:1:11111:25424:2460#ACGGTGGAGCGC/1	-	eGFP_recombinant\	432	AACTACAACAGCCACAACTTGTATATCATGGCCGACAAGCAGAAGAACGTCATGAAGGTGAACTTCAAGATCCGCCACAACATCGAGGACGGCAGCGTGCAGCTCGCCGACCACTACCAGCAGAACACCCCCATCGGCGACGGCCCCGTG	</EAEAE</A6/<</EA//</<<E/A//EAA//</AE/E<E<EEE<//</AA</AE66AAA//EEEE/AE<E/E</AEE/<66/<//E//<<AE</<A<EEAEEA<AEAEE/A6EEE//<E/EEE6EEEA6AAEEEAE/EAE/6EAAAAA	0	96:C>G,100:G>T,129:C>G,131:G>T
NB501288_65_H3WN3BGXY:1:11111:18761:2710#ACGGTGGAGCGC/1	+	eGFP_recombinant\	292	CCATCTTCTTCAAGGACGACGGCAACTACAAGACCCGCGCCGAGGTGAAGTTCGAGCGCGACACCCTGGTGAACCGCATCGAGCTGAAGGGCATCGACTTCAAGGAGGACGGCAACATCCTCGGGCACAAGCTGGAGTACAACTACAACA	AAAAAEEEEAEEE/EEEEEAAEAEEEEEEEEEEEEEEEAEAAEEEAEEEEAEAEEE//EEEEEEE<EEEAE//<EEEEEEE/EAEE//EEEAA<<EEEEEEEAA<AEE<///EE//<<A/</AE/AAA</EAEEEE/A66/6<E/<E/A<	0	56:G>C,121:G>C
NB501288_65_H3WN3BGXY:1:11111:4808:3156#ACGGTGGAGCGC/1	-	eGFP_recombinant\	211	GCTTCAGCCGCTACCCCGACCACATGAAGCAGCACGACTTCTTCAAGTCCGCCATGCCCGAAGGCTACGTCCAGGAGCGCACCATCTTCTTCAAGGACGACGGCAACTACAAGACCCGCGCCGAGGTGAAGTTCGAGGGCGACACCCTGG	6EEEEEEEEEEEAAAAAA<EEE<EEEEEAEAAEEEEEAEEEEEEEEEEE<EAEEEEAEEEEEEEEEEEEEEEEEEEEEEEEEEEEEE/EEEEEEEEEEEEEEEEEEEEEEEEEEEEEEEEEEEEEEEEEEEE/EEEEEEEEEEEEAAAAA	0
NB501288_65_H3WN3BGXY:1:11111:3278:3388#ACGGTGGAGCGC/1	-	eGFP_recombinant\	4	TGAGCAAGGGCGAGGAGCTGTTCACCGGGGTGGTGCCCATCCTGGTCGAGCTGGACGGCGACGTAAACGGCCACAAGTTCAGCGTGTCCGGCGAGGGCGAGGGCGATGCCACCTACGGCAAGCTGACCCTGAAGTTCATCTGCACCACCG	6AA<A<AA6AAAA<AEEEEEE/AEEEEEEE/AEAEEE<EEAEEEEEEEEEEAEEEEEEEEEEEEEEEEEAEEEEAEEE/EEEEE<EEEEEEEEEEEEEEEEEEEEEAEEEEEEEEEEEEEEEEAEEEEEEEEEEEEEEEEEEEEEAAAAA	0
NB501288_65_H3WN3BGXY:1:11111:8644:3507#ACGGTGGAGCGC/1	-	eGFP_recombinant\	126	CTGACCCTGAAGTTCATCTGCACCACCGGCAAGCTGCCCGTGCCCTGGCCCACCCTCGTGACCACCCTGACCTACGGCGTGCAGTGCTTCAGCCGCTACCCCGACCACATGAAGCAGCACGACTTCTTCAAGTCCGCCATGCCCGAAGGC	</AEEEE/EE<<E<EAA<EAEEEEEEE<AEEEEE<EEE/E/EAEEEEEEEEEEEEEEEEEEEEEEEEEEEEEEEAEEEE<EEEE<EEEEEEEEEAAEEEEEEEEEEEEEEEEEEEEEEEEEEEEEEEEEEEEEEEEEEEEEEEEEAAAAA	0
NB501288_65_H3WN3BGXY:1:11111:3911:3619#ACGGTGGAGCGC/1	-	eGFP_recombinant\	492	AACTTCAAGATCCGCCACAACATCGAGGACGGCAGCGTGCAGCTCGCCGACCACTACCAGCAGAACACCCCCATCGGCGACGGCCCCGTGCTGCTGCCCGACAACCACTACCTGAGCACCCAGTCCGCCCTGAGCAAAGACCCCAACGAG	AAAEEEE/EE/EEEEEEAEA<AA/EEEEAAEEEEAEAA<EEEEAEEEEEEEEEEEEEEAEAAEEEEEEEEEEEEEAAEEEEEEE/EEA<EEEAEEEE<EAEAEEEEEEEEEEEEEEEEEEE/EEAEEEEEEEEEEEEEEEEEEEEAAAAA	0
NB501288_65_H3WN3BGXY:1:11111:22014:4180#ACGGTGGAGCGC/1	+	eGFP_recombinant\	255	AAGTCCGCCATGCCCGAAGGCTACGTCCAGGAGCGCACCATCTTCTTCAAGGACGACGGCAACTACAAGACCCGCGCCGAGGTGAAGTTCGAGGGCGACACCCTGGTGCACCGCATCGAGCTGAAGGGCATCGACTTCAAGGAGGACGGC	AAAAAEEEEEEEEEEEEEEEEEEEEEEEAEA/EEEE/EEEEEEEEEEEEEEE/AE6EEAA/<EE6E//E/E<EEEE<AEEEAAEEE<AAAEEEEEEE/A/EEEEEE<E/EEEAA<AEAAEEA/<AAEEA/EEE//A6/A/EA/AE/EEA/	0	108:A>C
NB501288_65_H3WN3BGXY:1:11111:21057:4215#ACGGTGGAGCGC/1	+	eGFP_recombinant\	453	TATATCATGGCCGACAAGCAGAAGAACGGCATCAAGGTGAACTTCAAGATCCGCCACAACATCGAGGACGGCAGCGTGCAGCTCGCCGCCCACTACCAGCAGAACACCCCCATCGGCGACGGCCCCGTGCTGCTGCCCGACAACCACTAC	6AAAA6EAAEEEE/EEEEEEEEEE6EEEEEEEEEEEAEE//EEA<EEE/AEAEEE<EEEEEEAA</A/EAEEAEAEAEEEEEE<AAEE/<</<EEE//6EAEEA//AAE/AEA</<AE<EE</<E<</EEE/EEEEA6AAEE6E<<A<<6	0	88:A>C
NB501288_65_H3WN3BGXY:1:11111:25955:4982#ACGGTGGAGCGC/1	+	eGFP_recombinant\	156	AAGCTGCCCGTGCCCTGGCCCCCCCTCGTGCCCACCCTGACCTACGGCGTGCAGTGCTTCAGCCGCTACCCCGACCACATGAAGCAGCACGACTTCTTCAAGTCCGCCCTGCCCGAAGGCTACGTCCAGGAGCGCACCATCTTCTTCACG	/AAAAEEAEAEEE6EEEEEAA/EAEEE/AE6EE/EEAEE/AAEEEE/EEEAEEEAEAEEAEEEAEA</E/AA<<AEEEEEEE/E/EEA/AA///EEE<AEA/EEE</</EEA/AE/E//AAE/</E<E</A</E/<AEE6/<A<AAAA/6	0	21:A>C,30:A>C,108:A>C,148:A>C
NB501288_65_H3WN3BGXY:1:11111:13962:5895#ACGGTGGAGCGC/1	+	eGFP_recombinant\	124	AGCTGACCCTGAAGTTCATCTGCACCACCGGCAAGCTGCCCGTGCCCTGGCCCACCCTCGTGACCACCCTGACCTACGGCGTGCAGTGCTTCAGCCGCTACCCCGCCCACATGAAGCAGCACGACTTCTTCAAGTCCGCCATGCCCGAAG	AAAAAEEEEEEEEEEEEEEEEEEEEAAEAEEEEAEEEEEEEEEEEEEEEEEEE/EEAEEEEEEEEEEEAEE/EEEE/EE<EEEEEEEEEEEEAEEAEE/EEEE<E/AEEAEEE<EEAEAEEAA/AEAEEEE<EEEAAAAA/<EEA6<6AA	0	105:A>C
NB501288_65_H3WN3BGXY:1:11111:8390:5898#ACGGTGGAGCGC/1	+	eGFP_recombinant\	437	CAACAGCCACAACGTCTATATCATGGCCGACAAGCAGAAGAACGGCATCAAGGTGAACTTCAAGATCCGCCACAACATCGAGGACGGCAGCGTGCAGCTCGCCGACCACTACCAGCAGAACACCCCCATCGGCGCCAGCCCCGTGCTGCT	AAAAA/AEEA/E//AEEE/AEEE//E/EEAEA/EAEE//EE/EE/E//<//E/EEE/<A/EEEE/EA<EE/EA/E/EAEEEEE/E/EEEEEE/EEEAAEEE<<EAEE/EEEEA/EE/<A/<EAE<AAEEE</66/66</AA<A/<EEE</	0	134:A>C,136:G>A
NB501288_65_H3WN3BGXY:1:11111:12062:6392#ACGGTGGAGCGC/1	+	eGFP_recombinant\	215	CAGCCGCTACCCCGACCACATGAAGCAGCACGACTTCTTCAAGTCCGCCATGCCCGAAGGCTACGTCCAGGAGCGCACCATCTTCTTCAAGGACGACGGCAACTACAAGACCCGCGCCGAGGTGAAGTTCGAGGGCGAGACCCTGGTGAA	A/AAAEEEEEEEEEEEEEEEEEEEEEEEEEEEEE/EEEEEEEEEEEEEEEEEEEEE/EEEEEEEEEEEEEEEEEEEEEEEEAEEEEEEEEEEEEEEEEEEEEEEEA6EEAEEEAEEEAEEEEEEEEEEEEEEEEE/<</6/6AEE<EE/A	0	138:C>G
NB501288_65_H3WN3BGXY:1:11111:17097:6628#ACGGTGGAGCGC/1	-	eGFP_recombinant\	431	CAACTACAACAGCCACAACGTCTATATCATGGCCGACAAGCAGAAGAACGGCATCAAGGTGAACTTCAAGATCCGCCACAACATCGAGGACGGCAGCGTGCAGCTCGCCGACCACTACCAGCAGAACACCCCCATCGGCGACGGCCCCGT	/EEE<AEEAEEEEEEEA<E</EEEEE</AEEEEEEEAEEEEEEEEAE<EEEEE/EE<EEEEEEEEE<AEEEEEAEEEEAEEEEEEEEEAEEEEEEEEEEEEEEEEEEEEAEEEEEEEEEEEEEEEEEEEEAEEEEEEEEEEEEEEAAAA/	0
NB501288_65_H3WN3BGXY:1:11111:7802:7405#ACGGTGGAGCGC/1	-	eGFP_recombinant\	125	GCTGACCCTGAAGTTCATCTGCACCACCGGCAAGCTGCCCGTGCCCTGGCCCACCCTCGTGACCACCCTGACCTACGGCGTGCAGTGCTTCAGCCGCTACCCCGACCACATGAAGCAGCACGACTTCTTCAAGTCCGCCATGCCCGAAGG	/AEAAEEEEEEE</<E<E<EEEEEAEA<<EAEEEEEEEEEAAEEEEEEEEEEEEEEEEEEEEEEEEEEEEEEEEEEEEEEEEEEEEEEEEEEEEEAEEEEEEEEEEEEEEEEEEEEEEEEEEEEEEEEEEEEEEEEEEEEEEEEEAAAAA	0
NB501288_65_H3WN3BGXY:1:11111:9665:7561#ACGGTGGAGCGC/1	-	eGFP_recombinant\	173	GCCCACCCTCGTGACCACCCTGACCTACGGCGTGCAGTGCTTCAGCCGCTACCCCGACCACATGAAGCAGCACGACTTCTTCAAGTCCGCCATGCCCGAAGGCTACGTCCAGGAGCGCACCATCTTCTTCAAGGACGACGGCAACTACAA	/AEEEEAE<A/6EEA<AAEEEEEEEE/E<EEAAA<AEEEA<AEEEEEA<EEEEEEEEEEEEEEEEE<EE6EEEEEEEEE/E/EE/EEEEEEEEAEEAEEEEEEEEEEEEEEEEEEEEEEEEEEEEEEAEEEEEEEEEEEEEEEEEAAAAA	0
NB501288_65_H3WN3BGXY:1:11111:13403:7771#ACGGTGGAGCGC/1	+	eGFP_recombinant\	157	AGCTGCCCGTGCCCTGGCCCACCCTCGTGACCACCCTGACCTACGGCGTGCAGTGCTTCAGCCGCTACCCCGACCACATGAAGCAGCACGACTTCTTCAAGTCCGCCATGCCCGAAGGCTACGTCCAGGAGCGCACCATCTTCTTCAAGG	AAAAAEEEEEEEEEEEEEEE/EEEEEEEE6EEEEEEEE/EEEEEEEEEEEEEEEEEEEEAEEEEE/EEEEEE/EEEE/EEEEEEEEEEEEEEEEEEEEEA/EAAEEAEEEEEEE<EEEEEEEEEEEEAE/<EEE/E<AEEAAAAEEEEE<	0
NB501288_65_H3WN3BGXY:1:11111:23403:8134#ACGGTGGAGCGC/1	+	eGFP_recombinant\	379	AGGGCATCGACTTCAAGGAGGACGGCAACATCCTGGGGCACAAGCTGGAGTACAACTACAACAGCCACAACGTCTATATCATGGCCGACAAGCAGAAGACCGGCATCAAGGTGCACTTCAAGATCCGCCACAACATCGAGGACGGCAGCG	AAAAAEEEEAEEEEEEEEEEEEEEEE//EEEEEEEEEEEEEEEEEEEEEEEEEEEEEEE//EEEEEEEEEEEEEEEEEEEEEEEEAEEAEEEAEE/EA//EEEE/EEE/EE<A/<<AAAEE/AEEEEEE/E/AEAEA</<AA<AAAAEEA	0	99:A>C,113:A>C
NB501288_65_H3WN3BGXY:1:11111:14727:8935#ACGGTGGAGCGC/1	-	eGFP_recombinant\	526	GCGTGCAGCTCGCCGACCACTACCAGCAGAACACCCCCATCGGCGACGGCCCCGTGCTGCTGCCCGACAACCACTACCTGAGCACCCAGTCCGCCCTGAGCAAAGACCCCAACGAGAAGCGCGATCACATGGTCCTGCTGGAGTTCGTGA	6A<6/EA6<6<6AA<EEEEE<EEEE<EEAEAEEEEEEEEEEAEEEEEEEEAEEAAAEEEEEEEEEEEEEEEEEEAAEEEEEEEEEAEEAEEEEEEEEEAEEEAEEEEEEEE/EEEEEEEEEEEEAEEEEEEEEEEEAEEEEEEEEAAAAA	0
NB501288_65_H3WN3BGXY:1:11111:19830:9210#ACGGTGGAGCGC/1	+	eGFP_recombinant\	222	TACCCCGACCACATGAAGCAGCACGACTTCTTCAAGTCCGCCATGCCCGAAGGCTACGTCCAGGAGCGCACCATCTTCTTCAAGGACGACGGCAACTACAAGACCCGCGCCGAGGTGAAGTTCGAGGGCGACACCCTGGTGAACCGCATC	AAAAAEEAEEEEEEEAAEEAEEAEE/EEEEAEEEEEEEEEEEEEEEEEEEEEEEEEEEEEEAEEEEEEEEE//EEAAEEEE/EEE/EEEE<EEEEE<EEEEE/E/EEEEEAEEEE/EEE/AEEE<EEEEE/E/AEEAEE/E/A/<<EEEA	0
NB501288_65_H3WN3BGXY:1:11111:23228:9270#ACGGTGGAGCGC/1	-	eGFP_recombinant\	555	AACACCCCCATCGGCGACGGCCCCGTGCTGCTGTCCGACAACCACTACCTGAGCACCCAGTCCGCCCTGAGCAAAGACCCCAACGAGAAGCGCGATCACATGGTCCTGCTGGAGTTCGTGACCGCCGCCGGGATCACTCTCGGCATGGAC	<AEEAEEEEEEEEEEEEAEEEEEEEEEEEEE<E<EAAAEEEEEEEEEEEAAAEEEEEEEEEEEEEEEEEEEEEEEEEEEEEEEEEEEEEEEEEEAEEEEEEEEEEEEEEEEEEEEEEEEEEEEEEEEEEEEEEEEEEEEEEEEEEAAAAA	0	116:C>T
NB501288_65_H3WN3BGXY:1:11111:8202:9888#ACGGTGGAGCGC/1	-	eGFP_recombinant\	423	CTGGAGTACAACTACAACAGCCACAACGTCTATATCATGGCCGACAAGCAGAAGAACGGCATCAAGGTGAACTTCAAGATCCGCCACAACATCGAGGACGGCAGCGTGCAGCTCGCCGACCACTACCAGCAGAACACCCCCATCGGCGAC	AA</EAAAA<AEEEEA<AEEEAEEEE/<<//EAE<E<EE<AAEE<EEAEEEEEEEAAEEEEEEEEEEAEEEEEAAEEAAAEEAEEEEEEAEEEEEEAEEEEEEEEEAEEEEE/EEEEEEEEEEEEEEEEEEEEEEEEEEEEAEEEAAAAA	0
NB501288_65_H3WN3BGXY:1:11111:15320:10132#ACGCTGGAGCGC/1	-	eGFP_recombinant\	298	TCTTCAAGGAGGACGGCAACTACAAGACCGGCGCCGAGGTGAAGTTCGAGGGCGACACCCTGGTGAACCGCATCGAGATGAAGGGCATCGACTTGAAGGAGGACGGCAACATCCTGGGGCACAAGCTGGAGTACAACTACAACAGCCACA	EEEAA6///</////AAEE/<A//<E//6/<<<////AAAA//A//66AA<<EAE<A///</<EA<E</<E</E/A6//AEAAA/AEE////E//EEEA6/E/E///AEAAEEAEE/AA//EE<EE<A</EAEAAAEAE6EEEEEAAAAA	0	55:C>G,72:C>A,120:C>G,139:C>G
NB501288_65_H3WN3BGXY:1:11111:3610:10534#ACGGTGGAGCGC/1	+	eGFP_recombinant\	74	CCACAAGTTCAGCGTGTCCGGCGAGGGCGAGGGCGATGCCACCTACGGCAAGCTGACCCTGAAGTTCATCTGCACCACCGGCAAGCTGCCCGTGCCCTGGCCCACCCTCGTGACCACCCTGACCTACGGCGTGCAGTGCTTCAGCCGCTA	AAAAAEEEEEEEEEE6EEEAEEEEEEEEEEEEE/E/EEEEEEEEAEEEEEEEEAAEEAEEAEEEEEEEEEEEE/EAEEEEEEAEEEAAAAAEE/EEEAEEEAE/E<EEEAAAAA<EEEEEEAAAE/AE<</EAA//AA<<E/A<A/<AA<	0
NB501288_65_H3WN3BGXY:1:11111:8000:10709#ACGGTGGAGCGC/1	+	eGFP_recombinant\	127	TGACCCTGAAGTTCATCTGCACCACCGGCAAGCTGCCCGTGCCCTGGCCCACCCTCGTGACCACCCTGACCTACGGCGTGCAGTGCTTCAGCCGCTACCCCGACCACATGAAGCAGCACGACTTCTTCAAGTCCGCCATGCCCGAAGGCT	AAAAAEEEEEEEEEEEEEEEEEA/EEEEEEEEEEEEEEEEEEEEEEEEEE<EEEEEEEEEEEEEEEEE/EEEEAEEAEEEEAEEEEEEEEEEEEEEEEAEEEEEEEEEEE/EEEEEE<EEAEEEEAEEEAEAA6<AA<AEAAAAEEEEAE	0
NB501288_65_H3WN3BGXY:1:11111:26774:10940#ACGGTGGAGCGC/1	+	eGFP_recombinant\	62	CGACGTAAACGGCCACAAGTTCAGCGTGTCCGGCGAGGGCGAGGGCGATGCCACCTACGGCAAGCTGACCCTGAAGTTCATCTGCACCACCGGCAAGCTGCCCGTGCCCTGGCCCACCCTCGTGACCACCCTGACCTACGGCGTGCAGTG	AAAAAEEEEEEEEEEEEEEEEEEEEEEEEEEEEEEEEEEEEEEEEEEEEEEEEEEEEEEEEEEEEEEAEEEEEEEEEEEEEAAEEAEE<E<EEEEEEEEEEE<EEEEEEEEEEEA/AAA/A<EEAEE/AEEEE<EEE<AAEAAEEAE/EE	0
NB501288_65_H3WN3BGXY:1:11111:20688:11047#ACGGTGGAGCGC/1	+	eGFP_recombinant\	8	CAAGGGCGAGGAGCTGTTCACCGGGGTGGTGCCCATCCTGGTCGAGCTGGACGGCGACGTACACGGCCACAAGTTCAGCGTGTCCGGCGAGGGCGAGGGCGATGCCCCCTACGGCAAGCTGACCCTGAAGTTCATCTGCACCACCGGCAA	AA/AAEEAEAAA6/E6/A<EAEEE//EE6EEE<//EA/EEAEAEEEE/EEAEEE/E/EE/E/EAAE<E/EEAE/E6EEEE/E/EEEEEEEAAEE<AEAEE</E/A</<<<EEEE/<AEA/E/6<EEE/EA<<</EEE/6/<//6AEE///	0	61:A>C,106:A>C
NB501288_65_H3WN3BGXY:1:11111:15495:11096#ACGGTGGAGCGC/1	-	eGFP_recombinant\	227	CGACCACATGAAGCAGCACGACTTCTTCAAGTCCGCCATGCCCGAAGGCTACGTCCAGGAGCGCACCATCTTCTTCAAGGACGACGGCAACTACAAGACCCGCGCCGAGGTGAAGTTCGAGGGCGACACCCTGGTGAACCGCATCGAGCT	6AEEEEEE/EEEA/EA6</<EE/EEEAAEEEE<A<EEE<E<<</EEAAEEEEAEEEEA<E<AAEEEA<EEAEEEEEEEEEEEEEA6AAEAEEEEEEEEE/A<AA/EEEEAAEE/EEEEAEEEAAE/EEEEEEEEEAAEEEEE6EEAAAAA	0
NB501288_65_H3WN3BGXY:1:11111:12141:11170#ACGGTGGAGCGC/1	-	eGFP_recombinant\	67	TAAACGGCCACAAGTTCAGCGTGTCCGGCGAGGGCGAGGGCGATGCCACCTACGGCAAGCTGACCCTGAAGTTCATCTGCACCACCGGCAAGCTGCCCGTGCCCTGGCCCACCCTCGTGACCACCCTGACCTACGGCGTGCAGTGCTTCA	AEEEEAAEEEEEE<<EEEEEA/AAEAAA<AEAA<EAEAEEEEEAEEEEEE/EEEEEEEEEEEEEAEEEEEEE/EEEEEEEEEEEEEEEEEEEEEEEEEEEEEEEEEEEEEEEEEEEEAEEEEEEEEEEEEEEEEEEEEEEEEEEEAAAAA	0
NB501288_65_H3WN3BGXY:1:11111:25788:12148#ACGGTGGAGCGC/1	-	eGFP_recombinant\	437	CAACAGCCACAACGTCTATATCATGGCCGACAAGCAGAAGAACGGCATCAAGGTGAACTTCAAGATCCGCCACAACATCGAGGACGGCAGCGTGCAGCTCGCCGACCACTACCAGCAGAACACCCCCATCGGCGACGGCCCCGTGCTGGT	/A/EEAEEEAE</E/EEEA<AEAAAEEEAEEEEA<EEEEEEAEA6EE<E<</E/EEAE/AEE6/AEAEAEEEEEEEA/EE//E<<AAEEAEEAEEEEE/EEEEEEEEEEEEEEEEEAE/EE/EEEAE/EEAEEEEEE/EEEEEEE6A///	0	1:C>G
NB501288_65_H3WN3BGXY:1:11111:10411:12732#ACGGTGGAGCGC/1	+	eGFP_recombinant\	77	CAAGTTCAGCGTGTCCGGCGAGGGCGAGGGCGATGCCACCTACGGCAAGCTGACCCTGAAGTTCATCTGCACCACCGGCAAGCTGCCCGTGCCCTGGCCCACCCTCGTGACCACCCTGACCTACGGCGTGCAGTGCTTCAGCCGCTACCC	AAAAAEEEEEEEEEEEEEEEEEEEEEEEEEEEEEEEEAEEEEEEEEEEEEEEEEEEEEEEEEEEEEEEEEEEEEEEEEEEEEEEEEEEEEEEEEEEEEEEAEEEEEEEE/EEAAEEEEEEEEEAEAAEEEEEEAEEEEEEEEAEEEAAE6	0
NB501288_65_H3WN3BGXY:1:11111:16088:12764#ACGGTGGAGCGC/1	+	eGFP_recombinant\	161	GCCCGTGCCCTGGCCCACCCTCGTGACCACCCTGACCTACGGCGTGCAGTGCTTCAGCCGCTACCCCGACCACATGAAGCAGCACGACTTCTTCAAGTCCGCCATGCCCGAAGGCTACGTCCAGGAGCGCACCATCTTCTTCAAGGACGC	AAAAAEEEEEEEEEEE6EEEEEEEEEEEAEEEEEEEEEEEEEEEEEEEEEEEEEEAEEEEEEEEEEEEEEEEEEEEEEEEEEEAEEEEEEEEEEEEEEEEEAEEEEE<AEEEEEEEEEEEEEEEEEEEEEEEEEEEAEAEEEEEEEEAA/	0	149:A>C
NB501288_65_H3WN3BGXY:1:11111:22298:13113#ACGGTGGAGCGC/1	+	eGFP_recombinant\	63	GACGTAAACGGCCACAAGTTCAGCGTGTCCGGCGAGGGCGAGGGCGATGCCACCTACGGCAAGCTGACCCTGAAGTTCATCTGCACCACCGGCAAGCTGCCCGTGCCCTGGCCCACCCTCGTGACCACCCTGACCTACGGCGTGCAGTGC	AAAAAEEEEEEEEEEEEEEEEEEEEEEEEEEEEEAEEEAEEEEEEEEEEEE/EEEEEAAEEEEEEE/E<<EEEEEEEE<EEEEE<EAEEEAEE<<EEAE<AAEEEEAAEEEAE</EEE/E/AE/EA/</EEAAA<EEAAEA/EA<A<6</	0
NB501288_65_H3WN3BGXY:1:11111:6083:13183#ACGGTGGAGCGC/1	+	eGFP_recombinant\	364	ACCGCATCGAGCTGAAGGGCATCGACTTCAAGGAGGACGGCAACATCCTGGGGCACAAGCTGGAGTACAACTACAACAGCCACAACGTCTATATCATGGCCGACAAGCAGAAGAACGGCATCAAGGTGAACTTCAAGATCCGCCACAACA	AAAAAEEEEEEEEEEEEEEEEEEEEEEEEEEEEEEEEAEEEEEEEEAEEEEEEEEEAEEEEEEEEEEEEEEEEEAEEEEEEEEEEEEAE<EEEEEEEEEAEEEEEE/EAEEEE/66A<EEEEEEEEEEAEEAEAAEAAE6<A/<AEEEEA	0
NB501288_65_H3WN3BGXY:1:11111:19729:13483#ACGGTGGAGCGC/1	-	eGFP_recombinant\	435	TACAACAGCCACAACGTCTATATCATGGCCGACAAGCAGAAGAACGGCATCAAGGTGAACTTCAAGATCCGCCACAACATCGAGGACGGCAGCGTGCAGCTCGCCGACCACTACCAGCAGAACACCCCCATCGGCGACGGCCCCGTGCTG	/EEEEEEAEEEEEEEEEEEEEEEEAEEEEEEEEEEEEEEEEEEEEEEEEEEEEEEEEEEEEEEEEEEEEEEEEEAEEEEEEEEEEEEEEEEEEEAEEEEEEEEEEEEEEEEEEEEEEEEEEEEEEEEEEEEEEEEEEEEEEEEEEAAAAA	0
NB501288_65_H3WN3BGXY:1:11111:22156:14547#ACGGTGGAGCGC/1	-	eGFP_recombinant\	429	TACAACTACAACAGCCACAACGTCTATATCATGGCCGACAAGCAGAAGAACGGCATCAAGGTGAACTTCAAGATCCGCCACAACATCGAGGACGGCAGCATGCAGCTCGCCGACCACTACCAGCAGAACACCCCCATCGGCGACGGCCCC	6EEEAEAEEAEEA<<EAAEE<AEEEEAEEEEEEEEEEEEEEEEEEEEAEEEEEEEAEEEAA/EEEEEEEEEEEEEEEEAEEEEEEEEEEEEEEEEEEEEE6EEEAEEEEEEEEEEAEEEEEEEEEEEEEEEEEEEEEEEEEEEEEAAAAA	0	50:G>A
NB501288_65_H3WN3BGXY:1:11111:23378:14739#ACGGTGGAGCGC/1	-	eGFP_recombinant\	536	CGCCGACCACTACCAGCAGAACACCCCCATCGGCGACGGCCCCGTGCTGCTGCCCGACAACCACTACCTGAGCACCCAGTCCGCCCTGAGCAAAGACCCCAACGAGAAGCGCGATCACATGGTCCTGCTGGAGTTCGTGACCACCGCCGG	<<A<6EA//A<<EAAAA<A</EEEE<EEA<EAEE<E//A/E/AE/AEEEE/EEAEAAEEEEEEE/EAEEEEEEEEEEEA/<AAEEEEEEEEEEEEEEEEEEEEEEEEEEEEEEEAEEEEEEEEEEEEAEAEEEEAEEAEEEEEE/AAAAA	0	7:G>A
NB501288_65_H3WN3BGXY:1:11111:19550:14958#ACGGTGGAGCGC/1	+	eGFP_recombinant\	288	CGCACCATCTTCTTCAAGGACGACGGCAACTACAAGACCCGCGCCGAGGTGAAGTTCGAGGGCGACACCCTGGTGAACCGCATCGAGCTGAAGGGCATCGACTTCAAGGAGGACGGCAACATCCTGGGGCACAAGCTGGAGTACAACTAC	AAAAAEEEEEEEEEEEEEEEEEEEEEEEEEEEEEEEAEEEEEAEEEAEEEEEEEEEEEEEEEEE/EEEEEA/EEEEE<AAEEEEEAEEE/EEEEEE<E/EEEEE/EEAEEEEEEEEAA/EEEEE<E<EAE/EE<EAEEAEAE<AAA///6	0
NB501288_65_H3WN3BGXY:1:11111:6367:15167#ACGGTGGAGCGC/1	+	eGFP_recombinant\	24	TTCACCGGGGTGGTGCCCATCCTGGTCGAGCTGGACGGCGACGTAAACGGCCACAAGTTCAGCGTGTCCGGCGAGGGCGAGGGCGATGCCACCTACGGCAAGCTGACCCTGAAGTTCATCTGCACCACCGGCAAGCTGCCCGTGCCCTGG	AAAAA/EEEEEEEEEEEEEEEEEEEEAEEAEEAEEEEEEE/EEEEEEEEEEE//AEEEEEEE</EEEEEE/AE/E<EEE/EAAEEE<EEEEEAEE<EEE<AEEEE/EAE/AEEEE/EEEEEE/AEE/EAE<E//AAEE<66AAEA<AEAA	0
NB501288_65_H3WN3BGXY:1:11111:17825:15657#ACGGTGGAGCGC/1	+	eGFP_recombinant\	85	GCGTGTCCGGCGAGGGCGAGGGCGATGCCACCTACGGCAAGCTGACCCTGAAGTTCATCTGCACCACCGGCAAGCTGCCCGTGCCCTGGCCCACCCTCGTGACCACCCTGACCTACGGCGTGCAGTGCTTCAGCCGCTACCCCGACCACA	AAAAAEEEEEEEEEEEEEEEEEEEEEEEEAEEEEEEEEEEEEEEAEEEEEEEEEEEEEEEEE/EEEEEEEEEAEEEEEEEEEEEEEEEEEEE/AEEEEE<E/EEEEAEEE/EEEEAEEEEEEEEEEEEAE</E<AE<AAEEEAA6EA<E<	0
NB501288_65_H3WN3BGXY:1:11111:9072:15743#ACGGTGGAGCGC/1	+	eGFP_recombinant\	230	CCACATGAAGCAGCACGACTTCTTCAAGTCCGCCATGCCCGAAGGCTACGTCCAGGAGCGCACCATCTTCTTCAAGGACGACGGCAACTACAAGACCCGCGCCGAGGTGAAGTTCGAGGGCGACACCCTGGTGAACCGCATCGAGCTGAA	AAAAAEAEEEEEEEAEEEEEEAE/EEEEEEEEEEEEEAEEEEEEEEEEEEEEEEEEEEEEEE<<<EEEEEEEEEEAE<EEE<<EEEEEEEEEEEEEEEAAEAAEEEEEEEEEEE<AEEEEEE<AEEEEEAAE<EEEAEAAEAEAEA/A6/	0
NB501288_65_H3WN3BGXY:1:11111:10470:15758#ACGGTGGAGCGC/1	-	eGFP_recombinant\	510	AACATCGAGGACGGCAGCGTGCAGCTCGCCGACCACTACCAGCAGAACACCCCCATCGGCGACGGCCCCGTGCTGCTGCCCGACAACCACTACCTGAGCACCCAGTCCGCCCTGAGCAAAGACCCCAACGAGAAGCGCGATCACATGGTC	/EEAAEAA<EEA<<<EAEE/EEEEEEAAEEEEEEEEAEEEEEEEEEEEEEEEEEEAEEEEEEEEEEEEEEEEEEEEEEEEAAEEEEEEEEEEEEEEEEEEEEEEEEEEEEEEEEEEEEEEEEEEEEEEEEEEEEEEEEEEEEEEEAAAAA	0
NB501288_65_H3WN3BGXY:1:11111:8875:16931#ACGGTGGAGCGC/1	-	eGFP_recombinant\	196	CCTACGGCGTGCAGTGCTTCAGCCGCTACCCCGACCACATGAAGCAGCACGACTTCTTCAAGTCCGCCATGCCCGAAGGCTACGTCCAGGAGCGCACCATCTTCTTCAAGGACGACGGCAACTACAAGACCCGCGCCGAGGTGAAGTTCG	EEEAA<<AEEAEEE<EEA/EE<EEEEEEEEEEAEEEEEEEEEEAEEEEEEEEEEEEEEEEEEEEEEEEEEEEEEEE<EEEEEEEEEEEEEEEEEEEEEEEEEEEEEEEEEEEEEEEEEEEEEEEEEEEEEEEEEEEEEEEEEEEEAAAAA	0
NB501288_65_H3WN3BGXY:1:11111:16458:17074#ACGGTGGAGCGC/1	-	eGFP_recombinant\	145	GCACCACCGGCAAGCTGCCCGTGCCCTGGCCCACCCTCGTGACCACCCTGACCTACGGCGTGCAGTGCTTCAGCCGCTACCCCGACCACATGAAGCAGCACGACTTCTTCAAGTCCGCCATGCCCGAAGGCTACGTCCAGGAGCGCACCA	AAEEEEAEAEEEEA</AE/EE/EEAAEEEEEEEEEAAEE<AA/E<EEEEEEEEE<EEEEAEEEEEEEEE/AEEAA</A/EA<E6EEEA<AEEEE<A6AEEAAEEEEE6EEEEEEEE<EE/EEAEAEAEEAAAE/EEEEA/EEEEEA/A6A	0
NB501288_65_H3WN3BGXY:1:11111:13004:17533#ACGGTGGAGCGC/1	+	eGFP_recombinant\	123	AAGCTGACCCTGAAGTTCATCTGCACCACCGGCAAGCTGCCCGTGCCCTGGCCCACCCTCGTGACCACCCTGACCTACGGCGTGCAGTGCTTCAGCCGCTACCCCGACCACATGAAGCAGCACGCCTTCTTCAAGTCCGCCATGCCCGAA	AAAAAEEEAEEEEEEEAEEEEAE/EEAAE/EEAEEE/EEEA<AAEEEE6/EEEEEE<A/EAEEE<EAEEEEEEAEEE/<EA//EA<EEEEEEEEE/<A<A<6<6AE/6<<A<EEEEE</<6<EA/</6AEA<AAEEA/<6</</6</<AA	0	124:A>C
NB501288_65_H3WN3BGXY:1:11111:19370:17604#ACGGTGGAGCGC/1	-	eGFP_recombinant\	439	ACAGCCACAACGTCTATATCATGGCCGACAAGCAGAAGAACGGCATCAAGGTGAACTTCAAGATCCGCCACAACATCGAGGACGGCAGCGTGCAGCTCGCCGACCACTACCAGCAGAACACCCCCATCGGCGACGGCCCCGTGCTGCTGC	</<EAAAA/<AEEEAA</AA/<E6///EEE/EEEEEAA/E/EA/6/AE/AEEAEE/EAAAEE/EEEEEEAAE/EEE<E/EEE/EEEEEEEE/EAEE/EEEEEEEEEEAEEEEAEEE/EEAEEEEEEEEEEEEEEEAAEEEEEEE/AA6AA	0
NB501288_65_H3WN3BGXY:1:11111:4348:18385#ACGGTGGAGCGC/1	-	eGFP_recombinant\	372	GAGCTGAAGGGCATCGACTTCAAGGAGGACGGCAACATCCTGGGGCACAAGCTGGAGTACAACTACAACAGCCACAACGTCTATATCATGGCCGACAAGCAGAAGAACGGCATCAAGGTGAACTTCAAGATCCGGCACAACATCGAGGAC	<EAA/<//6/AAA6/6/E</A</A</<AAE6AEE//6/AE//E/<A</AEAEE<EEAA/E///EEEEEE<AE<AE/EE</EE/E////A6AA/E/EE//A/E/EEE/AEEAE/E/EE/AE/66/E/EEEE//E/6E6EE/EEEEEAAAAA	0	15:C>G
NB501288_65_H3WN3BGXY:1:11111:14917:18999#ACGGTGGAGCGC/1	+	eGFP_recombinant\	288	CGCACCATCTTCTTCAAGGACGACGGCAACTACAAGACCCGCGCCGAGGTGAACTTCGAGGGCGACACCCTGGTGAACCGCATCGAGCTGAAGGGCATCGACTTCAAGGAGGACGGCAACATCCTGGGGCACAAGCTGGAGTACAACTAC	AAA/AEAE66EEEEEEEEE6E/EEEEEE/EE/<AEEAEAEEEEEEEEEEEEE//EEEA6EAEEAAE/A6<EE///E/AE/<<EAA<AEEEEEEE6E/EEEEA/E6AEAEEEE/E/AAE/E/6/AA///E<<AA</<AE////AEE/AA//	0	53:G>C
NB501288_65_H3WN3BGXY:1:11111:23861:20200#ACGGTGGAGCGC/1	-	eGFP_recombinant\	180	CTCGTGACCACCCTGACCTACGGCGTGCAGTGCTTCAGCCGCTACCCCGACCACATGAAGCAGCACGACTTCTTCAAGTCCGCCATGCCCGAAGGCTACGTCCAGGAGCGCACCATCTTCTTCAAGGACGACGGCAACTACAAGACCCGC	<<6<AEEEEAA/A/E/EA<<<<AEEEAE/EEA/E<EEAEA6<EEEEEE/EAEEEEEE<EEEE<E<EE<E<AE/EEE<<//EEEEEEEAEE/EEEEEEEE//EEAEE//EAEAEEEEEEEEE6EEEEEEEEEEE6EEEEEEEEAEAAAAAA	0
NB501288_65_H3WN3BGXY:1:11112:16408:1167#ACGGTGGAGCGC/1	-	eGFP_recombinant\	7	GCAAGGGCGAGGAGCTGTTCACCGGGGTGGTGCCCATCCTGGTCGAGCTGGACGGCGACGTAAACGGCCACAAGTTCAGCGTGTCCGGCGAGGGCGAGGGCGATGCCACCTACGGCAAGCTGACCCTGAAGTTCATCTGCACCACCGGCA	A<EA6<<<<A<<EAEEAA/EEEAAEE</EEEEEEEEAEEEEAE<AEE<EEEEEEAEEEEEEEEEEEEEEEEAAEEEEEEEEAEEEEEEEEEEEEEEEEEEEEEEEEEEEEEEEEEEEEEEEEEEEEEEEEEEEEEEEEEEEEEEEAAAAA	0
NB501288_65_H3WN3BGXY:1:11112:15573:1259#ACGGTGGAGCGC/1	+	eGFP_recombinant\	237	AAGCAGCACGACTTCTTCAAGTCCGCCATGCCCGAAGGCTACGTCCAGGAGCGCACCATCTTCTTCAAGGACGACGGCAACTACAAGACCCGCGCCGAGGTGAAGTTCGAGGGCGACACCCTGGTGAACCGCATCGAGCTGAAGGGCATC	AAAAAEEEAEEEEEEEEEEEEEEEEEE/E/AEAEAEEEEEEEEEEEEEEEEEEEEEA<EAEEEEEAEEEEEEE<EEEA/6EEEA<EEEEEA<EEEEE/EE<EEEE<EEEEAEEEE/AEAAAA/<E/A<AA<EAEAE/AAE<<EEEEA<EA	0
NB501288_65_H3WN3BGXY:1:11112:15245:1446#ACGGTGGAGCGC/1	+	eGFP_recombinant\	222	TACCCCGACCACATGAAGCAGCACGACTTCTTCAAGTCCGCCATGCCCGAAGGCTACGTCCAGGAGCGCACCATCTTCTTCAAGGACGACGGCAACTACAAGACCCGCGCCGAGGAGAAGTTCGAGGGCGACCCCCTGGTGCACCGCATC	AAAAAEE/EAEEAEEE6EAEAAAAEAAEE/EEEE/EEE//EEEEEEEAEE/EEEEEEA/EEEEA<E/EE//AEEEEEEEEEE<EA<EE<AEEEAEEA/EAAEEEEA/AEEAEEE//E<EEAEEEEEEEEEEE/AAA//6<A//<A<E/<6	0	115:T>A,132:A>C,141:A>C
NB501288_65_H3WN3BGXY:1:11112:12337:1753#ACGGTGGAGCGC/1	-	eGFP_recombinant\	328	GCGCCGAGGTGAAGTTCGAGGGCGACACCCTGGTGAACCGCATCGAGCTGAAGGGCATCGACTTCAAGGAGGACGGCAACATCCTGGGGCACAAGCTGGAGTACAACTACAACAGCCACAACGTCTATATCATGGCCGACAAGCAGAAGA	E/AEA/AA<AA<EEAEAAEA<A<<EEA<EEE<EEEEEAEAEEEEAEEAE<AEA<EEEEEEEEEE/EEAEEAEEAEAEEE/EEEAAEEEEEEEEEAEEEEEEEEEEEE/EEEEEEEEEEEEEEEEEEEEEEEEEEEAEEEEEEEEEAAAAA	0
NB501288_65_H3WN3BGXY:1:11112:11326:1852#ACGGTGGAGCGC/1	+	eGFP_recombinant\	345	GAGGGCGACACCCTGGTGAACCGCATCGAGCTGAAGGGCATCGACTTCAAGGAGGACGGCAACATCCTGGGGCACAAGCTGGAGTACAACTACAACAGCCACAACGTCTATATCATGGCCGACAAGCAGAAGAACGGCATCAAGGTGAAC	AAAAAEE6EEEEEEEEEEEAEAEEEEEEEEEEEEEEEEEAEEEEEEEEEEEEEEEEEEEEEEEEEEAEEAE/E/EEEEEEEAEEEAEEEEEEEEEEEEE<AE<EEEEEEE/EEAEEEEE<A<A/EEA<EEAEE<AAEA/A<A/AEEAEEE	0
NB501288_65_H3WN3BGXY:1:11112:9335:2030#ACGGTGGAGCGC/1	-	eGFP_recombinant\	211	GCTTCAGCCGCTACCCCGACCACATGAAGCAGCACGACTTCTTCAACTCCGCCATGCCCGAAGGCTACGTCCAGGAGCGCACCATCTTCTTCAAGGACGACGGCAACTACAAGACCCGCGCCGAGGTGAAGTTCGAGGGCGACACCCTGG	AAEEAEAAA<AEEEEEAAEEEEEEEEEA<EEAEEEAAEEEEEEEEE/EEEEEEEEEEEA<EEE6EEEEEEEEEEEEEAAEEEEEEEAEEEEAEEEEEEEEEEEEEEEEEEEEEEEEEEEEEEEEAEEEEEEEEEEEEEEEEEEEEAAAAA	0	103:G>C
NB501288_65_H3WN3BGXY:1:11112:22264:2316#ACGGTGGAGCGC/1	+	eGFP_recombinant\	135	AAGTTCATCTGCACCACCGGCACGCTGCCCGTGACCTGGCCCACCCTCGTGACCACCCTGACCTACGTCGTGCAGTGCTTCAGCCGCTACCCCGACAACATGAAGCAGCACGACTTCTTCAAGTCCGCCATGCACGAAGGCTACGTCCAG	AAAAAEEAAEEA/EE/AEE/E//AAAE<E/EAA///E/E/EA/E<AA/E<E//E/E/</AE/EE6<A///A//AE<AAAE<6/<6A/EA//6/E/E/EE/<EA/<A<E//AEE/</E//AE//E/AA/6<//<//<EAE/////6A//6/	0	22:A>C,33:C>A,67:G>T,96:C>A,133:C>A
NB501288_65_H3WN3BGXY:1:11112:10884:2484#ACGGTGGAGCGC/1	+	eGFP_recombinant\	370	TCGAGCTGAAGGGCATCGACTTCAAGGAGGACGGCAACATCCTGGGGCACAAGCTGGAGTACAACTACAACAGCCACAACGTCTATATCATGGCCGACAAGCAGAAGAACGGCATCAAGGTGAACTTCAAGATCGGCCACAACATCGAGG	AAAAAAEEEEEEEEAEEE6EEEEEEEEEEE/EEEEAAEEEEEEEEEEE/EEEEEEEEEEEEEA/EE6EEAEEEEEEEAAEEEEEEEEEE<E/<EEE/<<AAA/EE/EEEAEEEAEEEEEEEA/EEEA6A/AEEA/A<6/A/A<AE<AAEE	0	134:C>G
NB501288_65_H3WN3BGXY:1:11112:18136:4149#ACGGTGGAGCGC/1	-	eGFP_recombinant\	493	ACTTCAAGATCCGCCACAACATCGAGGACGGCAGCGTGCAGCTCGCCGACCACTACCAGCAGAACACCCCCATCGGCGACGGCCCCGTGCTGCTGCCCGACAACCACTACCTGAGCACCCAGTCCGCCCTGAGCAAAGACCCCAACGAGA	AEEEEAAAEEEEEE<AA6A/EE/AEAAA<EE<6A/A/EEA<EEEEEE/EAEEEEEAEEEEEEEE<EEEEEEEE<EAEAEEAE/EEEA/AAE<EEEEEAEEEEEAEAEEEAEEEEEEE/EEEAEEEEEAEEEEEEEEEEEEAEEEEAAAAA	0
NB501288_65_H3WN3BGXY:1:11112:16962:4211#ACGGTGGAGCGC/1	+	eGFP_recombinant\	15	GAGGAGCTGTTCACCGGGGTGGTGCCCATCCTGGTCGAGCTGGACGGCGACGTAAACGGCCACAAGTTCAGCGTGTCCGGCGAGGGCGAGGGCGATGCCACCTACGGCAAGCTGACCCTGAAGTTCATCTGCACCACCGGCAAGCTGCCC	AAAA6EEEEEEAEEEEEEEEEEEEEEEAEEEEEEEEEAEEEEEAEEEEE/EEEEEEEEEEE/EEEE<EEEEEEE/EEEEEEEEEEEEEEEEEEE/EEEE/EEEEE<EEEEEAEEEEAEEE</<AEA<AAEEAA/<6E<<A</AAEEEEA6	0
NB501288_65_H3WN3BGXY:1:11112:4043:4381#ACGGTGGAGCGC/1	-	eGFP_recombinant\	245	CGACTTCTTCAAGTCCGCCATGCCCGAAGGCTACGTCCAGGAGCGCACCATCTTCTTCAAGGACGACGGCAACTACAAGACCCGCGCCGAGGTGAAGTTCGAGGGCGACACCCTGGTGAACCGCATCGAGCTGAAGGGCATCGACTTCAA	AAAE<<EEEEE6EAEEA/EEEEAEEA/E<AEEEEAEA<A/AE/<AEEE/EEEEEE/<E/<EAEE/EE</<EEAEEAAAA/EEEEEA/EEE/6EEEEEEEEEEE/EEEEEEEEEAEEEEEEEEAEA/EEEAE6EEAEEE/EAEEEEAAAAA	0
NB501288_65_H3WN3BGXY:1:11112:22292:5225#ACGGTGGAGCGC/1	+	eGFP_recombinant\	319	ACAAGACCCGCGCCGAGGTGAAGTTCGAGGGCGACACCCTGGTGAACCGCATCGAGCTGAAGGGCATCGACTTCAAGGAGGACGGCAACATCCTGGGGCACAAGCTGGAGTACAACTACAACAGCCACAACGTCTATATCATGGCCGACA	<AAAAEEEEEEEEEEEEEEEEEEEEEEEEEEEEEEAEEAEEAEEEEEEEEEEEEEEEEEEEEEEEEEEEEEEEEEAAA/EEEEEEE<EEEEEEEAEAEE<EEEEEEEEEEEEEA6EEEE/AEAE6<AAEAEEA/E/AEEAEEEE<<<AA/	0
NB501288_65_H3WN3BGXY:1:11112:10905:5597#ACGGTGGAGCGC/1	-	eGFP_recombinant\	512	CATCGAGGACGGCAGCGTGCAGCTCGCCGACCACTACCAGCAGAACACCCCCATCGGCGACGGCCCCGTGCTGCTGCCCGACAACCACTACCTGAGCACCCAGTCCGCCCTGAGCAAAGACCCCAACGAGAAGCGCGATCACATGGTCCT	AAA/<</AAA<AEEEA6<AAAAAA<<EA/EEEAEE<<EEAEEEEAAEEE<EEE<AE/EEEE<EEE<EEEEEEEE/EEEAAEA<<EEEE6EEAE<EEEEEEAEEEEEAEEEEEEEEEEEEEEEAEEEEAEEEEEEAEEEEEEEEEEAAAA/	0
NB501288_65_H3WN3BGXY:1:11112:13172:5621#ACGGTGGAGCGC/1	-	eGFP_recombinant\	551	GCAGAACACCCCCATCGGCGACGGCCCCGTGCTGCTGCCCGACAACCACTACCTGAGCACCCAGTCCGCCCTGAGCAAAGACCCCAACGAGAAGCGCGATCACATGGTCCTGCTGGAGTTCGTGACCACCGCCGGGATCACTCTCGGCAT	/EE<A/EEEEEAE<AEA<AAEEA<EEEEA6/E/<E<EEEEEEEE/EEEEA<EE6//AEEEEEE/EEEAEEEEAEEEEEAE<EEEEEAEEEEEE<EEEEEEEEEEEEEAEEEAEEAEEEEEEEEEEEEEEEEEEEEEAAEAEEEEEAAAAA	0	22:G>A
NB501288_65_H3WN3BGXY:1:11112:12729:5914#ACGGTGGAGCGC/1	-	eGFP_recombinant\	410	CCTGGGGCACAAGCTGGAGTACAACTACAACAGCCACAACGTCTATATCATGGCCGACAAGCAGAAGAACGGCATCAAGGTGAACTTCAAGATCCGCCACAACATCGAGGACGGCAGCGTGCAGCTCGCCGACCACTACCAGCAGAACAC	AAA<6<6EEEEEAE<AEEEEEEAEEEEEEEEEEEEEAEEEE<EEEEEEEEEEEEEEEA<EEAEEE<AEEEEEEEEEEEEAEAEEEAEEEAEEEEEEEEEEEEEEEEEEEEEEEAEEEEEEEEEEEEEEEEEEEEEEEEEEEEEEEAAAAA	0
NB501288_65_H3WN3BGXY:1:11112:7486:6004#ACGGTGGAGCGC/1	+	eGFP_recombinant\	243	CACGACTTCTTCAAGTCCGCCATGCCCGAAGGCTACGTCCAGGAGCGCACCATCTTCTTCAAGGACGACGGCAACTACAAGACCCGCGCCGAGGTGAAGTTCGAGGGCGACACCCTGGTGAACCGCATCGAGCTGAAGGGCATCGACTTC	AAAA6EEEEEEEEEEEEEEEEEEEA/EEEEEEAEEEEEEEEEEEEAEEEEEEE<AEEEEEEEEEEEA/<<EEEEE<<EE/E<AE6AE/A<<EEEEEEEEEEEAEEEAEE/E/<AEE/EE/E/EAEEEEEEE<AEE6/EEEA//<EAEEE/	0
NB501288_65_H3WN3BGXY:1:11112:11539:6314#ACGGTGGAGCGC/1	+	eGFP_recombinant\	381	GGCATCGACTTCAAGGAGGACGGCAACATCCTGGGGCACAAGCTGGAGTACAACTACAACAGCCACAACGTCTATATCATGGCCGACAAGCAGAAGAACGGCATCAAGGTGAACTTCAAGATCCGCCACAACATCGAGGACGGCAGCGTG	AAAAAEEEEEEEEEEEEEEEEEEEEEEEEEEEEEEEEEEEEEEEEEEEEEEEEEEEEEEEEEEEEEEEEAEEEEEEEEEEEEEAEEEEEEEEEAEEA/EEEAEEEEEEEEEEEEEEEEEE<EAAAAAAAA<A6EA</EE/A/<<<AEEEA	0
NB501288_65_H3WN3BGXY:1:11112:22606:6889#ACGGTGGAGCGC/1	+	eGFP_recombinant\	281	CCAGGAGCGCACCATCTTCTTCAAGGACGACGGCAACTACAAGACCCGCGCCGAGGTGAAGTTCGAGGGCGACACCCTGGTGAACCGCATCGAGCTGAAGGGCATCGACTTCAAGGAGGACGGCAACATCCTGGGGCACAAGCTGGAGTA	AAAAAEEEEEEEEEEEEEEEEEEEEEEEEEEEEEEEEAAEA/E/EAEEE/EEE/EE/EAE6EEEAEEAEEEEEEEEAA/AEEEE<6/EEE/A<<EEEEEEAEEE<<</A</<E</AEEE<E<EA<6AE//EEE/EA<<<AA<E/EE/EEA	0
NB501288_65_H3WN3BGXY:1:11112:24335:7268#ACGGTGGAGCGC/1	+	eGFP_recombinant\	213	TTCAGCCGCTACCCCGACCACATGAAGCAGCACGACTTCTTCAAGTCCGCCATGCCCGAAGGCTACGTCCAGGAGCGCACCATCTTCTTCAAGGACGACGGCAACTACAAGAACCGAGCCGAGGTGAAGTTCGAGGGCGACACACTGGTG	A/A/AE//AE/EA//EE/EEAEEEEEEE//AAEAEAEEEEE/EEEAE/EEEEEAE6E<EEE/EEEEEE66A//E/<E/</AA6/AE/E<AAE//EAAE<<E///6//6//AE////<<//A<E/E/E<AEE<EE/<E<//<///<A//E/	0	112:C>A,116:C>A,143:C>A
NB501288_65_H3WN3BGXY:1:11112:6508:7478#ACGGTGGAGCGC/1	+	eGFP_recombinant\	227	CGACCACATGAAGCAGCACGACTTCTTCAAGTCCGCCATGCCCGAAGGCTACGTCCAGGAGCGCACCATCTTCTTCAAGGACGACGGCAACTACAAGACCCGCGCCGAGGTGAAGTTCGAGGGCGACACCCTGGTGAACCGCATCGAGCG	AAAAAEEEEEEEEEEEEAEEAEEEEEEEEEEEEEEEEEEEEEEEEEEEEEEEEEEEEEEEEEEEEEEEEEEEEEEEAEEEEEEEEEEEEEEA/E/AE/AEEAE</A/AEE/E/E<//</AEEE/A/6/</6A/<A<E//66//<EEEE</	0	149:T>G
NB501288_65_H3WN3BGXY:1:11112:12304:7545#ACGGTGGAGCGC/1	-	eGFP_recombinant\	35	GGGGCCCATCCTGGTCGAGCTGGACGGCGACGTAAACGGCCACAAGTGCAGCGTGTCCGGCGAGGGCGAGGGCGATGCCACCTACGGCAAGCTGACCCTGAAGTTCATCTGCACCACCGGCAAGCTGCCCGTGCCCTGGCCCACCCTCGT	6<6<A</EAEA6A</EEEEA<<<E<<EEAEAAEEEEEAAEEE/EEEA//EEAE/<A/AA<EAAE6EEAAEEAE<E<EEEEEEEEE/EAEEEEEEEEEEEEAEEE/E/EEEEEAEAEEEEEEEEEEEEEEEEEEEEEEEEEEEEEEAAAAA	0	102:T>G,147:T>G
NB501288_65_H3WN3BGXY:1:11112:21802:7997#ACGGTGGAGCGC/1	-	eGFP_recombinant\	24	TTCACCGGGGTGGTGCCCATCCTGGTCGAGCTGGACGGCGACGTAAACGGCCACAAGTTCAGCGTGTCCGGCAAGGGCGAGGGCGATGCCACCTACGGCAAGCTGACCCTGAAGTTCATCTGCACCACCGGCAAGCTGCCCGTGCCCTGG	A<EEA6/A666/AAEEEAEEAEEAAE<AEE<6<AEEA/EEEE<EEE//A<<AA</EEA/EEEEEEE/A<EEEE<EAEEEEEEEEAE/EEEEEEEEEAEEEEEEEEEEEEEEEEE/EEEEEEEEEEEEAEA<EEEEEA/EAEAEEEAAAAA	0	77:G>A
NB501288_65_H3WN3BGXY:1:11112:2760:8287#ACGGTGGAGCGC/1	+	eGFP_recombinant\	281	CCAGGAGCGCACCATCTTCTTCAAGGACGACGGCAACTACAAGACCCGCGCCGAGGTGAAGTTCGAGGGCGACACCCTGGTGAACCGCATCGAGCTGAAGGGCATCGACTTCAAGGAGGACGGCAACATCCTGGGGCACAAGCTGGAGTA	AAAAAEEEEE6EEEEEEEEEEEEEEEEEE/EEEAEEEEAEEEEAEAEEEEEEEEEEEEEEEEEEEEEEEEE/EEEEEA/<EE/AEE<EEEEE/AEEEEEEAEEEEEE/EE<AE<AEEEEEEEEEAE<EAEAEEEEAAEAEE//<AAAEE<	0
NB501288_65_H3WN3BGXY:1:11112:10903:8928#ACGGTGGAGCGC/1	-	eGFP_recombinant\	464	CGACAAGCAGAAGAACGGCATCAAGGTGAACTTCAAGATCCGCCACAACATCGAGGACGGCAGCGTGCAGCTCGCCGACCACTACCAGCAGAACACCCCCATCGGCGACGGCCCCGTGCTGCTGCCCGACAACCACTACCTGAGCACCCA	AAEAAEAAEAEAAAEEAAE<AAAEEAEEEEE//AEE<EAEEAAAEAEE/E<EEA<EAEE/EEEEAAEAEEEEAEEEAEEEEEEEAEEAEEAEEEEEEEEEEEEEEEEEAEEEEEEEEEEEEEEEEEEEEEEEEEEEEEEEEEEEEAAAAA	0
NB501288_65_H3WN3BGXY:1:11112:8407:9112#ACGGTGGAGCGC/1	+	eGFP_recombinant\	489	GTGAACTTCAAGATCCGCCACAACATCGAGGACGGCAGCGTGCAGCTCGCCGACCACTACCAGCAGAACACCCCCATCGGCGACGGCCCCGTGCTGCTGCCCGACAACCACTACCTGAGCACCCAGTCCGCCCTGAGCAAAGACCCCAAC	AAAAAEEEEEEEEEEEEEEEEEEEEEEEEEEEEEEEEEEEEEEEEEEEEEEE/EEAEEEEEEAAAEE/E/EEAEE/E/EE<A<EEEEEEA/EAAEEEEAEEAEEAE<AE/EEEEAEEEEAEAAA/AA<A<AAAEA/AAAEEA/AAEAE66	0
NB501288_65_H3WN3BGXY:1:11112:14855:9128#ACGGTGGAGCGC/1	-	eGFP_recombinant\	280	TCCAGGAGCGCACCATCTTCTTCAAGGACGACGGCAACTACAAGACCCGCGCCGAGGTGAAGTTCGAGGGCGACACCCTGGTGAACCGCATCGAGCTGAAGGGCATCGACTTCAAGGAGGACGGCAACATCCTGGGGCACAAGCTGGAGT	/AAA6<A//<EEAAE<<//EEA<<A/<A<AAAEAEA<//A<AAA/<AE6EEEEEEEA/AEE//AEA/<AE<<EEEEE<AAEEEEEEEEEEEEEEEEEEEEAEEEEEEEEEEEEEE<EEEEAEAEAEEAEEEEEEEEA/EEEEEAEAAAA6	0
NB501288_65_H3WN3BGXY:1:11112:4365:9221#ACGGTGGAGCGC/1	+	eGFP_recombinant\	250	TCTTCAAGTCCGCCATGCCCGAAGGCTACGTCCAGGAGCGCACCATCTTCTTCAAGGACGACGGCAACTACCAGACCCGCGCCGAGGTGAAGTTCGAGGGCGACACCCTGGTGAACCGCATCGAGCTGAAGGGCATCGACTTCAAGGAGG	AAAAAEEEEEEEEEEEEEEEEEEEEEEAEEEEEEEEEEEEE/EE/EEEEEEEEEEEEEEEAEEEEAEEEEE/EE/EEEEEEEEEEEEEEEEEEEEEAEEEEE/E/EAEEEAEEE/EEEEEEEE/EAEEEEE<E<A6EEEE/<<AAEEEEE	0	71:A>C
NB501288_65_H3WN3BGXY:1:11112:13680:9307#ACGGTGGAGCGC/1	+	eGFP_recombinant\	424	TGGAGTACAACTACAACAGCCACAACGTCTATATCATGGCCGACAAGCAGAAGAACGGCATCAAGGTGAACTTCAAGATCCGCCACAACATCGAGGACGGCAGCGTGCAGCTCGCCGACCACTACCAGCAGAACACCCCCATCGGCGACG	AAAAAEEEAEEEEEEAEEEEEEEEEEEEEEEEEEEEEEEEAAEAEEEEEEEEEEAEEEEEEEEEEEEEEEEEEEEEEAEEAEEEEEEEEEEEE/EEEAEEAEEAEEEEEE/A<AAAEAEA<AEEEEAEAE/AAAEAA<<<AE/EEAE/A/	0
NB501288_65_H3WN3BGXY:1:11112:13144:9353#ACGGTGGAGCGC/1	-	eGFP_recombinant\	386	CGACTTCAAGGAGGACGGCAACATCCTGGGGCACAAGCTGGAGTACAACTACAACAGCCACAACGTCTATATCATGGCCGACAAGCAGAAGAACGGCATCAAGGTGAACTTCAAGATCCGCCACAACATCGAGGACGGCAGCGTGCAGCT	/<A/AAEEEAAAAAAAAA<<EE<EEEA<<<EEEEEAA/EEAEA/EAEEEA/E<EEEEE/E/E/EEAEEEA/AE/E/EE<<<EE/EEEEE/EE<EEAEEEEEE/E/EEE/EAEAEEEE6EEEEEEE/EEEEEEEAEEAEEEAEA/EA/AAA	0
NB501288_65_H3WN3BGXY:1:11112:3036:9551#ACGGTGGAGCGC/1	-	eGFP_recombinant\	356	CCTGGTGAACCGCATCGAGCTGAAGGGCATCGACTTCAAGGAGGACGGCAACATCCTGGGGCACAAGCTGGAGTACAACTACAACAGCCACAACGTCTATATCATGGCCGACAAGCAGAAGAACGGCATCAAGGTGAACTTCAAGATCCG	<AEEEAAEEEEAEEEEAEAAEAEEEA<EEEAAEEEEEEEAEEEEEEAEAEEEEEEEEEEEEEEEEEEEEEEEEEEAEEEEEEEEEEEEEEEEEEEEEEEEEEEEEEEEEEEEEEEEEEEEEEEEEEEEEEEEEEEEEEEEEEEEEAAAAA	0
NB501288_65_H3WN3BGXY:1:11112:12577:9803#ACGGTGGAGCGC/1	-	eGFP_recombinant\	21	GTGTTCACCGGGGTGGTGCCCATCCTGGTCGAGCTGGACGGCGACGTAAACGGCCACAAGTTCAGCGTGTCCGGCGAGGGCGAGGGCGATGCCACCTACGGCAAGCTGACCCTGAAGTTCATCTGCACCACCGGCAAGCTGCCCGTGCCC	//A<<EA/<66<<AA/</EEEE<//A/EEEAEAE/EAA<<<AAEEEEEE</EEE<EE<E<<EEEEEEEEEE/A/E<A/EE/EEAEEAEEEEEAAE/EEEEEEAEEEEEEEEEEEA/EEEEEEEAAEE/EEEEAEEEEEEEEEEEEAAAAA	0	149:C>G
NB501288_65_H3WN3BGXY:1:11112:18772:10356#ACGGTGGAGCGC/1	-	eGFP_recombinant\	139	TCATCTGCACCACCGGCAAGCTGCCCGTGCCCTGGCCCACCCTCGTGACCACCCTGACCTACGGCGTGCAGTGCTTCAGCCGCTACCCCGACCACATGAAGCAGCACGACTTCTTCAAGTCCGCCATGCCCGAAGGCTACGTCCAGGAGC	EEEEA6AAEEAE/EEEEEEA<EEEEAA<EEE<EAEEAEEAEEA<EEAEEEEEEEEEEEEEEEEEEEEEAEEEEEEEEEEEEEEEE<EEEEEEEEEEE/EEAEEEEEEEEEEEEEEEEEEEEEEEEEEEEEEEEEEEEEAEAEEEEAAAAA	0
NB501288_65_H3WN3BGXY:1:11112:4427:10426#ACGGTGGAGCGC/1	-	eGFP_recombinant\	366	CGCATCGAGCTGAAGGGCATCGACTTCAAGGAGGACGGCAACATCCTGGGGCACAAGCTGGAGTACAACTACAACAGCCACAACGTCTATATCATGGCCGACAAGCAGAAGAACGGCATCAAGGTGAACTTCAAGATCCGCCACAACATC	<</E/<6AAEAAEEAAAEA6<AEEEEEE<EAEAEAE6EEEEAEAEE<<<AEEEEEEAA/E/AEEEEEEAEEEE<E/EEEEEEEEEAEEEEEEEEEEEEEEEEEEAEEEEEEEEAEAEE/EEEAEEEEEEEEEEEEEEEEEEEEEEAAAAA	0
NB501288_65_H3WN3BGXY:1:11112:17052:10539#ACGGTGGAGCGC/1	+	eGFP_recombinant\	482	CATCAAGGTGAACTTCAAGATCCGCCACAACATCGAGGACGGCAGCGTGCAGCTCGCCGACCACTACCAGCAGAACACCCCCATCGGCGACGGCCCCGTGCTGCTGCCCGACAACCACTACCTGAGCACCCAGTCCGCCCTGAGCAAAGC	AAAAAEEEEE6EEEEEEEEEEEEEEEEEEEEEEEEEEEEEEEEEEEEEEEEEEEEEEEE/EEEEEEEAEEEEE/AE/EEEEEEE/EEEEEEEEEEEAAEEAEEEEEAAEAEE/<EE<AEEEEEE<EA/<A<AAEEAEEAAAA/AA<EEE6	0	149:A>C
NB501288_65_H3WN3BGXY:1:11112:25119:11260#ACGGTGGAGCGC/1	+	eGFP_recombinant\	345	GAGGGCGACACCCTGGTGAACCGCATCGAGCTGAAGGGCATCGACTTCAAGGAGGACGGCAACATCCTGGGGCACAAGCTGGAGTACAACTACAACAGCCACAACGTCTATATCATGGCCGACAAGCAGAAGAACGGCATCAAGGTGAAC	AAAAAAE/EEEEEEEEEEE/EEEEEE<EEAEEA/EE/EEEEAE/EEEEEEEEAEAEAA/AEEEEE/EEEAEEEEEEEEEEEE/EEE/A/6EEEEEEAE66AAAE</EE<A/EEEEE/AA6<<</AE/AE</AEE</AA/E/E<EEE/EE<	0
NB501288_65_H3WN3BGXY:1:11112:18665:11605#ACGGTGGAGCGC/1	+	eGFP_recombinant\	408	ATCCTGGGGCACAAGCTGGAGTACAACTACAACAGCCACAACGTCTATATCATGGCCGACAAGCAGAAGAACGGCATCAAGGTGAACTTCAAGCTCCGCCACAACATCGAGGACGGCAGCGTGCAGCTCGCCGACCACTACCAGCAGAAC	6AAAAEEEEEEEEEEEEEEEEEEAEEEEEEAAEEEEAEEEEEE/EEEEEEE/EAEA/EE///AEAAAEA/EEEEEEAEEEEEEE/AAEEEEEA/EAAEAAAE<E//EE//EEE/EEE/A/EEA/A/<AA<<<AE/A/AAA<AAAAAA</6	0	93:A>C
NB501288_65_H3WN3BGXY:1:11112:7727:11798#ACGGTGGAGCGC/1	+	eGFP_recombinant\	467	CAAGCAGAAGAACGGCATCAAGGTGAACTTCAAGATCCGCCACAACATCGAGGACGGCAGCGTGCAGCTCGCCGACCACTACCAGCAGAACACCCCCATCGGCGCCGGCCCCGTGCTGCTGCCCGACAACCACTACCTGCGCACCCAGTC	AAAAAEEEEEA6EEEEAEEEEEEEEEEEEEEEEEEEEEEE</EEEEEEEEEEEEAEEEEEEEEEEEEEEAEAEE/<AAEEEEE/EEEEE/EEEEEEEEEAEEAA/AE<AAAAE<EEEEEEEEEEE/6//<E/E<EEEAE/<A/AAAAEEA	0	104:A>C,139:A>C
NB501288_65_H3WN3BGXY:1:11112:15101:12432#ACGGTGGAGCGC/1	-	eGFP_recombinant\	475	AGAACGGCATCAAGGTGAACTTCAAGATCCGCCACAACATCGAGGACAGCAGCGTGCAGCTCGCCGACCACTACCAGCAGAACACCCCCATCGGCGACGGCCCCGTGCTGCTGCCCGACAACCACTACCTGAGCACCCAGTCCGCCCTGA	<<AA<A<EEEEEEEA6/AEEEEAAEEEEEAEEAEEEEEEEEE<EAEAEEEEEEEEEEEEEAEEEEEEEEEEEEEEEEEEEEEEEEEEEEEEEAEAEEEEEEEEEEEEEEEEEEEEEAAEEEEEEEEEEEEEEEEEEEEEEEEEEEAAAAA	0	102:G>A
NB501288_65_H3WN3BGXY:1:11112:8185:12452#ACGGTGGAGCGC/1	+	eGFP_recombinant\	290	CACCATCTTCTTCAAGGACGACGGCAACTACAAGACCCGCGCCGAGGTGAAGTTCGAGGGCGACACCCTGGTGAATCGCATCGAGCTGAAGGGCATCGACTTCAAGGAGGACGGCAACATCCTGGGGCACAAGCTGGAGTACAACTACAA	AAAAAEEEEEEEEEEEEAEEAEEEAEEEEEEEEE/EEEEEEEAAEEEEEEEEEEEEEEEEEEEEEA<EEEEEE<EEEAEEEEEEEEEEEEEEEEEEEAEAAEEEEEEEAE<AE<A//AEEAAEEAEEAEEEEAA<AAAAEAEEAEAAE/A	0	75:C>T
NB501288_65_H3WN3BGXY:1:11112:3208:12761#ACGGTGGAGCGC/1	-	eGFP_recombinant\	124	AGCTGACCCTGAAGTTCATCTGCACCACCGGCAAGCTGCCCGTGCCCTGGCCCACCCTCGTGACCACCCTGACCTACGGCGTGCAGTGCTTCAGCCGCTACCCCGACCACATGAAGCAGCACGACTTCTTCAAGTCCGCCATGCCCGAAG	AA</6EEEEEEEE<AAAEAA/EEAE/EEEEEEEEAE<EEA<A/EEEEEAEEEEE/EE<EEAEEEEE<E/EEE<EE<EEEEEEEEEEEAEEEEEEEEEEEEEEAEEEEE/EEE<EEEEEEEEEEEAEEEEE6EEEEEEEEEEEEEEAAAAA	0
NB501288_65_H3WN3BGXY:1:11112:13188:12785#ACGGTGGAGCGC/1	+	eGFP_recombinant\	148	CCACCGGCAAGCTGCCCGTGCCCTGGCCCACCCTCGTGACCACCCTGACCTACGGCGTGCAGTGCTTCAGCCGCTACCCCGACCACATGAAGCAGCACGACTTCTTCAAGTCCGCCATGCCCGACGGCTACGTCCAGGAGCGCACCATCG	AAAAAAEA/EEAEAAEAEEAEEEEEEAEA//EE/A/EEAAE/EEE/E/E<EEEEEEEEEEEEAEEE/</AE6/E/<EEEE/A<EEEEEEAA/AEEEEEA/E//A/EA//</EAA6<<AE<6<EE//<AAEEA6AA<</<EAE<6AEEEA/	0	124:A>C,149:T>G
NB501288_65_H3WN3BGXY:1:11112:15723:13168#ACGGTGGAGCGC/1	+	eGFP_recombinant\	268	CCGAAGGCTACGTCCAGGAGCGCACCATCTTCTTCAAGGACGACGGCAACTACAAGACCCGCGCCGAGGTGAAGTTCGAGGGCGACCCCCTGGTGCACCGCATCGAGCTGAAGGGCATCGACTTCAAGGAGGACGGCAACATCCTGGGGC	AAA/AEEAA/EEEEEEEAEEAEEEE<AEEEEEEEEEAEEEAEAEEEEEEEE/EEEE/EEEEEEA/EEEEEEEEEAEEE/EEEEEEE/EAEEEEEE//EEEEAAAEEEEEEEEEAEE/AEEEEAEE<EEEAAEEAEE/<<A/AAAEEE/E/	0	86:A>C,95:A>C
NB501288_65_H3WN3BGXY:1:11112:16215:13300#ACGGTGGAGCGC/1	+	eGFP_recombinant\	21	CTGTTCACCGGGGTGGTGCCCATCCTGGTCGAGCTGGACGGCGACGTAAACGGCCACAAGTTCAGCGTGTCCGGCGAGGGCGAGGGCGATGCCACCTACGGCAAGCTGACCCTGAAGTTCATCTGCACCACCGGCAAGCTGCCCGTGCCC	AAAAAEEEEEEEEEEEEEEEEAEEEEEEEEEAEEEEE/EEEEEAEEEEEEEEEEEEEEEEEEEAEEEEEEEEEEEEAEEEEEEEEEEEEEEEA<EEEEEEEE<EEEEE<EEEEEEEE/EE/EEEEEAEAEEAAAA<EAAEEAA6AEEEA<	0
NB501288_65_H3WN3BGXY:1:11112:23893:13354#ACGGTGGAGCGC/1	+	eGFP_recombinant\	67	TAAACGGCCACAAGTTCAGCGTGTCCGGCGAGGGCGAGGGCGATGCCACCTACGGCAAGCTGACCCTGAAGTTCATCTGCACCACCGGCAAGCTGCCCGTGCCCTGGCCCACCCTCGTGACCACCCTGACCTACGGCGTGCAGTGCTTCA	/A/AA/EEE6EEAEEEAEEEEEEEEEAEEEEEEE/AAE/EEE/EEEEEE/EEEEAE/AEEEEE/EEEEAEAEE<EEEEE</AAEAE<EAEEE6AEAAAEEAAAEEE<E<</<AA6A<E//EAAAE<<A/EAA<6AA/EEAEEEAE<AAE/	0
NB501288_65_H3WN3BGXY:1:11112:10026:13364#ACGGTGGAGCGC/1	+	eGFP_recombinant\	218	CCGCTACCCCGACCACATGAAGCAGCACGACTTCTTCAAGTCCGCCATGCCCGAAGGCTACGTCCAGGAGCGCACCATCTTCTTCAAGGACGACGGCAACTACAAGACCCGCGCCGAGGTGAAGTTCGAGGGCGACACCCTGGTGAACCG	AAAAAEEEEEEAEEEEEEEEEEEEEEEEEEEEEEEEEEEEEEEEEEEEEEEEEEEEEEEEEEEEEEEEEEEEEEEEEEEEEEEEEEEEEEEEAEEEEAEEEEEEAE/EEAEAEEAE<EEEEE<<EE6<EEEEEEEEEAAAAEE/A/AAA/	0
NB501288_65_H3WN3BGXY:1:11112:17140:13781#ACGGTGGAGCGC/1	-	eGFP_recombinant\	3	GTGAGCAAGGGCGAGGAGCTGTTCACCGGGGTGGTGCCCATCCTGGTCGAGCTGGACGGCGACGTAAACGGCCACAAGTTCAGCGTGTCCGGCGAGGGCGAGGGCGATGCCACCTACGGCAAGCTGACCCTGAAGTTCATCTGCACCACC	66<A<EEA<<<</A<<E<EEA</<E<E/<AEEEAEEEEEEE<EEEEEEAEEEEEEEEEEEEAE<AEEEEEEEEAEA<AEEEEEEAAEEEAEEEAEEEAEEEEEEEEEEEEEEEEEEEEEEEEEEEEEEEEEEEEEE6EEEEEEEEAAAAA	0
NB501288_65_H3WN3BGXY:1:11112:19746:13861#ACGGTGGAGCGC/1	+	eGFP_recombinant\	539	CGACCACTACCAGCAGAACACCCCCATCGGCGACTGCCCCGTGCTGCTGCCCGACAACCACTACCTGAGCACCCAGTCCGCCCTGAGCAAAGACCCCAACGAGAAGCGCGATCACATGGTCCTGCTGGAGTTCGTGACCGCCGCCGGGAT	AAAAAEEEEEEEEEEE6EEEEEEEEEEAEEEE/EEEEEAAEEEEEEEEEEEEEEEEEEE/EEEEEEA/EEEEEEEEEEEAEEEEAAEEEEEE/EEEEAAEE/A<EEEEEAAEE<E/EEEEEAEAEEEAEEE<AAE/<EAEEEEAEEEEEE	0	34:G>T
NB501288_65_H3WN3BGXY:1:11112:6699:14001#ACGGTGGAGCGC/1	-	eGFP_recombinant\	127	TGACCCTGAAGTTCATCTGCACCACCGGCAAGCTGCCCGTGCCCTGGCCCACCCTCGTGACCACCCTGACCTACGGCGTGCAGTGCTTCAGCCGCTACCCCGACCACATGAAGCAGCACGACTTCTTCAAGTCCGCCATGCCCGAAGGCT	AEEAEEEAAE6<EEEEEAAEEEAEEEEAEEEEEEE<EA/AAEEEEAEEEEEAEEEEEEEEEEEEEEEEEEEEEEEEEEE<EEEEEEEEEEEEEAAEEEEEEEEEEEEEEEEEEEEEEEEEEEEEEEEEEEEEEEEEEEEEEEEEEAAAAA	0
NB501288_65_H3WN3BGXY:1:11112:19330:14433#ACGGTGGAGCGC/1	-	eGFP_recombinant\	17	GGAGCTGTTCACCGGGGTGGTGCCCATCCTGGTCGAGCTGGACGGCGACGTAAACGGCCACAAGTTCAGCGTGTCCGGCGAGGGCGAGGGCGATGCCACCTACGGCAAGCTGACCCTGAAGTTCATCTGCACCACCGGCAAGCTGCCCGT	<AEAA<<EEAEEEA</A<AAAAEEEEAE<<EEEEAEEE<EEE<AEEEEEEEEEEEAEEEAEEEEE/EEAEE/EAEAEEEEEEEEEEEEEEEEEEEEEEEEEEEEEEEEEEEEEEEEEEEEEEEEEEEEEEEEEEEEEEEEEEEEAAAAAA	0
NB501288_65_H3WN3BGXY:1:11112:18142:15120#ACGGTGGAGCGC/1	+	eGFP_recombinant\	450	GTCTATATCATGGCCGACAAGCAGAAGAACGGCATCAAGGTGAACTTCAAGATCCGCCACAACATCGAGGACGGCAGCGTGCAGCTCGCCGACCACTACCAGCAGAACACCCCCATCGGCGACGGCCCCGTGCTGCTGCCCGACAACCAC	AAAAAEEAEEEEEEEEEEEEEEEEEEEEEEEEEEEEEEEEEEAEE/EEEEEEEEEEEEEEEEEEEAEEEAAEEEEAEEAEEEEEEEEEEEEAE<<EEEEEEEEEE/AEAAEEEA<EEEEAE/AEEEA<AEA6AAAAEE<AA/<6A/EEA6	0
NB501288_65_H3WN3BGXY:1:11112:4653:15170#ACGGTGGAGCGC/1	+	eGFP_recombinant\	93	GGCGAGGGCGAGGGCGATGCCACCTACGGCAAGCTGACCCTGAAGTTCATCTGCACCACCGGCAAGCTGCCCGTGCCCTGGCCCACCCTCGTGACCACCCTGACCTACGGCGTGCAGTGCTTCAGCCGCTACCCCGACCACATGAAGCAG	AAAAAEEEEEEEEEEEEEEEEAEEEEEEEEEEEEEAEEEEEEEEEEEEEEEEEE/EEEEEEEEAAEEEEEEEEEEEAEEEEEEEAEEEEEEEA/EE<EEEEEEEEEAAEEEEEEEEAEEEEAA/AEAEE<AAAAAA/<A6EEEA6/AEE/	0
NB501288_65_H3WN3BGXY:1:11112:5633:15644#ACGGTGGAGCGC/1	-	eGFP_recombinant\	10	AGGGCGAGGAGCTGTTCACCGGGGTGGTGCCCATCCTGGTCGAGCTGGACGGCGACGTAAACGGCCACAAGTTCAGCGTGTCCGGCGAGGGCGAGGGCGATGCCACCTACGGCAAGCTGACCCTGAAGTTCATCTGCACCACCGGCAAGC	AAA6A6A<<EAA<AA/EEA<<E<EEEEAEEEEEEEEAEAEEAEAEEEEEEAEEEEE<EEEEEEEEEEEAEAEEEEEEEEEEEEEEEEEEEEEEEEEAEEEEEEEEEEEEEEEEEEEEEEEEEEEEEEEEEEEEEEEEEEEEEEEEAAAAA	0
NB501288_65_H3WN3BGXY:1:11112:14580:15972#ACGGTGGAGCGC/1	+	eGFP_recombinant\	31	GGGTGGTGCCCATCCTGGTCGAGCTGGACGGCGACGTAAACGGCCACAAGTTCAGCGTGTCCGGCGAGGGCGAGGGCGATGCCACCTACGGCAAGCTGACCCTGAAGTTCATCTGCACCACCGGCAAGCTGCCCGTGCCCTGGCCCACCC	AAAAAEEEEEEEEEEEEEEEEEEEEEEEEEEEE6EEEEEEEEEEEEEEEEEEEEEEEEEEEEEEEEEEEEEEEEEEEE/EEEEEEEEEEEEEEEEEEEAEEEEEEEEEEEEEEEEE<AE<AAEEEA/<EEEEAAAEEEAEEEEAAA<AA<	0
NB501288_65_H3WN3BGXY:1:11112:4994:16112#ACGGTGGAGCGC/1	+	eGFP_recombinant\	553	AGAACACCCCCATCGGCGACGGCCCCGTGCTGCTGCCCGACAACCACTACCTGAGCACCCAGTCCGCCCTGAGCAAAGACCCCAACGAGAAGAGCGATCACATGGTCCTGCTGGAGTTCGTGACCGCCGCCGGGATCACTCTCGGCATGG	/AA/AEEEEEEEEEEEEEEEEEEEAEEEEEEEEEEAE<EEEEAAEEEEEEEEEEEEEE6A/E6<AA6EE</AAEEEEEE/E/EAEEE/EEEE/EAE/EEE<A//AEAAA<6</<</EE</A</<<A</66<//<<A/<<A6<6<66<A//	0	92:C>A
NB501288_65_H3WN3BGXY:1:11112:23968:16389#ACGGTGGAGCGC/1	-	eGFP_recombinant\	66	GTAAACGGCCACAGGTTCAGCGTGTCCGGCGAGGGCGAGGGCGATGCCACCTACGGCAAGCTGACCCTGAAGTTCATCTGCACCACCGGCAAGCTGCCCGTGCCCTGGCCCACCCTCGTGACCACCCTGACCTACGGCGTGCAGTGCTTC	/6/<<A6EA/EEAAA<///6A6A<<A<<<EAAAAEEAE<<6EEEAAEE</AE</<AEE/EAEAE/E/6AAEE/<</EAEEEA///EEEAA/AAE/E/E/EEE6EEEEE/A/AEEEE/AE</66EA/EEAEE6EE6AAEE/AAAA//AAA/	0	136:A>G
NB501288_65_H3WN3BGXY:1:11112:12746:16557#ACGGTGGAGCGC/1	+	eGFP_recombinant\	475	AGAACGGCATCAAGGTGAATTTCAAGATCCGCCACAACATCGAGGACGGCAGCGTGCAGCTCGCCGACCACTACCAGCAGAACACCCCCATCGGCGACGGCCCCGTGCTGCTGCCCGACAACCACTACCTGAGCACCCAGTCCGCCCTGA	AAAAAEEEEEEEEEEEEEEEEEEEEEEEEEEEEEEEEEEEEEEEEEEEEEEEEEEEEEEEEEEEEE/AEEEEEEEEEEEEAEE<EEEEEEEAEEEEEEEEEEEEAEEEEAEEAAEAAEE</EEAEEEEEEE/EA<EEEEEEEAAAAEE</	0	19:C>T
NB501288_65_H3WN3BGXY:1:11112:15551:16917#ACGGTGGAGCGC/1	-	eGFP_recombinant\	509	CAACATCGAGAACGGCAGCGTGCAGCTCGCCGACCACTACCAGCAGAACACCCCCATCGGCGACGGCCCCGTGCTGCTGCCCGACAACCACTACCTGAGCACCCAGTCCGCCCTGAGCAAAGACCCCAACGAGAAGCGCGATCACATGGT	/EEA6<EAAAA<AAAAAEEAEEEEEEAEEEEAEAEE<EEEAEEAAAAEEAEEEEEAEEEEEEEEEEEEEEEEEEEEEEEEEEEEEEEEEEEEEEEEEEEEEEEEEEEEEEEEE/EEEEEEEEEEEEEEEEEEEEEEEEEEEEEEEAAAAA	0	139:G>A
NB501288_65_H3WN3BGXY:1:11112:22136:17051#ACGGTCGAGCGC/1	+	eGFP_recombinant\	528	GTGCAGCTCGCCGACCACTACCAGCAGAACACCCCCATCGGCGACGGCCCCGTGCTGCTGCCCGACAACCACTACCTGAGCACCCAGTCCGCCCTGAGCAAAGACCCCAACGAGAAGCGCGATCACATGGTCCTGCTGGAGTTCGTGACC	AAAAAEEEEEEEEEEAEEEEEEEEEEEEEEEEE<EEEEAEEAEEEEEEA<EEEE<EEEEAEEEE<A<E/EEEEEEAEE/EEEEAAEEEAAA<<AAEEEEAAEE<6/<<AE66AE//E/6<</AAEEEEEEE//6/AAEE///A//6A/AA	0
NB501288_65_H3WN3BGXY:1:11112:23350:17222#ACGGTGGAGCGC/1	-	eGFP_recombinant\	437	CAACAGCCACAACGTCTATATCATGGCCGACAAGCAGAAGAACGGCATCAAGGTGAACTTCAAGATCCGCCACAACATCGAGGACGGCAGCGTGCAGCTCGCCGACCACTACCAGCAGAACACCCCCATCGGCGACGGCCCCGTGCTGCT	/EEEEEEEEEEEEA6EEEEEEAA<EAEEAEEAEEEEEEEEEEEEEEEEEEEEEEEEEEEEEEEEEEEEEEEEEEEEEEEEAEEEEEEEEEEEEEEEEEAEEEEEEEEEEEEEEEEEEEEEEEEEEEEAEEEEEEEEEEEEEEEEEAAAAA	0
NB501288_65_H3WN3BGXY:1:11112:17103:17229#ACGGTGGAGCGC/1	+	eGFP_recombinant\	23	GTTCACCGGGGTGGTGCCCATCCTGGTCGAGCTGGACGGCGACGTAAACGGCCACAAGTTCAGCGTGTCCGGCGAGGGCGAGGGCGATGCCACCTACGGCAAGCTGACCCTGAAGTTCATCTGCACCACCGGCAAGCTGCCCGTGCCCTG	AAAAAAAE/EEEAEEEEEEEEEEEEEEEEEEEEEEEEEEEEEEAEEEAEEE/EEEE/E/E/AE<E/<EEEEEEEEEEA<E/EEE/6<E/EE/EEEEEE/A/EEAE<EE/AE<</E/EA<EE/A6/A<<A<A//<<EEEE/AAA/<//6A<	0
NB501288_65_H3WN3BGXY:1:11112:7993:17500#ACGGTGGAGCGC/1	+	eGFP_recombinant\	378	AAGGGCATCGACTTCAAGGAGGACGGCAACATCCTGGCGCACAAGCTGGAGTAAAACTACAACAGCCACAACGTCTATATCATGGCCGACAAGCAGAAGAAAGGCATCAAGGTGAACTTCAAGATCCGCCACAACATCGAGCACGGCAGC	A6AA6/EEAE6EEE/E/EA/EE////AEEAEA/AE///EEAAEE/AEA</E/A/6AAEAA//<E/A6/AA<</A<A//AEAAE/EEA//6/AAA/<</EAE//<E<EAAEAE6A<EEAA/AAE/<<6</66<<//6A<//A/<AA//A/<	0	37:G>C,53:C>A,101:C>A,141:G>C
NB501288_65_H3WN3BGXY:1:11112:6103:17588#ACGGTGGAGCGC/1	+	eGFP_recombinant\	318	TACAAGACCCGCGCCGAGGTGAAGTTCGAGGGCGACACCCTGGTGAACCGCATCGAGCTGAAGGGCATCGACTTCAAGGAGGACGGCAACATCCTGGGGCACAAGCTGGAGTACAACTACAACAGCCACAACGTCTATATCATGGCCGAC	AAAAAE6EEEEEEEEEEEEEEEEEEEEEEEEEEEAEEEEEEEEEEEAEEEEEEEEEEEEEEEEEEEAEEEEEEEEEEEEEEEEEEEEAEE/EEEEEEEEE/EEEEEEEEEEEEEEEEEEEE<E<EEEAA<EEEEEEEEEEEEEEEAAA</	0
NB501288_65_H3WN3BGXY:1:11112:20549:17898#ACGGTGGAGCGC/1	+	eGFP_recombinant\	341	GTTCGAGGGCGACACCCTGGTGAACCGCATCGAGCTGAAGGGCATCGACTTCAAGGAGGACGGCAACATCCTGGGGCACAAGCTGGAGTACAACTACAACAGCCACAACGTCTATATCATGGCAGACAAGCAGAAGAACGGCATCAAGGT	AAAAAEEEEAEEEA/EAAEAEEEE/EEEEEEEA/AE/E/EEAAEEEE<EE/EEEAA/EEAEEA//EE/<<AEEEEEE/AAAA/EEA/EE6E/AEEEEEA</6/A/AA/E/6</</<E<///EE/E/<AAE6<</AE<<AAAA/EA//EE<	0	123:C>A
NB501288_65_H3WN3BGXY:1:11112:22392:18486#ACGGTGGAGCGC/1	+	eGFP_recombinant\	251	CTTCAAGTCCGCCATGCCCGAAGGCTACGTCCAGGAGCGCACCATCTTCTTCAAGGACGACGGCAACTACAAGACCCGCGCCGAGGTGAAGTTCGAGGGCGACACCCTGGTGAACCGCATCGAGCTGAAGGGCATCGACTTCAAGGAGGA	AAAAAEEEEAEEEEEEEEEEEEEEEEEEEEEEEEEEEEEEEEEEEEEEEEEEEEEE/EE/EEEEEEEEEEAEE/EEEEEEEEEEEEAEAE/EEEEEAEEEE/E/AEEEE<EE/EEEEA/AEEA<AE<EEAEE<<A/AEE<EAE/AE<EE/	0
NB501288_65_H3WN3BGXY:1:11112:23424:18927#ACGGTGGAGCGC/1	-	eGFP_recombinant\	487	AGGTGAACTTCAAGATCCGCCACAACATCGAGGACGGCAGCGTGCAGCTCGCCGACCACTACCAGCAGAACACCCCCATCGGCGACGGCCCCGTGCTGCTGCCCGACAACCACTACCTGAGCACCCAGTCCGCCCTGAGCAAAGACCCCA	/<A/6/A6AAAAEEEAEEAEE<EAAAA/EEAAAAE/A/EEE6<EEEAE<EEEEEEEEEEEEEEEEEE<A/EAEEEAEE/EEEEEEEEEEE/EEAEE/EEAEEA<EEEEEEAEEEAEEEEEEEEEEAEEEEEAEEEEEEE6EEEEEA6AAA	0
NB501288_65_H3WN3BGXY:1:11112:7066:19601#ACGGTGGAGCGC/1	-	eGFP_recombinant\	221	CTACCCCGACCACATGAAGCAGCACGACTTCTTCAAGTCCGCCATGCCCGAAGGCTACGTCCAGGAGCGCACCATCTTCTTCAAGGACGACGGCAACTACAAGACCCGCGCCGAGGTGAAGTTCGAGGGCGACACCCTGGTGAACCGCAT	AEAAEEA<AEEEEEA6EE6EEAAAEAEEEEEEEEEEAAEEEAAE/<EAEEEAE/EEEEEEEEE<6EEEEEEEEAEE/AEE/EEA<AA<<EE/E/EEEEE6E/EE/EEE/EEAEAAEE/EAEEEEEEEEEEAEEEAEEEAEAEEEEAAAAA	0
NB501288_65_H3WN3BGXY:1:11112:21853:20100#ACGGTGGAGCGC/1	+	eGFP_recombinant\	94	GCGAGGGCGAGGGCGATGCCACCTACGGCAAGCTGACCCTGAAGTTCATCTGCACCACCGGCAAGCTGCCCGTGCCCTGGCCCACCCTCGTGACCACCCTGACCTACGGCGTGCAGTGCTTCAGCCGCTACCCCGACCACATGAAGCAGC	AAAAAEEEEEEEEEEAEEEE/EEE6EEEEEEEEEE6EAEEEEEEEEEEEEEEEAEE/EEEEEEEEEEEEEEEEE/EEEEEEEE/6EEEEEEE/EEAEEEEE<EEAEAEEEEEEEEEEEEEE</<<A6<//<AEE</EE<E<EE<<EE/A<	0
NB501288_65_H3WN3BGXY:1:11112:3519:20218#ACGGTGGAGCGC/1	-	eGFP_recombinant\	15	GAGGAGCTGTTCACCGGGGTGGTGCCCATCCTGGTCGAGCTGGACGGCGACGTAAACGGCCACAAGTTCAGCGTGTCCGGCGAGGGCGAGGGCGATGCCACCTACGGCAAGCTGACCCTGAAGTTCATCTGCACCACCGGCAAGCTGCCC	AE<<EAAEA/A/EAA<<<A<EEAAEEEAA<A/EEEEEEEEA/EEEAE<<EE<EEEEEEEEEEEEEAE/EEAEEEEA/AEEEEEAEEEAEEEEEEEEEEEEEEEEEEEEEEEEEEEEEEEAEEE/EEEEEEEEAEEEEEEEEEEEEAAAAA	0
NB501288_65_H3WN3BGXY:1:11112:14123:20236#ACGGTGGAGCGC/1	+	eGFP_recombinant\	132	CTGAAGTTCATCTGCACCACCGGCAAGCTGCCCGTGCCCTGGCCCACCCTCGTGACCACCCTGACCTACGGCGTGCAGTGCTTCAGCCGCTACCCCGACCACATGAAGCAGCACGACTTCTTCAAGTCCGCCATGCCCGAAGGCTACGTC	AAAAAEEEEEEEEEEEEEE<AEEEEEEEEEEEAEEEEAEEAEAEE/EEEEEEEEEEE/<EAE/AAEEE//EEAEE<AEEEEEE<EEEEEEA/EEEEE/A6<EE/EAA</A<A//A<AEEEEE/AEAEA/</AEEE6<6<<6<AAEA<A/6	0
NB501288_65_H3WN3BGXY:1:11201:19168:1056#ACGGTGGCGCGC/1	+	eGFP_recombinant\	231	CACATNAAGCAGCACGACTTCTTCAAGTCNNCNNNNNCCNNNNNNNNNNNNNNNNNNNNNNNNNNNNNNNNNNNNNNNNNNNGCAANTACNAGNNNCGCGCNGAGNTGAAGNTNGAGNGCGACNCNNNNNNNNNNNNNNNNNNNNNNNNN	A6AAA#EEEEEEEEEEAEEEEEEEEEEEE##E#####EE###########################################AAAE#EEE#EE###EEEEA#EEE#EEEEE#E#AEE#EAEEE#/#########################	0	5:G>N,29:C>N,30:G>N,32:C>N,33:A>N,34:T>N,35:G>N,36:C>N,39:G>N,40:A>N,41:A>N,42:G>N,43:G>N,44:C>N,45:T>N,46:A>N,47:C>N,48:G>N,49:T>N,50:C>N,51:C>N,52:A>N,53:G>N,54:G>N,55:A>N,56:G>N,57:C>N,58:G>N,59:C>N,60:A>N,61:C>N,62:C>N,63:A>N,64:T>N,65:C>N,66:T>N,67:T>N,68:C>N,69:T>N,70:T>N,71:C>N,72:A>N,73:A>N,74:G>N,75:G>N,76:A>N,77:C>N,78:G>N,79:A>N,80:C>N,81:G>N,86:C>N,90:A>N,93:A>N,94:C>N,95:C>N,101:C>N,…
NB501288_65_H3WN3BGXY:1:11201:22268:1348#ACGGTGGCGCGC/1	+	eGFP_recombinant\	302	CAAGGACGCCGGCAACTACAAGACCCGCGCCGAGGTGAAGTTCGAGGGCGACACCCTGGTGAACCGCATCGAGCTGAAGGGCATCGACTTCAAGGAGGACGGCAACATCCTGGGGCACAAGCTGGAGTACAACTACAACAGCCACAACGT	AAAAAEEE6E/EEEAEEEEEEEEEEAEEEAEEEEEEEEEEEEEEEEEEEEEEEE/EEEEEEEAEE<E<EEEEEEEEEEEAEEEEEE/EA<EEEEEEEEEEEEEEAEAEEAEEEEE<<AAAAE/AEEEEEA</AAA/</AEEA<<<<6<A/	0	8:A>C
NB501288_65_H3WN3BGXY:1:11201:9760:1547#ACGGTGGAGCGC/1	-	tdTomato_recombinant\	1213	ACCAGGCCCTGAAGCTGAAGGACGGCGGCCACTACCTGGTGGAGTTCAAGACCATCTACATGGCCAAGAAGCCCGTGCAACTGCCCGGCTACTACTACGTGGACACCAAGCTGGACATCACCTCCCACAACGAGGACTACACCATCGTGG	//EAAEEAAA<EE<A<AA<A/6AAEAA<<EEEEAEAAAEA<AEEAAEEEAEAEEE<EEEEAEEEEEEEEAEEEEAEEEEEEEEEEEEAEEEEEEEAEEE/EEE/EEAEEEEEAEEEEEEEAEEAEEEEEEEEEEAEEAEEEEEEEAAAAA	1
NB501288_65_H3WN3BGXY:1:11201:5146:1729#ACGGTGGCGCGC/1	-	eGFP_recombinant\	400	ACGCCAACATCCTGGGGCACAAGCTGGAGTACAACTACAACAGCCACAACGTCTATATCATCGCCGACAAGCAGAAGAACGGCATCAAGGTGAACTTCAAGATCCGCCACAACATCGAGGACGGCAGCGTGCAGCTCGCCGACCACTACC	/<A//E/EE/AA6/6//AE<A6AA///A/<EE/EEAEE/EA<//EEEEEE/EE/AEAEEEE//EEEEEAE/EEA/EEEEAE/EEEEE<</</E/EEAEEE/AEEA<EE/EEEE/EEE</EEEEEEE/A/AEEEEEAEEEEEEA66AAA66	0	88:G>C,146:G>C
NB501288_65_H3WN3BGXY:1:11201:7027:1991#ACGGTGGAGCGC/1	-	eGFP_recombinant\	103	AGGGCGATGCCACCTACGGCAAGCTGACCCTGAAGTTCATCTGCACCACCGGCAAGCTGCCCGTGCCCTGGCCCACCCTTGTGACCACCCTGACCTACGGCGTGCAGTGCTTCAGCCGCTACCCCGACCACATGAAGCAGCACGACTTCT	/AAAA<A6AEE/EEAA/<6AEA/E/AEEEEEEEEE/EEAE<EEEAEEE<EAEEAEEEEE/EEEEEEEAEAEEE6EEEEE/<EEE6EEEAEEEAEEAAE6AEEEAEEEEEEEEEEEEEEEEEEEEAEEEEEEEEEEEEEEEEEEEEAAAA/	0	70:C>T
NB501288_65_H3WN3BGXY:1:11201:7872:2141#ACGGTGGAGCGC/1	+	eGFP_recombinant\	411	CTGCGGCACAAGCTGGAGTACAACTACAACAGCCACAACGTCTATATCATGACCGACAAGCAGAAGAACGGCATCAAGGTGAACTTCAAGATCCGCCACAACATCGAGGACGGCAGCGTGCAGCTCGCCGACCACTACCAGAAGAACACC	AAA/AEE/E6EEEEEEE//EEEEAEEEE/E/EEEEAEEEE/EEEEEE6EEEEAAAE/A//6E///E<<AAAA/EEAE//EE</EEEEE/EEAEAA//<A<AEEEEEEE////E//<</////AA/<AA///6</6AAE<<A/6A//A/<<	0	3:G>C,51:G>A,141:C>A
NB501288_65_H3WN3BGXY:1:11201:9378:2403#ACGGTGGAGCGC/1	-	eGFP_recombinant\	8	CAAGGGCGAGGAGCTGTTCACCGGGGTGGTGCCCATCCTGGTCGAGCTGGACGGCGACGTAAACGGCCACAAGTTCAGCGTGTCCGGCGAGGGCGAGGGCGATGCCACCTACGGCAAGCTGACCCTGAAGTTCATCTGCACCACCGGCAA	/EEAAAEEA6<EEA6<A/EEEA<<6A6AEAEEEAEEEEEA</EEEEEAEEAEAEEEEEEEEEAEEEEEEEEEE<EEEEEEEEEEEEEEAEEEAEAEEEEEEEEEEEEEEEEEAEEEEEEEEEEEEEEEEEEEEEEEEEEEEEEEEAAAAA	0
NB501288_65_H3WN3BGXY:1:11201:6758:2717#ACGGTGGAGCGC/1	+	eGFP_recombinant\	182	CGTGACCACCCTGACCTACGGCGTGCAGTGCTTCAGCCGCTACCCCGACCACATGAAGCAGCACGACTTCTTCAAGTCCGCCATGCCCGAAGGCTACGTCCAGGAGCGCACCATCTTCTTCAAGGACGACGGCAACTACAAGACCCGCGC	AAAAAEEEEEEEEEEEEEEEEEEEEEEEEEEEEEEEEEEEEEEEEEEAEEEEEEEEEEEEEEEEEEEEEEEEEEEEEEAAEEEEEEAEEEEEEEEEEEEEEEEEAEEEEEAEEEEEEEEEEEEEEAAEEAAEAAEEEEEEAE<A<<A<<6	0
NB501288_65_H3WN3BGXY:1:11201:25606:2784#ACGGTGGAGCGC/1	+	eGFP_recombinant\	275	CTACGTCCAGGAGCGCACCATCTTCTTCAAGGACGACGGCAACTAGAAGACCCGCGCCGAGGTGAAGTTCGAGGGCGACACCCTGGTGAACCGCATCGAGCTGAAGGGCATCGACTTCAAGGAGGACGGCAACATCCTGGGGCACAAGCT	AAAAAEEE6EEEEEEEAEEEEEEEEEEEEEEEAEE/EEEEEEEEE/EEEEEEEEAEEEEEEEEEEEEEEAEAEEEEE/EEEAEEAEEEEEAA<E<EEE<EEEA/EEEEEEEEEEEAEAEEEE<EAEEEA6<<EE66<AE<EEEAE<EEA6	0	45:C>G
NB501288_65_H3WN3BGXY:1:11201:10924:2873#ACGGTGGCGCGC/1	+	eGFP_recombinant\	228	GACCACATGAAGCAGCACGACTTCTTCAAGTCCGCCATGCCCGAAGGCTACGTCCAGGAGCGCACCATCTTCTTCAAGGACGACGGCAACTACAAGACCCGCGCCGAGGTGAAGTTCGAGGGCGAGACCCTGGTGAACCGCATCGAGCTG	AA/A6AEE/AEEE6EEEE6EEEEEEEEEEEEAEE<E/EAE/EE/6EA<EEEEAE<E/EEEEEAA/<A/A<A<EA<<<<A<AE/E/EEAA/E/EAEEEE<6//AE6</AE<EA//EE6//AE/6///<<6<<//A//A6<///<<A//6</	0	125:C>G
NB501288_65_H3WN3BGXY:1:11201:11043:3280#ACGGTGGCGCGC/1	+	eGFP_recombinant\	65	CGTAAACGGCCACAAGTTCAGCGTGTCCGGCGAGGGCGAGGGCGATGCCACCTACGGCAAGCTGACCCTGAAGTTCATCTGCACCACCGGCAAGCTGCCCGTGCCCTGGCCCACCCTCGTGACCACCCTGACCTACGGCGTGCAGTGCTT	AAAAAEEEEEA/EEEEEEEEEEEEEE<EEEEEEEAEEAEAEEEEEAEEEEEEEEEEEAEEEEEEE/6E6E<EEEEE/EEEEEEEE/EEEAEEEEEAEAA<A<EEAEEEEE/EAE<AEE<<</EA/<EEEE/EA/AE/A6/<A<A/EEEAE	0
NB501288_65_H3WN3BGXY:1:11201:13349:3533#ACGGTGGCGCGC/1	+	eGFP_recombinant\	156	AAGCTGCCCGTGCCCTGGCCCACCCTCGTGACCACCCTGACCTACGGCGTGCAGTGCTTCAGCCGCTACCCCGACCACATGAAGCAGCACGACTTCTTCAAGTCCGCCATGCCCGAAGGCTACGTCCAGGAGCGCACCATCTTCTTCAAG	AAAAAEEEEEEEEEEEEEEEE/EEEEEEEE/EE/EEEEE/EEE/EEEEEEEEEEEEEEEE/EEEEE<<EEEEE/EEEAEEEEAEEAEE/EE/EEEEEEEAEEEEEAEEEEEEEEEAEEEEEAA<E<AAEE/EEEA/EA/EEAAEAAA<AA	0
NB501288_65_H3WN3BGXY:1:11201:12472:3589#ACGGTGGCGCGC/1	+	eGFP_recombinant\	566	CGGCGACGGCCCCGTGCTGCTGCCCGACAACCACTACCTGAGCACCCAGTCCGCCCTGAGCAAAGACCCCAACGAGAAGCGCGATCACATGGTCCTGCTGGAGTTCGTGACCGCCGCCGGGATCACTCTCGGCATGGACGAGCTGTACAA	AAAAAEEEEAEEEEEEEEEEEEEEEE6EA6EEEEE/EEEEEEE/EEEEEEEEEEEEEE/EEE/EE<EEEE<AEEEE/<EEEEE<EEEEEEEEEEEEEEEEEEEEEEEEE<EAEEEAEEEEEEEEEEEAEAAEA<EEEEAEAEEEEEEEAA	0
NB501288_65_H3WN3BGXY:1:11201:13407:4007#ACGGTGGAGCGC/1	+	eGFP_recombinant\	490	TGAACTTCAAGATCCGCCACAACATCGAGGACGGCAGCGTGCAGCTCGCCGACCACTACCAGCAGAACACCCCCATCGGCGACGGCCCCGTGCTGCTGCCCGACAACCACTACCTGAGCACCCAGTCCGCCCTGAGCAAAGACCCCAACG	AAA/AEEEEEEAEAEE/<EEEE6EEEEEEE6EEEEEAEEEEAEEAEEAEEEEEEE6E/EAAEEEA/EA/AEEEEEE<EEEA/A<E<E/6/EEEEEEEAEAAE///<AEAEE/AAEA/AAE<6A/6EA<AA</EEE</EEEA/6<AAEEA/	0
NB501288_65_H3WN3BGXY:1:11201:22260:5202#ACGGTGACGCGC/1	+	eGFP_recombinant\	478	ACGGCATCAAGGTGAACTTCAAGATCCGCCACAACATCGAGGACGGCAGCGTGCAGCTAGCCGACCACTACCAGCAGAACACCCCCATCGGCGACGGCCCCGTGCTGCTGCCCGACAACCACTACCTGAGCACCCAGTCCGCCCTGAGCA	AAAAAEAE66EEEE/AEAEE/EAE///E//A/EE/A/A/E/AEE/<E/EEE/EAE//A/E/AE///AAEEEEAE/A/EEEA///6//EA//A///6/E<</A///A/AE///AA//AEAA/AE/66<//A</6//<A<<6<6<6//////	0	58:C>A
NB501288_65_H3WN3BGXY:1:11201:12322:5213#ACGGTGGCGCGC/1	-	eGFP_recombinant\	89	GTCCGGCGAGGGCGAGGGCGATGCCACCTACGGCAAGCTGACCCTGAAGTTCATCTGCACCACCGGCAAGCTGCCCGTGCCCTGGCCCACCCTCGTGACCACCCTGACCTACGGCGTGCAGTGCTTCAGCCGCTACCCCGACCACATGAA	<EEAAAEAEAAAA<AAEEEAEEAEEEEEEEEEEEEEEEEEEEEEEEEEEEEEEEEEEEEEEEEEEEEEEEEEEEEEEAEEEEEEEEEEEEEEEEEEEEEEEEEEEEEEEEEEEEEEEEEEEEEEEEEEEEEEEEEEEEEEEEEEEAAAAA	0
NB501288_65_H3WN3BGXY:1:11201:15925:5328#ACGGTGGAGCGC/1	-	eGFP_recombinant\	8	TAAGGGCGAGGAGCTGTTCACCGGGGTGGTGCCCATCCTGGTCGAGCTGGACGGCGACGTAAACGGCCACAAGTTCAGCGTGTCCGGCGAGGGCGAGGGCGATGCCACCTACGGCAAGCTGACCCTGAAGTTCATCTGCACCACCGGCAA	/AAA<AAAEA<EEEAAAA/EAA<A6E<<A/EEEEEEEEEEEEEEEAAAEEEA6EEAEEAEEEAEEEEEEEEEEEAEEEEEEE<EEEEEAEEEAEAEAEEEEEEEEEEEEEEEEEEEEEEEEEEEEEEEEEEEEEEEEEEEEEEEEAAAAA	0	149:C>T
NB501288_65_H3WN3BGXY:1:11201:12729:6574#ACGGTGGAGCGC/1	+	eGFP_recombinant\	359	GGTGAACCGCATCGAGCTGAAGGGCATCGACTTCAAGGAGGACGGCAACATCCTGGGGCACAAGCTGGAGTACAACTACAACAGCCACAACGTCTATATCATGGCCGACAAGCAGAAGAACGGCATCAAGGTGAACTTCAAGATCCGCCA	AAAAAEEEEEEEEEEEEEEEEEEEEEEEEEEEEEEEEEEEEEEEEEEEEEEEEEEEEEEEEEEEEEEEEEEEEEEEEEEEEEEEEE/EEEEEEEEEE<EEEEEEEEEAAEEEEEEAEEEEEEEEEEEEEEEEE<AEAEEEEE6AAA<<A<	0
NB501288_65_H3WN3BGXY:1:11201:1462:6978#ACGGTGGAGCGC/1	-	eGFP_recombinant\	383	CATCGACTTCAAGGAGGACGGCAACATCCTGGGGCACAAGCTGGAGTACAACTACAACAGCCACAACGTCTATATCATGGCCGACAAGCAGAAGAACGGCATCAAGGTGAACTTCAAGATCCGCCACAACATCGAGGACGGCAGCGTGCA	<EEA<EAEEEEA<6A66AA6<<EEEAEEEAA6EEEEEEEAEEEEEEEEEEEEEEEEEEEAEEEEEEEEEEEEAEEEEEEEEEEEEEEEEEEEEAAEEAAEEEEEEEEEEEEEEEEEEEEEEEEEEEEEEEEEEEEEEEEEEEEEEAAAAA	0
NB501288_65_H3WN3BGXY:1:11201:19373:7336#ACGGTGGAGCGC/1	-	eGFP_recombinant\	158	GCTGCCCGTGCCCTGGCCCACCCTCGTGACCACCCTGACCTACGGCGTGCAGTGCTTCAGCCGCTACCCCGACCACATGAAGCAGCACGACTTCTTCAAGTCCGCCATGCCCGAAGGCTACGTCCAGGAGCGCACCATCTTCTTCAAGGA	<A<EEEEAA<EEA<AEEEEEEEEAEEEEEEEEEEEEEEEEEEEAEEEEAEEEEEEEAEEEEEEEEEEEEEEEEEEEEEEEEEEEEEEEEEEEEEEEEEEEEEEEEEEEEEEEEEEEEEEEEEEEEEEEEEEEEEEEEEEEEEEEEAAAAA	0
NB501288_65_H3WN3BGXY:1:11201:8008:7475#ACGGTGGCGCGC/1	-	eGFP_recombinant\	186	ACCACCCTGACCTACGGCGGGCAGGGCTTCAGCCGCTACCCCGAGCACATGAAGCAGCACGACTTCTTCAAGGCCGCCATGCCCGAAGGCTACGTCCAGGAGCGCACCATCTTCTTCAATGACGACGGCAACTACAAGACCCGCGCCGAG	//EAA</6///AE</AAA6/A<///<AA/E/<AE<<A<</AA<//E<<E/AA/<EAA//AAAEEA/EEEEEE/EEEE<AEEA/EEEEAAEEAEEAAE/EEEE/EEEEEEEEEEEE6EEE/AEEEEEAEEEEEEEEEEAEEEE6EEAAAAA	0	30:G>T,77:T>G,105:C>G,125:T>G,130:T>G
NB501288_65_H3WN3BGXY:1:11201:5351:8006#ACGGTGGCGCGC/1	+	eGFP_recombinant\	22	TGTTCACCGGGGTGGTGCCCATCCTGGTCGAGCTGGACGGCGACGTAAACGGCCACAAGTTCAGCGTGTCCGGCGAGGGCGAGGGCGATGCCACCTACGGCAAGCTGACCCTGAAGTTCATCTGCACCACCGGCAAGCTGCCCGTGCCCT	AAAAAEEEEEEAEEEEEEEEE/EEEEEEEEEEEEEE/EEEEE/EEEEE/EEEEEEEEEEEEEEEAEE/EEEAEEEEEEEEE/AEEEEEEEEEAEEEEEEEEEEEEEEAEEA<AEEEEEEEEEEEE/AA/<6<AEAAEEEAAAEAEEEAE/	0
NB501288_65_H3WN3BGXY:1:11201:13721:8292#ACGGTGGCGCGC/1	+	eGFP_recombinant\	49	TCGAGCTGGACGGCGACGTAAACGGCCACAAGTTCAGCGTGTCCGGCGAGGGCGAGGGCGATGCCACCTACGGCAAGCTGACCCTGAAGTTCATCTGCACCACCGGCAAGCTGCCCGTGCCCTGGCCCACCCTCGTGACCACCCTGCCCT	AAA/AEEEEEEEEEEAEEEEEEEEEEEEEEEEEEEEEEEEEEEEEEEEEEEEAE/EEEEEAEEEE<EEEEEEEEEEEEEAAEEEEA/EEEEEEEEEEEAEA/EAEEA<EEEEEAEAAEAEAAEAAAAE<EEAAEEAE<EE6AAAA</<</	0	146:A>C
NB501288_65_H3WN3BGXY:1:11201:14251:8536#ACGGTGGAGCGC/1	-	eGFP_recombinant\	37	GGCCCATCCTGGTCGAGCTGGACGGCGACGTAAACGGCCACAAGTTCAGCGTGTCCGGCGAGGGCGAGGGCGATGCCACCTACGGCAAGCTGACCCTGAAGTTCATCTGCACCACCGGCAAGCTGCCCGTGCCCTGGCCCACCCTCGTGA	/AEEAA/EEEAAAAAEEEAA<A<<AA<EEEEEEEEEEEEEEAAEEEEEEEE<EAEEE<EEEEEEEEEEEEEEEEEEEEEEEEEEEEEEEEEEEAEEEEEEEEEEEEEEEEEEEEEEEEEEEEEEEEEEEEEEEEEEEEEEEEEEEAAAAA	0	149:T>G
NB501288_65_H3WN3BGXY:1:11201:9002:8546#ACGGTGGCGCGC/1	-	eGFP_recombinant\	445	ACAACGTCTATATCATGGCCGACAAGCAGAAGAACGGCATCAAGGTGAACTTCAAGATCCGCCACAACATCGAGGACGGCAGCGTGCAGCTCGCCGACCACTACCAGCAGAACACCCCCATCGGCGACGGCCCCGTGCTGCTGCCCGACA	/AA6A6<E/EEEEAE/A<AA<<EA6<A<<EEAEEA/EEE/EEEE<EEEEEEAAEEEEEEEEEEEEEEEEAEEEAAEE<EEEEEE<<EEEEEEEEEAEEEEEEEEEEEEEEEEEEEEEEEEEEEEEEEEEEEEEEEEEEEEEEEEEAAAAA	0
NB501288_65_H3WN3BGXY:1:11201:13820:8557#ACGGTGGCGCGC/1	-	eGFP_recombinant\	511	ACATCGAGGACGGCAGCGTGCAGCTCGCCGACCACTACCAGCAGAACACCCCCATCGGCGACGGCCCCGTGCTGCTGCCCGACAACCACTACCTGAGCACCCAGTCCGCCCTGAGCAAAGACCCCAACGAGAAGCGCGATCACATGGTCC	EA<EEEEA6AEEEEEEEAEEEEEE<EAEEEEEEEEEEEEEAEEAEEEEEEEEEEEEEEEEEEEEEEEEEAEEAEE<EEEEEEEEEEEEEEEEEEAEEEEEEEEEEEEEEEEEEEEEEEEEEEEEEEEEEEEEEEEEEEEEEEEEEAAAAA	0
NB501288_65_H3WN3BGXY:1:11201:10150:8710#ACGGTGGAGCGC/1	+	eGFP_recombinant\	226	CCGACCACATGAAGCAGCACGACTTCTTCAAGTCCGCCATGCCCGAAGGCTACGTCCAGGAGCGCACCATCTTCTTCAAGGACGACGGCAACTACAAGACCCGCGCCGAGGTGAAGTTCGAGGGCGACACCCTGGTGAACCGCATCGAGC	AAAAAAEEEEEEEAEEEEEEEEEEEEEEEEEAEEAEAAEEEEEEEAEEEEEEAEAEEEEEAAEEEEEEEEE/EEEEA<EAEAAEEEEEEAAAEEEEAEAE<<E<EAA///AEEEE<EEEEEE</EE6A6666A//AA<AAAAAAEA66A<	0
NB501288_65_H3WN3BGXY:1:11201:24478:8831#ACGGTGGAGCGC/1	+	eGFP_recombinant\	345	GAGGGCGACACCCTGGTGAACCGCATCGAGCTGAAGGGCATCGACTTCAAGGAGGACGGCAACATCCTGGGGCACAAGCTGGAGTACAACTACAACAGCCACAACGTCTATATCATGGCCGACAAGCAGAAGAACGGCATCAAGGTGAAC	AAAAAEEAEEEEEEEEEEE/EEEEEEEEEEEEEEEEEEEEEEEEEEEEEEEEEEEEEEEEEEEEEEEEEEEEEAE/EEEEEEEAEEEE/EEEEEEEEEAEEEE<EEEEEEEEEEEEEEEAE<EEEEAEEEEE/AEEEE<EAA<EAAE6<<	0
NB501288_65_H3WN3BGXY:1:11201:16020:9003#ACGGTGGCGCGC/1	+	eGFP_recombinant\	217	GCCGCTACCCCGACCACATGAAGCAGCACGACTTCTTCAAGTCCGCCATGCCCGAAGGCTACGTCCAGGAGCGCACCATCTTCTTCAAGGACGACGGCAACTACAAGACCCGCGCCGAGGTGAAGTTCGAGGGCGACACCCTGGTGAACC	AAAAAEAEEEAEEEEEEEEEEEEEEEEEEE6EEEEEEEEEEEEEEEEEEEEAAEEEEEEEEAEE<EEEE/EEEEEEEEEEEEAEEEEEEEEEEEEEEEEEEEEEEEE/E<EEEEA<<AEEEEEEE6E<A/<6/<A<<AAAE/AAE/6<A<	0
NB501288_65_H3WN3BGXY:1:11201:26768:9034#ACGGTGGAGCGC/1	-	eGFP_recombinant\	330	GCCGAGGTGAAGTTCGAGGGCGACACCCTGGTGAACCGCATCGAGCTGAAGGGCATCGACTTCAAGGAGGACGGCAACATCCTGGGGCACAAGCTGGAGTACAACTACAACAGCCACAACGTCTATATCATGGCCGACAAGCAGAAGAAC	/<<6EAAA<EAEA/E<AAA<<<EAEAA<EAAEAEE/AAE/<<EEEA<<A<<AAEE/EAEEEEEEEEEAAEAAE/EEEAEEEEEAEEEEEEEEAEEEEEAEEAEEEEEEEEEE6EEEEEEEE6EAEEEEEAEEEEAEEAEEAAE6EAAA/A	0
NB501288_65_H3WN3BGXY:1:11201:6541:9065#ACGGTGGAGCGC/1	+	eGFP_recombinant\	296	CTTCTTCAAGGACGACGGCAACTACAAGACCCGCGCCGAGGTGAAGTTCGAGGGCGACACCCTGGTGAACCGCATCGAGCTGAAGGGCATCGACTTCAAGGAGGACGGCAACATCCTGGGGCACAAGCTGGAGTACAACTACAACAGCCA	AAAAAEEEEEEEEEAEEEEEEEEEEEEEEEEEEEEEEEEEEEEAEEEEEEEEEEEEEEEEEEEEEEEEEEEEEEEEEEEEEEAEEEEEEEEEEEEEEEEEEEEEEEEEEEEEEEEEEEEEEEEE<EEEEEEEEEEEEEEEEEEEEEEEA/	0
NB501288_65_H3WN3BGXY:1:11201:23912:9643#ACGGTGGAGCGC/1	-	eGFP_recombinant\	535	TCGCCGACCACTACCAGCAGAACACCCCCATCGGCGACGGCCCCGAGCTGCTGCCCGACAACCACTACCTGAGCACCCAGTCCGCCCTGAGCAAAGACCCCAACGAGAAGCGCGATCACATGGTCCTGCTGGAGTTCGTGACCGCCGCCG	/<AEA<A<EEE<<EEA6A/<<A<6EEEEEEEEEEAEEAEEEEEEE/EEEEA<EAEEEEEEEEEEEE/EEE6AEEEEEEAE/EEEEEEEEEEEEEAEEEEEEEEEEEEEEEEEEEEEEEEEEEE/EEEEEEEEEEAEEEEEEEEEEAAAAA	0	104:T>A
NB501288_65_H3WN3BGXY:1:11201:11560:9707#ACGGTGGAGCGC/1	-	eGFP_recombinant\	148	CCACCGGCAAGCTGCCCGTGCCCTGGCCCACCCTCGTGACCACCCTGACCTACGGCGTGCAGTGCTTCAGCCGCTACCCCGACCACATGAAGCAGCACGACTTCTTCAAGTCCGCCATGCCCGAAGGCTACGTCCAGGAGCGCACCATCT	/AAE/AEEAE<AAEEEEA</A<<AAEEEEEAEEEEA/EEEAEEEEEAEEAEEEEEEEEEAEEEEEE/EEEEAEEEEEEEEEEEEEEEEEEEEEEEEEEEEEEEEEEEEEEEEEEEEEEEEEEEEEEEEEEEEEEEEEAEEEEEEEAAAAA	0
NB501288_65_H3WN3BGXY:1:11201:7024:9996#ACGGTGGAGCGC/1	-	eGFP_recombinant\	279	GTCCAGGAGCGCACCATCTTCTTCAAGGACGACGGCAACTACAAGACCCGCGCCGAGGTGAAGTTCGAGGGCGACACCCTGGTGAACCGCATCGAGCTGAAGGGCATCGACTTCAAGGAGGACGGCAACATCCTGGGGCACAAGCTGGAG	AEAEAAAA<A<EEAAEEEEEEAEEEEAEEEAEEAAEEEEEEEE<EEEEEEEAEEAEEEEEEE<EAEEEEEEEAEEEEEEEEEAEEEEEEEEEEEEEEEEEEEEEEEEEEEEEEEEEEEEEEEEEEEEEEEAEEEEEEEEEEEEEEAAAAA	0
NB501288_65_H3WN3BGXY:1:11201:23096:10165#ACGGTGGAGCGC/1	-	eGFP_recombinant\	336	GCGAAGTTCGAGGGCGACACCCTGGTGAACCGCATCGAGCTGAAGGGCATCGACTTCAAGGAGGACGGCAACATCCTGGGGCACAAGCTGGAGTACAACTACAACAGCCACAACGTCTATATCATGGCCGACAAGCAGAAGAACGGCATC	6/AA////6/EAA<</6AA//<AEA/</A///EEAAEEE<E<EEE/<EAEAAEEEEEEE6EE<<E/EEEEEE/EEAEE<E<EEEEEEEEEEEE/EEEEEEEEE//</AEEEE//EEE6EEEEEEEEAE/EEEE/EEEEEAEAEEEAAAAA	0	148:T>C
NB501288_65_H3WN3BGXY:1:11201:10260:10500#ACGGTGGCGCGC/1	-	eGFP_recombinant\	551	GCAGAACACCCCCATCGGCGACGGCCCCGTGCTGCTGCCCGACAACCACTACCTGAGCACCCAGTCCGCCCTGAGCAAAGACCCCAACGAGAAGCGCGATCACATGGTCCTGCTGGAGTTCGTGACCGCCGCCGGGATCACTCTCGGCAT	/6AAE/AAEEEEAA<A6AEAEEAAEEEEE<EEE<EEAEEEAEEEEEEEE/EEEEAE/EAEEEEE/EEEEEEEEEEEEEE<AEEEEEEEEEEE/AEEEEEEEEEEEEEEEEEEEEEEEEEEEEAEEEEEEEEAEEEEE6EEEEEEEAAAAA	0
NB501288_65_H3WN3BGXY:1:11201:19609:10971#ACGGTGGCGCGC/1	+	eGFP_recombinant\	132	CTGAAGTTCATCTGCACCACCGGCAAGCTGCCCGTGCCCTGGCCCACCCTCGTGACCACCCTGACCTACGGCGTGCAGTGCTTCAGCCGCTACCCCGACCACATGAAGCAGCACGACTTCTTCAAGTCCGCCATGCCCGAAGGCTACGTC	AAAAAEEAEEEEEEEEEEEE<AEEEEEEEAAEEEEEEEEEEEEEE/EEE</E/EA/E/EEEEEEEEEEEEEEEEAEEEEEEEEEAEAEEEEEEEEEE<EEEEEA<//EEAEE<AAEEE<6EEEEEEEA<<A<EEE</AA<</AEEEAEE<	0
NB501288_65_H3WN3BGXY:1:11201:26650:11048#ACGGTGGCGCGC/1	+	eGFP_recombinant\	98	GGGCGAGGGCGATGCCACCTACGGCAAGCTGACCCTGAAGTTCATCTGCACCACCGGCAAGCTGCCCGTGCCCTGGCCCACCCTCGGGACCACCCTGACCTACGGCGTGCAGTGCTTCAGCCGCTACCCCGACCACATGAAGCAGCACGC	AAAAAEEEEEEAEEEE/AAEEEEEEE/EEEE/EAEAEEAEEE<<EAEEAEEA<E<EEEEAAEEEAEEEAEEEEEAAEEE/AEE/AA/E/E<AEEE<E/EEEEEEE/AAEA</E<E/EEAEEEE<A/AEEA<EE/<</A<//AE/<</AA6	0	86:T>G,149:A>C
NB501288_65_H3WN3BGXY:1:11201:18112:11233#ACGGTGGCGCGC/1	+	eGFP_recombinant\	5	GAGCAAGGGCGAGGAGCTGTTCACCGGGGTGGTGCCCATCCTGGTCGAGCTGGACGGCGACGTAAACGGCCACAAGTTCAGCGTGTCCGGCGAGGGCGAGGGCGATGCCACCTACGGCAAGCTAACCCTGAAGTTCATCTGCACCACCGG	AAAAAEEEEEEEEEEEEEAAEEEEEEEEEEEEEEE/<EAEEEEEEEEEEEEEEE<AEEEAEEEEE/EEEEEEEEEEEEAE/AE/E<EAEEEEEEEEEEEEEEEE/EEEE<AEE/EEEEEEEEEEAAAEEA<//<A/<<<EEA<E6/<AAA	0	123:G>A
NB501288_65_H3WN3BGXY:1:11201:4282:11409#ACGGTGGAGCGC/1	+	eGFP_recombinant\	485	CAAGGTGAACTTCAAGATCCGCCACAACATCGAGGACGGCAGCGTGCAGCTCGCCGACCACTACCAGCAGAACACCCCCATCGGCGACGGCCCCGTGCTGCTGCCCGACAACCACTACCTGAGCACCCAGTCCGCCCTGAGCAAAGACCC	AAAAAEEEEEEEEEEEEEEEEEEEEEEEEEEEEEEEEEEEEEEEEEEEEEEAAEEE/EEAEEEEEEEEEEEAEEEEEEAEEEEEEEEEEEEEEAEEEEEEAEEEAEE<EEAEEEEEEEEEE<EEEEEEAEEEAAA<AEA<EEEEAE6AA6	0
NB501288_65_H3WN3BGXY:1:11201:17017:11558#ACGGTGGAGCGC/1	-	eGFP_recombinant\	230	CCACATGAAGCAGCACGACTTCTTCAAGTCCGCCATGCCCGAAGGCTACGTCCAGGAGCGCACCATCTTCTTCAAGGACGACGGCAACTACAAGACCCGCGCCGAGGTGAAGTTCGAGGGCGACACCCTGGTGAACCGCATCGAGCTGAA	AEE<AA/EEEEAEEEEEE<EE/EEAEA/AEEEEEEEEE<E/EEEEEAEEEEEEEEEEEAEEEEEEAEEEEEEEEA/6EEEEE<<EEEEEEEEEAEE/AEE<EE6E//EEEEE/EEEEEEEEEE/EEAEEEEEAEEE/AEEEEEEEAAAAA	0
NB501288_65_H3WN3BGXY:1:11201:7487:11939#ACGGTGGAGCGC/1	+	eGFP_recombinant\	126	CTGACCCTGAAGTTCATCTGCACCACCGGCAAGCTGCCCGTGCCCTGGCCCACCCTCGTGACCACCCTGACCTACGGCGTGCAGTGCTTCAGCCGCTACCCCGACCACATGAAGCAGCACGACTTCTTCAAGTCCGCCATGCCCGAAGGC	AA6AAAAEAEEEEE/EEAEEAEE/EAAA/AEEEAEEAAEEEEEEEAAEEE<AAEE6<AEEAEEAEAEEEEEA<EE</AEEEEEAEEEEEEEAEEEE<A6<<6AE/AE6EE/EEAE//<///<//AA6EAAEEE/A<<AEEAA<6AEEEE<	0
NB501288_65_H3WN3BGXY:1:11201:5078:12164#ACGGTGGCGCGC/1	-	eGFP_recombinant\	395	GGAGGACGGCAACATCCTGCGTCACAAGCTGGAGTACAACTACAACAGCCACAACGTCTATATCATGGCCGACAAGCAGAAGAACGGCATCAAGGTGAACTTCAAGATCCGCCACAACATCGAGGACGGCAGCGTGCAGCTCGCCGACCA	AAEEEEA/AEEAAAEEAAA/E<EAAAE<E<EEEE/EAEEEEEEEAEE<EEEEE<EEEEEEEEEE<AA/EEEEEEEEEEEEEEEEEEEEEEEEEE</EE/EEEEEEEEEEEEEEAEEEEEEEAEA/EEEEEEEEE/EEEEEEEEEEAAAAA	0	128:G>T,130:G>C
NB501288_65_H3WN3BGXY:1:11201:5826:12474#ACGGTGGAGCGC/1	+	eGFP_recombinant\	450	GTCTATATCATGGCCGACAAGCAGAAGAACGGCATCAAGGTGAACTTCAAGATCCGCCACAACATCGAGGACGGCAGCGTGCAGCTCGCCGACCACTACCAGCAGAACACCCCCATCGGCGACGGCCCCGTGCTGCTGCCCGACAACCAC	AAAAAEEEEEEEEEEEEEEEEEEEEEEE6EEEEEEEEEEEEEEEEEEEEEEAEEAEEEAEEAAEEEEAEEEAEEE<EEEEEE/EEEEEEEAEEEEEEEEE<EEEEE/E<EEA6EEE<AAEEAAA6<6<AAAEEEEAEE<A<</<A<AEE<	0
NB501288_65_H3WN3BGXY:1:11201:23998:13199#ACGGTGGCGCGC/1	-	eGFP_recombinant\	449	CGTCTATATCATGGCCGACAAGCAGAAGAACGGCATCAAGGTGAACTTCAAGATCCGCCACAACATCGAGGACGGCAGCGTGCAGCTCGCCGACCACTACCAGCAGAACACCCCCATCGGCGACGGCCCCGTGCTGCTGCCCGACAACCA	6AEAEEAEEEE6AAA<6A/EEAEEEAEE<AEAA/EE/EEEEEEEEEEEEEEEEEEEEEEEE<EEEEEEEEAEEEEEA<EE/EEEEEAEAEE<EEEEEAEEEEEEEEEEEEEEAEEEEEEEEEEEEAEEEEE/EEAEEEEEEEEEEAAAAA	0
NB501288_65_H3WN3BGXY:1:11201:11516:13333#ACGGTGGAGCGC/1	-	eGFP_recombinant\	446	CAACGTCTATATCATGGCCGACAAGCAGAAGAACGGCATCAAGGTCAACTTCAAGATCCGCCACAACATCGAGGACGGCAGCGTGCAGCTCGCCGACCACTACCAGCAGAACACCCCCATCGGCGACGGCCCCGTGCTGCTGCCCGACAA	<EAEEEEAEEEEAE</</A/AEEEEEAEEE<EEA/6EE<EEEAA//<EEEEEEE/EAEEAEEEEEEEAAEE//EEEE/EEEEE<EEEEEAEEEEAEEEEEEEEEE<EEEEEEEEEEEAEEEEEEEAEEEEEEEE/EEEEEEEEEEAAAAA	0	104:G>C
NB501288_65_H3WN3BGXY:1:11201:10897:13780#ACGGTGGAGCGC/1	-	eGFP_recombinant\	167	GCCCTGGCCCACCCTCGTGACCACCCTGACCTACGGCGTGCAGTGCTTCAGCCGCTACCCCGACCACATGAAGCAGCACGACTTCTTCAAGTCCGCCATGCCCGAAGGCTACGTCCAGGAGCGCACCATCTTCTTCAAGGACGACGGCAA	A</EEAE<A/AAEAAAAA<EE<E<A<AAEE<AA<6<<//A/EEEAEE/EAE<<6EEEEE<EAE//<AEEEE</EEEEEEEEAAE/EEEEAAEA//EEEEEE/AEAAAEEEEEEEEAEE<EEEEAEEEEEEEEAEEEEEEEEEEEEAAAA/	0
NB501288_65_H3WN3BGXY:1:11201:16957:13933#ACGGTGGCGCGC/1	+	eGFP_recombinant\	344	CGAGGGCGACACCCTGGTGAACCGCATCGAGCTGAAGGGCATCGACTTCAAGGAGGACGGCAACATCCTGGGGCACAAGCTGGAGTACAACTACAACAGCCACAACGTCTATATCATGGCCGACAAGCAGAAGAACGGCATCAAGGTGAA	AAAAAEEE6EAEEEEEEEEEEEEEEEEEEEEEEEEEEEEEEEEEEEEEEEEEEEEE/EEEE/EEEEEEEEEEEEEEEEEEEEEEEEEEEEEEEEEEE<EEEEEEEAEEEEEEEEEEEEEEAE/EEEEAEEAE<AEAAEEEEAEEEAE<<<	0
NB501288_65_H3WN3BGXY:1:11201:23303:14119#ACGGTGGAGCGC/1	+	eGFP_recombinant\	489	GTGAACTTCAAGATCCGCCACAACATCGAGGACGGCAGCGTGCAGCTCGCCGACCACTACCAGCAGAACACCCCCATCGGCGACGGCCCCGTGCTGCTGCCCGACAACCACTACCTGAGCACCCAGTCCGCCCTGAGCAAAGACCCCAAC	AAAAAEEEEEEEEEEEEEEEEEEEEEEEEEEEEEEEEEEEEEEEEEE<EEEE<AEEEEEEEEEEEEEEEAEEE<AEEEEE<EEEEEEE<AEEEEEEEEEE<AE<EE/AA/EEEEAEE<EEEEEEEEEAA<<A<AAEEEE6AA/<A<AAE<	0
NB501288_65_H3WN3BGXY:1:11201:21712:14239#ACGGTGGAGCGC/1	+	eGFP_recombinant\	114	ACCTACGGCAAGCTGACCCTGAAGTTCATCTGCACCACCGGCAAGCTGCCCGTGCCCTGGCCCACCCTCGTGACCACCCTGACCTACGGCGTGCAGTGCTTCAGCCGCTACCCCGACCACATGAAGCAGCACGACTTCTTCAAGTCCGCC	AAAAAEEEEEEEEEEEEAEEEEEEEEEEEEEEEEEEEEEEEEEEEAEEEEEEEEEAEEEEEEEAEAEEAEEEEEE/EEEEEEEEEEEEEAEE<EEEEEEEEEEEAEEEEAAEAEEEEE/AAEEEEEEE<A<AA/AAEAEE<<AA<<6<A/	0
NB501288_65_H3WN3BGXY:1:11201:4033:14393#ACGGTGGAGCGC/1	-	eGFP_recombinant\	316	ACTACAAGACCCGCGCCGAGGTGAAGTTCGAGGGCGACACCCTGGTGAACCGCATCGAGCTGAAGGGCATCGACTTCAAGGAGGACGGCAACATCCTGGGGCACAAGCTGGAGTACAACTACAACAGCCACAACGTCTATATCATGGCCG	EEEEEEEEEEEAAA<AAAE<<EAEEEEEEAEA<<AAEEEEEEE6EEEEEEEEEEEEEEEEEEEEEAEEEEEAEEEEEEEEEEAEEE<EAEEEEEEEEA<EEEEEEEEAEAEEEEEEEEEEEEEEEEEEEEEEEEEEEEEEEEEEEAAAAA	0
NB501288_65_H3WN3BGXY:1:11201:22749:14454#ACGGTGGCGCGC/1	-	eGFP_recombinant\	475	AGAACGGCAGCAAGGTGAACTTCAAGATCCGCCACAACATCGAGGACGGCAGCGTGCAGCTCGCCGACCACTACCAGCAGAACACCCCCATCGGCGACGGCCCCGTGCTGCTGCCCGACAACCACTACCTGAGCACCCAGTCCGCCCTGA	//</A//AA6AA</<6<6EE/AAEEA/<<<E/A<EEAE<EAA/AAEAA<EAEEAEEEEA//EAAE</EEAEEEEAAEEEAEEEA/EE<AEEE6EEEEEEEEEEEEEEEEEEEEEEEEEEEEEEEEAEEEE/EEEEEEEAEEEEEEAAAAA	0	140:T>G
NB501288_65_H3WN3BGXY:1:11201:14233:14873#ACGGTGGAGCGC/1	-	eGFP_recombinant\	113	GATCTACGGCAAGCTGACCCTGAAGTTCATCTGCACCACCGGCAAGCTGCCCGTGCCCTGGCCCACCCTCGTGACCACCCTGACCTACGGCGTGCAGTACTTCAGCCGCTACCCCGACCACATGAAGCAGCACGACTTCTTCAAGTCCGC	AE/<AAA/AEAEAEEEEEEE<AAE</AEE<EEEAEEEEEEAAEEEEE/AEEE</EEEEE<AEEEEEA//E/EEEE6EEEEEEEEEEE/6AEEEEAEEEEEEEEEEAEEEEEEEEEEEEEEEEAE/EEEEEEEEEEEE66EEEEEEAAAAA	0	51:G>A,147:C>T,149:C>G
NB501288_65_H3WN3BGXY:1:11201:14768:15418#ACGGTGGAGCGC/1	+	eGFP_recombinant\	93	GGCGAGGGCGAGGGCGATGCCACCTACGGCAAGCTGACCCTGAAGTTCATCTGCACCACCGGCAAGCTGCCCGTGCCCTGGCCCACCCTCGTGACCCCCCTGACCTACGGCGTGCAGTGCTTCAGCCGCTACCCCGACCACATGAAGCAG	6/AAAEEEE6E/AEEEEAEE</EEEEEEAEAAAEEAE//E/E/AE<EE<E<EE<//A///E<<//EEEEEA<EE<EAAEEEEAE///EEE/EEEE//A/E/A/AA/AE/EEAE/E<EE///A6///A/</<A/AA//6AE////6<A/6/	0	96:A>C
NB501288_65_H3WN3BGXY:1:11201:12649:15740#ACGGTGGCGCGC/1	+	eGFP_recombinant\	74	CCACAAGTTCAGCGTGTCCGGCGAGGGCGAGGGCGATGCCACCTACGGCAAGCTGACCCTGAAGTTCATCTGCACCACCGGCAAGCTGCCCGTGCCCTGGCCCACCCTCGTGACCACCCTGACCTACGGCGTGCAGTGCTTCAGCCGCTC	AAAAAEEEEEEEEEEEEEEEEEEEEEEEEEEEE<EAEEEE/EEE/EEEEEEEEEE/EEAAEEEAEEE/EAEAE/EAEEEEEEEEEEEEEE<EEE<EEEEAEEE//AAEE<EEA<<<AEEEA/AAEAAAEAAEE<AE<AA<AA/AAA<A</	0	149:A>C
NB501288_65_H3WN3BGXY:1:11201:21820:16197#ACGGTGGCGCGC/1	-	eGFP_recombinant\	433	ACTACAACAGCCACAACGTCTATATCATGGCCGACAAGCAGAAGAACGGCATCAAGGTGAACTTCAAGATCCGCCACAACATCGAGGACGGCAGCGTGCAGCTCGCCGACCACTACCAGCAGAACACCCCCATCGGCGACGGCCCCGTGC	/EEE/EEAAAEEA/EEEEEEEEEEEEAA<AEAAEA<EEEEEEEEEEEEEAE<AEEAAAAEEAEEEEEAEEEAE/EEAE<EE/AE6/<<EAEEEEEEA/EEEEAEEEEEEEEEE/EEEEEEAAE6EEEEEEEEEEEEEEAEEEEEEAAAAA	0
NB501288_65_H3WN3BGXY:1:11201:5860:17111#ACGGTGGAGCGC/1	+	eGFP_recombinant\	260	CGCCATGCCCGAAGGCTACGTCCAGGAGCGCACCATCTTCTTCAAGGACGACGGCAACTACAAGACCCGCGCCGAGGTGAAGTTCGAGGGCGACACCCTGGTGAACCGCATCGAGCTGAAGGGCATCGACTGCAAGGAGGACGGCCACAG	AAAAAEEEEEE/EEEEEA<EEEAEEEEAEEE/EEAEEEEEEEAAEAEEEEAEEE/AAEE6/A<A<EEEEEEEEEAEEAE/<EEEEEA/EAE////EAEEEE<///AEEAAEAE/A/AA/E</EA<EA</////AE/A6AA<<EEE//6//	0	131:T>G,145:A>C,149:T>G
NB501288_65_H3WN3BGXY:1:11201:3383:17558#ACGGTGGCGCGC/1	-	eGFP_recombinant\	222	TACCCCGACCACATGAAGCAGCACGACTTCTTCAAGTCCGCCATGCCCGAACGCTACGTCCAGGAGCGCACCATCTTCTTCAAGGGCGACGGCAACTACAAGACCCGCGCCGAGGTGAAGTTCGAGGGCGACACCCTGGTGAACCGCATC	/E<EEA/</A6<//6/</<6/A</6<E/E</EA/A6/<E<EEE/AEEEAEA/EE6EEAEEEE/EA/EAAE/E/AEAEE/EAAE6AEA/AA6EEEE<//EAE//EEE/EE6EE//E/EAE/6EAA//EEEEEEEEEEEEEEEEEEEAAAAA	0	64:A>G,98:G>C
NB501288_65_H3WN3BGXY:1:11201:26033:18237#ACGGTGGCGCGC/1	-	eGFP_recombinant\	355	CCCTGGTGACCCGCATCGAGCTGAAGGGCATCGACTTCAAGGAGGACGGCAACATCCTGGGGCACAAGCTGGAGTACAACTACAACAGCCACAACGTCTATATCATGGCCGACAAGCAGAAGAACGGCATCAAGGTGAACTTCAAGATCC	6<6/6<AAE/A6<66<AAAA/E/<//6AAA/E</EA/E<A<A/A/EAAEEEEEEE/EEAA<EAE<EEEEEAEEEEEE/<EE/EE<EEEAEEAEAE<EEEEE/EEAEEEEE<AE/EEEEEA<EEAEEEE//EAEEEEEAEEE/EEEAAAAA	0	140:A>C
NB501288_65_H3WN3BGXY:1:11201:13179:18298#ACGGTGGAGCGC/1	+	eGFP_recombinant\	134	GAAGTTCATCTGCACCACCGGCAAGCTGCCCGTGCCCTGGCCCACCCTCGTGACCACCCTGACCTACGGCGTGCAGTGCTTCAGCCGCTACCCCGACCACATGAAGCAGCACGACTTCTTCAAGTCCGCCATGCCCGAAGGCTACGTCCA	AAA/AEAEAEEAEAAAEEEEEEEAEEEEEEAEEEEE<E/EAEE/E<EEE/EEA<EEE6EEEE/EAEEEE/E6EEEEEEE/EEEEEEEEEAE<AAA/E<EEEE/AE/<6EEEEE<EEAE<EEEA/A6<A/<AEE66<<A</AAE<EEE<A/	0
NB501288_65_H3WN3BGXY:1:11201:10883:18869#ACGGTGGCGCGC/1	-	eGFP_recombinant\	524	CAGCGTGCAGCTCGCCGACCACTACCAGCAGAACACCCCCATCGGCGACGCCCCCGTGCTGCTGCCCGACAACCACTACCTGAGCACCCAGTCCGCCCTGAGCAAAGACCCCAACGAGAAGCGCGATCACATGGTCCTGCTGGAGTTCGT	AEAEA/<AE<EAA/EA<EEEEEEEEEEEE</EEAAAEEEEAEEEEEEEEEEEEEEE/EEEEE/EEEEEEEEAEEEEEEEEEAAAEEEEEEEEEEEEEEEEAEEEEEEEEEEEEEEEEEEEEEEEEEEEEEEEEEEEEEEEEEEEEAAAAA	0	99:G>C
NB501288_65_H3WN3BGXY:1:11201:12999:19087#ACGGTGGCGCGC/1	+	eGFP_recombinant\	197	CTACGGCGTGCAGTGCTTCAGCCGCTACCCCGACCACATGAAGCAGCACGACTTCTTCAAGTCCGCCATGCCCGAAGGCTACGTCCAGGAGCGCACCATCTTCTTCAAGGACGACGGCAACTACAAGACCCGCGCCGAGGTGAAGTTCGA	AAAAAEE6AEEEEEEAEEAEEEEEAEEEEAAEE<AEEEE6EEE/EAEEEEEEEEEEEEEEEEEEEEEEEEE6E<EA<AEEAEEEEEEEEEEEEE<E/EEE<EAEAA/EEEEE</AEEEEEEE<A/A<//E/AEEEAEEAEEEEA/AA<A6	0
NB501288_65_H3WN3BGXY:1:11201:6431:19484#ACGGTGGAGCGC/1	+	eGFP_recombinant\	61	GCGACGTAAACGGCCACAAGTTCAGCGTGTCCGGCGAGGGCGAGGGCGATGCCACCTACGGCAAGCTGACCCTGAAGTTCATCTGCACCACCGGCAAGCTGCCCGTGCCCTGGCCCCCCCTCGTGACCACCCTGACCTACGGCGTGCAGT	AAAAAEEEEEEEEEEEEEEEEEEEEEEEEEEEEEEEEEEEEEEEEEEEEEEEEEEEEEEEEEEEEEEEEEEEEEEEEEEEAEEEEEEEAAE<EEAEEEEEEA<AEEEE<AEEEEA</AAEE<EAEEEA/66AEE/<<AE<EEEEEEE<AA	0	116:A>C
NB501288_65_H3WN3BGXY:1:11201:10246:19612#ACGGTGGAGCGC/1	-	eGFP_recombinant\	423	CTGGAGTACAACTACAACAGCCACAACGTCTATATCATGGCCGACAAGCAGAAGAACGGCATCAAGGTGAACTTCAAGATCCGCCACAACATCGAGGACGGCAGCGTGCAGCTCGCCGACCACTACCAGCAGAACACCCCCATCGGCGAC	<A<AA//A/AEEAEEEEEEAEAEEEE<A/EAEAEEEEEEEEEEEEEE/AEEEE//EEEEAEEEEEE//EEEEEEEEEEEEEEEEEEEEEEEEAEEEEEAEEEEAE<EEEEEEEEEEE/EEE/EAEEEEEEEEEEEEEEE/EEEEEAAAAA	0
NB501288_65_H3WN3BGXY:1:11201:3189:20166#ACGGTGGAGCGC/1	+	eGFP_recombinant\	331	CCGAGGTGAAGTTCGAGGGCGACACCCTGGTGAACCGCATCGAGCTGAAGGGCATCGACTTCAAGGAGGACGGCAACATCCTGGGGCACAAGCTGGAGTACAACTACAACAGCCACAACGTCTATATCATGGCCGACAAGCAGAAGAACG	AAAAAEEEEEEEEEEEEEEEEEEAEAEEEEEEEEEEEEEEEEEEEEEEEEEEEEEEEEEEEEEEEEEEEEEEEEEAEEEEEEEEEEEEEAEEEEEEEEEEEA<EAEEAEEAEAEEEAAEEEE<A<AEA<AEEA<A<<AEEEEEAEE/<<6	0
NB501288_65_H3WN3BGXY:1:11202:15968:2417#ACGGTGGCGCGC/1	-	eGFP_recombinant\	139	TCATCTGCACCACCGGCAAGCTGCCCGTGCCCTGGCCCACCCTCGTGACCACCCTGACCTACGGCGTGCAGTGCTTCAGCCGCTACCCCGACCACATGAAGCAGCACGACTTCTTCAAGTCCGCCATGCCCGAAGGCTACGTCCAGGAGC	/A/EA/A<EEE/<<6<AEEEEEEEEAA/EEEEEEEEE<EE/EEEEEEEEEEEEE<AEEAEEE6EEE<EEEEEEEEEEEE/<EEEEEEEEEEEEEEEEAEEEEEEEEEEEEEEEEEEEEEEEEEEEEEAEEEEEEEEEEEEEAEEEAAAAA	0
NB501288_65_H3WN3BGXY:1:11202:8210:2435#ACGGTGGCGCGC/1	-	eGFP_recombinant\	110	TGCCACCTACGGCAAGCTGACCCTGAAGTTCATCTGCACCACCGGCAAGCTGCCCGTGCCCTGGCCCACCCTCGTGACCACCCTGACCTACGGCGTGCAGTGCTTCAGCCGCTACCCCGACCACATGAAGCAGCACGACTTCTTCAAGTC	<EEEEEA<AA<6AAEAEEEEEAEEA<EEEAEEEEEEEEEEEEEEEEEEEEEEEEEEEEEEAEEEEEAEEEEEEEEEEEAEEEEEEEEEEEEEEEE/<EEEEEEAEEEEEEEEEEEEEEEEEEEEEEEAEEEEEEEEEEEEAEEEEAAAAA	0
NB501288_65_H3WN3BGXY:1:11202:20326:2639#ACGGTGGCGCGC/1	-	eGFP_recombinant\	328	GCGCCGAGGTGAAGTTCGAGGGCGACACCCTGGTGAACCGCATCGAGCTGAAGGGCATCGACTTCAAGGAGGACGGCAACATCCTGGGGCACAAGCTGGAGTACAACTACAACAGCCACAACGTCTATATCATGGCCGACAAGCAGAAGA	/A<EAAEAEAAE<A/EAEAAEAEEEEEEEEEEAAAEEEEAEEEEEEEEE6EEEEEEEEAEEEEEEEEEEEEEE<EEEEEEEEEEEAEAEEEEEEEEEEEEEEEEEEEEEEEEEAEEEEEEEEEEEEEEEEEEEEEEEEEEEEEEEAAAAA	0
NB501288_65_H3WN3BGXY:1:11202:17446:3131#ACGGTGGCGCGC/1	-	eGFP_recombinant\	326	CCGCGCCGAGGTGAAGTTCGAGGGCGACACCCTGGTGAACCGCATCGAGCTGAAGGGCATCGACTTCAAGGAGGACGGCAACATCCTGGGGCACAAGCTGGAGTACAACTACAACAGCCACAACGTCTATATCATGGCCGACAAGCAGAA	/EEEEEEAEAE<EEEAA6A<EEEEEAEEEEEEEEEAAE<AE<EE<EEEEEEEEEA<EEEEEEEEEEEEEEEEEEEEEEEEEEEEEEEEEEEEEEEEEEEEEEEEEEEEEEEEEEEEEEEEEEEEEEEEEEEEEEEEEEEEEEEEEAAAAA	0
NB501288_65_H3WN3BGXY:1:11202:17054:3816#ACGGTGGCGCGC/1	-	eGFP_recombinant\	61	GCGACGTAAACGGCCACAAGTTCAGCGTGTCCGGCGATGGCGAGTGCGATGCCACCTACGGCAAGCTGACCCTGAAGTTCATCTGCACCACCGGCAAGCTGCCCGTGCCCTGGCCCACCCTCGTGACCACCCTGACCTACGGCGTGCAGT	<AAAA6<</AA6/6/////AA6AAA/<EEA//E/A<//6/</6//A</E6/E<///E<66/AA<EAEA/EA/A6EAEEEEE/EAEEE/<A/EE6//EA/E///E/EEA//AAEE/AEE66AA//AEEEEEE/EEEE/AEE//AAEA/A/A	0	105:G>T,112:G>T
NB501288_65_H3WN3BGXY:1:11202:15469:4055#ACGGTGGCGCGC/1	-	eGFP_recombinant\	452	CTATATCATGGCCGACAAGCAGAAGAACGGCATCAAGGTGAACTTCAAGATCCGCCACAACATCGAGGACGGCAGCGTGCAGCTCGCCGACCACTACCAGCAGAACACCCCCATCGGCGACGGCCCCGTGCTGCTGCCCGACAACCACTA	/EEEE<EEA<E<EEEEEA6EE<EAAEEE6EAE<EE<6/AAEEEAEEEEEEE<EAEEEEEEEEEEEEEAEEEEEEEEEAEEEEEAEEEEAEEEEEEEEEEEEEEEEEEEEEEEEEEEEEEEEEE/EEEEEEEEEEEEEAEEEEEEEAAAAA	0
NB501288_65_H3WN3BGXY:1:11202:10232:4102#ACGGTGGCGCGC/1	-	eGFP_recombinant\	36	GTGCCCATCCTGGTCGAGCTGGACGGCGACGTAAACGGCCACAAGTTCAGCGTGTCCGGCGAGGGCGAGGGCGATGCCACCTACGGCAAGCTGACCCTGAAGTTCATCTGCACCACCGGCAAGCTGCCCGTGCCCTGGCCCACCCTCGTG	/AAAEEEEE<<EEEEEEEEEAAEEAAAEAEAEEEE<AAEEAEA/EEAEEEEEEEEEEAEE/EEEEEEEEEEEEEEEEEEEEEEEEEEEEEEEEEEEEEEEEEEEEEEEEEEEEEEEEEEEEEEEEEEEEEEEEEEEEEEEEEEEEAAAAA	0
NB501288_65_H3WN3BGXY:1:11202:17186:4313#ACGGTGGAGCGC/1	-	eGFP_recombinant\	286	AGCGCACCATCTTCTTCAAGGACGACGGCAACTACAAGACCCGCGCCGAGGTGAAGTTCGAGGGCGACACCCTGGTGAACCGCATCGAGCTGAAGGGCATCGACTTCAAGGAGGACGGCAACATCCTGGGGCACAAGCTGGAGTACAACT	<</<EEEE<AE<AE<EA/EAAAEEEAAEEEEEEEEEEEEAAEAEA<EEEEEEEEEEEEEEEE6AE<EEEEEE<AE/EEEEEEEEEAEEEEEEEEEEEEEEEAEEEEEEAE/EEEEAEEEEEEEEEEEEAAEEEEEEEEEEEEEEEAAAAA	0
NB501288_65_H3WN3BGXY:1:11202:18587:4889#ACGGTGGCGCGC/1	+	eGFP_recombinant\	403	GCAACATCCTGGGGCACAAGCTGGAGTACAACTACAACAGCCACAACGTCTATATCATGGCCGACAAGCAGAAGAACGGCATCAAGGTGAACTTCAAGATCCGCCACAACATCGAGGACGGCAGCGTGCAGCTCGCCGACCACTACCAGC	AAAAAEEAEEEEEEEEEEEEEEEEEEEEEAEEEEEEEEEEEEEEEEEEEEEEEEEEEEEEAAEEEEEEEAEEEEEAAEEEAEEEEAEEEAEEEEEEEE/EA<E<A<EE<A6EA//EEEEEEEEE<EEEA6<AE6<66AAA<AEAAEAAE6	0
NB501288_65_H3WN3BGXY:1:11202:17405:5097#ACGGTGGCGCGC/1	+	eGFP_recombinant\	465	GACAAGCAGAAGAACGGCATCAAGGTGAACTTCAAGATCCGCCACAACATCGAGGACGGCAGCGTGCAGCTCGCCGACCACTACCAGCAGAACACCCCCATCGGCGACGCCCCCGTGCTGCTGCCCGACAACCACTACCTGAGCACCCAG	6AAAAEEEE6EEA6EEEE6EEEEEEEEEEEEEEEEEEAEAE/EAE<<EE<EE/AAAEEEEEEEAEEAEE6E<EEAEAEEEEEAE<EEE<E/AEA6EEEEAE6A/<E<AEA6<AAAEEEA/AE/AA/A<66AE<A<</A<</A<A<<A<A/	0	109:G>C
NB501288_65_H3WN3BGXY:1:11202:12216:5236#ACGGTGGCGCGC/1	-	eGFP_recombinant\	119	CGGCAAGCTGACCCTGAAGTTCATCTGCACCACCGGCAAGCTGCCCGTGCCCTGGCCCACCCTCGTGACCACCCTGACCTACGGCGTGCAGTGCTTCAGCCGCTACCCCGACCACATGAAGCAGCACGACTTCTTCAAGTCCGCCATGCC	A<AEAE</AAAEEEAAAEA</EE/EEEEEEEE<EEEEEEEEAAEEEE<EEEEEEAEAEEEEEEEAEEEEEEEEEEEEAEEEEEEAE<EEEEEEEEAEE<EEAEEEEEEEEEEEEEEEEEEEEEEEEEEEEAEEEEEEEEEEEEEEAAAAA	0
NB501288_65_H3WN3BGXY:1:11202:15123:5317#ACGGTGGCGCGC/1	-	eGFP_recombinant\	412	TGGGGCACAAGCTGGAGTACAACTACAACAGCCACAACGTCTATATCATGGCCGACAAGCAGAAGAACGGCATCAAGGTGAACTTCAAGATCCGCCACAACATCGAGGACGGCAGCGTGCAGCTCGCCGACCACTACCAGCAGAACACCC	/A<6AAEAEEAA<AAEEEAEEEEEEEEEEEEEEAEEEEEEEAEEEEEEEEEEAEEEEEEEEEEEEEEEEEEEEEEEEEEEEEEEEEEEEE<EEEEEEEEEEEEEEEEEEEEEEEEEEEEEEEEAEEEEAEEEAEAEEEEEEEEEEAAAAA	0
NB501288_65_H3WN3BGXY:1:11202:5045:5834#ACGGTGGCGCGC/1	-	eGFP_recombinant\	60	GGCGACGTAAACGGCCACAAGTTCAGCGTGTCCGGCGAGGGCGAGGGCGATGCCACCTACGGCAAGCTGACCCTGAAGTTCATCTGCACCACCGGCAAGCTGCCCGTGCCCTGGCCCACCCTCGTGACCACCCTGACCTACGGCGTGCAG	/6<6AA6EEAA6//E<AA/A<EE/<EA<E<EEE<EEEEEAE/EEAAEE<EAEEAEAEEEEEEE/EAEAEEEEEEEE<EEEEAAE/EAEAEEEAEAAAEEEEEEEEEAEEEEEAEAEEEEEEEEEEEEEEEEEEEEEEEEEEEEEEAAAAA	0
NB501288_65_H3WN3BGXY:1:11202:15155:6005#ACGGTGGCGCGC/1	-	eGFP_recombinant\	11	GGGCGAGGAGCTGTTCACCGGGGGGGTGCCCATCCTGGTCGAGCTGGACGGCGACGTAAACGGCCACAAGTTCAGCGTGTCCGGCGAGGGCGAGGGCGATGCCACCTACGGCAAGCTGACCCTGAAGTTCATCTGCACCACCGGCAAGCT	AAAA<A<<AAEEE</<A<EEA6</AA/</E<E/EEAEE<AAEEE/EEE<AEEEEEEEEEEEEEAEEEE6EEEAEEEEEEEEEEEEEEEEEE<EEEA6EEAEEEEEEEEAEEEEEEEEEEEEEEEEEEEEEEEEEEEEEEEEEEEEAAAAA	0	126:T>G
NB501288_65_H3WN3BGXY:1:11202:7413:6073#ACGGTGGCGCGC/1	+	eGFP_recombinant\	85	GCGTGTCCGGCGAGGGCGAGGGCGATGCCACCTACGGCAAGCTGACCCTGAAGTTCATCTGCACCCCCGGCAAGCTGCCCGTGCCCTGGCCCACCCTCGTGCCCACCCTGACCTACGGCGTGCAGTGCTTCAGCCGCTCCCCCGACCACA	AAAAAEEEEEEEEEEEEEEEEEEE/EEEE/EEEEEEEAEEEEEE6EEEAEEEEEEEEEEEEE/EE/AEEEA<EEEEEEEEAEEE<AEEEE<E/<EAEEE<E/AE/EAEAA/EEEEEEEEEEAA<AE<<<<<6AAA<<//</A<E/AA///	0	65:A>C,101:A>C,138:A>C
NB501288_65_H3WN3BGXY:1:11202:14820:6466#ACGGTGGCGCGC/1	-	eGFP_recombinant\	109	ATGCCACCTACGGCAAGCTGACCCTGAAGTTCATCTGCACCACCGGCAAGCTGCCCGTGCCCTGGCCCACCCTCGTGACCACCCTGACCTACGGCGTGCAGTGCTTCAGCCGCTACCCCGACCACATGAAGCAGCACGACTTCTTCAAGT	</<</EEEEE<<A<EA<A6/AEEEE<<AE/EEEAA/EEEEEE<EEAEEEEAEEEEEE/EEEEEEEEEEEEEEEEEAEEEEEEEEEEEEEEEEAAAEAEEEE/EEEEEEEEEEEEEEEEEEEEEEEEEEEEEEEEEEEEEEEAEAEAAAAA	0
NB501288_65_H3WN3BGXY:1:11202:24161:6925#ACGGTGGCGCGC/1	+	eGFP_recombinant\	96	GAGGGCGAGGGCGATGCCACCTACGGCAAGCTGACCCTGAAGTTCATCTGCACCACCGGCAAGCTGCCCGTGCCCTGGCCCACCCTCGTGACCACCCTGACCTACGGCGTGCAGTGCTTCAGCCGCTACCCCGACCACATGAAGCAGCAC	AAAAAEEEEEEEEEEEEE6EE/EEEEEEEEEEEEEEEEEEEEEE/E<EEEE<EE/EEEEEE/EEEEEEAEEEEAEEEEEEE/AEAEEEEEEEE/EEEEE/EEEEEEEAEEEEA<AEEEEE/AEAEE<<EAEEE<AE/<AAAAEEA/AA/6	0
NB501288_65_H3WN3BGXY:1:11202:9743:6972#ACGGTGGCGCGC/1	-	eGFP_recombinant\	27	ACCGGGGTGGTGCCCATCCTGGTCGAGCTGGACGGCGACGTAAACGGCCACAAGTTCAGCGTGTCCGGCGAGGGCGAGGGCGATGCCACCTACGGCAAGCTGACCCTGAAGTTCATCTGCACCACCGGCAAGCTGCCCGTGCCCTGGCCC	6/EAA<A/AA/AEEAE<<A<<E<EAAEE<<EEE<AEEEEAEEEEAEEEEEEEEEEAAEEEEEEEEEEEEEEAEE<AEEEEEEEEEEEEEEEEEEEEEEEEEEEEEEEEEEEAEEE/EEEEAEEEEEEEEEEEEEEEEEE/EEEEEAAAAA	0
NB501288_65_H3WN3BGXY:1:11202:23034:8032#ACGGTGGCGCGC/1	-	eGFP_recombinant\	155	CAAGCTGCCCGTGCCCTGGCCCACCCTCGTGACCACCCTGACCTACGGCGTGCAGTGCTTCAGCCGCTACCCCGACCACATGAAGCAGCACGACTTCTTCAAGTCCGCCATGCCCGAAGGCTACGTCCAGGAGCGCACCATCTTCTTCAA	AEEEEEEEEEEEEEEEEAEAEEEEEEEEE<EEEEEEEEEAEEEEEEEEEEAEEEEEEEEEEEEEEEEEEEEEEEEEEEEEEEEEEEEAEEEEEEEEEEEEEEEEEEEEEEEEEEEEEEEEEEEEEEEEEEEEEEEEEEEEEEEEEAAAAA	0
NB501288_65_H3WN3BGXY:1:11202:10307:8075#ACGGTGGAGCGC/1	-	eGFP_recombinant\	475	AGAACGGCATCAAGGTGAACTTCAAGATCCGCCACAACATCGAGGACGGCAGCGTGCAGCTCGCCGACCACTACCAGCAGAACACCCCCATCGGCGACGGCCCCGTGCTGCTGCCCGACAACCACTACCTGAGCACCCAGTCCGCCCTGA	AAE6<A6EA/A<AAAEEEAA//EE<EE/E<<E<EEE//<</EE/E/<EEAEEEEEEE<E/EEAEEEAEEEEEEAE/EE<//EE<EEE<A/<AEEEEEAEEEEEEEEAEAEEEEEEEEA6EAEEEEEEEEEEEEEEEEEEEAA/EAAAAA/	0
NB501288_65_H3WN3BGXY:1:11202:24740:8154#ACGGTGGCGCGC/1	-	eGFP_recombinant\	508	ACAACATCGAGGACGGCAGCGTGCAGCTCGCCGACCACTACCAGCAGAACACCCCCATCGGCGACGGCCCCGTGCTGCTGCCCGACAACCACTACCTGAGCACCCAGTCCGCCCTGAGCAAAGACCCCAACGAGAAGCGCGATCACATGG	AAE6EEAA<A<<EA6EEEEE/AAEEA</EAAAAE/EEE/E<EE/A</EE</EE<<AE/E6AEEAAEEEE6AE<E/EEEAEE/EEEEEEEEEE//EE/AEEEEEEEEEEEE<EEEEEEEAEEEEEEEEEAAAEEEEEE<EAEEEEEAAAAA	0
NB501288_65_H3WN3BGXY:1:11202:8090:8396#ACGGTGGCGCGC/1	-	eGFP_recombinant\	47	GGTCGAGCTGGACGGCGACGTAAACGGCCACAAGTTCAGCGTGTCCGGCGAGGGCGAGGGCGATGCCACCTACGGCAAGCTGACCCTGAAGTTCATCTGCACCACCGGCAAGCTGCCCGTGCCCTGGCCCACCCTCGTGACCACCCTGAC	/AA<<AEEAA<A<<<<<<EAEAEEAAAAEAAAE6EEAEAAAEE/EEAEEAEAAAEAEAEEAA<EAEEEEEEEE/EEEEEAEEEEEEEEEEAAEEEEEEEEEEEEEEEEEEEEEEEEEEEAEEEEEEEEEEEEEEEEEEAEEEEEEAAAAA	0
NB501288_65_H3WN3BGXY:1:11202:11945:9255#ACGGTGGCGCGC/1	+	eGFP_recombinant\	290	CACCATCTTCTTCAAGGACGACGGCAACTACAAGACCCGCGCCGAGGTGAAGTTCGAGGGCGACACCCTGGTGAACCGCATCGAGCTGAAGGGCATCGACTTCAAGGAGGACGGCAACATCCTGGGGCACAAGCTGGAGTACAACTACAA	AAAAAEEEEEEEEEE/EEEEEEEAEEEEEEEEEEEEEEEEEEEEEEEEEEEAEEEE/EEEEA/EAAEEEEEEEEEEAEEEE<EEEEEAEEEEEEEEEEEEEEEEE<EEEEAEEEE/E<EAAEEE<EAEEEEEEEEEEE<EA<<AEE<E/<	0
NB501288_65_H3WN3BGXY:1:11202:23058:9266#ACGGTGGCGCGC/1	-	eGFP_recombinant\	418	ACAAGCTGGAGTACAACTACAACAGCCACAACGTCTATATCATGGCCGACAAGCAGAAGAACGGCATCAAGGTGAACTTCAAGATCCGCCACAACATCGAGGACGGCAGCGTGCAGCTCGCCGACCACTACCAGCAGAACACCCCCATCG	<AEAAAA<<A<AEAEEA<<EEEEEAEEAEEEEAAE/EEEEEEEAEEEEEEEEEEEEEEEEEEEEEEEEEEEEE/EEEEEEEEEEEEEAEEEEEEEEEEEEEEEEEEEEEEE/EEEEEEEAEE/EEEEEAEEEEEEEEEEEEEEEEAAAAA	0
NB501288_65_H3WN3BGXY:1:11202:3555:9834#ACGGTGGCGCGC/1	+	eGFP_recombinant\	362	GAACCGCATCGAGCTGAAGGGCATCGACTTCAAGGAGGACGGCAACATCCTGGGGCACAAGCTGGAGTACAACTACAACAGCCACAACGTCTATATCATGGCCGACAAGCAGAAGAACGGCATCAAGGTGAACTTCAAGATCCGCCACAA	A6AAAEAEEEEEEEEEEEEEEEEEAEEEEEEEEEEEEEEEEEEEEEEEEEEEEEEEEEEEEEEEEEEEEAAEEEEEEEE<EAAAEEEEEEEEEEEEEEEEEEAE<EEEEEEE<EEEEEEEAEEEEE<EEEAAEEEAEEE<EA6<A//AEE	0
NB501288_65_H3WN3BGXY:1:11202:3605:10021#ACGGTGGCGCGC/1	-	eGFP_recombinant\	125	GCTGACCCTGAAGTTCATCTGCACCACCGGCAAGCTGCCCGTGCCCTGGGCCACCCTCGTGACCACCCTGACCTACGGCGTGCAGTGCTTCAGCCGCTACCCCGACCACATGAAGCAGCACGACTTCTTCAAGTCCGCCATGCCCGAAGG	6<EAEAA//<//<6/AA<EAEEE<EEEAA<AE/AE/EEA<AE<EA/66A/E/<EEEA<EEEAE/A/E/EE<E6EEEAE/A/EEEE/AEE/<AEEA/6EEE///E/6EEE/E/EEEEAEEEEEE/EEEEA6E6EAEEEEEEEEEE/AA6AA	0	100:C>G
NB501288_65_H3WN3BGXY:1:11202:6848:10159#ACGGTGGCGCGC/1	+	eGFP_recombinant\	195	ACCTACGGCGTGCAGTGCTTCAGCCGCTACCCCGACCACATGAAGCAGCACGACTTCTTCAAGTCCGCCATGCCCGAAGGCTACGTCCAGGAGCGCACCATCTTCTTCAAGGACGACGGCAACTACAAGACCCGCGCCGAGGTGAAGTTC	AAAAAEEEEEEEEEEEEEEEEEEEEEEEEEEEEE/EEEEEEEEEEEEEEEEEEEEEEAEEEEEEEEEEEEEEAAEEEEEEEEEEEEEEEEE<EEEE<E<EEEEEEEEEEEEEAEE/EEEEAEEEEEAEEEE<AA<AEEEAAEEEEEEEAA	0
NB501288_65_H3WN3BGXY:1:11202:7443:10392#ACGGTGGAGCGC/1	+	eGFP_recombinant\	326	CCGCGCCGAGGTGAAGTTCGAGGGCGACACCCTGGTGAACCGCATCGAGCTGAAGGGCATCGACTTCAAGGAGGACGGCAACATCCTGGGGCACAAGCTGGAGTACAACTACAATAGCCACAACGTCTATATCATGGCCGACAAGCAGAA	AAAAAEEEEEEEEEEEEEEEEEEEEEEEEEEEEEEEEEEEEEEEEEEEEEEEEEEEEEEEEEEEEEEEEEEEEEEEEEEEEAEEEEEEEEEEEEEEEEEEEEEAEEE6EEEEEEEEEEEEEEAE<EE/<EEEAE<<AEAAEEEEE6<A<A	0	114:C>T
NB501288_65_H3WN3BGXY:1:11202:20544:11341#ACGGTGGCGCGC/1	-	eGFP_recombinant\	178	CCCTCGTGACCACCCTGACCTACGGCGTGCAGTGCTTCAGCCGCTACCCCGACCACATGAAGCAGCACGACTTCTTCAAGTCCGCCATGCCCGAAGGCTACGTCCAGGAGCGCACCATCTTCTTCAAGGACGACGGCAACTACAAGACCC	/AE<AAAAAEAAEA<<</EEA/AA<<AEEEEEE6EA/6EAAE/AEAAEEEEAEAEAEE/AAAAEEEEEAE//E/EEAEEE/EEAEEEEEAAA<EEAAEEAEA</EEEEA/E</E6EEAEEEEAE/EAAEEEAA6EEEEEEEEEEEA/AAA	0
NB501288_65_H3WN3BGXY:1:11202:5952:11660#ACGGTGGCGCGC/1	-	eGFP_recombinant\	525	AGCGTGCAGCTCGCCGACCACTACCAGCAGAACACCCCCATCGGCGACGGCCCCGTGCTGCTGCCCGACAACCACTACCTGAGCACCCAGTCCGCCCTGCGCAAAGACCCCAACGAGAAGCGCGATCACATGGTCCTGCTGGAGTTCGTG	<EA6/<EEEE<AAEEEEEEEEEEE<EEEEAAAEEEEAEEEEEEAEA</<EEEEEEEEEAEEAEEEEEEEEEEEEEEEEEEEEEE<EEAEEEEEEEEEEA/EEEEEEEEEEEEEEEEEEEEEEEEEEEEEEEEEEEEEEEEEEEEEAAAAA	0	50:A>C
NB501288_65_H3WN3BGXY:1:11202:18087:11975#ACGGTGGAGCGC/1	-	eGFP_recombinant\	197	CTACGGCGTGCAGTGCTTCAGCCGCTACCCCGACCACATGAAGCAGCACGACTTCTTCAAGTCCGCCATGCCCGAAGGCTACGTCCAGGAGCGCACCATCTTCTTCAAGGACGACGGCAACTACAAGACCCGCGCCGAGGTGAAGTTCGA	A<AAAAAA6AEEEAAEEEEEEEEEEEEEEEEEEEEEEEEEEEEEEEEEEEEEEEEEEEEEEEEEEEEEEEEEEEEEEEEEEEEEEEEEEEEEAEEEEEEEEEEEEEEEEEEEEEEEEEEEEEEEEEEEEEEEEEEEEEEEEEEEEAAAAA	0
NB501288_65_H3WN3BGXY:1:11202:18216:12215#ACGGTGGCGCGC/1	+	eGFP_recombinant\	115	CCTACGGCAAGCTGACCCTGAAGTTCATCTGCACCACCGGCAAGCTGCCCGTGCCCTGGCCCACCCTCGTGACCCCCCTGACCTACGGCGTGCAGTGCTTCAGCCGCTACCCCGACCACATGAAGCAGCACGACTTCTTCAAGTCCGCCA	AAAAAEEEEEEEEAEEEEEEEEEEEEEEEEEEEAEEEAEEEAEEAEEEEEEEEEEEEEEAEEEEEEEEEEA<EE/AEEEE/EEEEEEEAEEEEEEEEEEEE<EAEEEE<EEEEE<EEEEEEEAEEEEEA6<A<E<EAEEEE/AE<6<<<6	0	74:A>C
NB501288_65_H3WN3BGXY:1:11202:19052:12482#ACGGTGGCGCGC/1	+	eGFP_recombinant\	303	AAGGACGACGGCAACTACAAGACCCGCGCCGAGGTGAAGTTCGAGGGCGACACCCTGGTGAACCGCATCGAGCTGAAGGGCATCGACTTCAAGGAGGACGGCAACATCCTGGGGCACAAGCTGGAGTACAACTACAACAGCCACAACGTC	<AAAAEEEEEEEEE6AEAEEE/EEAE6EEEEEEEEEEEEEEAEEEEEEEEEAEAEEEEEE//EEEAEEAEEEAEEEEEEEEAAEEE6<E/EEEEEEAAEEA<///AE/<EAEE/AE<EE/AAA/<<<66/<//A/A6/EEAEEA<A//E/	0
NB501288_65_H3WN3BGXY:1:11202:21985:12735#ACGGTGGCGCGC/1	+	eGFP_recombinant\	454	ATATCATGGCCGACAAGCAGAAGAACGGCATCAAGGTGAACTTCAAGATCCGCCACAACATCGAGGACGGCAGCGTGCAGCTCGCCGACCACTACCAGCAGAACACCCCCATCGGCGACGGCCCCGTGCTGCTGCCCGACAACCACTACC	AAAAAEEEEEEEEEEEEEEEEEEEEEEEEEEEAEAEEEEEEEEEEEEEEA<E<EE<EEEEAAE/EEE<<EAEE/EEEAAE<A<AA6E<<A/EEE666AA<A<<AAE/<<//<//66<A66</<//</A6/6</<<<6<A6A/6<A/66</	0
NB501288_65_H3WN3BGXY:1:11202:1879:13136#ACGGTGGCGCGC/1	+	eGFP_recombinant\	109	ATGCCACCTACGGCAAGCTGACCCTGAAGTTCATCTGCACCACCGGCAAGCTGCCCGTGCCCTGGCCCACCCTCGTGACCCCCCTGACCTACGGCGTGCAGTGCTTCAGCCGCTACCCCGACCACATGAAGCAGCACGACTTCTTCAAGT	AAAAA6EEEEEEE/E/EEEE/A/EE6//EEE/EEEEEE/<AE6<EEE/EEEEEEEAE/EA/EE/E<6A/EA<A/6EAEEE/AAEEEAEEAAAEEAE/EEEEAEEAE//AE6AEE</6AE//<A<A<EE///</<A/6A/A6///A<E/<<	0	80:A>C
NB501288_65_H3WN3BGXY:1:11202:19025:13829#ACGGTGGCGCGC/1	-	eGFP_recombinant\	360	GTGAACCGCATCGAGCTGAAGGGCATCGACTTCAAGGAGGACGGCAACATCCTGGGGCACAAGCTGGAGTACAACTACAACAGCCACAACGTCTATATCATGGCCGACAAGCAGAAGAACGGCATCAAGGTGAACTTCAAGATCCGCCAC	6A<<EA</<EEEAEA6EEEAA6/EEEA6EEEEEEEEEEEEEEEEEEEEEEEEEEEEEEEEEEEEAEEEEEEEEAEEEEEEEEEEEEEEEE<EEEEEEEEEEEEEEEEEEEEEEEEEAEEEEEEEEEEEEEEEEEEEEEEEEEEEEAAAAA	0
NB501288_65_H3WN3BGXY:1:11202:18650:14068#ACGGTGGCGCGC/1	+	eGFP_recombinant\	567	GGCGACGGCCCCGTGCTGCTGCCCGACAACCACTACCTGAGCACCCAGTCCGCCCTGAGCAAAGACCCCAACGAGAAGCGCGATCACATGGTCCTGCTGGAGTTCGTGACCGCCGCCGGGATCACTCTCGGCATGGACGAGCTGTACAAG	AAAAAEEEEEEEEEEEEEEEEEEEEEE//EAEEEEEEEEEEE/EEEEEEAEEEEEEEAEEEA<E/EEEEEEEE/EEEEAEEAEEEEAEEEAEEEEEEEEEEEEEE/EE/AAEAEEEEEEEEEEAEEEEAEEEEEEEAAE/AAAEAEEEEE	0
NB501288_65_H3WN3BGXY:1:11202:7560:14150#ACGGTGGCGCGC/1	+	eGFP_recombinant\	457	TCATGGCCGACAAGCAGAAGAACGGCATCAAGGTGAACTTCAAGATCCGCCACAACATCGAGGACGGCAGCGTGCAGCTCGCCGACCACTACCAGCAGAACACCCCCATCGGCGACGGCCCCGTGCTGCTGCCCGACAACCACTCCCTGC	AAAAAEEEEEEEEEEEEEEE66EEEEAEEEEEEEEE/AEEEE/EEEAEEEEEEEEEEEEE/EE6EAEE/EEEEEEEEEEEEEEEEEEEEEEEEAEEEE/EE<EEEEA/EAAAEA/AAEEEAA/AEAEEE<EEAAE/<A/EE/<A/<<EA/	0	144:A>C,149:A>C
NB501288_65_H3WN3BGXY:1:11202:25940:14243#ACGGTGGCGCGC/1	+	eGFP_recombinant\	208	AGTGCTTCAGCCGCTACCCCGACCACATGAAGCAGCACGACTTCTTCAAGTCCGCCATGCCCGAAGGCTACGTCCAGGAGCGCACCATCTTCTTCAAGGACGACGGCAACTACAAGACCCGCGCCGAGGTGAAGTTCGAGGGCGACACCC	AAAAAEEEEEEEEEEEEEEEEAEEEEEEEEEEEEEEEEEAEEEEEEEAEEEEEEEEEEEAEEEEEEEEEEEEEEEEEEEEEEEAEEEEEEEEEEEEEEEEEEEEEEEEEEEEEEEEEEEEEEEAA<AAEEEEEAEEAE/<<EEEAEEEE<	0
NB501288_65_H3WN3BGXY:1:11202:21664:14560#ACGGTGGCGCGC/1	+	eGFP_recombinant\	564	ATCGGCGACGGCCCCGTGCTGCTGCCCGACAACCACTACCTGAGCACCCAGTCCGCCCTGAGCAAAGACCCCAACGAGAAGCGCGATCACATGGTCCTGCTGGAGTTCGTGACCGCCGCAGGGATCACTCTCGGAATGGACGAACTGTAA	AAAAAEEAEEEAEAEEEAAEAA/EAEEEEEEEAAEEEEEAEE/AEEEAAEEEEAA6/A6EAEAAEAEE6E<AEEAEA/EA/A/</EE<E<<E//E6<<A66</EAE/</A//////66<///A<A<<6<66/////6</<//</<</A//	0	119:C>A,134:C>A,143:G>A,149:C>A
NB501288_65_H3WN3BGXY:1:11202:4457:15271#ACGGTGGCGCGC/1	+	eGFP_recombinant\	149	CACCGGCAAGCTGCCCGTGCCCTGGCCCACCCTCGTGACCACCCTGACCTACGGCGTGCAGTGCTTCAGCCGCTACCCCGACCACATGAAGCAGCACGACTTCTTCAAGTCCGCCATGCCCGAAGGCTACGTCCAGGAGCGCACCATCTT	AAAAAEEEEEEEEAEEEEEEEEEEEEEE/EEEEEEEE//EEAEEEE6EEEEEEEEEEEEEEEEEEEE/EEEEEEEEAEEE/AE<EEEEEEEEEEEEEEEEEEE<E/AEEEA<EEEEEEEAAEEAEEE/AEEEAEEEEE<AEE<AE/EE/A	0
NB501288_65_H3WN3BGXY:1:11202:18996:15735#ACGGTGGAGCGC/1	-	eGFP_recombinant\	347	GGGCGACACCCTGGTGAACCGCATCGAGCTGAAGGGCATCGACTTCAAGGAGGACGGCAACATCCTGGGGCACAAGCTGGAGTACAACTACAACAGCCACAACGTCTATATCATGGCCGACAAGCAGAAGAACGGCATCAAGGTGAACTT	6/AA<EAEAEA<<EA<AEAEEEEAAAEA</AEEEA<EEEEEEEEEEEEAEEAEEEAEEEEEE<EEEEEAAEEEEEEEEAEEEEEEEEEAEEEEEEEEEEEEEEEEEEEEEEEEEEEEEEEEEEEEEEEEEEEEEEEEEEEEEEEEAAAAA	0
NB501288_65_H3WN3BGXY:1:11202:23073:15906#ACGGTGGCGCGC/1	-	eGFP_recombinant\	383	CATCGACTTCAAGGAGGACGGCTACATCCTTGGGCACAAGCTGGAGTACAACTACAACAGCCACAACGGCTATATCATGGCCGACAAGCAGAAGAACGGCATCAAGGTGAACTTCAAGATCCGCCACAACATCGAGGACGGCAGCGTGCA	AEAA<<//EAEA6</6AA/A/E/EEE/</E/EE//<<</<//<EE<E/E<EE/E<</<E<EEA/E/E///EEA/AEEEAEEE/EA/EEAE/EEAEAEEE/EEEEEEEE/EA/EEEEAEAE/E/EEEEAEEEEEEEEEE//EEEEEA6AAA	0	81:T>G,119:G>T,127:A>T
NB501288_65_H3WN3BGXY:1:11202:15362:17519#ACGGTGGCGCGC/1	+	eGFP_recombinant\	253	TCAAGTCCGCCATGCCCGAAGGCTACGTCCAGGAGCGCACCATCTTCTTCAAGGACGACGGCAACTACAAGACCCGCGCCGAGGTGAAGTTCGAGGGCGACACCCTGGTGAACCGCATCGAGCTGAAGGGCATCGACTTCAAGGAGGACG	AAAAAEEEEAEEEEEEEEEEAEEEEEEEEEEEEEEEEEEEEAEEEEEEEEAEEEEEEEEEEE/EEE/EEEE/EEEEEEEEE<EEEE/EEEEA<E/EEEE/AAEEAEAEE/</EEEEEEEE/EEE<<EA<EEEEEEAEA<6<A<EEAA/A<	0
NB501288_65_H3WN3BGXY:1:11202:19180:18303#ACGGTGGCGCGC/1	+	eGFP_recombinant\	201	GGCGTGCAGTGCTTCAGCCGCTACCCCGACCACATGAAGCAGCACGACTTCTTCAAGTCCGCCATGCCCGAAGGCTACGTCCAGGAGCGCACCATCTTCTTCAAGGACGACGGCAACTACAAGACCCGCGCCGAGGTGAAGTTCGAGGGC	AAAAAEEEEEEE/EEAEEEEEE6EEAEAEE<EEEEEEEEEEEE/EEAE/AEEAE/EEEAE<AAEEEEAAE//EEEEA/EEEE6AE<EEEEE/EAEA<AEE/EEEEAEEA/6EEEEEE/EA/AE/6A<<E/A//6AE/</AE/A<6/A/<6	0
NB501288_65_H3WN3BGXY:1:11202:23372:18311#ACGGTGGAGCGC/1	+	eGFP_recombinant\	435	TACAACAGCCACAACGTCTATATCATGGCCGACAAGCAGAAGAACGGCATCAAGGTGAACTTCAAGATCCGCCACAACATCGAGGACGGCAGCGTGCAGCTCGCCGACCACTACCAGCAGAACACCCCCATCGGCGACGGCCCCGAGATC	AAAAAEEEEEEEEEE/EEEEEEEEEEEEAEEA<EEAEEEEEEEEEEAEEEEEEE6AEE/EA<EEEEEAAAEE/AEEEE<E//A/EEE/EEAEEEAAE/<AEA/<<EAEAAEEEAA<A<EAE<EEA<6<<EE<AA/<<6/A/<<66<6/A6	0	145:T>A,147:C>A,149:G>C
NB501288_65_H3WN3BGXY:1:11202:9948:19226#ACGGTGGCGCGC/1	+	eGFP_recombinant\	171	TGGCCCACCCTCGTGACCACCCTGACCTACGGCGTGCAGTGCTTCAGCCGCTACCCCGACCACATGAAGCAGCACGACTTCTTCAAGTCCGCCATGCCCGAAGGCTACGTCCAGGAGCGCACCATCTTCTTCAAGGACGACGGCAACTAC	/AAAAE6/AEEEEEEEEA/EEAEEEEEEEAEEAEEEEEEEEEEEAEEEEEEEAE<EAEAEEEEEEE6EEAEEE<A/EE<EEEEE/</EEEEEEEEEEEEEAEEEEEEEEA<A//E<EEEE<EEEEE/EE6AAA<AE/AE/6<AAAEA6/6	0
NB501288_65_H3WN3BGXY:1:11202:14715:19368#ACGGTGGCGCGC/1	+	eGFP_recombinant\	330	GCCGAGGTGAAGTTCGAGGGCGACACCCTGGTGCACCGCATCGAGCTGAAGGGCATCGACTTCAAGGAGGACGGCAACATCCTGGGGCACACGCTGGAGTACAACTACAACAGCCACAACGTCTATATCATGGCCGACAAGCAGAAGAAC	A6A6AEA/AEEE/EEE/EEEEAEE/EEA/AE/E///EEEAEEE6EAEEAEA//EE/<E/EEEAEEE<EEE6EEE/E/E//<EEE/E/E//A//6/EE/EEAE<<E/E<////6AE<EE6/6/</AE/AEEEE/EAA/<<<//<AAA<A/6	0	33:A>C,91:A>C
NB501288_65_H3WN3BGXY:1:11202:24764:19663#ACGGTGGCGCGT/1	-	eGFP_recombinant\	111	GCCACCTACGGCAAGCTGACCCTGAAGTTCATCTGCACCACCGGCAAGCTGCCCGTGCCCTGGCCCACCCTCGGGACCACCCTGACCTACGGCGTGCAGTGCTTCAGCCGCTACCCCGACCACATGAAGCAGCACGACTTCTTCAAGTCC	<A/AEE<E</AEAEEEEEE<EEAEE<EEAA6/EAEA/E<<EEAEE<EEAEEEEEE<EEEEEEAEEAEEEEEEE/EEEEEEEEEE/EEEAEEEEEEEEEEEEE/EEEEEAEEEEEEEEEEEEEEEEEEAEEEEEEEEEEEEEEEEEAAAAA	0	76:T>G
NB501288_65_H3WN3BGXY:1:11203:16869:1094#ACGGTGGAGCGC/1	+	eGFP_recombinant\	538	CCGACCACTACCAGCAGAACACCCCCATCGGCGACGGCCCCGTGCTGCTGCCCGACAACCACTACCTGAGCACCCAGTCCGCCCTGAGCAAAGACCCCAACGACAAGCGCGATCACATGGTCCTGCTGGAGTTCGTGACAGCCGCCGGCA	6AAAAEAEEEE<EEEEE/EEEEEE<AEEAEEEE/AEEEEAE<<EEA/EEE<AE/EEAEEEEEEEEAEEEAEEE6<E<E<6/A/EEA//AEEEAEEE6/6A</</A<EEEAE<AAAAEAA/EAAAE<A//</<///<//6/6/6/6////6	0	103:G>C,139:C>A,148:G>C
NB501288_65_H3WN3BGXY:1:11203:10849:2432#ACGGTGGAGCGC/1	+	eGFP_recombinant\	252	TTCAAGTCCGCCATGCCCGAAGGCTACGTCCAGGAGCGCACCATCTTCTTCAAGGACGACGGCAACTACAAGACCCGCGCCGAGGTGAAGTTCGAGGGCGACACCCTGGTGAACCGCATCGAGCTGAAGGGCATCGACTTCAAGGAGGAC	AAAAAEEEEEEEEEEEEEEEEEEEEEEEEEEEEEAEEEEEEEEEEEEEEEEEEEEEEEEEEEEEEEEEEEEEEEAEEEEEAEEEEEEEEAEEEEEEEEEEEA<EEEEEEEEEEEEEEEEEEEEAEEEEEEEA/EEE/<AAAAEEEEEEE<	0
NB501288_65_H3WN3BGXY:1:11203:14324:2573#ACGGTGGAGCGC/1	-	eGFP_recombinant\	70	ACGGCCACAAGTTCAGCGGGTCCGGCGAGGGCGAGGGCGATGCCACCTACGGCAAGCTGACCCTGAAGTTCATCTGCACCACCGGCAAGCTGCCCGTGCCCTGGCCCACCCTCGTGACCACCCTGACCTACGGCGTGCAGTGCTTCAGCC	/EAAA</<6//E//AA/A/E/<EEAEAEEEEAEAEA<AAA<6AEEAAEE<AE/EAEE<<//EAEEEAE//EEAAEA/EE/EAEEEEEEAEEEAEEEEEEEEEAEEEEEAEEEEAEAEEEEEEEEEEEEEEEEEEE/EEEEEEE6EAAAA/	0	131:T>G
NB501288_65_H3WN3BGXY:1:11203:21648:3237#ACGGTGGAGCGC/1	+	eGFP_recombinant\	71	CGGCCACAAGTTCAGCGTGTCCGGCGAGGGCGAGGGCGATGCCACCTACGGCAAGCTGACCCTGAAGTTCATCTGCACCACCGGCAAGCTGCCCGTGCCCTGGCCCACCCTCGTGACCACCCTGACCTACGGCGTGCAGTGCTTCAGCCG	AAAAAEEEEEEEEEEEEEEEEEEEEEEEEEEEEEEEEEEEEEEEEEEEEEEEEEEEEEAEEEEEEEEEEEEEEEEEAEEAEEEEEEEEEEEE<EEEEAEEEEEEAEEEEEEAEEEEEEEEEEEEEAEEEEEEEEEEAEEEEEEEEEEE<6	0
NB501288_65_H3WN3BGXY:1:11203:14531:3246#ACGGTGGAGCGC/1	-	eGFP_recombinant\	547	ACCAGCAGAACACCCCCATCGGCGACGGCCCCGTGCTGCTGCCCGACAACCACTACCTGAGCACCCAGTCCGCCCTGAGCAAAGACCCCAACGAGAAGCGCGATCACATGGTCCTGCTGGAGTTCGTGACCGCCGCCGGGATCACTCTCG	EEAEAAEA<6A<EEAE6<E<</EEEEEEEEEEEEEEEEEEEEEEEEAE<EEAEEAEEE6E<EEEEEAEEEEEEEEEEAEEEEEAEEEEEAE/EEEEAAEEEEEEEEEEEEE/EEEEEEEEEEE6EEEEEEEEEEEEEEEEEEEEEAAAAA	0
NB501288_65_H3WN3BGXY:1:11203:7136:3689#ACGGTGGAGCGC/1	-	eGFP_recombinant\	105	GGCGATGCCACCTACGGCAAGCTGACCCTGAAGTTCATCTGCACCACCGGCAAGCTGCCCGTGCCCTGGCCCACCCTCGTGACCACCCTGACCTACGGCGTGCAGTGCTTCAGCCGCTACCCCGACCACATGAAGCAGCACGACTTCTTC	6EAAEAAEEEAAAEA<AAAAAAAEEE/EEEAEE//E/AEAAAEEE<EEEEAEEEE<EEE/E/EEEEEAAEAEEE//EEEA/E/EEEEAA6/EEEEEEEEE6EEEA/EEEEEE/EEAEEEEEE/EEE66EEEAEA/EAAEEEEEEEAAAAA	0
NB501288_65_H3WN3BGXY:1:11203:20113:4714#ACGGTGGAGCGC/1	-	eGFP_recombinant\	488	GGTGAACTTCAAGATCCGCCACAACATCGAGGACGGCAGCGTGCAGCTCGCCGACCACTACCAGCAGAACACCCCCATCGGCGACGGCCCCGTGCTGCTGCCCGACAACCACTACCTGAGCACCCAGTCCGCCCTGAGCAAAGACCCCAA	6//EEA</AEEEE6<E/6///6///EE<A/AEAEEEAE6AAAAEEEA/<EAAA</EAAEEEEE6/A<EEE//EAEE/EE//EEEA<A/<////EAE<AEEA/EEEEEEE/EEE/AEEA/EE/AEAEEAE//EEEEEAEEEEEEE6/AAAA	0
NB501288_65_H3WN3BGXY:1:11203:2095:4784#ACGGTGGAGCGC/1	-	eGFP_recombinant\	551	GCAGAACACCCCCATCGGCGACGGCCCCGCGCTGCTGCCCGACAACCACTACCTGAGCACCCAGTCCGCCCTGAGCAAAGACCCCAACGAGAAGCGCGATCACATGGTCCTGCTGGAGTTCGTGACCGCCGCCGGGATCACTCTCGGCAT	/AA/<A/AA<EEE<AAA</A<AAEE<EEE/EE<EEE<AAEEEEEEAEEE//EE<EEEEEEEEEAEEEEEEEEEE<EEEAEEEEEEEEEEEE/EEEEEEEEEEEEEAEAEEEEEAEEEEEEEEEEEEEEEEEEEEEEEEEEEEEEEAAAAA	0	120:T>C
NB501288_65_H3WN3BGXY:1:11203:2558:4961#ACGGTGGAGCGC/1	+	eGFP_recombinant\	431	CAACTACAACAGCCACAACGTCTATATCATGGCCGACAAGCAGAAGAACGGCATCAAGGTGAACTTCAAGATCCGCCACAACATCGAGGACGGCAGCGTGCAGCTCGCCGACCACTACCAGCAGAACACCCCCATCGGCGACGGCCCCGT	/AAAAEEEEEEEEEEEEEEEE/EEEEEAEEEAEEE6EEEEEEEEEEEEEEEE/EE/EA/EEE/EAEA<E/EE</E<EEEEEEEEEEE/EEEEEEEE6EEAAAEAEAEE6EEEEEEEEEEEEE<E<EE/A<AAEAE<EE///AAE<6/<AA	0
NB501288_65_H3WN3BGXY:1:11203:10699:5325#ACGGTGGAGCGC/1	+	eGFP_recombinant\	527	CGTGCAGCTCGCCGACCACTACCAGCAGAACACCCCCATCGGCGACGGCCCCGTGCTGCTGCCCGACAACCACTACCTGAGCACCCAGTCCGCCCTGAGCAAAGACCCCAACGAGAAGCGCGATCACATGGTCCTGCTGGAGTTCGTGAC	AAAAAEEEEEEEEEAEEEEEEEEEEEEEEEEEEEEEEEEAEEEEAEEEEEE<EEEAEEEEEEEEEEEE<EE<EEEEEEEEEE<EEEEAEEEEEEEEE/EEEEEEAEEEEEEEEAEEEEEEEE<EEEEEEEEEEEEEAEE<EEAA<AAE/A	0
NB501288_65_H3WN3BGXY:1:11203:25026:5333#ACGGTGGAGCGC/1	-	eGFP_recombinant\	282	CAGGAGCGCACCATCTTCTTCAAGGCCGACCGCAACTACAAGACCCTCGCCGAGGTGAAGTTCGAGGGCGACACCCTGGTGAACCGCATCGAGCTGAAGGGCATCGACTTCAAGGAGGACGGCAACATCCTGGGGCACAAGCTGGAGTAC	/<6/EA///E/AA/AEE/<EEEA///E</<//EE/A//A/EEE/E////AEEEEEAEE/EEAA/<A6EE6EE</EEE<EA/</A//EEEEEEE//EE////E<EEA/AEEEEAEEE<EEAEEE/EE/EEEEEEA/EEEEEAEEEEA/AAA	0	103:G>T,119:G>C,124:A>C
NB501288_65_H3WN3BGXY:1:11203:25509:5621#ACGGTGGAGCGC/1	-	eGFP_recombinant\	243	CACGACTTCTTCAAGTCCGCCATGCCCGAAGGCTACGTCCAGGAGCGCACCATCTTCTTCAAGGACGACGGCAACTACAAGACCCGCGCCGAGGTGAAGTTCGAGGGCGACACCCTGGTGAACCGCATCGAGCTGAAGGGCATCGACTTC	<<EAE<<EEEEAEEEEEEAEEAEEEEEEE/EEEEEEE/EEEEEEE<EEEEEE<EEEEE/A<AEEEEEEEEEEE<EEEEEEEEEEAEAEEEAEEE<EEAEEEEAEEEEEEEEEEEEEEEEEEEEEEEEEEEEEEEEEEEEEEEEEEAAAAA	0
NB501288_65_H3WN3BGXY:1:11203:20093:6035#ACGGTGGAGCGC/1	-	eGFP_recombinant\	443	CCACAACGTCTATATCATGGCCGACAAGCAGAAGAACGGCATCAAGGTGAACTTCAAGATCCGCCACAACATCGAGGACGGCAGCGTGCAGCTCGCCGACCACTACCAGCAGAACACCCCCATCGGCGACGGCCCCGTGCTGCTGCCCGA	AEEA/E////EEEEA/A<6<EA/EEEE<A/6EA<<EEE/</A<EE/AA<A<EEEEEEEEEEEEEE/EE<AEEEEEEEEEEEEEEEE<EE/EEEE/EAEEEEEEEEEA<6EEEEEEEEEEEEEEEEEEE/EEEEEEEEEEEAEEEAAAAAA	0
NB501288_65_H3WN3BGXY:1:11203:21208:6317#ACGGTGGAGCGC/1	-	eGFP_recombinant\	293	CATCTTCTTCAAGGACGACGGCAACTACAAGACCCGCGCCGAGGTGAAGTTCGAGGGCGACACCCTGGTGAACCGCATCGAGCTGAAGGGCATCGACTTCAAGGAGGACGGCAACATCCTGGGGCACAAGCTGGAGTACAACTACAACAG	<EEEEAEEAEEEE<AEEEAAEEEEEEEEEAEEEEEEEEEAEEAAAEEEE<EEEEE<EEAEEEEEEEEEAEEEEEEEEEEEEEEEEEEEEEEEEEAEEEEEEEEEEEEEEEEEEEEEEEEEEEEEEEEEEEEEEEEEEEEEEEEEEAAAAA	0
NB501288_65_H3WN3BGXY:1:11203:2888:6323#ACGGTGGAGCGC/1	+	eGFP_recombinant\	518	GGACGGCAGCGTGCAGCTCGCCGACCACTACCAGCAGAACACCCCCATCGGCGACGGCCCCGTGCTGCTGCCCGACAACCACTACCTGAGCACCCAGTCCGCCCTGAGCAAAGACCCCAACGAGAAGCGCGATCACATGGTCCTGCTGGA	AAAAAEEEEEEEEEEEAEEEEAEEEAEEEEAEEAAEEEE6A<AA<<EA6/A<AE<AA<6<<66/<6AAAAE<6/AAEE<6AA<<6<//A//E66/6<E<</6////A/EAEAAA6/66AE6/</EA////66<6<6<///A/6/66A6/A	0
NB501288_65_H3WN3BGXY:1:11203:20329:6399#ACGGTGGAGCGC/1	-	eGFP_recombinant\	81	TGCAGCGTGTCCGGCGAGGGCGAGGGCGATGCCACCTACGGCAAGCTGACCCTGAAGTTCATCTGCACCACCGGCAAGCTGCCCGTGCCCTGGCCCACCCTCGTGACCACCCTGACCTACGGCGTGCAGTGCTTCAGCCGCTACCCCGAC	//AAA6<EA<A<<AEEEA<EEAEA/EEEE/EEEEEEE<EEEE/AEEEEEAEEEEEEEA/EE/EAEEEEEA<EEEEEEEE<EEEEEEAEEEEEEEAEEEEAEEEAEEEEEEEEEEE6EEAEE/EE/EEEEEAEE/EEEEEEEEEEEAAAAA	0	148:T>G
NB501288_65_H3WN3BGXY:1:11203:20199:6517#ACGGTGGAGCGC/1	-	eGFP_recombinant\	324	ACCCGCGCCGAGGTGAAGTTCGAGGGCGACACCCTGGTGAACCGCATCGAGCTGAAGGGCATCGACTTCAAGGAGGACGGCAACATCCTGGGGCACAAGCTGGAGTACAACTACAACAGCCACAACGTCTATATCATGGCCGACAAGCAG	A<EA<AAEA<A<EEAEEEEEEAE6<E<AEEEAEA6AEEEEEEEAEEAE<EEE<EEEEEEEEE/AEEEEEEEEEEAEEEAEEEEEEEEEEEEAEEEEEEEEEEEEEEEEEEEEEEEEEEEEEEEEEEEEEEEEEEEEEEEEEEEEEAAAAA	0
NB501288_65_H3WN3BGXY:1:11203:16772:6923#ACGGTGGAGCGC/1	-	eGFP_recombinant\	47	GGTCGAGCTGGACGGCGACGTAAACGGCCACAAGTTCAGCGTGTCCGGCGAGGGCGAGGGCGATGCCACCTACGGCAAGCTGACCCTGAAGTTCATCTGCACCACCGGCAAGCTGCCCGTGCCCTGGCCCACCCTCGTGACCACCCTGAC	<EAEAEEA<6A/AEEEAEEEEEE</EEAEE/EEEE/EEAEE/E/AE<EAE<EEEEEEEEEEEE/EEEEEEEEEEEEEEEEEEEEEEEEEEEEEEE/EEEEEEEEEEEEEEEEEEEEEEEEEEEEEEEEEEEEEEEEEEEEEEEEEAAAAA	0
NB501288_65_H3WN3BGXY:1:11203:17755:7065#ACGGTGGAGCGC/1	-	eGFP_recombinant\	178	CCCTCGTGACCACCCTGACCTACGGCGTGCAGTGCTTCAGCCGCTACCCCGACCACATGAAGCAGCACGACTTCTTCAAGTCCGCCATGCCCGAAGGCTACGTCCAGGAGCGCACCATCTTCTTCAAGGACGACGGCAACTACAAGACCC	<EEA<<6/EEEEEEA/AEEEAEEA<AEEAEEEEEAAEEEEEEEEEEEEEEEEEEEEEEEEAEEEEEEEEEEEEEEEEEEEEEEEEEEEEEEEEEEEAEEEEEEEEEEEEEEEEEEEEEEEEEEEEEEEEEEEEEEEEEEEEEEEEAAAAA	0
NB501288_65_H3WN3BGXY:1:11203:7047:7096#ACGGTGGAGCGC/1	+	eGFP_recombinant\	352	ACACCCTGGTGAACCGCATCGAGCTGAAGGGCATCGCCTTCAAGGAGGACGGCAGCATCCTGGGGCACAAGCTGGAGTACAACTACAACAGCCACAACGTCTATATCATGGCCGACAAGCAGAAGAACGGCATCAAGGTGAACTTCCAGC	/AAAAEEEEAEAEEEAEEEEEEEEEEA/EEE/AEAA/EE/EEEEEE/E/EEEEE/</EA/EEEEAEEEEAEEEAE/EEEEAEEAEE</AAAE////6A/EAAAAEEAA</AEAAEEE/EE/EEE//6AA/6<EEEAAEEEEEAA<</6<<	0	36:A>C,54:A>G,146:A>C,149:A>C
NB501288_65_H3WN3BGXY:1:11203:11620:7108#ACGGTGGAGCGC/1	+	eGFP_recombinant\	225	CCCGACCACATGAAGCAGCACGACTTCTTCAAGTCCGCCATGCCCGAAGGCTACGTCCAGGAGCGCACCATCTTCTTCAAGGACGCCGGCAACTACAAGACCCGCGCCGAGGTGAAGTTCGAGGGCGACACCCTGGTGAACCGCATCGAG	6AAA/AEEEEEEEEEEEEAEEEEEEEEEEEEEEEEEEEEEEEEEEEEEEEEEEEEEEEEEE/EEEEEEEEEEEEEEEEEEEEAEE/AEEE<EEEEEEEEEEAEEEEEEEEE<AA<E/AEEEEAEEEE<E/<AEEEEEA/6AEAAA<A//<	0	85:A>C
NB501288_65_H3WN3BGXY:1:11203:13431:7115#ACGGTGGAGCGC/1	+	eGFP_recombinant\	96	GAGGGCGAGGGCGATGCCACCTACGGCAAGCTGACCCTGAAGTTCATCTGCACCACCGGCAAGCTGCCCGTGCCCTGGCCCACCCTCGTGCCCACCCTGACCTACGGCGTGCAGTGCTTCAGCCGCTACCCCGACCACATGAAGCAGCAC	AAAAAEEEEEEEEEEEEEEEEEEEEEEEEEEEEAEEEEEEEEEEEAEEEEEEEEAEAEEEEEEEEEEEEEEEEEEEEEEEE/EEEEEEEE/EE<EEEEEEEEEEEEEEEEEEAEEEEEEE<EAAEAEEEEEEE<EEEEAEEEEEAE<</6	0	90:A>C
NB501288_65_H3WN3BGXY:1:11203:13553:7126#ACGGTGGAGCGC/1	-	eGFP_recombinant\	46	TGGTCGAGCTGGACGGCGACGTAAACGGCCACAAGTTCAGCGTGTCCGGCGAGGGCGAGGGCGATGCCACCTACGGCAAGCTGACCCTGAAGTTCATCTGCACCACCGGCAAGCTGCCCGTGCCCTGGCCCACCCTCGTGACCACCCTGA	/<6/A<<<AA6<A/66EAEAAEEEEEEAAEEEE<E/<EAEEEE/AEA6EEA<A<AE<EEEEEAE<<EEEEEEEEEEEE<EEE</EAE<6EEEEEEE/EEEEEEEEEEEE/EEAEEEEEEEEEEAEEEEEEEEEEEEEAAEEAEEEAAAAA	0
NB501288_65_H3WN3BGXY:1:11203:19501:7160#ACGGTGGAGCGC/1	+	eGFP_recombinant\	100	GCGAGGGCGATGCCACCTACGGCAAGCTGACCCTGAAGTTCATCTGCACCACCGGCAAGCTGCCCGTGCCCTGGCCCACCCTCGTGACCACCCTGACCTACGGCGTGCAGTGCTTCAGCCGCTACCCCGACCACATGAAGCAGCACGACT	66AAAEEEEEEEAE/EEE6EEEEEAE<EEEEEEEEEEA/EEEEEEAA/E<6<66<EEEEEAAEAA/6AE6<EAAAEEEEA<AEAEAEAAEEEA6<EAAEEA/<A/<<AEAEE<EE<AEEAAEEE<6<AE/666<<AE<6A6<6<A6<AA/	0
NB501288_65_H3WN3BGXY:1:11203:13694:8138#ACGGTGGAGCGC/1	-	eGFP_recombinant\	494	CTTCAAGATCCGCCACAACATCGAGGACGGCAGCGTGCAGCTCGCCGACCACTACCAGCAGAACACCCCCATCGGCGACGGCCCCGTGCTGCTGCCCGACAACCACTACCTGAGCACCCAGTCCGCCCTGAGCAAAGACCCCAACGAGAA	<AEAAEAEA//<EEEA6A6AEAEEAEE/EEEAEEEAE/EEEEE<EEAEEEAE<EEE<EEE6EEEEAEAAEAAEEEAEEEEEEEE<EEEEEAEEEEEE<EE<E/AE66EEEE/EEEEEE6EEAEEEE/EEEEEAAEEEEEEEEEEEAAAAA	0
NB501288_65_H3WN3BGXY:1:11203:20549:8283#ACGGTGGAGCGC/1	-	eGFP_recombinant\	1	CCGTGAGCAAGGGCGAGGAGCTGTTCACCGGGGTGGTGCCCATCCTGGTCGAGCTGGACGGCGACGTAAACGGCCACAAGTTCAGCGTGTCCGGCGAGGGCGAGGGCGATGCCACCTACGGCAAGCTGACCCTGAAGTTCATCTGCACCA	EEEAAEAEEEAAAEAEA<EEEEEEEEEEEEA<EAAEEEEEEEEEEEEEEEAEEEEEEEEEEEEEEEEEEEEEEEEEEEEEEEEEEEEEEEEEEEEEEEEEEEEEEEEAEEEEEEEEEEEEEEEEEEEEEEEEEEEEEEEEEEEEEAAAAA	0	148:G>C,149:T>C
NB501288_65_H3WN3BGXY:1:11203:21413:8334#ACGGTGGAGCGC/1	+	eGFP_recombinant\	353	CACCCTGGTGAACCGCATCGAGCTGAAGGGCATCGACTTCAAGGAGGACGGCAACATCCTGGGGCACAAGCTGGAGTACAACTCCAACAGCCACAACGTCTATATCATGGCCGACAAGCAGAAGAACGGCATCAAGGTGCACTTCAAGAT	A<AAAEEEEE/EEEEAEEEEEEEEEEEEEEEEEEEEEAEEEEEEEEEEEEE</EE<EEEEEEEEEAEE/EEEEEEEEEEEAEE////A/<EE/E</AEEEAE/EEEA/EEEAE/AEEEEEE/A<//AEEE6EE<A<EEE//6AEEEA6<6	0	83:A>C,139:A>C
NB501288_65_H3WN3BGXY:1:11203:1370:8836#ACGGTGGAGCGC/1	-	eGFP_recombinant\	44	CCTGGTCGAGCTGGACGGCGACGTAAACGGCCACAAGTTCAGCGTGTCCGGCGAGGGCGAGGGCGATGCCACCTACGGCAAGCTGACCCTGAAGTTCATCTGCACCACCGGCAAGCTGCCCGTGCCCTGGCCCACCCTCGTGACCACCCT	/AA6</6<<A<<<AEEAAEAEAA/EE<EEAEEE<E/<EAEEEEEEE/AE/EEAAEEAEAAEEEEEE/EEEEAEEEA6EEEEEEEEEEEEEEEEE/EAEEEEAAEEEEEEEEEE/EE/EEEEEEEEEEEEEEEEEEEEEEE/EEEEAAAAA	0
NB501288_65_H3WN3BGXY:1:11203:22263:8845#ACGGTGGAGCGC/1	+	tdTomato_recombinant\	227	CCCCGCCGACATCCCCGATTACAAGAAGCTGTCCTTCCCCGAGGGCTTCAAGTGGGAGCGCGTGATGAACTTCGAGGACGGCGGTCTGGTGACCGTGACCCAGGACTCCTCCCTGCAGGACGGCACGCTGATCTACAAGGTGAAGATGCG	AAAAAEEE6E/EAEEEEEEEEEEEEEEEEEEEEEEEEEEEEEEEEEEEEEEEEEEEEEEEEEEEEEEAEEEEEEEEEEEEEAEEEEEEEEE/EEEEE<EEE<EEEEEEEEA<EE<E<EE/E<EA<AEEEE/AAEEEEEEEEE/<A/AAA/	1
NB501288_65_H3WN3BGXY:1:11203:9410:8909#ACGGTGGAGCGC/1	+	eGFP_recombinant\	215	CAGCCGCTACCCCGACCACATGAAGCAGCACGACTTCTTCAAGTCCGCCATGCCCGAAGGCTACGTCCAGGAGCGCACCATCTTCTTCAAGGACGACGGCAACTACAAGACCCGCGCCGAGGTGAAGTTCGAGGGCGACACCCTGGTGAA	AAAAAEEEEEEEEEEEEEEEEEEEEEEEEEEEEEEEEEEEEEEEEEEEEEEEEEEEAEEEEEEEEEEEEEEAEEEEEEEEEEEEEEEEEEEEEEEEEEEEEAEEE/AEE<EEEEEEAEAEEAA<EE<EE<<AEEEEAEE/AA<A/AE<A<	0
NB501288_65_H3WN3BGXY:1:11203:3356:8910#ACGGTGGAGCGC/1	-	eGFP_recombinant\	147	ACCACCGGCAAGCTGCCCGTGCCCTGGCCCACCCTCGTGACCACCCTGACCTACGGCGTGCAGTGCTTCAGCCGCTACCCCGACCACATGAAGCAGCACGACTTCTTCAAGTCCGCCATGCCCGAAGGCTACGTCCAGGAGCGCACCATC	<EE<AAAA/AAEE<AE<EE<AEEEAEE<EEEEEEEEEAEEEEEEEEEEEEEEEEEEEE/EEEEEEEEAEEEEEEEEEEEEEEEEEEEEEEEEEEEEEEAEEEEEEAEEEEEEEEEEEEEEEEEEEEEEEEEEEEEEEEEEEEEEEAAAAA	0
NB501288_65_H3WN3BGXY:1:11203:21683:9025#AAGGTGGAGCGC/1	+	eGFP_recombinant\	131	CCTGAAGTTCATCTGCACCACCGGCAAGCTGCCCGTGCCCTGGCCCACCCTCGTGACCACCCTGACCTACGGCGTGCAGTGCTTCAGCCGCTACCCCGACCACATGAAGCAGCACGACTTCTTCAAGTCCGCCATGCCCGAAGGCTACGT	AAAAAEEEEEEEEEEEEEEEEEEEEEEEEEEEAEEEEEEEEEE/EE/EEEEEAE</EE/EEEEE6EEEAAEEEEEEE<EEEEEEEEEEEEEEEEEEEEAEEEEEEEAEEAAEEE/EAEEEEEEAEAEEAAAE/EEEEAA<AAE/AAEEE/	0
NB501288_65_H3WN3BGXY:1:11203:9102:9290#ACGGTGGAGCGC/1	-	eGFP_recombinant\	235	TGAAGCAGCACGACTTCTTCAAGTCCGCCATGCCCGAAGGCTACGTCCAGGAGCGCACCATCTTCTTCAAGGACGACGGCAACTACAAGACCCGCGCCGAGGTGAAGTTCGAGGGCGACACCCTGGTGAACCGCATCGAGCTGAAGGGCA	/AEA<<EA<AA6EEA<AEEAEA/EEEEAEEEAEEEEEAEEEEEEEA<E//EEAEEEEEEE/EEEEAAEAE6EAEEEEEEEEEEEEEEEAE<EAAEAAEEEEE/EEEEEAEEEEEEEEEEEEEEEEA/AEEEEAEEAEEEEEEAEEAAAAA	0
NB501288_65_H3WN3BGXY:1:11203:23959:9290#ACGGTGGAGCGC/1	+	eGFP_recombinant\	63	GACGTAAACGGCCACAAGTTCAGCGTGTCCGGCGAGGGCGAGGGCGATGCCACCTACGGCAAGCTGACCCTGAAGTTCATCTGCACCACCGGCAAGCTGCCCGTGCCCTGGCCCACCCTCGTGACCACCCTGACCTACGGCGTGCAGTGC	AAAAAEEEEEEEEEEEEEEEEEEEEEEEEEEEEEEEEEEEAEEEEEEEEEEEEEEEEEEEEEEEEEAAEEEEE/EEEEEEEEEE<EEEE<EEEAEEEEEAEAEEEEAAEEEAEA/<AEEAEEE<<A/AE6AA/<AAEEAE<EAEAAAEE/	0
NB501288_65_H3WN3BGXY:1:11203:17317:9492#ACGGTGGAGCGC/1	-	eGFP_recombinant\	100	GCGAGGGCGATGCCACCTACGGCAAGCTGACCCTGAAGTTCATCTGCACCACCGGCAAGCTGCCCGTGCCCTGGCCCACCCTCGTGACCACCCTGACCTACGGCGTGCAGTGCTTCAGCCGCTACCCCGACCACATGAAGCAGCACGACT	<A<EAA<AAE<A<EEEAEEEAAEEEEEE<EEEEEEE/E</<<EEEAEEEEEEEEEEEEEEAEEEEA<EEEE/EEEEEEEEE<EEEEEEEEEEAEEEEEEEEEEEE/EEEEEEEE/EEEEEEEEEEEEEEEEEEEEEEEEEEEEEEAAAAA	0
NB501288_65_H3WN3BGXY:1:11203:8569:9714#ACGGTGGAGCGC/1	-	eGFP_recombinant\	272	AGGCTACGTCCAGGAGCGCACCATCTTCTTCAAGGACGACGGCAACTACAAGACCCGCGCCGAGGTGAAGTTCGAGGGCGACACCCTGGTGAACCGCATCGAGCTGAAGGGCATCGACTTCAAGGAGGACGGCAACATCCTGGGGCACAA	AAAAEEEAEEEEAAEEAEEEEEEEEEEEEEEEEA/EEEEEA<EEEEEEEEEEEEEEEEEEEEEEEEEEEEEEEEEA<EEEEEEEEEEEEEAEEEE6EEEEEEEEEEEEE<EEEEEEEEEEEEEEEEEEEEEEEEEEEEEEEEEEEAAAAA	0
NB501288_65_H3WN3BGXY:1:11203:7760:9927#ACGGTGGAGCGC/1	+	eGFP_recombinant\	541	ACCACTACCAGCAGAACACCCCCATCGGCGACGGCCCCGTGCTGCTGCCCGACAACCACTACCTGAGCACCCAGTCCGCCCTGAGCAAAGCCCCCAACGAGAAGCGCGATCACATGGTCCTGCTGGAGTTCGTGCCCGCCGCCGGGCTCC	AAAAAEEEEEEEEEAEEEEEEEEEEEEEEEEEEEEEEEAEEEE<EEEEEEEEE6/EE/EEEEEEA/EEEEEE<EEEEA6EAE//E/AEEA/EEEEE/EEEA//</EE<A/EEE/E/AAAAEE<EEE</AE/EEA<A<A/AAAAEAA6A//	0	90:A>C,134:A>C,146:A>C,149:A>C
NB501288_65_H3WN3BGXY:1:11203:12795:10071#ACGGTGGAGCGC/1	+	eGFP_recombinant\	8	CAAGGGCGAGGAGCTGTTCACCGGGGTGGTGCCCATCCTGGTCGAGCTGGACGGCGACGTAAACGGCCACAAGTTCAGCGTGTCCGGCGAGGGCGAGGGCGATGCCACCTACGGCAAGCTGACCCTGAAGTTCATCTGCACCACCGGCAA	AAAAAEEEEEEEEEEEEEEEEEEEEEEEEEEEEEEEEEEEEEEEEEEEEEAEEEEEAEEEEEEEEEEEEEEEEEEEEEEEEEEAEEEEE/EEEEEAEEEEA/EEEE<EEE/EEEEEAEEEE/EAEEAEEEEA/AE<<EA<<</<AAEA/<	0
NB501288_65_H3WN3BGXY:1:11203:12750:11513#ACGGTGGAGCGC/1	-	eGFP_recombinant\	189	TCCCTGACCTACGGCGTGCAGTGCTTCAGCCGCTACCCCGACCACATGAAGCAGCACGACTTCTTCAAGTCCGCCATGCCCGAAGGCTACGTCCAGGAGCGCACCATCTTCTTCAAGGACGACGGCAACTACAAGACCCGCGCCGAGGTG	/EA6AE/AEEAEEEE<<AEEE/EEAEEEEEEEAEEEEAEAE<EEEEAEEEEEEEEEEEEEA<EEEEE<EEEEEEEEEAEEEEE<AEEEEEEAEEEE<EAEEEEEEEEEEEE/EEEEEEEEEEEEEEEEEEEEE/EEEEEEEEEEEAAA/A	0	149:A>T
NB501288_65_H3WN3BGXY:1:11203:11519:11669#ACGGTGGAGCGC/1	-	eGFP_recombinant\	418	ACAAGCTGGAGTACAACTACAACAGCCACAACGTCTATATCATGGCCGACAAGCAGAAGAACGGCATCAAGGTGAACTTCAAGACCCGCCACAACATCGAGGACGGCAGCGTGCAGCTCGCCGACCACTACCAGCAGAACACCCCCATCG	EEEAA6/66EAAEEEEEEAEEEEEAEEEEEEEEEA/EEEEEEEAEE/EEEEEEEEEEEEEEEEEEEEEEEEEEAEEEEEEEE<EEEEEEEEEEEEEAEEEEEEEEEEEEEE/EEEEEEEEEEEEEEA6EEEEEEEEEEEEEEEEEAAAAA	0	65:T>C
NB501288_65_H3WN3BGXY:1:11203:1685:11809#ACGGTGGAGCGC/1	+	eGFP_recombinant\	398	GGACGGCAACATCCTGGGGCACAAGCTGGAGTACAACTACAACAGCCACAACGTCTATATCATGGCCGACAAGCAGAAGAACGGCATCAAGGTGAACTTCAAGATCCGCCACAACATCGAGGACGGCAGCGTGCAGCTCGCCGACCACTA	AAAAAEEEEEEEEEEEEEEEEEEEEEEEEEEEEEEEEEEEEEEAEEEEEEEEEEEEEEEEEEEEEE<EAA<EEEEEEEEEEEEEEEEEAEEEEEEEEEEEAEEEEEAEEAEEEEEEEAE/AEEAEEAEEA<<AEEEEEAA<<A<<<6EEA	0
NB501288_65_H3WN3BGXY:1:11203:13424:11914#ACGGTGGAGCGC/1	+	eGFP_recombinant\	112	CCACCTACGGCAAGCTGACCCTGAAGTTCATCTGCACCACCGGCAAGCTGCCCGTGCCCTGGCCCACCCTCGTGACCACCCTGACCTACGGCGTGCAGTGCTTCAGCCGCTACCCCGACCACATGAAGCAGCACGACTTCTTCAAGTCCG	AAAAAEAEEAEEEEEEE6EEEEEEEEEEEEEEEEEEEEEEEEEEEEEEEEEEEEEEEAEEEAEAE/EEEEEEEE/EE<EEEEEAEEEEEEE<EEEEAEEEA/AA<EEEAEEAA6EAE/EE<EEEE/<E6/6A<A<AEAEA6AAA6AEAA<	0
NB501288_65_H3WN3BGXY:1:11203:15116:12091#ACGGTGGAGCGC/1	-	eGFP_recombinant\	87	GTGTCCGGCGAGGGCGAGGGCGATGCCACCTACGGCAAGCTGACCCTGAAGTTCATCTGCACCACCGGCAAGCTGCCCGTGCCCTGGCCCACCCTCGTGACCACCCTGACCTACGGCGTGCAGTGCTTCAGCCGCTACCCCGACCACATG	6/A/A/6EAEEEEAAEE<A<EAE/EEEEAEEEEEEEEAEAA<E<EEEEEAE</EEEEEEEAEEEEEEEEEEEE/EEEEEEEEEEEEEEEEEEEEEEE/EEEEEEEEEEAEEEAEEEEEAEEEEEEEEEEEEEEEEEEEEEEEEEEAAAAA	0
NB501288_65_H3WN3BGXY:1:11203:13581:12293#ACGGTGGAGCGC/1	+	eGFP_recombinant\	200	CGGCGTGCAGTGCTTCAGCCGCTACCCCGACCACATGAAGCAGCACGACTTCTTCAAGTCCGCCATGCCCGAAGGCTACGTCCAGGAGCGCACCATCTTCTTCAAGGACGACGGCAACTACAAGCCCCGCGCCGAGGGGAAGTTCGAGGG	AAAAAAEEEEEEEEAEAEEEEEE6EEEEE/EEEEAEE/AEE/EEEEA////E//EEEEEEEEEE/EEEEAE</EEEAEEEEEEEEA/EAE6/AE<EEEE6E/A<AAEEEEAE/EE/6E/AE//E///AEE<E/E/AA/E/<//6<6/<A/	0	124:A>C,137:T>G
NB501288_65_H3WN3BGXY:1:11203:2850:12343#ACGGTGGAGCGC/1	-	eGFP_recombinant\	528	GTGCAGCTCGCCGACCACTACCAGCAGAACACCCCCATCGGCGACGGCCCCGTGCTGCTGCCCGACAACCACTACCTGAGCACCCAGTCCGCCCTGAGCAAAGACCCCAACGAGAAGCGCGATCACATGGTCCTGCTGGAGTTCGTGACC	6<6EE6</A</6AAEE<EEEAEA<<<AEAE<EEEEE/EEEEEEA/<<//EEA<EEEEEAAEEE6<EE/EE/EEEEEEEEAEEEEEEE6EEEEEEEEEEEEEEAEEAEEEEE<AAEEEEEEEEEEEEEE<EEEEEEEAEEEEEEEEAA<A6	0
NB501288_65_H3WN3BGXY:1:11203:21021:12386#ACGGTGGAGCGC/1	+	eGFP_recombinant\	71	CGGCCACAAGTTCAGCGTGTCCGGCGAGGGCGAGGGCGATGCCACCTACGGCAAGCTGACCCTGAAGTTCATCTGCACCACCGGCAAGCTGCCCGTGCCCTGGCCCACCCTCGTGACCACCCTGACCTACGGCGTGCAGTGCTTCAGCCG	AAAAAEEEEEEEEEEEEEEEEEEEEEEEEEEEEEEEEEEEEEE/EEEEEEEEEEEEEEEEEEEEEEEEEE<EEEEE/EE<EEEEE<EEEEEEEEEEEEAEAEEEEE/EEEEEAEEEEE/EEEEA<EEEAEEEEEAAA<AEEEEEE/AAA/	0
NB501288_65_H3WN3BGXY:1:11203:10695:12571#ACGGTGGAGCGC/1	+	eGFP_recombinant\	361	TGAACCGCATCGAGCTGAAGGGCATCGACTTCAAGGAGGACGGCAACATCCTGGGGCACAAGCTGGAGTACAACTACAACAGCCACAACGTCTATATCATGGCCGACAAGCAGAAGAACGGCATCAAGGTGAACTTCAAGATCCGCCACA	AAAAAEAEEEEAEEA//EEAEEEAEEE/A/AEEEE6EEE/EEEEAE<A//EEA6<EEEEE/E<AEAA/E/66/EAAE<EA</6<6E<AEE<EEEAEEEEEEE6<AAEEE/EEEEEEA<AA/<<E/AAA/E6A/6A/6<<<///6/<<//<	0
NB501288_65_H3WN3BGXY:1:11203:3961:12755#ACGGTGGAGCGC/1	+	eGFP_recombinant\	163	CCGTGCCCTGGCCCACCCTCGTGACCACCCTGACCTACGGCGTGCAGTGCTTCAGCCGCTACCCCGACCACATGAAGCAGCACGACTTCTTCAAGTCCGCCATGCCCGAAGGCTACGTCCAGGAGCGCACCATCTTCTTCAAGGACGACG	AAAAAEEAEE6EEE//EEEEEEEEAE/E/EEEEEEEEEEE6AE/AEEEEAAAEAEAEEEA<AE/E//EEEEEAE//EE/EA/EAEE//EA<E//EEE/EEEE/EEEE//A<EEA<AA<E<AEEEEA<<<AE6AAAE/A6<//<</<EAA/	0
NB501288_65_H3WN3BGXY:1:11203:18127:13194#ACGGTGGAGCGC/1	+	eGFP_recombinant\	200	CGGCGTGCAGTGCTTCAGCCGCTACCCCGACCACATGAAGCAGCACGACTTCTTCAAGTCCGCCATGCCCGAAGGCTACGTCCAGGAGCGCACCATCTTCTTCAAGGACGACGGCAACTACAAGACCCGCGCCGAGGTGAAGTTCGAGGG	AAAAAEEEEEEEEAEEAEE/EEE6EEE/E/AE/EAEEEAE//EEEAEEE/EAEE<<EEAE<E/A<EEEAAE/AEEA/EAEE6EAEEEAEEE//A6EEAE6AE/AEEAEE//AEEE/AEE/<E/E/<AEAAE/<<EA/AA6/A6A/6AAEE	0
NB501288_65_H3WN3BGXY:1:11203:5293:13786#ACGGTGGAGCGC/1	-	eGFP_recombinant\	70	ACGGCCACAAGTTCAGCGTGTCCGGCGAGGGCGAGGGCGATGCCACCTACGGCAAGCTGACCCTGAAGTTCATCTGCACCACCGGCAAGCTGCCCGTGCCCTGGCCCACCCTCGTGACCACCCTGACCTACGGCGTGCAGTGCTTCAGCC	AAAEEEEAEEAA<EEEEA<A/AEEAEAEAAAEEEEAAEEEEEEEEEEEEEEEEEEEA/EEEEEEEEEEEEEEEEEEEEEEEEEEEEEEEEEEEEEEEEEEEEEEEEEEEEEEEEEEEEEEEEEEEEEEEEEEEEEEEEEEEEEE6AAAAA	0
NB501288_65_H3WN3BGXY:1:11203:5924:14168#ACGGTGGAGCGC/1	+	eGFP_recombinant\	69	GACGGCCACAAGTTCAGCGTGTCCGGCGAGGGCGAGGGCGATGCCACCTACGGCAAGCTGACCCTGAAGTTCATCTGCACCACCGGCAAGCTGCCCGTGCCCTGGCCCACCCTCGTGCCCACCCTGCCCTACGGCGTGCAGTGCGTCCGC	666AAEE/6EAAEEAEE6EEE/EA//EA/EEAA66EA/EE/EE<6//EE/AE6A//EEEE/<EAA////EE</E<E<A/<</</EE6/EEAEEE///E///<AE/EA</E/AAA//</A////A/E6</<//A/<</E///</</<////	0	0:A>G,117:A>C,126:A>C,144:T>G,147:A>C
NB501288_65_H3WN3BGXY:1:11203:25512:14671#ACGGTGGAGCGC/1	-	eGFP_recombinant\	419	CAAGCTGGAGTACAACTACAACAGCCACAACGTCTATATCATGGCCGACAAGCAGAAGAACGGCATCAAGGTGAACTTCAAGATCCGCCACAACATCGAGGACGGCAGCGTGCAGCTCGCCGACCACTACCAGCAGAACACCCCCATCGG	//A<<6/6<6<6AAA/AAEEA/EEEEEAEEEE/AEEAEEEEAAA/EAE/EEEEEAEEEEEE<EEEAE<EE6<<EEAEEEEEAEAEE<EEEEEE<EEAEEAEEEEEEEEEEEEEAEEAEEEE/EAEEEEEEEEEEEEE/EE/EEEEAAAAA	0
NB501288_65_H3WN3BGXY:1:11203:21647:14741#ACGGTGGAGCGC/1	-	eGFP_recombinant\	390	TTCAAGGAGGACTGCAACATCCTGGGGCACAAGCTGGAGTACAACTACAACAGCCACAACGTCTATATCATGGCCGACAAGCAGAAGAACGGCATCAAGGTGAACTTCAAGATCCGCCACAACATCGAGGACGGCAGCGTGCAGCTCGCC	A6EEEA<EE<A</6<EA/EEEEA6/6AEEEEEEA</AEA<EEAEE/EAEEEEEEEEEEEA/AEEEEEE<EEE//AEEEEEEA<EEEAEEEEEEEEEEEE/EEEEEEEEEEAEAEEEEEEEEEEEEEEEA/EEA/EEEEE//EEEEAAAAA	0	137:G>T
NB501288_65_H3WN3BGXY:1:11203:25381:15142#ACGGTGGAGCGC/1	-	eGFP_recombinant\	552	CAGAACACCCCCATCGGCGACGGCCCCGTGCTGCTGCCCGACAACCACTACCTGAGCACCCAGTCCGCCCTGAGCAAAGACCCCAACGAGAAGCGCGATCACATGGTCCTGCTGGAGTTCGTGACCGCCGCCGGGATCACTCTCGGCATG	<<A<EE/EEAA</AAA<EEEEEEEEEEA/E</AEAAEEEEE</EEEEEEEAEEE</EEEEAE6<AAEEEEAEEEEEEEAEEEEE/AEEEEEAEEEEEEEEEEAEEE/EEEEEEAEEEA/EE/EEEEEEEEEEAEEEEEEEEEEEEAAAAA	0
NB501288_65_H3WN3BGXY:1:11203:23325:15420#ACGGTGGAGCGC/1	+	eGFP_recombinant\	200	CGGCGTGCAGTGCTTCAGCCGCTACCCCGACCACATGAAGCAGCACGACTTCTTCAAGTCCGCCATGCCCGAAGGCTACGTCCAGGAGCGCACCATCTTCTTCAAGGACGACGGCAACTACAAGACCCGCGCCGAGGTGAAGGTCGAGGG	AAAAAEEEEEEEEEEEEEEEEEE6EEEEEEEEEEEEEEEEEEEEEEEAEEEEEEEEEEEEEEEEEEEEEAE/EEEEEEEEEEAEEEEEEEEEEEEEEAEEEEAEA<EEAE/AAAA6<AE/E/EE/<AEEE<AEA<<AE/AEE/EAE////	0	142:T>G
NB501288_65_H3WN3BGXY:1:11203:5768:15950#ACGGTGGAGCGC/1	-	eGFP_recombinant\	199	ACGGCGTGCAGTGCTTCAGCCGCTACCCCGACCACATGAAGCAGCACGACTTCTTCAAGTCCGCCATGCCCGAAGGCTACGTCCAGGAGCGCACCATCTTCTTCAAGGACGACGGCAACTACAAGACCCGCGCCGAGGTGAAGTTCGAGG	/A/EEAEAEEEEEEA<AEEEEE<EEEEEEAEEAEEEEEEEEEEA<EEEEEEE/EEEEEEEEEEAEEEEEEEEEEAAEEEAEEEEEEEEEEAEEEEEEE/AEEEEEEEEEEEEEEEEEEEEEEEEEEEEEEEEEEEEEEEEEEE6EAAAAA	0
NB501288_65_H3WN3BGXY:1:11203:11486:16469#ACGGTGGAGCGC/1	+	eGFP_recombinant\	174	CCCACCCTCGTGACCACCCTGACCTACGGCGTGCAGTGCTTCAGCCGCTACCCCGACCACATGAAGCAGCACGACTTCTTCAAGTCCGCCATGCCCGAAGGCTACGTCCAGGAGCGCACCATCTTCTTCAAGGACGCCGGCAACTACAAG	AAAAAEEEEEEEAEEAEEEEEEEEAEEEE<EEEEEEEEEEEE/EEEEEEEEEEEEAEEEEEEEAAEEEE</EA/EEEEEEEEEEEEAEEE/EEEEAEEEEEAEEEEEEEEAEAEEEE/A<EEAEEAEAAE<EEEEE/<<AA/<AEEE/A/	0	136:A>C
NB501288_65_H3WN3BGXY:1:11203:15703:16490#ACGGTGGAGCGC/1	+	eGFP_recombinant\	348	GGCGACACCCTGGTGAACCGCATCGAGCTGAAGGGCATCGACTTCAAGGAGGACGGCAACATCCTGGGGCACAAGCTGGAGTACAACTACAACAGCCACAACGTCTATATCATGGCCGACAAGCAGAAGAACGGCATCAAGGTGAACTTC	AAAAAAEEEEEEAEEEAEEEEAEEEEEEEEEEEEEEEEEEEEEEEEEEEEEEEEEEEAAEEEEEEEEEEEEEEEEEEEEEEEEEA<EEEE/EEEEEEAE/AEAEAEEEEEA/EEEEEE/<AAEAAAEEEEAAE<AEEA<6/AEEEAEAEA	0
NB501288_65_H3WN3BGXY:1:11203:23360:16494#ACGGTGGAGCGC/1	-	eGFP_recombinant\	224	CCCCGACCACATGAAGCAGCACGACTTCTTCAAGTCCGCCGTGCCCGAAGGCTACGTCCAGGAGCGCACCATCTTCTTCAAGGACGACGGCAACTACAAGACCCGCGCCGAGGTGAAGTTCGAGGGCGACACCCTGGTGAACCGCATCGA	EEEAAEEEEEEAEEEEEEAEEEEEEEEEEEEEEEEEEEEEEEEEEAEEEEEEEEEEEEEEEEEEEEEEEEEEEEEEEEEEEEEEEEEEEEEEEEEEEEEEEEEEEEEEEEEEEEEEEEEEEEEEEEEEEEEEEEEEEEEEEEEEEAAAAA	0	109:A>G
NB501288_65_H3WN3BGXY:1:11203:3118:16517#ACGGTGGAGCGC/1	+	eGFP_recombinant\	9	AAGGGCGAGGAGCTGTTCACCGGGGTGGTGCCCATCCTGGTCGAGCTGGACGGCGACGTAAACGGCCACAAGTTCAGCGTGTCCGGCGAGGGCGAGGGCGATGCCACCTACGGCAAGCTGACCCTGAAGTTCATCTGCACCACCGGCAAG	AAAAAEEEEEEEEEEEEEEEEEEEEEEEEEEE/EEEEEEE/EEAEEEEEEEEEEEEEEEEE/EEEEE/EEAEEEE/EEEEE/EEEEEEAEEEEEAEEEEE/EEAA<E<EAEEEE<AAAEE6EEEEE<E<A<6/AEE<A<AE/6AEAEEEA	0
NB501288_65_H3WN3BGXY:1:11203:20697:16789#ACGGTGGAGCGC/1	+	eGFP_recombinant\	59	CGGCGCCGTAAACGGCCACAAGTTCAGCGTGTCCGGCGAGGGCGAGGGCGATGCCACCTACGGCAAGCTGACCCTGAAGTTCATCTGCACCACCGGCAAGCTGCCCGTGCCCTGGCCCCCCCTAGTGACCACACTGAACTACGGCGAGCA	A/AAA//EEE//EE//E/EEEEEEA//A<EAEEEAEA<6EE//A<E/E6/6EA<</AEAEE/A<EEE/EAE/6EEAE/AEA<6EEEEAE//<6/</</A<AA/A</EAA/6<E//EA</<A6//A<E//<66/<E///6<A///<A/<A<	0	5:A>C,118:A>C,123:C>A,132:C>A,137:C>A,146:T>A
NB501288_65_H3WN3BGXY:1:11203:21293:17001#ACGGTGGAGCGC/1	-	eGFP_recombinant\	351	GACACCCTGGTGAACCGCATCGAGCTGAAGGGCATCGACTTCAAGGAGGACGGCAACATCCTGGGGCACAAGCTGGAGTACAACTACAACAGCCACAACGTCTATATCATGGCCGACAAGCAGAAGAACGGCATCAAGGTGAACTTCAAG	<E<E<AA6<<A6EEEAAEAA</EAAEEEEAAEEE<A<EEEEEEEAAEAEEEEEEEEEEEEEEEEEEEEEEEEEAEEEEEEEEEEEEEEEEEEEEEEEEEEEEEEEEEEEEEEEEEEEEEEEEEEEEEEEEEEEEEEEEEEEEEEEAAAAA	0
NB501288_65_H3WN3BGXY:1:11203:25221:17683#ACGGTGGAGCGC/1	-	eGFP_recombinant\	196	CCTACGGCGTGCAGTGCTTCAGCCGCTACCCCGTCCACATGAAGCAGCACGACTTCTTCAAGTCCGCCATGCCCGAAGGCTACGTCCAGGAGCGCACCATCTTCTTCAACGACGACGGCAACTACAAGACCCGCGCCGAGGTGAAGTTCG	<E//A<AAA<AA<<AEAA/EEEEAEE<EEEEEE<<A/E/EEE<AEA<EEEAEEE/AEEEAEEEEEEE/EAEEE<AEEAAEAEEA/E<EAAEEEAEEEEEEEEEEEEEEEAEEEEEEEEEE/EEEAEEEEEEEEEEEE/EEE/EEEA/AAA	0	40:G>C,116:A>T
NB501288_65_H3WN3BGXY:1:11203:5151:18132#ACGGTGGAGCGC/1	-	eGFP_recombinant\	194	GACCTACGGCGTGCAGTGCTTCAGCCGCTACCCCGACCACATGAAGCAGCACGACTTCTTCAAGTCCGCCATGCCCGAAGGCTACGTCCAGGAGCGCACCATCTTCTTCAAGGACGACGGCAACTACAAGACCCGCGCCGAGGTGAAGTT	6EEEEEA//EEAAEEEAA</<EEEEEEEEEEEEEEEEEEE/AEEEEEEEEEEEE/E/EEA/EEE/EEEEEEEEEEEEE<AEAEEAEEEEEEAEAE<EEAEEEEEEEEEEE/EEAEAEEAEAEEEEEEE/EEEEEEEEEEEEEEEEAAAAA	0
NB501288_65_H3WN3BGXY:1:11203:4512:19193#ACGGTGGAGCGC/1	-	eGFP_recombinant\	531	CAGCTCGCCGACCACTACCAGCAGAACACCCCCATCGGCGACGGCCCCGTGCTGCTGCCCGACAACCACTACCTGAGCACCCAGTCCGCCCTGAGCAAAGACCCCAACGAGAAGCGCGATCACATGGTCCTGCTGGAGTTCGTGACCGCC	AEEE<AAAEEEEEEEEAEA</EE<A/E/EEEEA/EEEEEEEEEEEEEEEAEE<EAEEEEEEEEA<EEEEEEEEEAA6EEEEEE</EEEEEEEEEEEEEEEEEEEEEEEEEEEEEEEEEEEEEEEEEEEEEEEEEEEEEEEEEEEEAAAAA	0
NB501288_65_H3WN3BGXY:1:11203:18538:19551#ACGGTGGAGCGC/1	+	eGFP_recombinant\	307	ACGACGGCAACTACAAGACCCGCGCCGAGGTGAAGTTCGAGGGCGACACCCTGGTGAACCGCATCGAGCTGAAGGGCATCGACTTCAAGGAGGACGGCAACATCCTGGGGCACAAGCTGGAGTACAACTACAACAGCCACAACGTCGATA	AAAAAAEEEEEE/EEEAEA/EEEEEEEEEEEEEEAEEEE/EEEEEAEE/EEEEEEEEE<E/A/EEE/A<AAEEEEEEEEAAEAEEEEEEE/EEAE/EE/EEEEE/AEEAEAEAEEEA<AEEEE/66/6<EA<AA/EE<<A<EEA/6/A6/	0	146:T>G
NB501288_65_H3WN3BGXY:1:11203:19797:20181#ACGGTGGAGCGC/1	-	eGFP_recombinant\	212	CTTCAGCCGCTACCCCGACCACATGAAGCAGCACGACTTCTTCAAGGCCGCCATGCCCGAAGGCTACGTCCAGGAGCGCACCATCTTCTTCAAGGACGACGGCAACTACAAGACCCGCGCCGAGGTGAAGTTCGAGGGCGACACCCTGGT	6/<EE<EAAA/EAEEEAAAA<EEA<EAE/<6EEEAEEE//A/EE/</EE<</EAAEEEEE<E<EAEE<A<EE/AEEE<<//EA/EE</E/EE/AAEAAEAEAEE/EEEAE/A/AEEAAEEEEE</AAEEEEEEEEEEEEAEEEEEAAAAA	0	103:T>G
NB501288_65_H3WN3BGXY:1:11204:13142:1114#ACGGTGGAGCGC/1	+	eGFP_recombinant\	88	TGTCCGGCGAGGGCGAGGGCGATGCCACCTACGGCAAGCTGACCCTGAAGTTCATCTGCACCACCGGCAAGCTGCCCGTGCCCTGGCCCACCCTCGTGCCCACCCTGACCTACGGCGTGCAGTGCTTCAGCCGCTACCCCGACCACATGA	AAAAAEEEEEEEEEEEEEAEEEEEEE/EEE6EEEAEEEEEEEEEAEEAEEEE//EAEEE/EE/EEEEEE/EEEE/EEEEEEEEEEEEEA<EEEAEEEE/AE//EAEE/EAE/EAEEAE/</AEEA/<6/AAEEE</A<AEA/<E</A<E<	0	98:A>C
NB501288_65_H3WN3BGXY:1:11204:20972:1285#ACGGTGGAGCGC/1	+	eGFP_recombinant\	108	GATGCCACCTACGGCAAGCTGACCCTGAAGTTCATCTGCACCACCGGCAAGCTGCCCGTGCCCTGGCCCACCCTCGTGACCACCCTGACCTACGGCGTGCAGTGCTTCAGCCGCTACCCCGACCACATGAAGCAGCACGACTTCTTCAAG	AAAAAEEEEEEEEEE6EEEEEEEEEEEEEEEEEEEEEAEEAEEEEEEEEEEEEA6EEAAAAEAEEE6E//A/AEEEEEEEE/<AAEEEEEEEEAEAEEEEA/AE<EEEE/E<EAE<EEEAEE6<EEAEEAE6<AA6A6<AA<A6<A66A/	0
NB501288_65_H3WN3BGXY:1:11204:3753:1592#ACGGTGGAGCGC/1	+	eGFP_recombinant\	373	AGCTGAAGGGCATCGACTTCAAGGAGGACGGCAACATCCTGGGGCACAAGCTGGAGTACAACTACAACAGCCACAACGTCTATATCATGGCCGACAAGCAGAAGAACGGCATCAAGGTGAACTTCAAGATCCGCCACAACATCGAGGACG	AAAAAEEEEEEEEEEEEE6EEEEEEEEEEEEEEAEEEEEEEEEEEEEEE/EEEEEAEEE<EEEEEEEEEAEEEEA/E/AEAEEEEEEEEEEAEAAEAEAEEAEAAEEEEEAEAEEA/E//<A<EAAEE/<<<6<A/AE6A/EA/AEEAA/	0
NB501288_65_H3WN3BGXY:1:11204:25870:1851#ACGGTGGAGCGC/1	-	eGFP_recombinant\	391	TCAAGGAGGACGGCAACATCCTGGGGCACAAGCTGGAGTACAACTACACCAGCCACAACGTCTATATCATGGCCGACAAGCAGAAGAACGGCATCAAGGTGAACTTCAAGATCCGCCACAACATCGAGGACGGCAGCGTGCAGCTCGCCG	<//A6/<6//66/<A//66/<<E///EEA/EEE6/6<///AA<<EAEE/<A/EE<EAEEA//EEE/EEA6AE<E/EEA/EAE/E///EEAEAEEEE/EE/EAEEEEEA/EEEEEEAE/EEEAAEEEAE</EEAEEEAEEAEAEEEAAAAA	0	101:A>C
NB501288_65_H3WN3BGXY:1:11204:20253:2044#ACGGTGGAGCGC/1	+	eGFP_recombinant\	559	CCCCCATCGGCGACGGCCCCGTGCTGCTGCCCGACAACCACTACCTGAGCACCCAGTCCGCCCTGAGCAAAGACCCCAACGAGAAGCGCGATCACATGGTCCTGCTGGAGTTCGTGACCGCCGCCGGGATCACTCTCGGCATGGACGAGC	AAAAAEEEEEEEEEEEEEEEEEEEEEEEEEEEE/EEEEEEEEEEEEEEEEEEEEEEEEEEEEEEEAEEEEEEEEEEEEEEEEEEEEEEEEEEEEEEEEEEEEEEEEEEEEEEEEEEEEEEEA<AEEEEEEEEEE<A<AEAEEEEEEE<EA	0
NB501288_65_H3WN3BGXY:1:11204:25595:2240#ACGGTGGAGCGC/1	-	eGFP_recombinant\	355	CCCTGGTGAACCGCATCGAGCTGAAGGGCATCGACTTCAAGGAGGACGGCAACATCCTGGGGCACAAGCTGGAGTACAACTACAACAGCCACAACGTCTATATCATGGCCGACAAGCAGAAGAACGGCATCAAGGTGAACTTCAAGATCC	</<A66/6A6E/A6//<6//EEEAA<6/EEAAAAEA<AAEA6A6EEEE//EEEEEEEEA<EAEEE<EEE<//EE<6/EEEEEE</E/E6EEEEAEAEEEEEEE//AAEE/EE/EEEA<AEEEEEEAAEEAEEAE/EAEEE6AEE/AAAAA	0
NB501288_65_H3WN3BGXY:1:11204:8510:2675#ACGGTGGAGCGC/1	-	eGFP_recombinant\	97	AGGGCGAGGGCGATGCCACCTACGGCAAGCTGACCCTGAAGTTCATCTGCACCACCGGCAAGCTGCCCGTGCCCTGGCCCACCCTCGTGACCACCCTGACCTACGGCGTGCAGTGCTTCAGCCGCTACCCCGACCACATGAAGCAGCACG	//6<//AAAA<///6//AA<<</<AAA/<A/6EAA//EA<<//AE/EAEEEAAEAA<<EEEAEEEEEEAEEEEAEEEEE/EEEE<EEA/EA/EEEEA<EEE/EAEAA<EEEEE6EEEEEEAEE/E6EEEEEEEEEAEEAAE/EEEAAA/A	0
NB501288_65_H3WN3BGXY:1:11204:4387:3372#ACGGGGGAGCGC/1	+	eGFP_recombinant\	155	CAAGCTGCCCGTGCCCTGGCCCACCCTCGTGACCACCCTGACCTACGGCGTGCAGTGCTTCAGCCGCTACCCCGACCACATGAAGCAGCACGACTTCTTCAAGTCCGCCATGCCCGAAGGCTACGTCCAGGAGCTCACCATCTTCTTCAA	AAAAAEEEEEEEEAEEEEEEEE/EEEEEEEEEEEEEEAEEEEEAEAAE/EEA<EAE6EEE<EE/A<EEEEE666EA6A<AEAEE/<<<6E/A<<6AE/E6A//E66//6A6A/</<<A//AEE</EE6</66/</AA</<A<AA//A6</	0	134:G>T
NB501288_65_H3WN3BGXY:1:11204:17012:3650#ACGGTGGAGCGC/1	-	eGFP_recombinant\	177	ACCCTCGTGACCACCCTGACCTACGGCGTGCAGTGCTTCAGCCGCTACCCCGACCACATGAAGCAGCACGACTTCTTCAAGTCCGCCATGCCCGAAGGCTACGTCCAGGAGCGCACCATCTTCTTCAAGGACGACGGCAACTACAAGACC	/EEEEAEEAEEEEEEEEAEEEEEEAAEA<AEEEAEAE/<EAE<EEEEEEEAAEEEEEEEEEEEEEEEEEEEEEEEEEEEEEAEEEEEEEEEEEEEEEEEEEEEEEEEEEEEEAEEEEEEEEEEEEEEEEEEEEEEEEEEEEEEEEAAAAA	0
NB501288_65_H3WN3BGXY:1:11204:18779:3734#ACGGTGGAGCGC/1	+	eGFP_recombinant\	457	TCATGGCCGAGAAGCAGAAGAACGGCATCAAGGTGAACTTCAAGATCCGCCACAACATCGAGGACGGCAGCGTGCAGCTCGCCGACCACTACCAGCAGAACACCCCCATCGGCGACGGCCCCGTGCTGCTGCCCGACAACCACTACCTGC	AAAAAEEEEEEEEEEEEEEEEEEEEEEEEEEEEEEEEEEEEEEE/EE/EE<EEEEEEEEEEEEEEEEAEEEEEEEAAEEEEEEE<6EEEE6EEEEEEEE/E<EEEEAEEAEEAA/AEEAAA<AAEAEEEEEA6A<AEEAEEEEEEEAAA<	0	10:C>G,149:A>C
NB501288_65_H3WN3BGXY:1:11204:15210:3878#ACGGTGGAGCGC/1	+	eGFP_recombinant\	228	GACCACATGAAGCAGCACGACTTCTTCAAGTCCGCCATGCCCGAAGGCTACGTCCAGGAGCGCACCATCTTCTTCAAGGACGACGGCCACTACAAGACCCGCGCCGAGGTGAAGTTCGAGGGCGACACCCTGGTGAACCGCATCGAGCTG	A/AA6EEEEE6EE//AE<EEEE/E/EEAAEAE<E<AEEE/EE/<EEA<EEEAEEEEEAAEE<EA6EEEE<6AEEEEEEEEEE/EEEE//E//E/<E</AEAA/EEEE<E/EEEAEE/</A/</A/E/EAEE/<AE<EAAEEEA6A/A<A<	0	87:A>C
NB501288_65_H3WN3BGXY:1:11204:20864:4258#ACGGTGGAGCGC/1	-	eGFP_recombinant\	221	CTACCCCGACCACATGAAGCAGCACGACTTCTTCAAGTCCGCCATGCCCGAAGGCTACGTCCAGGAGCGCACCATCTTCTTCAAGGACGACGGCAACTACAAGACCCGCGCCGAGGTGAAGTTCGAGGGCGACACCCTGGTGAACCGCAT	EEEEAEEEEEEEAAAAEAAEEEEEEAEEEEEEEEEEEEEEEEEEEEEEEEEEEEEEEEEAEEEEEEEEEEEEEEEEAEEEEEEEEEEEEEAEEEEEEEEEEEEEEEEEEEEEEEEEAEEEEAEEEEEEEEEEEEEEEEEEEEEEEAAAAA	0
NB501288_65_H3WN3BGXY:1:11204:12287:4770#ACGGTGGAGCGC/1	+	eGFP_recombinant\	148	CCACCGGCAAGCTGCCCGTGCCCTGGCCCACCCTCGTGACCACCCTGACCTACGGCGTGCAGTGCTTCAGCCGCTACCCCGACCACATGAAGCAGCACGACTTCTTCAAGTCCGCCATGCCCGAAGGCTACGTCCAGGAGCGCACCATCT	A/AAAEEE6EEEA/EAEEEAAEEEEEAE</EA/EE//EEE</EEE//E<EAEEEEEAA/AEEE/<AEEE<E/<E/E/66EEEE<EAE/E<EEAE<EE6EEEEEE/E6E<<EE6/6<<</<666AEEEEAEAEE<6AAA<66/6</<A<A/	0
NB501288_65_H3WN3BGXY:1:11204:9415:5098#ACGGTGGAGCGC/1	-	eGFP_recombinant\	301	TCAAGGACGACGGCAACTACAAGACCCGCGCCGAGGTGAAGTTCGAGGGCGACACCCTGGTGAACCGCATCGAGCTGAAGGGCATCGACTTCAAGGAGGACGGCAACATCCTGGGGCACAAGCTGGAGTACAACTACAACAGCCACAACG	AEAE<6A6/AA6</EEAEA/EE/EAEEEEEAAAEA</<EE//EEEEEAE<EEEEEE/E/A6AEAEEEEE/EAEAEAEEEE6EEE/EEEA/EEEEAEEEEAEEEEEEEEEEEEAE/EEEEEEEEEEEEEEEEEEEEEEEEEAEEEEAAAAA	0
NB501288_65_H3WN3BGXY:1:11204:21778:6228#ACGGTGGAGCGC/1	-	eGFP_recombinant\	464	CGACAAGCAGAAGAACGGCATCAAGGTGAACTTCAAGATCCGCCACAACATCGAGGACGGCAGCGTGCAGCTCGCCGACCACTACCAGCAGAACACCCCCATCGGCGACGGCCCCGTGCTGCTGCCCGACAACCACTACCTGAGCACCCA	6<EEEEEEA<EAAEEE<AEEEEEEEEAAEEEAEEEEEEEEEEEEEEEEEEEEEEEEEEEEEEEEE<EEEEEEEEEEEEEEEEEEEEEEEEEEEEEEEEEEEEEEEEEEEEEEEEEEEEEEEEEEEEEEEEEEEEEEEEEEEEEEEAAAAA	0
NB501288_65_H3WN3BGXY:1:11204:17333:6312#ACGGTGGAGCGC/1	-	eGFP_recombinant\	349	GCGACACCCTGGTGAACCGCATCGAGCTGAAGGGCATCGACTTCAAGGAGGACGGCAACATCCTGGGGCACAAGCTGGAGTACAACTACAACAGCCACAACGTCTATATCATGGCCGACAAGCAGAAGAACGGCATCAAGGTGAACTTCA	6A<EEEAEEEAE<<EE<</EAEA/EEEEEE<6/EEE<A6EEEEEEEEEEA<EAAEEEEEEEEEEEEEEEEEEEEEAAEEEEEEEEEEEEEEEEEEEEEEEEEEEEEEEEEEEEEEAEEEEEEEEEEEEEEEEEEEEEEEEEEAEEAAAAA	0
NB501288_65_H3WN3BGXY:1:11204:17584:6598#ACGGTGAAGCGC/1	-	eGFP_recombinant\	234	ATGAAGCAGCACGACTTCTTCAAGTCCGCCATGCCCGAAGGCTACGTCCAGGAGCGCACCATCTTCTTCAAGGACGACGGCAACTACAAGACCCGCGCCGAGGTGAAGTTCGAGGGCGACACCCTGGTGAACCGCATCGAGCTGAAGGCA	<A</E/AEAEA66/AA/A//EEE</EEAEEA6//EEAE/6E/AEEEAEEE6AE<AAEEAEEEE//E/EEE//EEA6EEEEEEEEEEEE<A/EEEAE/AEEEEEAEEEE/EEEEEAEE<EAEEEEEEEEEEAEEEEEEEEEEEEAEAAAAA	0	0:C>A,1:G>C
NB501288_65_H3WN3BGXY:1:11204:6592:8240#ACGGTGGAGCGC/1	-	eGFP_recombinant\	486	AAGGTGAACTTCAAGATCCGCCACAACATCGAGGACGGCAGCGTGCAGCTCGCCGACCACTACCAGCAGAACACCCCCATCGGCGACGCCCCCGTGCTGCTGCCCGACAACCACTACCTGAGCACCCAGTCCGCCCTGAGCAAAGACCCC	A6AA<6A<AA/AA<AAAA<AE<EAEEEEEEAAA<E<EEAEE<EEEEEEEEEEEEEAEEEEEEEAEAEE<EEEEEEEEEEEEEEEEEEEEEEEEEEEEEEEEEEEEEEEEEEEEEEEEEEEEAEEEEEEEEEEEEEEEEEEEEEEEAAAAA	0	61:G>C
NB501288_65_H3WN3BGXY:1:11204:24371:8412#ACGGTGGAGCGC/1	-	eGFP_recombinant\	334	AGGTGAAGTTCGAGGGCGACACCCTGGTGAACCGCATCGAGCTGAAGGGCATCGACTTCAAGGAGGACGGCAACATCCTGGGGCACAAGCTGGAGTACAACTACAACAGCCACAACGTCTATATCATGGCCGACAAGCAGAAGAACGGCA	/66<<EEEEEE</6<AAAEEEEEEEAA<AEAE/<EE<E<EEEEEEEEAEEE//EEEEEEEEEAEEAEEAEEEEEEEEEEEEEEEEEEEAEEEE<E/EAEEEAEAEEAEAEEEEEEEEEEEEEEEEEEEEEEEEEEEEEEEEEEEEAAAAA	0
NB501288_65_H3WN3BGXY:1:11204:24998:8424#ACGGTGGAGCGC/1	-	eGFP_recombinant\	561	CCCATCGGCGACGGCCCCGTGCTGCTGCCCGACAACCACTACCTGAGCACCCAGTCCGCCCTGAGCAAAGACCCCAACGAGAAGCGCGATCACATGGTCCTGCTGGAGTTCGTGACCGCCGCCGGGATCACTCTCGGCATGGACGAGCTG	<E<EA<A6EAEEAAEEEEEEEEE<EEEAAA6EEEEAA/EEEEEEEEEEEEEEEEEEA<EEEEEEEEEEEEEEEEEEEEEEEEEEEEEEEEEEEEEEEAEEEEEE6EEEEEEEEEEEEEEEEEEEEEEEEEEEEEEEEEEEEEEEEAAAAA	0
NB501288_65_H3WN3BGXY:1:11204:5195:8427#ACGGTGGAGCGC/1	-	eGFP_recombinant\	119	CGGCAAGCTGACCCTGAAGTTCATCTGCACCACCGGCAAGCTGCCCGTGCCCTGGCCCACCCTCGTGACCACCCTGACCTACGGCGTGCAGTGCTTTAGCCGCTACCCCGACCACATGAAGCAGCACGACTTCTTCAAGTCCGCCATGCC	66<AEA<A<<EEE<AAA<E/<<E/A/</EE<EEA<EEEEEEEAEE<E/AEAEE6AEEEEEEAEEEEEEEEEAEEEEEEEEEE<AE//EAEEEAEEEEEEAE<EEEEEEEEE/EEEEEAE/EEEAEEEEEEEEEEEAEAE6EAEEEAA/AA	0	53:C>T
NB501288_65_H3WN3BGXY:1:11204:25910:8431#ACGGTGGAGCGC/1	-	eGFP_recombinant\	469	AGCAGAAGAACGGCATCAAGGTGAACTTCAAGATCCGCCACAACATCGAGGACGGCAGCGTGCAGCTCGCCGACCACTACCAGCAGAACACCCCCATCGGCGACGGCCCCGTGCTGCTGCCCGACAACCACTACCTGAGCACCCAGTCCG	E<EA<A<AEE<A<<E/EEEAA<EEEEEEEEEEEEEEEEEEEEEEEEEEEEEEEEAEEA/EEEEEEEEEEEE<EEEEEAEEEEEEEEEEEEEEEEEEEEEEEEEEEEEEEEEEEEEEEAEEEEEEEEEEEEEEEEEEEEEEEEEEEAAAAA	0
NB501288_65_H3WN3BGXY:1:11204:19991:8650#ACGGTGGAGCGC/1	-	eGFP_recombinant\	238	AGCAGCACGACTTCTTCAAGTCCGCCATGCCCGAAGGCTACGTCCAGGAGCGCACCATCTTCTTCAAGGACGACGGCAACTACAAGACCCGCGCCGAGGTGAAGTTCGAGGGCGACACCCTGGTGAACCGCATCGAGCTGAAGGGCATCG	EEEE<EEEEEEEEEAEEEEEEEAAEEEEEEAAAEAAEEEEEEEEEEEEEEEEEEEEEEEEEE/EEEEAEEEEEEEEEEEEEEEEEEEEEEEEEEEEEEEEEEEEEEEEEEEEEEEEEEEEEEEEEEEEEEEEEEEEEEEEEEEEEAAAAA	0
NB501288_65_H3WN3BGXY:1:11204:11823:8663#ACGGTGGAGCGC/1	+	eGFP_recombinant\	492	AACTTCAAGATCCGCCACAACATCGAGGACGGCAGCGTGCAGCTCGCCGACCACTACCAGCAGAACACCCCCATCGGCGACGGCCCCGTGCTGCTGCCCGACAACCACTACCTGAGCACCCAGTCCGCCCTGAGCAAAGACCCCAACGAG	AAAAAEEEEEEEEEEEEEEEEEEAEAEEE<EEEEEEEEEEEEEEEEE<EEEEEEEEEEEEEEEEEEEEEAAEEEEEAAEAEEEAAA<EAEEEEEEEEEAEEEE/EA/EEEEEE<AEA<EA<AEAE<EEEAAAEEAA/A6/6<<AA6A6//	0
NB501288_65_H3WN3BGXY:1:11204:19195:8670#ACGGTGGAGCGC/1	+	eGFP_recombinant\	174	CCCACCCTCGTGACCACCCTGACCTACGGCGTGCAGTGCTTCAGCCGCTACCCCGACCACATGAAGCAGCACGACTTCTTCAAGTCCGCCATGCCCGAAGGCTACGTCCAGGAGCGCACCATCTTCTTCAAGGACGACGGCAACTACAAG	AAAAAE/EAAEE6AAEEEAEE/EEEAAA/AEAE/EEEEAEEEEEEAEEEEE<EE<EE6EEEEE/E/EA<AA/A<AEEAEEAEEA/6AA6E/A/AAA6EEAAAEEEEEE6AAA/A<EA<<6<A</AA<EEE</EEAA//<<6<AEE<AAA/	0
NB501288_65_H3WN3BGXY:1:11204:25422:8792#ACGGTGGAGCGC/1	-	tdTomato_recombinant\	740	CATGGCCGTCATCAAAGAGTTCATGCGCTTCAAGGTGCGCATGGAGGGCTCCATGAACGGCCACGAGTTCGAGATCGAGGGCGAGGGCGAGGGCCGCCCCTACGAGGGCACCCAGACCGCCAAGCTGAAGGTGACCAAGGGCGGCCCCCT	A</<EEA<AEEA</<6<E</<A/EEEA</EEE/E<<<EAEE<EAEEEEE<EEAEEEAEEEEEAE6<AA<E<E<EEEEE<EEEEEAEEEEE<AEEEAEEEEEEAEE//E6EEAEEAEEEEEEEEEAEEAEEE/EEEEEEAAEE/EEAAAA/	0
NB501288_65_H3WN3BGXY:1:11204:26860:8818#ACGGTGGAGCGC/1	-	eGFP_recombinant\	44	CCTGGGCGAGCTGGACGGCGACGTAAACGGCCACAAGTTCAGCGTGTCCGGCGAGGGCGAGGGCGAGGCCACCTACGGCAAGCTGACCCTGAAGTTCATCTGCACCACCGGCAAGCTGCCCGTGCCCTGGCCCACCCTCGTGACCACCCT	/A/6A/<<<AA<AEA/6AEAEEE<EE/EEEE<A/E//A/E/EEEEA/<<6AAAAEA<<EAEAEE<A/AEEEEEEE<AEEEEEE/A/AE</AEAE/E6EEAE<AEAAEEEEAEE/EEAEEEEAEEE/E/EEEEEEEEEAAEAEEE6A/AAA	0	83:T>G,144:T>G
NB501288_65_H3WN3BGXY:1:11204:20519:9032#ACGGTGGAGCGC/1	-	eGFP_recombinant\	130	CCCTGAAGTTCATCTGCACCACCGGCAAGCTGCCCGTGCCCTGGCCCACCCTCGTGACCACCCTGACCTACGGCGTGCAGTGCTTCAGCCGCTACCCCGACCACATGAAGCAGCACGACTTCTTCAAGTCCGCCATGCCCGAAGGCTACG	AEEAAEEE/EEEAEEEEAEEEEE<<EEEEE<EEEEE<EEEEAEEEEEEEEEEEEAEEEEEEEEEEEEEEEEEEEEEEEEEEEEEAEEEEEEEEEEEEEEEEEEEEEEEEEEEEEEEEEEEEEEEEEEEEEEEEEEEEEEEEEEEEAAAAA	0
NB501288_65_H3WN3BGXY:1:11204:12795:9251#ACGGTGGAGCGC/1	-	eGFP_recombinant\	441	AGCCACAACGTCTATATCATGGCCGACAAGCAGAAGAACGGCATCAAGGTGAACTTCAAGATCCGCCACAACATCGAGGACGGCAGCGTGCAGCTCGCCGACCACTACCAGCAGAACACCCCCATCGGCGACGGCCCCGTGCTGCTGCCC	<<EEEEEAAAAEEE/AEE<EEEE<EEEA/AEEAAEA/EEEEEE<EEEAEEEEEEEEEEEEEEEEEEEEEEAE<EEE<EEEEEEEEEEE/EEEEEEEEEEEEEEEEEEEEEEEEEEEEEEEEEEAEEEEEEEEEEEEEEEEEEEEEAAAAA	0
NB501288_65_H3WN3BGXY:1:11204:21270:9307#ACGGTGGAGCGC/1	-	eGFP_recombinant\	155	CAAGCGGCCCGTGCCCTGGCCCACCCTCGTGACCACCCTGACCTACGGCGGGCAGTGCTTCAGCCGCTACCCCGACCACATGAAGCAGCACGACTTCTTCAAGTCCGCCATGCCCGAAGGCTACGTCCAGGAGCGCACCATCTTCTTCAA	/<<A</</EA<//<//AA/EEEEEA//E</<E<//<E/A/<<EEA<AAA///EEEAEE/<EEEEA<EAAEEAEAAAEEAEEAE/EEAE/EA6EE/AEEAA/EA/EEEEEEEEEEEEEAAEEEEEA6EEEEEEEEEEEEEEEEEEEAAAAA	0	99:T>G,144:T>G
NB501288_65_H3WN3BGXY:1:11204:18275:9629#ACGGTGGAGCGC/1	+	eGFP_recombinant\	134	GAAGTTCATCTGCACCACCGGCAAGCTGCCCGTGCCCTGGCCCACCCTCGTGACCACCCTGACCTACGGCGTGCCGTGCTTCAGCCGCTACCCCGACCACATGAAGCAGCACGACTTCTTCAAGTCCGCCATGCCCGAAGGCTACGTCCA	AAAAA6E6AEE6EEAEEEEEEEE6EEEEEAEAAEEEEEEE/EEEEEAAE<<E/AAA<<A/E/EEE/EEE</AE6/6EEEEAA///<E//EEEEEE/AAAE/EE/EEE/EE6EE/A/EE//E/<AE/EEAEEA<AA<A//<6AA/A//A</	0	74:A>C
NB501288_65_H3WN3BGXY:1:11204:13695:9748#ACGGTGGAGCGC/1	-	eGFP_recombinant\	390	TTCAAGGAGGACGGCAACATCCTAGGGCACAAGCTGGAGTACAACTACAACAGCCACACCGTCTATATCATGGCCGACAAGCAGAAGAACGGCATCAAGGTGAACTTCAAGATCCGCCACAACATCGAGGACGGCAGCGTGCAGCTCGCC	EEEE6A//A6E</EE<EEA/EA//A/AEEAEEA///EEA/EAE///EAE<<A<EEA/A/AEEEEEAAEEE/6A</6EEAE<EAAE/EE/E6EEE/EE////E<A//EAEAEEEEEEEEEEE6EEEEE<<<AEEEEE/EEEEEEEEAAAAA	0	91:A>C,126:G>A
NB501288_65_H3WN3BGXY:1:11204:4307:10361#ACGGTGGAGCGC/1	-	eGFP_recombinant\	420	AAGCTGGAGTACAACTACAACAGCCACAACGTCTATATCATGGCCGACAAGCAGAAGAACGGCATCAAGGTGAACTTCAAGATCCGCCACAACATCGAGGACGGCAGCGTGCAGCTCGCCGACCACTACCAGCAGAACACCCCCATCGGC	AEAAA6AEAAEAEEEAAEEEEAEEAEEEEEEEEEEAEEEEAAE<EEAEEEEEEEEEEEEEEEEEEEEEEEEEEEEEEEEEEEEEEEEEEEEEAEEEEEEEEEEEEEEEEEAEEEEEEEEE/EEEEEEEEEEEEEEEEEEEEEEEEAAAAA	0
NB501288_65_H3WN3BGXY:1:11204:25577:10791#ACGGTGGAGCGC/1	+	eGFP_recombinant\	30	GGGGTGGTGCCCATCCTGGTCGAGCTGGACGGCGACGTAAACGGCCACAAGTTCAGCGTGTCCGGCGAGGGCGAGGGCGATGCCACCTACGGCAAGCTGATCCTGAAGTTCATCTGCACCACCGGCAAGCTGCCCGTGCCCTGGCCCACC	AAAAAEEEEEEEEEEEEEEEEEEEEEEEEEEEAE/EEEEEEEEEEEEAEEEEEEEEE<EEEEE/EEEEEEEEEEEEEEE<EAAEAEEE/AE<EEEEEEEEEEEEAEEEEEEEE<EAE/AA/A<AEA</EAEE<A6<AE<AAAEEEAE/E<	0	100:C>T
NB501288_65_H3WN3BGXY:1:11204:4038:12062#ACGGTGGAGCGC/1	+	eGFP_recombinant\	227	CGACCACATGAAGCAGCACGACTTCTTCAAGTCCGCCATGCCCGAAGGCTACGTCCAGGAGCGCACCATCTTCTTCAAGGACGACGGCAACTACAAGACCCGCGCCGAGGTGAAGTTCGAGGGCGACACCCTGGTGAACCGCATCGAGCG	6AAAAEEEEEEEEEAEEAEEEEEEEEEEEEEEEAEEEEEEEEEEAEEEEEEEEEEEAEEEEEEEEEEEEEEEEEEEEEEEEEEEEEEEEEEEEEEAE/A<AEAEEAAEE/EAEEEAEEEEEAEAEAE<EEAEEEEAEAEEAE<EAAAEE/	0	149:T>G
NB501288_65_H3WN3BGXY:1:11204:22322:12482#ACGGTGGAGCGC/1	-	eGFP_recombinant\	296	CTTCTTCAAGGACGACGGCAACTACAAGACCCGCGCCGAGGTGAAGTTCGAGGGCGACACCCTGGTGAACCGCATCGAGCTGAAGGGCATCGACTTCAAGGAGGACGGCAACATCCTGGGGCACAAGCTGGAGTACAACTACAACAGCCA	<EAEEA<<A6AEEEEEA/EAEEEAA<EAA<AAAEEEEEEAEEEEEEA/E<EA<EEEEEEEEEEEEEEEEE<EEE<EEEEEEEEEAEEEE<EAEEEEEEEEEEEEEEEEEEEEEEEEEEEAAEEEEEAEEAEEEEEEEEEEEEEEEAAAAA	0
NB501288_65_H3WN3BGXY:1:11204:2584:12511#ACGGTGGAGCGC/1	+	eGFP_recombinant\	444	CACAACGTCTATATCATGGCCGACAAGCAGAAGAACGGCATCAAGGTGAACTTCAAGATCCGCCACAACATCGAGGACGGCAGCGTGCAGCTCGCCGACCACTACCAGCAGAACACCCCCATCGGCGACGGCCCCGTGCTGCTGCCCGAC	AAAAA6EEEEEEEEEEEEEEAEAAEEEEEEEEEEEEEEEEEEEEEEEEEEEEEEEEEEEEEEEEEEEEEEEEE<EEEEEEEEEEEEEEEEEEEEEEE6AEEEEEEEEEEEEEEEEE6EEAAE<AEAEEEAEAA<6AAEAEEEEEAA<A66	0
NB501288_65_H3WN3BGXY:1:11204:21490:13037#ACGGTGGAGCGC/1	+	eGFP_recombinant\	141	ATCTGCACCACCGGCAAGCTGCCCGTGCCCTGGCCCCCCCTCGTGACCACCCTGACCTACGGCGTGCAGTGCTTCAGCCGCTACCCCGACCACATGAAGCAGCACGACGTCTTCAAGTCCGCCATGCCCGAAAGCTACGTCCAGGAGCGC	/AAAAE/EEEAEEE/EAA/EEEEEE/E</A/AA<EE//EEEAE/EAEE/EEEEEAA/EE<EAEAEE<EEEA6AA</EEEEE<EAA/AE/AEAEEEA/EEE<EA/AE/E/EE<EE/EAAE<A<<6E<EAEE6A/AA/6/<<AAA6A/A<A6	0	36:A>C,108:T>G,132:G>A
NB501288_65_H3WN3BGXY:1:11204:14732:13211#ACGGTGGAGCGC/1	+	eGFP_recombinant\	288	CGCACCATCTTCTTCAAGGACGACGGCAACTACAAGACCCGCGCCGAGGTGAAGTTCGAGGGCGACACCCTGGTGAACCGCATCGAGCTGAAGGGCATCGACTTCAAGGAGGACGGCAACATCCTGGGGCACAAGCTGGAGTACAACTAC	AAAAAEEEEEEEEEEEEEEEEEEEEEEEEEEEEEAEAEEEEEEEEEEEEEEEEEEEEEEEEEEE/EEEAEEEEEEAEEA/EEEEEAEEEEEEEEE/EEEEAEEEEAEEEEEEEEEEEEEEEEEAEEEEEE<E<<A<AEEEE<EEE/AEE6	0
NB501288_65_H3WN3BGXY:1:11204:7553:13309#ACGGTGGAGCGC/1	+	eGFP_recombinant\	68	AAACGGCCACAAGTTCAGCGTGTCCGGCGAGGGCGAGGGCGATGCCACCTACGGCAAGCTGCCCCTGAAGTTCATCTGCACCACCGGCAAGCTGCCCGTGCCCTGGCCCACCCTCGTGACCACCCTGACCTACGGCGTGCAGTGCTTCAG	/A//AE/AEEE6EEEE/AEEEE/EEEEAEE/E/EEEEA/EEEEE/A/EEEEAE6AEEAE<E/E/<AEEEEEEEAEAEEE/AEEEE//EE/<A6AEAAEAEA<A6/AAEA/<<E<A/E<//A/AEEEEEE6/AA/6AEEEEEEEEAAEAA6	0	61:A>C
NB501288_65_H3WN3BGXY:1:11204:18699:13347#ACGGTGGAGCGC/1	-	eGFP_recombinant\	315	AACTACAAGACCCGCGCCGAGGTGAAGTTCGAGGGCGACACCCTGGTGATCCGCATCGAGCTGAAGGGCATCGACTTCAAGGAGGACGGCAACATCCTGGGGCACAAGCTGGAGTACAACTACAACAGCCACAACGTCTATATCATGGCC	AEEAEEE6A6EEA<A6<<AAAEEAEEE<E<EE<A<EAEEEEEAEEEEAE/EEAAEEE<EEEEEE/<<EEEAEAEAEEEEEEEEEEEEEEEEEEEEEEEEEEEEEEEEEEEEAEEEEEEEEEEEEEEEEEEEEEEEEEEEEEEEEEAAAAA	0	100:A>T
NB501288_65_H3WN3BGXY:1:11204:10636:13523#ACGGTGGAGCGC/1	+	eGFP_recombinant\	402	GGCAACATCCTGGGGCACAAGCTGGAGTACAACTACAACAGCCACAACGTCTATATCATGGCCGACAAGCAGAAGAACGGCATCAAGGTGAACTTCAAGATCCGCCACAACATCGAGGACGGCAGCGTGCAGCTCGCCGACCACTACCAG	AAAAAEEEEEEEEEEEEEEEEEEAEEEEEEEEEEEEEEE/E<EEEEEEEEEEEEEAAEEEEAAE/EE//EEEEEA/<A<EEEEEEEEEEEAAEEEEEEEEEEE/EAEE<EE/EAE//AAA<EAAEE<E/A<A<EAA6<A/6<AEE<AAA/	0
NB501288_65_H3WN3BGXY:1:11204:16072:14858#ACGGTGGAGCGC/1	-	eGFP_recombinant\	40	CCATCCTGGTCGAGCTGGACGGCGACGTAAACGGCCACAAGTTCAGCGTGTCCGGCGAGGGCGAGGGCGATGCCACCTACGGCAAGCTGACCCTGAAGTTCATCTGCACCACCGGCAAGCTGCCCGTGCCCTGGCCCACCCTCGTGACCA	AEA6EEEAA6A<EEEA<AEAAEEAEE<AEEEEEAEEA/E<EEAEEEEEEEEEEEEEEEEEEEAEEEEEEEEEEEEEEEEEAEEEEEEEEEEEEEEEEEEEEEEEEEEEEEEEEEEEEEEEEEEEEEEEEEEEEEEEEEEEEEEEEAAAAA	0
NB501288_65_H3WN3BGXY:1:11204:5220:15103#ACGGTGGAGCGC/1	+	eGFP_recombinant\	160	TGCCCGTGCCCTGGCCCACCCTCGTGACCACCCTGACCTACGGCGTGAAGTGCTTCAGCCGCTACCCCGACCACATGAAGCAGCACGACTTCTTCAAGTCCGCCATGCCCGAAGGCTACCTCCAGGAGCGCACCATCTTCTTCAAGGACC	AAAAAAEEEEE/AEEA/EA/E/EEEAE<///AEE//AEEEA/EEAE//EEAAEEE/EEE<EEEEE6/AEE///AEEEA/EAEEEEE/6EEEEEEAEEEEEE<E<AEE<A<E<<AAEEE</A<6AAE/<EE</666AA/AE/E<AEEEEA/	0	47:C>A,119:G>C,149:G>C
NB501288_65_H3WN3BGXY:1:11204:11140:15855#ACGGTGGAGCGC/1	-	eGFP_recombinant\	484	TCAAGGGGAACTTCAAGATCCGCCACAACATCGAGGACGGCAGCGTGCAGCTCGCCGACCACTACCAGCAGAACACCCCCATCGGCGACGGCCCCGTGCTGCTGCCCGACAACCACTACCTGAGCACCCAGTCCGCCCTGAGCAAAGACC	6<AE<6/<EEEEEEEEEEEEEEEE<EAAEEEAA/AAEEEEEEEEEEEEEEEEEAEAAEEEEEEEEEEEEEEEEEEEEEAEEEEEAEEEEEAEEEEEEEEEAEEEEEE<EEEEEEEEEEEEEEEEEEEEEEEEAEEEEEEEEEEEEAAAAA	0	143:T>G
NB501288_65_H3WN3BGXY:1:11204:9244:15986#ACGGTGGAGCGC/1	+	eGFP_recombinant\	90	TCCGGCGAGGGCGAGGGCGATGCCACCTACGGCAAGCTGACCCTGAAGTTCATCTGCACCACCGGCAAGCTGCCCGTGCCCTGGCCCACCCTCGTGACCCCCCTGACCTACGGCGTGCAGTGCTTCAGCCGCTACCCCGACCACATGAAG	AAAAAEEEEEEEEEEEEEEEEEEE/E/EEEEEE//EEEE/EEAEEEAEEEEEEEEEE/EE/EE<EEEEEA<EEEEEEEEEEEEEAEA/EA<EEEEE/AE/AEEEE<E6EEEE<E<EEEEEEEAEEAEEEAA<//<AE<A/6AAEAEE<A<	0	99:A>C
[truncated: 53,354 more rows]

## Sheet: Rbfox2_ecko_contra_5
NB501288_65_H3WN3BGXY:1:11101:24130:1405#CATCACGAGAGC/1	-	eGFP_recombinant\	231	CACATGAAGCATCACGACTTCTTCAAGTCCGCCATGCCCGAAGGCTACGTCAAGGAGCGCACCATCTTATTCAATGACGACGGCAACTACAAGACCCGCGCCGAGGTGAAGTTCGAGGGCGACACCCTGGTGAACCGCATCGAGCTGAAG	/E//EEEEA/E/EEAAAE</EE<EE/EEA//EAA/EEE/EE//<//AAEEE/A/E//AEAE//AAEEE/E/E///E//E///E/EEEEAEA//EEAEE/<E/6AEEE/AEEE/E/EEE</EAEAE/EEEEAEEE/A/EEEEEA/EAAA/A	0	75:G>T,81:C>A,98:C>A,138:G>T				46993	GFP
[truncated: 47,329 more rows]

[truncated: 5 more sheets: Rbfox2_ecko_lig_4rep, Rbfox2_ecko_lig_5, Rbfox2_ecko_lig_1, Purified_Rbfox2_ecko_invitro, Sheet2]
