# Supplementary material for: Alternative RNA splicing in the endothelium mediated in part by Rbfox2 regulates the arterial response to low flow
Source: eLife. 2018 Jan 2;7:e29494. doi: 10.7554/eLife.29494 (PMC5771670; doi:10.7554/eLife.29494)
Supplement: Figure 2—source data 1. — See GEO file GSE101826 for annotation of samples. [file elife-29494-fig2-data1.xlsx]

## Sheet: All_Events_BurgeBoutz_080916_wi
Event	ENSID	RefseqID	GeneID	Chromosome	Event_Start	Event_End	PSI_IgG_contra_1	95CIwidth_IgG_contra_1	PSI_antiGr1_lig_1.miso_bf	95CIwidth_antiGr1_lig_1.miso_bf	DeltaPSI_IgG_contra_1_min_antiGr1_lig_1.miso_bf	BF_IgG_contra_1_vs_antiGr1_lig_1.miso_bf	PSI_IgG_contra_1 (2)	95CIwidth_IgG_contra_1 (2)	PSI_antiGr1_lig_2.miso_bf	95CIwidth_antiGr1_lig_2.miso_bf	DeltaPSI_IgG_contra_1_min_antiGr1_lig_2.miso_bf	BF_IgG_contra_1_vs_antiGr1_lig_2.miso_bf	PSI_IgG_contra_1 (3)	95CIwidth_IgG_contra_1 (3)	PSI_antiPlatelet_lig_1.miso_bf	95CIwidth_antiPlatelet_lig_1.miso_bf	DeltaPSI_IgG_contra_1_min_antiPlatelet_lig_1.miso_bf	BF_IgG_contra_1_vs_antiPlatelet_lig_1.miso_bf	PSI_IgG_contra_1 (4)	95CIwidth_IgG_contra_1 (4)	PSI_antiPlatelet_lig_2.miso_bf	95CIwidth_antiPlatelet_lig_2.miso_bf	DeltaPSI_IgG_contra_1_min_antiPlatelet_lig_2.miso_bf	BF_IgG_contra_1_vs_antiPlatelet_lig_2.miso_bf	PSI_IgG_contra_1 (5)	95CIwidth_IgG_contra_1 (5)	PSI_IgG_lig_1.miso_bf	95CIwidth_IgG_lig_1.miso_bf	DeltaPSI_IgG_contra_1_min_IgG_lig_1.miso_bf	BF_IgG_contra_1_vs_IgG_lig_1.miso_bf	PSI_IgG_contra_1 (6)	95CIwidth_IgG_contra_1 (6)	PSI_IgG_lig_2.miso_bf	95CIwidth_IgG_lig_2.miso_bf	DeltaPSI_IgG_contra_1_min_IgG_lig_2.miso_bf	BF_IgG_contra_1_vs_IgG_lig_2.miso_bf	PSI_IgG_contra_2	95CIwidth_IgG_contra_2	PSI_antiGr1_lig_1.miso_bf (2)	95CIwidth_antiGr1_lig_1.miso_bf (2)	DeltaPSI_IgG_contra_2_min_antiGr1_lig_1.miso_bf	BF_IgG_contra_2_vs_antiGr1_lig_1.miso_bf	PSI_IgG_contra_2 (2)
chr10:10130585:10130675:-@chr10:10127240:10127369:-@chr10:10126915:10126948:-	ENSMUSG00000050994	NA	9130014G24Rik	chr10	10126948	10130585	0	0	0	0	0	0	0	0	0	0	0	0	0	0	0	0	0	0	0	0	0	0	0	0	0	0	0	0	0	0	0	0	0	0	0	0	0	0	0	0	0	0	0
chr10:101474367:101474478:+@chr10:101554125:101554189:+@chr10:101813569:101813618:+	ENSMUSG00000019888	NA	Mgat4c	chr10	101474367	101813618	0	0	0	0	0	0	0	0	0	0	0	0	0	0	0	0	0	0	0	0	0	0	0	0	0	0	0	0	0	0	0	0	0	0	0	0	0	0	0	0	0	0	0
chr10:101813569:101813618:+@chr10:101832923:101833027:+@chr10:101840786:101840938:+	ENSMUSG00000019888	NM_001162368,NM_001162369,NM_026243	Mgat4c	chr10	101813569	101840938	0	0	0	0	0	0	0	0	0	0	0	0	0	0	0	0	0	0	0	0	0	0	0	0	0	0	0	0	0	0	0	0	0	0	0	0	0	0	0	0	0	0	0
chr10:101813569:101813618:+@chr10:101832967:101833027:+@chr10:101840786:101840938:+	ENSMUSG00000019888	NM_001162368,NM_001162369,NM_026243	Mgat4c	chr10	101813569	101840938	0	0	0	0	0	0	0	0	0	0	0	0	0	0	0	0	0	0	0	0	0	0	0	0	0	0	0	0	0	0	0	0	0	0	0	0	0	0	0	0	0	0	0
chr10:102830477:102830787:+@chr10:102832006:102832102:+@chr10:102851661:102851975:+	ENSMUSG00000019894	NM_175328	Slc6a15	chr10	102830477	102851975	0	0	0	0	0	0	0	0	0	0	0	0	0	0	0	0	0	0	0	0	0	0	0	0	0	0	0	0	0	0	0	0	0	0	0	0	0	0	0	0	0	0	0
chr10:10439021:10439951:-@chr10:10417846:10417930:-@chr10:10405857:10409700:-	ENSMUSG00000019828	NM_001114333,NM_016976	Grm1	chr10	10409700	10439021	0	0	0	0	0	0	0	0	0	0	0	0	0	0	0	0	0	0	0	0	0	0	0	0	0	0	0	0	0	0	0	0	0	0	0	0	0	0	0	0	0	0	0
chr10:10439021:10439951:-@chr10:10436103:10436204:-@chr10:10405857:10409700:-	ENSMUSG00000019828	NM_001114333,NM_016976	Grm1	chr10	10409700	10439021	0	0	0	0	0	0	0	0	0	0	0	0	0	0	0	0	0	0	0	0	0	0	0	0	0	0	0	0	0	0	0	0	0	0	0	0	0	0	0	0	0	0	0
chr10:105278132:105278436:-@chr10:105270161:105270336:-@chr10:105269907:105270071:-	ENSMUSG00000036009	NM_207522	BC067068	chr10	105270071	105278132	0.15	0.48	0.04	0.12	0.11	0.3	0.15	0.48	0.05	0.1	0.1	0.31	0.15	0.48	0.04	0.11	0.11	0.32	0.15	0.48	0.06	0.12	0.09	0.28	0.15	0.48	0.04	0.12	0.11	0.28	0.15	0.48	0.04	0.13	0.11	0.25	0.35	0.41	0.04	0.12	0.31	35.19	0.35
chr10:106708887:106708998:+@chr10:106760967:106761085:+@chr10:106817136:106817207:+	NA	NA	NA	chr10	106708887	106817207	0	0	0	0	0	0	0	0	0	0	0	0	0	0	0	0	0	0	0	0	0	0	0	0	0	0	0	0	0	0	0	0	0	0	0	0	0	0	0	0	0	0	0
chr10:106817136:106817207:+@chr10:106817283:106817359:+@chr10:106819560:106819769:+	ENSMUSG00000019906	NM_001033223,NM_001039354	Lin7a	chr10	106817136	106819769	0	0	0	0	0	0	0	0	0	0	0	0	0	0	0	0	0	0	0	0	0	0	0	0	0	0	0	0	0	0	0	0	0	0	0	0	0	0	0	0	0	0	0
chr10:107689813:107689980:+@chr10:107690381:107690551:+@chr10:107696812:107696902:+	ENSMUSG00000019907	NM_027892	Ppp1r12a	chr10	107689813	107696902	0.97	0.06	0.97	0.05	0	0.05	0.97	0.06	0.96	0.05	0.01	0.05	0.97	0.06	0.97	0.05	0	0.05	0.97	0.06	0.97	0.03	0	0.04	0.97	0.06	0.92	0.09	0.05	0.2	0.97	0.06	0.97	0.05	0	0.05	0.98	0.06	0.97	0.05	0.01	0.07	0.98
chr10:107708778:107708825:+@chr10:107710451:107710481:+@chr10:107711194:107711244:+	ENSMUSG00000019907	NM_027892	Ppp1r12a	chr10	107708778	107711244	0	0	0	0	0	0	0	0	0	0	0	0	0	0	0	0	0	0	0	0	0	0	0	0	0	0	0	0	0	0	0	0	0	0	0	0	0	0	0	0	0	0	0
chr10:107769744:107770367:+@chr10:107819786:107819917:+@chr10:107828754:107828788:+	ENSMUSG00000035873	NM_054056	Pawr	chr10	107769744	107828788	0.93	0.18	0.98	0.07	-0.05	0.12	0.93	0.18	0.98	0.05	-0.05	0.12	0.93	0.18	0.97	0.07	-0.04	0.14	0.93	0.18	0.98	0.07	-0.05	0.13	0.93	0.18	0.98	0.07	-0.05	0.13	0.93	0.18	0.98	0.07	-0.05	0.11	0.98	0.08	0.98	0.07	0	0.06	0.98
chr10:108447632:108448031:-@chr10:108430894:108430973:-@chr10:108339271:108339371:-	ENSMUSG00000035864	NM_009306	Syt1	chr10	108339371	108447632	0	0	0	0	0	0	0	0	0	0	0	0	0	0	0	0	0	0	0	0	0	0	0	0	0	0	0	0	0	0	0	0	0	0	0	0	0	0	0	0	0	0	0
chr10:109157013:109157134:-@chr10:109156122:109156142:-@chr10:109155250:109155422:-	ENSMUSG00000020181	NM_001081035	Nav3	chr10	109155422	109157013	0	0	0	0	0	0	0	0	0	0	0	0	0	0	0	0	0	0	0	0	0	0	0	0	0	0	0	0	0	0	0	0	0	0	0	0	0	0	0	0	0	0	0
chr10:109201574:109202062:-@chr10:109197543:109197584:-@chr10:109195945:109196105:-	ENSMUSG00000020181	NM_001081035	Nav3	chr10	109196105	109201574	0	0	0	0	0	0	0	0	0	0	0	0	0	0	0	0	0	0	0	0	0	0	0	0	0	0	0	0	0	0	0	0	0	0	0	0	0	0	0	0	0	0	0
chr10:110202672:110202830:+@chr10:110203195:110203218:+@chr10:110204173:110204307:+	ENSMUSG00000020185	NM_178609	E2f7	chr10	110202672	110204307	0	0	0	0	0	0	0	0	0	0	0	0	0	0	0	0	0	0	0	0	0	0	0	0	0	0	0	0	0	0	0	0	0	0	0	0	0	0	0	0	0	0	0
chr10:11063243:11063566:+@chr10:11110609:11110783:+@chr10:11168440:11168681:+	ENSMUSG00000055493	NM_010146	Epm2a	chr10	11063243	11168681	0	0	0	0	0	0	0	0	0	0	0	0	0	0	0	0	0	0	0	0	0	0	0	0	0	0	0	0	0	0	0	0	0	0	0	0	0.81	0.57	0.82	0.47	-0.01	0.43	0.81
chr10:110641791:110641896:+@chr10:110661728:110661764:+@chr10:110670609:110670746:+	ENSMUSG00000020189	NM_001003717,NM_175489	Osbpl8	chr10	110641791	110670746	0.37	0.39	0.66	0.23	-0.29	4.48	0.37	0.39	0.68	0.37	-0.31	2.91	0.37	0.39	0.72	0.17	-0.35	30.07	0.37	0.39	0.67	0.22	-0.3	6.1	0.37	0.39	0.58	0.23	-0.21	1.16	0.37	0.39	0.45	0.23	-0.08	0.41	0.73	0.3	0.66	0.23	0.07	0.32	0.73
chr10:111416147:111416203:+@chr10:111416943:111417113:+@chr10:111419857:111419934:+	ENSMUSG00000063334	NM_178610	Krr1	chr10	111416147	111419934	0.49	0.03	0.49	0.02	0	0.07	0.49	0.03	0.5	0.03	-0.01	0.02	0.49	0.03	0.51	0.02	-0.02	0.03	0.49	0.03	0.49	0.05	0	0.16	0.49	0.03	0.5	0.04	-0.01	0.08	0.49	0.03	0.5	0.03	-0.01	0.05	0.51	0.02	0.49	0.02	0.02	0.39	0.51
chr10:111439556:111439687:-@chr10:111433914:111434307:-@chr10:111430497:111430736:-	NA	NA	NA	chr10	111430736	111439556	0	0	0	0	0	0	0	0	0	0	0	0	0	0	0	0	0	0	0	0	0	0	0	0	0	0	0	0	0	0	0	0	0	0	0	0	0.89	0.25	0.94	0.18	-0.05	0.28	0.89
chr10:111620061:111620128:+@chr10:111628008:111628127:+@chr10:111631984:111632058:+	ENSMUSG00000035694	NM_178278	Caps2	chr10	111620061	111632058	0	0	0	0	0	0	0	0	0	0	0	0	0	0	0	0	0	0	0	0	0	0	0	0	0	0	0	0	0	0	0	0	0	0	0	0	0	0	0	0	0	0	0
chr10:111892664:111893591:+@chr10:111893985:111894088:+@chr10:111895546:111895710:+	ENSMUSG00000035681	NM_001025581	Kcnc2	chr10	111892664	111895710	0.04	0.12	0.07	0.2	-0.03	0.13	0.04	0.12	0.09	0.25	-0.05	0.16	0.04	0.12	0.05	0.14	-0.01	0.1	0.04	0.12	0.04	0.15	0	0.12	0.04	0.12	0.11	0.41	-0.07	0.21	0.04	0.12	0.38	0.87	-0.34	0.87	0.08	0.21	0.07	0.2	0.01	0.16	0.08
chr10:114821261:114821491:-@chr10:114813408:114813603:-@chr10:114807022:114810002:-	ENSMUSG00000020137	NM_025780	Thap2	chr10	114810002	114821261	0.91	0.29	0.84	0.46	0.07	0.42	0.91	0.29	0.92	0.24	-0.01	0.2	0.91	0.29	0.91	0.24	0	0.23	0.91	0.29	0.96	0.11	-0.05	0.18	0.91	0.29	0.9	0.25	0.01	0.26	0.91	0.29	0.89	0.26	0.02	0.26	0.89	0.31	0.84	0.46	0.05	0.33	0.89
chr10:114909023:114909091:-@chr10:114907620:114907691:-@chr10:114903612:114903683:-	ENSMUSG00000020140	NM_010195	Lgr5	chr10	114903683	114909023	0	0	0	0	0	0	0	0	0	0	0	0	0	0	0	0	0	0	0	0	0	0	0	0	0	0	0	0	0	0	0	0	0	0	0	0	0	0	0	0	0	0	0
chr10:114932226:114932297:-@chr10:114915443:114915658:-@chr10:114912230:114912301:-	ENSMUSG00000020140	NM_010195	Lgr5	chr10	114912301	114932226	0	0	0	0	0	0	0	0	0	0	0	0	0	0	0	0	0	0	0	0	0	0	0	0	0	0	0	0	0	0	0	0	0	0	0	0	0	0	0	0	0	0	0
chr10:115944097:115944244:-@chr10:115943285:115943467:-@chr10:115941091:115941170:-	ENSMUSG00000020166	NM_028082,NR_024327,NM_001037847,NM_001037846	Cnot2	chr10	115941170	115944097	0.99	0.02	1	0.01	-0.01	0	0.99	0.02	0.99	0.02	0	0	0.99	0.02	0.99	0.02	0	0	0.99	0.02	0.97	0.04	0.02	0.41	0.99	0.02	0.99	0.02	0	0	0.99	0.02	1	0.01	-0.01	0	1	0.02	1	0.01	0	0	1
chr10:115964883:115965005:-@chr10:115954373:115954439:-@chr10:115944097:115944244:-	ENSMUSG00000020166	NM_028082,NR_024327,NM_001037847,NM_001037846	Cnot2	chr10	115944244	115964883	0.99	0.07	0.97	0.04	0.02	0.07	0.99	0.07	0.94	0.06	0.05	0.41	0.99	0.07	0.98	0.03	0.01	0.04	0.99	0.07	0.96	0.05	0.03	0.21	0.99	0.07	0.99	0.03	0	0.02	0.99	0.07	0.96	0.05	0.03	0.22	0.96	0.08	0.97	0.04	-0.01	0.07	0.96
chr10:115986089:115986231:-@chr10:115954373:115954439:-@chr10:115944097:115944244:-	ENSMUSG00000020166	NM_028082,NR_024327,NM_001037847,NM_001037846	Cnot2	chr10	115944244	115986089	0.94	0.15	0.97	0.08	-0.03	0.11	0.94	0.15	0.98	0.06	-0.04	0.13	0.94	0.15	0.97	0.07	-0.03	0.11	0.94	0.15	0.98	0.05	-0.04	0.15	0.94	0.15	0.98	0.04	-0.04	0.17	0.94	0.15	0.96	0.06	-0.02	0.11	0.97	0.1	0.97	0.08	0	0.07	0.97
chr10:115986089:115986231:-@chr10:115964883:115965005:-@chr10:115944097:115944244:-	ENSMUSG00000020166	NM_028082,NR_024327,NM_001037847,NM_001037846	Cnot2	chr10	115944244	115986089	0.92	0.25	0.96	0.1	-0.04	0.13	0.92	0.25	0.96	0.13	-0.04	0.12	0.92	0.25	0.96	0.09	-0.04	0.14	0.92	0.25	0.98	0.07	-0.06	0.16	0.92	0.25	0.97	0.1	-0.05	0.15	0.92	0.25	0.95	0.09	-0.03	0.12	0.95	0.15	0.96	0.1	-0.01	0.09	0.95
chr10:115986089:115986231:-@chr10:115964883:115965005:-@chr10:115954373:115954439:-	ENSMUSG00000020166	NM_028082,NR_024327,NM_001037847,NM_001037846,NM_001037848	Cnot2	chr10	115954439	115986089	0.97	0.08	0.99	0.04	-0.02	0.05	0.97	0.08	0.94	0.11	0.03	0.14	0.97	0.08	0.96	0.08	0.01	0.08	0.97	0.08	0.97	0.05	0	0.06	0.97	0.08	0.99	0.04	-0.02	0.06	0.97	0.08	0.96	0.07	0.01	0.08	0.98	0.07	0.99	0.04	-0.01	0.04	0.98
chr10:115986089:115986231:-@chr10:115974277:115974334:-@chr10:115964883:115965005:-	ENSMUSG00000020166	NM_028082,NR_024327,NM_001037847,NM_001037846,NM_001037848	Cnot2	chr10	115965005	115986089	0.06	0.21	0.15	0.18	-0.09	0.5	0.06	0.21	0.37	0.33	-0.31	9.51	0.06	0.21	0.32	0.24	-0.26	7.34	0.06	0.21	0.28	0.22	-0.22	2.4	0.06	0.21	0.25	0.2	-0.19	2.49	0.06	0.21	0.23	0.16	-0.17	1.25	0.29	0.33	0.15	0.18	0.14	0.58	0.29
chr10:115986089:115986231:-@chr10:115974277:115974504:-@chr10:115964883:115965005:-	ENSMUSG00000020166	NM_028082,NR_024327,NM_001037847,NM_001037846,NM_001037848	Cnot2	chr10	115965005	115986089	0.05	0.17	0.2	0.22	-0.15	1.43	0.05	0.17	0.55	0.27	-0.5	8738340000000	0.05	0.17	0.47	0.22	-0.42	1623003364	0.05	0.17	0.31	0.21	-0.26	17.69	0.05	0.17	0.3	0.21	-0.25	13.65	0.05	0.17	0.15	0.16	-0.1	0.87	0.5	0.29	0.2	0.22	0.3	18.76	0.5
chr10:116018509:116018567:-@chr10:115986089:115986161:-@chr10:115964883:115965005:-	ENSMUSG00000020166	NM_028082,NR_024327,NM_001037848	Cnot2	chr10	115965005	116018509	0.91	0.29	0.94	0.17	-0.03	0.16	0.91	0.29	0.93	0.24	-0.02	0.19	0.91	0.29	0.96	0.12	-0.05	0.2	0.91	0.29	0.96	0.12	-0.05	0.15	0.91	0.29	0.96	0.14	-0.05	0.15	0.91	0.29	0.97	0.12	-0.06	0.17	0.93	0.19	0.94	0.17	-0.01	0.14	0.93
chr10:116018509:116018567:-@chr10:115986089:115986231:-@chr10:115964883:115965005:-	ENSMUSG00000020166	NM_028082,NR_024327,NM_001037848	Cnot2	chr10	115965005	116018509	0.92	0.2	0.97	0.08	-0.05	0.19	0.92	0.2	0.95	0.16	-0.03	0.16	0.92	0.2	0.98	0.09	-0.06	0.15	0.92	0.2	0.97	0.1	-0.05	0.17	0.92	0.2	0.98	0.06	-0.06	0.19	0.92	0.2	0.98	0.06	-0.06	0.23	0.96	0.15	0.97	0.08	-0.01	0.08	0.96
chr10:116374453:116374711:-@chr10:116365245:116365340:-@chr10:116356630:116356707:-	ENSMUSG00000064181	NM_001003950	Rab3ip	chr10	116356707	116374453	0.83	0.3	0.88	0.14	-0.05	0.25	0.83	0.3	0.92	0.14	-0.09	0.38	0.83	0.3	0.94	0.09	-0.11	0.42	0.83	0.3	0.93	0.1	-0.1	0.4	0.83	0.3	0.97	0.1	-0.14	0.7	0.83	0.3	0.93	0.11	-0.1	0.35	0.93	0.17	0.88	0.14	0.05	0.2	0.93
chr10:116387618:116387748:+@chr10:116391569:116391781:+@chr10:116392584:116392713:+	NA	NA	NA	chr10	116387618	116392713	0	0	0	0	0	0	0	0	0	0	0	0	0	0	0	0	0	0	0	0	0	0	0	0	0	0	0	0	0	0	0	0	0	0	0	0	0	0	0	0	0	0	0
chr10:117133437:117133495:-@chr10:117133009:117133105:-@chr10:117131961:117132124:-	ENSMUSG00000020184	NM_010786	Mdm2	chr10	117132124	117133437	0.99	0.03	0.99	0.02	0	0	0.99	0.03	0.99	0.03	0	0	0.99	0.03	0.99	0.03	0	0	0.99	0.03	0.99	0.04	0	0	0.99	0.03	0.99	0.02	0	0	0.99	0.03	0.99	0.02	0	0	0.99	0.03	0.99	0.02	0	0	0.99
chr10:117147002:117147084:-@chr10:117146710:117146840:-@chr10:117142211:117142285:-	ENSMUSG00000020184	NM_010786	Mdm2	chr10	117142285	117147002	0.78	0.58	0.69	0.6	0.09	0.58	0.78	0.58	0.72	0.38	0.06	0.67	0.78	0.58	0.88	0.25	-0.1	0.43	0.78	0.58	0.82	0.39	-0.04	0.44	0.78	0.58	0.94	0.15	-0.16	0.46	0.78	0.58	0.93	0.18	-0.15	0.43	0.67	0.61	0.69	0.6	-0.02	0.58	0.67
chr10:117147002:117147084:-@chr10:117146756:117146840:-@chr10:117142211:117142285:-	ENSMUSG00000020184	NM_010786	Mdm2	chr10	117142285	117147002	0.98	0.06	0.97	0.1	0.01	0.05	0.98	0.06	0.95	0.1	0.03	0.13	0.98	0.06	0.98	0.06	0	0.05	0.98	0.06	0.97	0.06	0.01	0.05	0.98	0.06	0.98	0.08	0	0.04	0.98	0.06	0.99	0.05	-0.01	0.04	0.97	0.11	0.97	0.1	0	0.07	0.97
chr10:117583651:117584027:+@chr10:117585037:117585171:+@chr10:117587845:117588012:+	ENSMUSG00000020212	NM_001162905,NM_010785,NM_148922,NM_001162904	Mdm1	chr10	117583651	117588012	0.31	0.51	0.8	0.34	-0.49	20.51	0.31	0.51	0.73	0.5	-0.42	3.97	0.31	0.51	0.54	0.37	-0.23	1.04	0.31	0.51	0.32	0.4	-0.01	0.42	0.31	0.51	0.69	0.41	-0.38	3.53	0.31	0.51	0.83	0.17	-0.52	4258.59	0.84	0.32	0.8	0.34	0.04	0.29	0.84
chr10:117589231:117589330:+@chr10:117593890:117593919:+@chr10:117594251:117594426:+	ENSMUSG00000020212	NM_001162905,NM_010785,NM_148922,NM_001162904	Mdm1	chr10	117589231	117594426	0.71	0.79	0.67	0.56	0.04	0.71	0	0	0	0	0	0	0.71	0.79	0.78	0.41	-0.07	0.65	0.71	0.79	0.87	0.38	-0.16	0.55	0.71	0.79	0.52	0.53	0.19	1.11	0.71	0.79	0.46	0.33	0.25	1.45	0.69	0.66	0.67	0.56	0.02	0.52	0
chr10:117601257:117601503:+@chr10:117603681:117603740:+@chr10:117605107:117606055:+	NA	NA	NA	chr10	117601257	117606055	0.92	0.24	0.89	0.29	0.03	0.19	0.92	0.24	0.81	0.54	0.11	0.36	0.92	0.24	0.93	0.21	-0.01	0.18	0.92	0.24	0.91	0.26	0.01	0.17	0.92	0.24	0.87	0.25	0.05	0.26	0.92	0.24	0.83	0.22	0.09	0.5	0.89	0.34	0.89	0.29	0	0.29	0.89
chr10:118891370:118891478:+@chr10:119334771:119334851:+@chr10:119366957:119367092:+	ENSMUSG00000034813	NM_028736,NM_133442	Grip1	chr10	118891370	119367092	0	0	0	0	0	0	0	0	0	0	0	0	0	0	0	0	0	0	0	0	0	0	0	0	0	0	0	0	0	0	0	0	0	0	0	0	0	0	0	0	0	0	0
chr10:119256568:119256690:+@chr10:119334771:119334851:+@chr10:119366957:119367092:+	ENSMUSG00000034813	NM_028736,NM_133442,NM_130891	Grip1	chr10	119256568	119367092	0	0	0	0	0	0	0	0	0	0	0	0	0	0	0	0	0	0	0	0	0	0	0	0	0	0	0	0	0	0	0	0	0	0	0	0	0	0	0	0	0	0	0
chr10:119415494:119415663:+@chr10:119422530:119422685:+@chr10:119423388:119423540:+	ENSMUSG00000034813	NM_028736,NM_133442,NM_130891	Grip1	chr10	119415494	119423540	0	0	0	0	0	0	0	0	0	0	0	0	0	0	0	0	0	0	0	0	0	0	0	0	0	0	0	0	0	0	0	0	0	0	0	0	0	0	0	0	0	0	0
chr10:119415494:119415663:+@chr10:119422530:119423540:+@chr10:119436808:119436994:+	ENSMUSG00000034813	NM_028736,NM_133442,NM_130891	Grip1	chr10	119415494	119436994	0	0	0	0	0	0	0	0	0	0	0	0	0	0	0	0	0	0	0	0	0	0	0	0	0	0	0	0	0	0	0	0	0	0	0	0	0	0	0	0	0	0	0
chr10:119415494:119415663:+@chr10:119423388:119423540:+@chr10:119436808:119436994:+	ENSMUSG00000034813	NM_028736,NM_133442,NM_130891	Grip1	chr10	119415494	119436994	0	0	0	0	0	0	0	0	0	0	0	0	0	0	0	0	0	0	0	0	0	0	0	0	0	0	0	0	0	0	0	0	0	0	0	0	0	0	0	0	0	0	0
chr10:119475347:119475486:+@chr10:119475655:119475849:+@chr10:119486407:119486563:+	ENSMUSG00000034813	NM_130891,NM_133442,NM_028736	Grip1	chr10	119475347	119486563	0	0	0	0	0	0	0	0	0	0	0	0	0	0	0	0	0	0	0	0	0	0	0	0	0	0	0	0	0	0	0	0	0	0	0	0	0	0	0	0	0	0	0
chr10:119487061:119487172:+@chr10:119487288:119487332:+@chr10:119491889:119492122:+	ENSMUSG00000034813	NM_130891,NM_133442,NM_028736	Grip1	chr10	119487061	119492122	0	0	0	0	0	0	0	0	0	0	0	0	0	0	0	0	0	0	0	0	0	0	0	0	0	0	0	0	0	0	0	0	0	0	0	0	0	0	0	0	0	0	0
chr10:119542215:119543093:-@chr10:119539826:119540000:-@chr10:119538454:119538595:-	ENSMUSG00000020228	NM_080446	Helb	chr10	119538595	119542215	0.82	0.39	0.96	0.15	-0.14	0.49	0.82	0.39	0.92	0.21	-0.1	0.47	0.82	0.39	0.95	0.13	-0.13	0.42	0.82	0.39	0.96	0.13	-0.14	0.53	0.82	0.39	0.88	0.27	-0.06	0.37	0.82	0.39	0.92	0.23	-0.1	0.42	0.87	0.38	0.96	0.15	-0.09	0.29	0.87
chr10:119652597:119652705:+@chr10:119654560:119654665:+@chr10:119657807:119657840:+	ENSMUSG00000020225	NM_026617	Tmbim4	chr10	119652597	119657840	0.5	0.03	0.51	0.04	-0.01	0.21	0.5	0.03	0.51	0.02	-0.01	0.03	0.5	0.03	0.49	0.03	0.01	0.11	0.5	0.03	0.5	0.03	0	0.1	0.5	0.03	0.51	0.01	-0.01	0.04	0.5	0.03	0.5	0.02	0	0.03	0.51	0.03	0.51	0.04	0	0.08	0.51
chr10:119806931:119807080:+@chr10:119808313:119808360:+@chr10:119819121:119819892:+	ENSMUSG00000034764	NA	1700006J14Rik	chr10	119806931	119819892	0	0	0	0	0	0	0	0	0	0	0	0	0	0	0	0	0	0	0	0	0	0	0	0	0	0	0	0	0	0	0	0	0	0	0	0	0	0	0	0	0	0	0
chr10:119811724:119811756:-@chr10:119807682:119807781:-@chr10:119798331:119801352:-	ENSMUSG00000056758	NM_010441	Hmga2	chr10	119801352	119811724	0	0	0	0	0	0	0	0	0	0	0	0	0	0	0	0	0	0	0	0	0	0	0	0	0	0	0	0	0	0	0	0	0	0	0	0	0	0	0	0	0	0	0
chr10:120262164:120262192:-@chr10:120258440:120258556:-@chr10:120228458:120228555:-	ENSMUSG00000051236	NM_177092	Msrb3	chr10	120228555	120262164	0	0	0	0	0	0	0	0	0	0	0	0	0	0	0	0	0	0	0	0	0	0	0	0	0	0	0	0	0	0	0	0	0	0	0	0	0	0	0	0	0	0	0
chr10:120384260:120384327:-@chr10:120374132:120374197:-@chr10:120370686:120370765:-	ENSMUSG00000048661	NM_001081193	Lemd3	chr10	120370765	120384260	0	0	0	0	0	0	0	0	0	0	0	0	0	0	0	0	0	0	0	0	0	0	0	0	0	0	0	0	0	0	0	0	0	0	0	0	0	0	0	0	0	0	0
chr10:121091805:121091964:+@chr10:121093241:121093416:+@chr10:121098130:121098202:+	ENSMUSG00000047642	NA	D930020B18Rik	chr10	121091805	121098202	0	0	0	0	0	0	0	0	0	0	0	0	0	0	0	0	0	0	0	0	0	0	0	0	0	0	0	0	0	0	0	0	0	0	0	0	0	0	0	0	0	0	0
chr10:121533956:121534158:-@chr10:121533404:121533517:-@chr10:121532995:121533150:-	ENSMUSG00000034620	NR_004052,NM_153059	Tmem5	chr10	121533150	121533956	0.03	0.1	0.03	0.05	0	0.06	0.03	0.1	0.02	0.05	0.01	0.06	0.03	0.1	0.02	0.05	0.01	0.07	0.03	0.1	0.01	0.03	0.02	0.07	0.03	0.1	0.02	0.04	0.01	0.06	0.03	0.1	0.03	0.05	0	0.06	0.07	0.14	0.03	0.05	0.04	0.15	0.07
chr10:122447550:122447693:-@chr10:122446969:122446986:-@chr10:122446559:122446687:-	ENSMUSG00000034602	NM_153395,NM_001163025,NM_001163024	Mon2	chr10	122446687	122447550	0.07	0.19	0.17	0.2	-0.1	0.49	0.07	0.19	0.27	0.28	-0.2	2.19	0.07	0.19	0.23	0.24	-0.16	1.12	0.07	0.19	0.33	0.32	-0.26	12.9	0.07	0.19	0.09	0.21	-0.02	0.18	0.07	0.19	0.11	0.23	-0.04	0.2	0.08	0.21	0.17	0.2	-0.09	0.47	0.08
chr10:122460966:122461067:-@chr10:122460142:122460144:-@chr10:122459890:122460000:-	ENSMUSG00000034602	NM_153395,NM_001163025,NM_001163024	Mon2	chr10	122460000	122460966	0.11	0.28	0.06	0.18	0.05	0.21	0.11	0.28	0.06	0.18	0.05	0.27	0.11	0.28	0.05	0.17	0.06	0.23	0.11	0.28	0.04	0.14	0.07	0.22	0.11	0.28	0.1	0.33	0.01	0.26	0.11	0.28	0.05	0.2	0.06	0.27	0.1	0.31	0.06	0.18	0.04	0.2	0.1
chr10:122600649:122600710:-@chr10:122590097:122590183:-@chr10:122583850:122583994:-	ENSMUSG00000020124	NM_027604	Usp15	chr10	122583994	122600649	0.81	0.18	0.79	0.14	0.02	0.15	0.81	0.18	0.76	0.16	0.05	0.2	0.81	0.18	0.82	0.15	-0.01	0.14	0.81	0.18	0.8	0.16	0.01	0.15	0.81	0.18	0.73	0.16	0.08	0.35	0.81	0.18	0.73	0.17	0.08	0.34	0.73	0.16	0.79	0.14	-0.06	0.26	0.73
chr10:122600649:122600710:-@chr10:122590097:122590183:-@chr10:122583850:122583994:-			Usp15				0.81	0.17	0.79	0.16	0.02	0.16	0.81	0.17	0.76	0.17	0.05	0.2	0.81	0.17	0.81	0.15	0	0.15	0.81	0.17	0.8	0.15	0.01	0.15	0.81	0.17	0.73	0.18	0.08	0.36	0.81	0.17	0.73	0.16	0.08	0.31	0.73	0.16	0.79	0.16	-0.06	0.25	0.73
chr10:122605283:122605428:-@chr10:122600649:122600710:-@chr10:122590097:122590183:-	ENSMUSG00000020124	NM_027604	Usp15	chr10	122590183	122605283	0.99	0.05	0.98	0.06	0.01	0.05	0.99	0.05	0.95	0.09	0.04	0.15	0.99	0.05	0.98	0.06	0.01	0.05	0.99	0.05	0.95	0.09	0.04	0.22	0.99	0.05	0.97	0.06	0.02	0.06	0.99	0.05	0.99	0.03	0	0.04	0.99	0.04	0.98	0.06	0.01	0.04	0.99
chr10:122701132:122702597:+@chr10:122867768:122867979:+@chr10:123030550:123030656:+	ENSMUSG00000044071	NM_182807	Fam19a2	chr10	122701132	123030656	0	0	0	0	0	0	0	0	0	0	0	0	0	0	0	0	0	0	0	0	0	0	0	0	0	0	0	0	0	0	0	0	0	0	0	0	0	0	0	0	0	0	0
chr10:123142756:123142880:+@chr10:123167138:123167383:+@chr10:123175960:123178260:+	NA	NA	NA	chr10	123142756	123178260	0	0	0	0	0	0	0	0	0	0	0	0	0	0	0	0	0	0	0	0	0	0	0	0	0	0	0	0	0	0	0	0	0	0	0	0	0	0	0	0	0	0	0
chr10:124739013:124739137:-@chr10:124735678:124735758:-@chr10:124731651:124731900:-	ENSMUSG00000020102	NM_011391	Slc16a7	chr10	124731900	124739013	0	0	0	0	0	0	0	0	0	0	0	0	0	0	0	0	0	0	0	0	0	0	0	0	0	0	0	0	0	0	0	0	0	0	0	0	0.31	0.44	0.19	0.47	0.12	0.61	0.31
chr10:12642372:12642925:-@chr10:12642164:12642256:-@chr10:12641407:12641515:-	NA	NA	NA	chr10	12641515	12642372	0	0	0	0	0	0	0	0	0	0	0	0	0	0	0	0	0	0	0	0	0	0	0	0	0	0	0	0	0	0	0	0	0	0	0	0	0	0	0	0	0	0	0
chr10:126437765:126437887:+@chr10:126440061:126440204:+@chr10:126440422:126440506:+	ENSMUSG00000025432	NM_009635	Avil	chr10	126437765	126440506	0	0	0	0	0	0	0	0	0	0	0	0	0	0	0	0	0	0	0	0	0	0	0	0	0	0	0	0	0	0	0	0	0	0	0	0	0	0	0	0	0	0	0
chr10:126480116:126480279:+@chr10:126481523:126481707:+@chr10:126481812:126481925:+	ENSMUSG00000006732	NM_010792	Mettl1	chr10	126480116	126481925	0.98	0.06	0.99	0.03	-0.01	0.04	0.98	0.06	1	0.01	-0.02	0.05	0.98	0.06	0.99	0.04	-0.01	0.04	0.98	0.06	0.98	0.06	0	0.05	0.98	0.06	1	0.01	-0.02	0.05	0.98	0.06	1	0.01	-0.02	0.05	0.97	0.12	0.99	0.03	-0.02	0.06	0.97
chr10:126500659:126500815:+@chr10:126501258:126501509:+@chr10:126501641:126501776:+	ENSMUSG00000006728	NM_009870	Cdk4	chr10	126500659	126501776	1	0.01	0.99	0.02	0.01	0	1	0.01	0.99	0.01	0.01	0.2	1	0.01	0.99	0.01	0.01	0.07	1	0.01	0.99	0.01	0.01	0	1	0.01	1	0.01	0	0	1	0.01	1	0.01	0	0	0.99	0.02	0.99	0.02	0	0	0.99
chr10:126500659:126500815:+@chr10:126501276:126501509:+@chr10:126501641:126501776:+	ENSMUSG00000006728	NM_009870	Cdk4	chr10	126500659	126501776	1	0.01	0.99	0.01	0.01	0	1	0.01	0.99	0.01	0.01	0	1	0.01	0.99	0.01	0.01	0	1	0.01	0.99	0.02	0.01	0	1	0.01	1	0.01	0	0	1	0.01	1	0.01	0	0	0.99	0.02	0.99	0.01	0	0	0.99
chr10:126501276:126501509:+@chr10:126501641:126501776:+@chr10:126501891:126502058:+	ENSMUSG00000006728	NM_009870	Cdk4	chr10	126501276	126502058	1	0.01	1	0	0	0	1	0.01	1	0	0	0	1	0.01	1	0	0	0	1	0.01	1	0	0	0	1	0.01	1	0	0	0	1	0.01	1	0	0	0	1	0.01	1	0	0	0	1
chr10:126526286:126526414:+@chr10:126527198:126527257:+@chr10:126527483:126527631:+	ENSMUSG00000025422	NM_001033263	Agap2	chr10	126526286	126527631	0	0	0	0	0	0	0	0	0	0	0	0	0	0	0	0	0	0	0	0	0	0	0	0	0	0	0	0	0	0	0	0	0	0	0	0	0	0	0	0	0	0	0
chr10:126534988:126535177:-@chr10:126533971:126534135:-@chr10:126533686:126533798:-	ENSMUSG00000040462	NM_177614,NM_001171026	Os9	chr10	126533798	126534988	0.34	0.09	0.49	0.08	-0.15	1423313077	0.34	0.09	0.46	0.09	-0.12	78.06	0.34	0.09	0.49	0.06	-0.15	5274410000000	0.34	0.09	0.49	0.07	-0.15	5469180000000	0.34	0.09	0.39	0.1	-0.05	0.3	0.34	0.09	0.36	0.08	-0.02	0.11	0.4	0.1	0.49	0.08	-0.09	2.33	0.4
chr10:126604558:126604598:+@chr10:126604757:126604937:+@chr10:126606800:126606898:+	ENSMUSG00000006731	NM_027739,NM_008080	B4galnt1	chr10	126604558	126606898	0	0	0	0	0	0	0	0	0	0	0	0	0	0	0	0	0	0	0	0	0	0	0	0	0	0	0	0	0	0	0	0	0	0	0	0	0	0	0	0	0	0	0
chr10:126626923:126627110:-@chr10:126626551:126626665:-@chr10:126624164:126624378:-	ENSMUSG00000019467	NM_028027	Arhgef25	chr10	126624378	126626923	0	0	0	0	0	0	0	0	0	0	0	0	0	0	0	0	0	0	0	0	0	0	0	0	0	0	0	0	0	0	0	0	0	0	0	0	0.88	0.35	0.93	0.19	-0.05	0.19	0.88
chr10:126632750:126632765:-@chr10:126631738:126631868:-@chr10:126631466:126631529:-	ENSMUSG00000040415	NM_030714	Dtx3	chr10	126631529	126632750	0	0	0	0	0	0	0	0	0	0	0	0	0	0	0	0	0	0	0	0	0	0	0	0	0	0	0	0	0	0	0	0	0	0	0	0	0	0	0	0	0	0	0
chr10:126704470:126704538:+@chr10:126704696:126704701:+@chr10:126711770:126711866:+	ENSMUSG00000025410	NM_001190453,NM_027151	Dctn2	chr10	126704470	126711866	0.07	0.2	0.03	0.1	0.04	0.14	0.07	0.2	0.07	0.2	0	0.14	0.07	0.2	0.04	0.13	0.03	0.13	0.07	0.2	0.05	0.17	0.02	0.14	0.07	0.2	0.05	0.15	0.02	0.14	0.07	0.2	0.04	0.1	0.03	0.13	0.16	0.45	0.03	0.1	0.13	0.42	0.16
chr10:126721099:126721271:-@chr10:126720582:126720995:-@chr10:126720448:126720500:-	ENSMUSG00000025409	NM_033072	Mbd6	chr10	126720500	126721099	0	0	0	0	0	0	0.94	0.16	0.92	0.23	0.02	0.18	0.94	0.16	0.91	0.23	0.03	0.18	0.94	0.16	0.92	0.25	0.02	0.14	0	0	0	0	0	0	0	0	0	0	0	0	0	0	0	0	0	0	0.93
chr10:126721099:126721271:-@chr10:126720582:126720998:-@chr10:126720448:126720500:-	ENSMUSG00000025409	NM_033072	Mbd6	chr10	126720500	126721099	0	0	0	0	0	0	0.92	0.23	0.92	0.2	0	0.18	0.92	0.23	0.91	0.27	0.01	0.24	0.92	0.23	0.93	0.21	-0.01	0.19	0	0	0	0	0	0	0	0	0	0	0	0	0	0	0	0	0	0	0.87
chr10:126727849:126727947:+@chr10:126730768:126730815:+@chr10:126732377:126732534:+	ENSMUSG00000025408	NM_007837	Ddit3	chr10	126727849	126732534	0.95	0.15	0.97	0.08	-0.02	0.12	0.95	0.15	0.95	0.19	0	0.12	0.95	0.15	0.95	0.15	0	0.12	0.95	0.15	0.98	0.06	-0.03	0.09	0.95	0.15	0.94	0.22	0.01	0.15	0.95	0.15	0.96	0.16	-0.01	0.09	0.91	0.28	0.97	0.08	-0.06	0.16	0.91
chr10:126733929:126734000:-@chr10:126733773:126733796:-@chr10:126733597:126733689:-	ENSMUSG00000040354	NM_001003913,NM_001171582	Mars	chr10	126733689	126733929	0	0	0	0	0	0	0	0	0	0	0	0	0	0	0	0	0	0	0	0	0	0	0	0	0	0	0	0	0	0	0	0	0	0	0	0	0.19	0.52	0.28	0.47	-0.09	0.64	0.19
chr10:126760783:126760886:+@chr10:126761401:126761515:+@chr10:126762175:126762255:+	ENSMUSG00000040345	NM_146011	Arhgap9	chr10	126760783	126762255	0	0	0	0	0	0	0	0	0	0	0	0	0	0	0	0	0	0	0	0	0	0	0	0	0	0	0	0	0	0	0	0	0	0	0	0	0	0	0	0	0	0	0
chr10:126778261:126778374:-@chr10:126775719:126775837:-@chr10:126775477:126775602:-	ENSMUSG00000025407	NM_010296	Gli1	chr10	126775602	126778261	0	0	0	0	0	0	0	0	0	0	0	0	0	0	0	0	0	0	0	0	0	0	0	0	0	0	0	0	0	0	0	0	0	0	0	0	0	0	0	0	0	0	0
chr10:126837182:126837249:+@chr10:126855567:126855776:+@chr10:126881332:126881531:+	ENSMUSG00000025404	NM_001168292	R3hdm2	chr10	126837182	126881531	0.07	0.18	0.07	0.27	0	0.14	0.07	0.18	0.05	0.2	0.02	0.21	0.07	0.18	0.06	0.16	0.01	0.16	0.07	0.18	0.05	0.17	0.02	0.17	0.07	0.18	0.05	0.2	0.02	0.18	0.07	0.18	0.07	0.24	0	0.18	0.04	0.11	0.07	0.27	-0.03	0.12	0.04
chr10:12683806:12684065:-@chr10:12663958:12664092:-@chr10:12659787:12661787:-	ENSMUSG00000039232	NM_001163590,NM_001163591,NM_029075	Stx11	chr10	12661787	12683806	0.12	0.29	0.51	0.26	-0.39	16.97	0.12	0.29	0.55	0.24	-0.43	47.85	0.12	0.29	0.45	0.28	-0.33	8.76	0.12	0.29	0.46	0.24	-0.34	46.78	0.12	0.29	0.44	0.24	-0.32	8.68	0.12	0.29	0.79	0.19	-0.67	2.07e+33	0.33	0.44	0.51	0.26	-0.18	0.88	0.33
chr10:126881332:126881531:+@chr10:126885891:126885913:+@chr10:126889048:126889089:+	ENSMUSG00000025404	NM_001168292,NM_027900,NM_001168293	R3hdm2	chr10	126881332	126889089	0.07	0.23	0.23	0.69	-0.16	0.42	0.07	0.23	0.11	0.33	-0.04	0.22	0.07	0.23	0.06	0.19	0.01	0.17	0.07	0.23	0.09	0.24	-0.02	0.17	0.07	0.23	0.09	0.24	-0.02	0.24	0.07	0.23	0.33	0.81	-0.26	0.79	0.06	0.18	0.23	0.69	-0.17	0.51	0.06
chr10:126896523:126896631:+@chr10:126899244:126899339:+@chr10:126902038:126902069:+	ENSMUSG00000025404	NM_001168292,NM_027900,NM_001168293	R3hdm2	chr10	126896523	126902069	0.51	0.03	0.51	0.05	0	0.04	0.51	0.03	0.5	0.03	0.01	0.1	0.51	0.03	0.5	0.03	0.01	0.08	0.51	0.03	0.51	0.01	0	0.04	0.51	0.03	0.49	0.04	0.02	0.07	0.51	0.03	0.5	0.03	0.01	0.05	0.51	0.03	0.51	0.05	0	0.1	0.51
chr10:126896523:126896631:+@chr10:126899262:126899339:+@chr10:126902038:126902069:+	ENSMUSG00000025404	NM_001168292,NM_027900,NM_001168293	R3hdm2	chr10	126896523	126902069	0	0	0	0	0	0	0	0	0	0	0	0	0	0	0	0	0	0	0	0	0	0	0	0	0	0	0	0	0	0	0	0	0	0	0	0	0	0	0	0	0	0	0
chr10:126902038:126902069:+@chr10:126902187:126902240:+@chr10:126908824:126909056:+	ENSMUSG00000025404	NM_001168292,NM_027900,NM_001168293	R3hdm2	chr10	126902038	126909056	0.14	0.4	0.36	0.6	-0.22	0.88	0.14	0.4	0.1	0.28	0.04	0.33	0.14	0.4	0.18	0.46	-0.04	0.32	0.14	0.4	0.23	0.55	-0.09	0.46	0.14	0.4	0.17	0.47	-0.03	0.35	0.14	0.4	0.23	0.83	-0.09	0.37	0.1	0.27	0.36	0.6	-0.26	1.15	0.1
chr10:126913576:126913754:+@chr10:126918749:126918811:+@chr10:126921032:126921274:+	ENSMUSG00000025404	NM_001168292,NM_027900,NM_001168293	R3hdm2	chr10	126913576	126921274	0.3	0.33	0.04	0.11	0.26	163.98	0.3	0.33	0.1	0.15	0.2	3.2	0.3	0.33	0.06	0.15	0.24	7.88	0.3	0.33	0.08	0.17	0.22	3.37	0.3	0.33	0.07	0.22	0.23	3.87	0.3	0.33	0.1	0.26	0.2	1.73	0.08	0.16	0.04	0.11	0.04	0.2	0.08
chr10:126913576:126913754:+@chr10:126918749:126918850:+@chr10:126921032:126921274:+	ENSMUSG00000025404	NM_001168292,NM_027900,NM_001168293	R3hdm2	chr10	126913576	126921274	0.56	0.33	0.07	0.14	0.49	1.50312e+07	0.56	0.33	0.16	0.18	0.4	2.44548e+06	0.56	0.33	0.1	0.16	0.46	1.26634e+08	0.56	0.33	0.13	0.22	0.43	49.92	0.56	0.33	0.18	0.31	0.38	20.8	0.56	0.33	0.12	0.26	0.44	8444.95	0.19	0.24	0.07	0.14	0.12	0.56	0.19
chr10:126918749:126918850:+@chr10:126919555:126919663:+@chr10:126921032:126921274:+	ENSMUSG00000025404	NM_001168292,NM_027900,NM_001168293	R3hdm2	chr10	126918749	126921274	0.11	0.27	0.12	0.4	-0.01	0.25	0.11	0.27	0.06	0.2	0.05	0.24	0.11	0.27	0.09	0.24	0.02	0.28	0.11	0.27	0.14	0.41	-0.03	0.35	0.11	0.27	0.13	0.47	-0.02	0.29	0.11	0.27	0.21	0.54	-0.1	0.4	0.1	0.24	0.12	0.4	-0.02	0.27	0.1
chr10:127020437:127020517:-@chr10:127019746:127019796:-@chr10:127018778:127018945:-	ENSMUSG00000040249	NM_008512	Lrp1	chr10	127018945	127020437	0.22	0.51	0.1	0.25	0.12	0.43	0.22	0.51	0.07	0.21	0.15	0.54	0.22	0.51	0.19	0.53	0.03	0.46	0.22	0.51	0.18	0.46	0.04	0.44	0.22	0.51	0.07	0.21	0.15	0.52	0.22	0.51	0.13	0.33	0.09	0.43	0.19	0.47	0.1	0.25	0.09	0.29	0.19
chr10:127084741:127084879:+@chr10:127085162:127085245:+@chr10:127087752:127087890:+	ENSMUSG00000002147	NM_009284	Stat6	chr10	127084741	127087890	1	0.01	1	0.01	0	0	1	0.01	1	0.01	0	0	1	0.01	1	0.01	0	0	1	0.01	1	0.01	0	0	1	0.01	0.99	0.02	0.01	0	1	0.01	0.99	0.03	0.01	0	1	0.01	1	0.01	0	0	1
chr10:127100188:127100320:-@chr10:127099787:127099978:-@chr10:127097974:127098835:-	ENSMUSG00000025402	NM_008668,NM_001122895	Nab2	chr10	127098835	127100188	0.59	0.23	0.83	0.16	-0.24	35.43	0.59	0.23	0.81	0.15	-0.22	22.98	0.59	0.23	0.87	0.14	-0.28	5339.85	0.59	0.23	0.7	0.23	-0.11	0.48	0.59	0.23	0.72	0.18	-0.13	0.71	0.59	0.23	0.7	0.22	-0.11	0.52	0.7	0.22	0.83	0.16	-0.13	0.83	0.7
chr10:127238209:127238566:+@chr10:127248110:127248368:+@chr10:127249842:127250005:+	ENSMUSG00000069456	NR_037604	Rdh16	chr10	127238209	127250005	0	0	0	0	0	0	0	0	0	0	0	0	0	0	0	0	0	0	0	0	0	0	0	0	0	0	0	0	0	0	0	0	0	0	0	0	0	0	0	0	0	0	0
chr10:127473545:127473616:+@chr10:127476227:127482142:+@chr10:127483224:127483309:+	ENSMUSG00000061315	NM_013608,NM_001113199	Naca	chr10	127473545	127483309	0.88	0.12	0.66	0.29	0.22	12.84	0.88	0.12	0.89	0.11	-0.01	0.11	0.88	0.12	0.67	0.27	0.21	7.27	0.88	0.12	0.77	0.17	0.11	0.87	0.88	0.12	0.8	0.15	0.08	0.38	0.88	0.12	0.43	0.22	0.45	1.81e+27	0.88	0.2	0.66	0.29	0.22	3.1	0.88
chr10:127507190:127507288:+@chr10:127509124:127509213:+@chr10:127511278:127511340:+	ENSMUSG00000071072,ENSMUSG00000040054	NM_019766,NM_054078	Ptges3,Baz2a	chr10	127507190	127511340	0.99	0.02	1	0.01	-0.01	0	0.99	0.02	1	0.01	-0.01	0	0.99	0.02	1	0.01	-0.01	0	0.99	0.02	1	0.01	-0.01	0	0.99	0.02	1	0.01	-0.01	0	0.99	0.02	1	0	-0.01	0	0.99	0.02	1	0.01	-0.01	0	0.99
chr10:127528666:127528832:+@chr10:127533495:127533579:+@chr10:127545950:127546087:+	ENSMUSG00000040054	NM_054078	Baz2a	chr10	127528666	127546087	0.86	0.43	0.78	0.6	0.08	0.51	0.86	0.43	0.75	0.74	0.11	0.41	0.86	0.43	0.9	0.28	-0.04	0.27	0.86	0.43	0.69	0.7	0.17	0.53	0.86	0.43	0.77	0.64	0.09	0.48	0.86	0.43	0.77	0.62	0.09	0.36	0.9	0.29	0.78	0.6	0.12	0.36	0.9
chr10:127631691:127631963:+@chr10:127632112:127632236:+@chr10:127636238:127636337:+	ENSMUSG00000044005	NM_001033264	Gls2	chr10	127631691	127636337	0	0	0	0	0	0	0	0	0	0	0	0	0	0	0	0	0	0	0	0	0	0	0	0	0	0	0	0	0	0	0	0	0	0	0	0	0	0	0	0	0	0	0
chr10:127636693:127636814:+@chr10:127637200:127637358:+@chr10:127637942:127638021:+	ENSMUSG00000044005	NM_001033264	Gls2	chr10	127636693	127638021	0	0	0	0	0	0	0	0	0	0	0	0	0	0	0	0	0	0	0	0	0	0	0	0	0	0	0	0	0	0	0	0	0	0	0	0	0	0	0	0	0	0	0
chr10:127636693:127636814:+@chr10:127637229:127637358:+@chr10:127637942:127638021:+	ENSMUSG00000044005	NM_001033264	Gls2	chr10	127636693	127638021	0	0	0	0	0	0	0	0	0	0	0	0	0	0	0	0	0	0	0	0	0	0	0	0	0	0	0	0	0	0	0	0	0	0	0	0	0	0	0	0	0	0	0
chr10:127637229:127637358:+@chr10:127637942:127638021:+@chr10:127638262:127638425:+	ENSMUSG00000044005	NM_001033264	Gls2	chr10	127637229	127638425	0	0	0	0	0	0	0	0	0	0	0	0	0	0	0	0	0	0	0	0	0	0	0	0	0	0	0	0	0	0	0	0	0	0	0	0	0	0	0	0	0	0	0
chr10:127865647:127865759:+@chr10:127869253:127869373:+@chr10:127873524:127873659:+	ENSMUSG00000025373	NM_026259,NM_001164237	Rnf41	chr10	127865647	127873659	0.13	0.35	0.05	0.17	0.08	0.25	0.13	0.35	0.25	0.57	-0.12	0.53	0.13	0.35	0.09	0.27	0.04	0.27	0.13	0.35	0.07	0.22	0.06	0.22	0.13	0.35	0.16	0.45	-0.03	0.32	0.13	0.35	0.59	0.73	-0.46	3.21	0.11	0.37	0.05	0.17	0.06	0.23	0.11
chr10:127865647:127865759:+@chr10:127872369:127872624:+@chr10:127873524:127873659:+	ENSMUSG00000025373	NM_026259,NM_001164237	Rnf41	chr10	127865647	127873659	0.94	0.06	0.94	0.05	0	0.06	0.94	0.06	0.98	0.03	-0.04	0.37	0.94	0.06	0.96	0.05	-0.02	0.06	0.94	0.06	0.94	0.06	0	0.06	0.94	0.06	0.97	0.04	-0.03	0.09	0.94	0.06	0.99	0.03	-0.05	0.85	0.96	0.06	0.94	0.05	0.02	0.14	0.96
chr10:127865647:127865759:+@chr10:127872369:127872640:+@chr10:127873524:127873659:+	ENSMUSG00000025373	NM_026259,NM_001164237	Rnf41	chr10	127865647	127873659	0.97	0.03	0.96	0.04	0.01	0.04	0.97	0.03	0.99	0.02	-0.02	0.29	0.97	0.03	0.97	0.03	0	0.03	0.97	0.03	0.96	0.04	0.01	0.05	0.97	0.03	0.98	0.03	-0.01	0.04	0.97	0.03	0.99	0.02	-0.02	0.41	0.98	0.03	0.96	0.04	0.02	0.08	0.98
chr10:127865647:127865759:+@chr10:127872369:127872640:+@chr10:127873524:127873659:+			Rnf41				0.97	0.05	0.96	0.03	0.01	0.04	0.97	0.05	0.99	0.02	-0.02	0.2	0.97	0.05	0.97	0.03	0	0.03	0.97	0.05	0.96	0.04	0.01	0.05	0.97	0.05	0.98	0.03	-0.01	0.04	0.97	0.05	0.99	0.02	-0.02	0.5	0.98	0.03	0.96	0.03	0.02	0.11	0.98
chr10:127917907:127918060:+@chr10:127918738:127918830:+@chr10:127919139:127919258:+	ENSMUSG00000025369	NM_198160,NM_001114096,NM_001114097	Smarcc2	chr10	127917907	127919258	0.21	0.11	0.19	0.14	0.02	0.14	0.21	0.11	0.14	0.11	0.07	0.47	0.21	0.11	0.13	0.1	0.08	0.66	0.21	0.11	0.11	0.1	0.1	2.29	0.21	0.11	0.16	0.14	0.05	0.2	0.21	0.11	0.15	0.17	0.06	0.26	0.14	0.08	0.19	0.14	-0.05	0.2	0.14
chr10:127929115:127929192:-@chr10:127928776:127928820:-@chr10:127927917:127928089:-	ENSMUSG00000090841	NM_010860	Myl6	chr10	127928089	127929115	0.44	0.06	0.41	0.04	0.03	0.18	0.44	0.06	0.39	0.04	0.05	1.35	0.44	0.06	0.46	0.05	-0.02	0.07	0.44	0.06	0.45	0.04	-0.01	0.06	0.44	0.06	0.3	0.03	0.14	4.41e+49	0.44	0.06	0.22	0.03	0.22	2.13e+173	0.47	0.06	0.41	0.04	0.06	4.73	0.47
chr10:127936303:127936582:+@chr10:127938691:127938745:+@chr10:127939465:127941298:+	NA	NA	NA	chr10	127936303	127941298	0.63	0.72	0.62	0.54	0.01	0.77	0.63	0.72	0.52	0.78	0.11	0.89	0.63	0.72	0.76	0.49	-0.13	1.05	0.63	0.72	0.46	0.59	0.17	0.96	0.63	0.72	0.7	0.58	-0.07	0.74	0.63	0.72	0.65	0.57	-0.02	0.77	0.34	0.57	0.62	0.54	-0.28	1.15	0.34
chr10:127983884:127983947:-@chr10:127982897:127983090:-@chr10:127980621:127982594:-	ENSMUSG00000039810	NM_134003	Zc3h10	chr10	127982594	127983884	0.07	0.15	0.01	0.03	0.06	0.3	0.07	0.15	0.06	0.08	0.01	0.1	0.07	0.15	0.02	0.05	0.05	0.18	0.07	0.15	0.01	0.04	0.06	0.37	0.07	0.15	0.02	0.05	0.05	0.17	0.07	0.15	0.02	0.05	0.05	0.21	0.03	0.07	0.01	0.03	0.02	0.05	0.03
chr10:127984750:127984800:-@chr10:127984227:127984300:-@chr10:127983884:127983947:-	ENSMUSG00000039810	NM_134003	Zc3h10	chr10	127983947	127984750	0	0	0	0	0	0	0	0	0	0	0	0	0	0	0	0	0	0	0	0	0	0	0	0	0	0	0	0	0	0	0	0	0	0	0	0	0	0	0	0	0	0	0
chr10:128080931:128081024:-@chr10:128080750:128080821:-@chr10:128079685:128079789:-	ENSMUSG00000002578	NM_011772	Ikzf4	chr10	128079789	128080931	0	0	0	0	0	0	0	0	0	0	0	0	0	0	0	0	0	0	0	0	0	0	0	0	0	0	0	0	0	0	0	0	0	0	0	0	0	0	0	0	0	0	0
chr10:128082777:128083049:-@chr10:128080931:128081024:-@chr10:128079685:128079789:-	NA	NA	NA	chr10	128079789	128082777	0	0	0	0	0	0	0	0	0	0	0	0	0	0	0	0	0	0	0	0	0	0	0	0	0	0	0	0	0	0	0	0	0	0	0	0	0	0	0	0	0	0	0
chr10:12810638:12810826:+@chr10:12811581:12811618:+@chr10:12825661:12825699:+	ENSMUSG00000019817	NM_009538	Plagl1	chr10	12810638	12825699	0.36	0.8	0.41	0.88	-0.05	1.2	0.36	0.8	0.61	0.73	-0.25	1.19	0.36	0.8	0.48	0.75	-0.12	0.83	0.36	0.8	0.38	0.72	-0.02	0.73	0	0	0	0	0	0	0.36	0.8	0.38	0.89	-0.02	0.92	0.39	0.82	0.41	0.88	-0.02	0.82	0.39
chr10:12810638:12810830:+@chr10:12811581:12811618:+@chr10:12825661:12825699:+	ENSMUSG00000019817	NM_009538	Plagl1	chr10	12810638	12825699	0.36	0.85	0.49	0.87	-0.13	1.44	0.36	0.85	0.1	0.37	0.26	0.74	0.36	0.85	0.15	0.41	0.21	0.93	0.36	0.85	0.25	0.84	0.11	0.79	0	0	0	0	0	0	0.36	0.85	0.41	0.88	-0.05	0.89	0.74	0.59	0.49	0.87	0.25	1.52	0.74
chr10:128138399:128138500:-@chr10:128137032:128137175:-@chr10:128136528:128136731:-	ENSMUSG00000025358	NM_016756,NM_183417	Cdk2	chr10	128136731	128138399	0.66	0.18	0.62	0.17	0.04	0.18	0.66	0.18	0.56	0.16	0.1	0.46	0.66	0.18	0.71	0.14	-0.05	0.22	0.66	0.18	0.78	0.13	-0.12	1.06	0.66	0.18	0.5	0.14	0.16	6.66	0.66	0.18	0.46	0.09	0.2	109.56	0.45	0.2	0.62	0.17	-0.17	3.25	0.45
chr10:128138399:128138500:-@chr10:128137032:128137175:-@chr10:128136528:128136731:-			Cdk2				0.66	0.18	0.62	0.16	0.04	0.17	0.66	0.18	0.56	0.17	0.1	0.47	0.66	0.18	0.71	0.14	-0.05	0.21	0.66	0.18	0.77	0.12	-0.11	1.25	0.66	0.18	0.5	0.14	0.16	3.34	0.66	0.18	0.46	0.1	0.2	19.33	0.44	0.2	0.62	0.16	-0.18	4.43	0.44
chr10:128185578:128185622:+@chr10:128187339:128187393:+@chr10:128202203:128202296:+	ENSMUSG00000064030	NM_030100,NR_033208,NM_001170869	Wibg	chr10	128185578	128202296	0	0	0	0	0	0	0	0	0	0	0	0	0	0	0	0	0	0	0	0	0	0	0	0	0	0	0	0	0	0	0	0	0	0	0	0	0	0	0	0	0	0	0
chr10:12825661:12825699:+@chr10:12828629:12828714:+@chr10:12832325:12832356:+	ENSMUSG00000019817	NM_009538	Plagl1	chr10	12825661	12832356	0	0	0	0	0	0	0	0	0	0	0	0	0	0	0	0	0	0	0	0	0	0	0	0	0	0	0	0	0	0	0	0	0	0	0	0	0	0	0	0	0	0	0
chr10:128258598:128258687:-@chr10:128257317:128257570:-@chr10:128257010:128257161:-	ENSMUSG00000025353	NM_024180	Ormdl2	chr10	128257161	128258598	0.99	0.04	0.99	0.01	0	0	0.99	0.04	1	0.01	-0.01	0.02	0.99	0.04	1	0.01	-0.01	0.02	0.99	0.04	0.99	0.02	0	0	0.99	0.04	0.99	0.02	0	0	0.99	0.04	1	0.01	-0.01	0.02	0.99	0.03	0.99	0.01	0	0	0.99
chr10:128258598:128258687:-@chr10:128257317:128257616:-@chr10:128257010:128257161:-	ENSMUSG00000025353	NM_024180	Ormdl2	chr10	128257161	128258598	0.99	0.04	0.99	0.01	0	0.02	0.99	0.04	0.99	0.02	0	0.02	0.99	0.04	1	0.01	-0.01	0.03	0.99	0.04	0.99	0.02	0	0.03	0.99	0.04	0.99	0.02	0	0.03	0.99	0.04	1	0.01	-0.01	0.02	0.99	0.04	0.99	0.01	0	0	0.99
chr10:128258827:128259027:+@chr10:128261835:128261887:+@chr10:128270368:128270467:+	ENSMUSG00000078427	NM_025364	Sarnp	chr10	128258827	128270467	0.65	0.78	0.34	0.7	0.31	1.41	0.65	0.78	0.68	0.71	-0.03	0.88	0.65	0.78	0.84	0.54	-0.19	0.86	0.65	0.78	0.67	0.51	-0.02	0.71	0.65	0.78	0.18	0.39	0.47	2.76	0.65	0.78	0.69	0.7	-0.04	0.92	0	0	0	0	0	0	0
chr10:128288213:128288238:+@chr10:128288794:128288988:+@chr10:128290239:128290307:+	ENSMUSG00000078427	NM_025364	Sarnp	chr10	128288213	128290307	0.51	0.03	0.5	0.03	0.01	0.04	0.51	0.03	0.51	0.03	0	0.1	0.51	0.03	0.5	0.03	0.01	0.02	0.51	0.03	0.5	0.03	0.01	0.11	0.51	0.03	0.5	0.03	0.01	0.19	0.51	0.03	0.5	0.03	0.01	0	0	0	0	0	0	0	0
chr10:12832325:12832356:+@chr10:12832740:12832761:+@chr10:12833964:12834026:+	ENSMUSG00000019817	NM_009538	Plagl1	chr10	12832325	12834026	0	0	0	0	0	0	0	0	0	0	0	0	0	0	0	0	0	0	0	0	0	0	0	0	0	0	0	0	0	0	0	0	0	0	0	0	0	0	0	0	0	0	0
chr10:12832325:12832356:+@chr10:12833964:12834026:+@chr10:12836502:12836587:+	ENSMUSG00000019817	NM_009538	Plagl1	chr10	12832325	12836587	0	0	0	0	0	0	0	0	0	0	0	0	0	0	0	0	0	0	0	0	0	0	0	0	0	0	0	0	0	0	0	0	0	0	0	0	0	0	0	0	0	0	0
chr10:12832325:12832356:+@chr10:12833964:12834026:+@chr10:12836516:12836587:+	ENSMUSG00000019817	NM_009538	Plagl1	chr10	12832325	12836587	0	0	0	0	0	0	0	0	0	0	0	0	0	0	0	0	0	0	0	0	0	0	0	0	0	0	0	0	0	0	0	0	0	0	0	0	0	0	0	0	0	0	0
chr10:128377738:128377993:+@chr10:128378501:128378632:+@chr10:128378878:128378997:+	ENSMUSG00000025348	NM_008398	Itga7	chr10	128377738	128378997	0	0	0	0	0	0	0	0	0	0	0	0	0	0	0	0	0	0	0	0	0	0	0	0	0	0	0	0	0	0	0	0	0	0	0	0	0	0	0	0	0	0	0
chr10:128378501:128378632:+@chr10:128378878:128378997:+@chr10:128379864:128380071:+	ENSMUSG00000025348	NM_008398	Itga7	chr10	128378501	128380071	0	0	0	0	0	0	0	0	0	0	0	0	0	0	0	0	0	0	0	0	0	0	0	0	0	0	0	0	0	0	0	0	0	0	0	0	0	0	0	0	0	0	0
chr10:128391002:128391127:+@chr10:128393667:128393779:+@chr10:128394677:128395333:+	ENSMUSG00000025348	NM_008398	Itga7	chr10	128391002	128395333	0	0	0	0	0	0	0	0	0	0	0	0	0	0	0	0	0	0	0	0	0	0	0	0	0	0	0	0	0	0	0	0	0	0	0	0	0	0	0	0	0	0	0
chr10:12897764:12897829:-@chr10:12891082:12891143:-@chr10:12888514:12888633:-	ENSMUSG00000019815	NA	Fam164b	chr10	12888633	12897764	0	0	0	0	0	0	0	0	0	0	0	0	0	0	0	0	0	0	0	0	0	0	0	0	0	0	0	0	0	0	0	0	0	0	0	0	0	0	0	0	0	0	0
chr10:129759908:129760025:+@chr10:129768038:129768209:+@chr10:129784200:129784406:+	ENSMUSG00000034833	NM_183264	5830405N20Rik	chr10	129759908	129784406	0	0	0	0	0	0	0	0	0	0	0	0	0	0	0	0	0	0	0	0	0	0	0	0	0	0	0	0	0	0	0	0	0	0	0	0	0	0	0	0	0	0	0
chr10:12981572:12981730:-@chr10:12975116:12975127:-@chr10:12973148:12973685:-	ENSMUSG00000062866	NM_001033257,NM_001195066,NM_001195065,NM_001195096	Phactr2	chr10	12973685	12981572	0.18	0.1	0.39	0.1	-0.21	3.11e+19	0.18	0.1	0.33	0.12	-0.15	854.98	0.18	0.1	0.29	0.08	-0.11	18.57	0.18	0.1	0.3	0.09	-0.12	26.65	0.18	0.1	0.28	0.09	-0.1	3.56	0.18	0.1	0.26	0.08	-0.08	1.29	0.33	0.12	0.39	0.1	-0.06	0.29	0.33
chr10:12981572:12981730:-@chr10:12977383:12977622:-@chr10:12973148:12973685:-	ENSMUSG00000062866	NM_001033257,NM_001195066,NM_001195065,NM_001195096	Phactr2	chr10	12973685	12981572	0.04	0.05	0.07	0.04	-0.03	0.14	0.04	0.05	0.14	0.08	-0.1	82.5	0.04	0.05	0.06	0.04	-0.02	0.07	0.04	0.05	0.05	0.03	-0.01	0.06	0.04	0.05	0.09	0.05	-0.05	1.2	0.04	0.05	0.1	0.05	-0.06	12.74	0.09	0.07	0.07	0.04	0.02	0.11	0.09
chr10:12981572:12981730:-@chr10:12981498:12981509:-@chr10:12975116:12975127:-	ENSMUSG00000062866	NM_001033257,NM_001195066,NM_001195065,NM_001195096	Phactr2	chr10	12975127	12981572	0.06	0.17	0.02	0.1	0.04	0.13	0.06	0.17	0.06	0.19	0	0.15	0.06	0.17	0.03	0.11	0.03	0.11	0.06	0.17	0.06	0.14	0	0.14	0.06	0.17	0.04	0.14	0.02	0.14	0.06	0.17	0.04	0.15	0.02	0.14	0.07	0.19	0.02	0.1	0.05	0.18	0.07
chr10:13257237:13257280:-@chr10:13255749:13255873:-@chr10:13255515:13255581:-	ENSMUSG00000019809	NM_001164195,NM_019961	Pex3	chr10	13255581	13257237	0.5	0.03	0.49	0.04	0.01	0.05	0.5	0.03	0.5	0.04	0	0.03	0.5	0.03	0.49	0.03	0.01	0.05	0.5	0.03	0.5	0.04	0	0.05	0.5	0.03	0.49	0.03	0.01	0.02	0.5	0.03	0.5	0.03	0	0.04	0.49	0.04	0.49	0.04	0	0.04	0.49
chr10:13410330:13410445:-@chr10:13373392:13373555:-@chr10:13366860:13367512:-	ENSMUSG00000019806	NM_025446	Aig1	chr10	13367512	13410330	0.97	0.11	0.97	0.05	0	0.06	0.97	0.11	0.95	0.06	0.02	0.1	0.97	0.11	0.98	0.04	-0.01	0.07	0.97	0.11	0.98	0.04	-0.01	0.06	0.97	0.11	0.97	0.05	0	0.07	0.97	0.11	0.97	0.04	0	0.06	0.97	0.08	0.97	0.05	0	0.07	0.97
chr10:13588424:13588636:-@chr10:13574942:13575066:-@chr10:13549049:13549204:-	ENSMUSG00000019806	NM_025446	Aig1	chr10	13549204	13588424	0.05	0.15	0.01	0.04	0.04	0.11	0.05	0.15	0.01	0.03	0.04	0.12	0.05	0.15	0.02	0.06	0.03	0.1	0.05	0.15	0.02	0.07	0.03	0.13	0.05	0.15	0.01	0.02	0.04	0.11	0.05	0.15	0.01	0.02	0.04	0.13	0.05	0.17	0.01	0.04	0.04	0.11	0.05
chr10:13686185:13686503:+@chr10:13724007:13724081:+@chr10:13786389:13786490:+	ENSMUSG00000015501	NM_010437	Hivep2	chr10	13686185	13786490	0.9	0.28	0.82	0.4	0.08	0.29	0.9	0.28	0.77	0.49	0.13	0.45	0.9	0.28	0.82	0.38	0.08	0.37	0.9	0.28	0.53	0.43	0.37	4.35	0.9	0.28	0.51	0.65	0.39	5.13	0.9	0.28	0.38	0.74	0.52	4.99	0.8	0.41	0.82	0.4	-0.02	0.38	0.8
chr10:13786389:13786490:+@chr10:13830471:13830592:+@chr10:13837325:13837406:+	ENSMUSG00000015501	NM_010437	Hivep2	chr10	13786389	13837406	0	0	0	0	0	0	0	0	0	0	0	0	0	0	0	0	0	0	0	0	0	0	0	0	0	0	0	0	0	0	0	0	0	0	0	0	0	0	0	0	0	0	0
chr10:13786389:13786490:+@chr10:13837325:13837406:+@chr10:13846258:13846302:+	ENSMUSG00000015501	NM_010437	Hivep2	chr10	13786389	13846302	0.5	0.03	0.49	0.02	0.01	0.03	0.5	0.03	0.5	0.03	0	0	0.5	0.03	0.5	0.03	0	0.06	0.5	0.03	0.5	0.04	0	0.04	0.5	0.03	0.5	0.02	0	0.02	0.5	0.03	0.5	0.03	0	0.04	0.51	0.04	0.49	0.02	0.02	0.05	0.51
chr10:13837325:13837406:+@chr10:13842824:13843006:+@chr10:13846258:13846302:+	ENSMUSG00000015501	NM_010437	Hivep2	chr10	13837325	13846302	0	0	0	0	0	0	0	0	0	0	0	0	0	0	0	0	0	0	0	0	0	0	0	0	0	0	0	0	0	0	0	0	0	0	0	0	0	0	0	0	0	0	0
chr10:14387738:14387914:-@chr10:14380872:14380958:-@chr10:14375139:14375651:-	ENSMUSG00000019868	NM_025418	Vta1	chr10	14375651	14387738	0.99	0.02	0.98	0.03	0.01	0.07	0.99	0.02	0.98	0.03	0.01	0.11	0.99	0.02	0.99	0.02	0	0	0.99	0.02	0.99	0.03	0	0	0.99	0.02	0.98	0.03	0.01	0.1	0.99	0.02	0.96	0.03	0.03	1.84	0.99	0.04	0.98	0.03	0.01	0.04	0.99
chr10:14403870:14403945:-@chr10:14395740:14395848:-@chr10:14387738:14387914:-	ENSMUSG00000019868	NM_025418	Vta1	chr10	14387914	14403870	0.99	0.03	0.99	0.02	0	0	0.99	0.03	0.99	0.03	0	0	0.99	0.03	1	0.01	-0.01	0	0.99	0.03	0.99	0.03	0	0.05	0.99	0.03	0.99	0.01	0	0	0.99	0.03	0.99	0.01	0	0	0.97	0.05	0.99	0.02	-0.02	0.08	0.97
chr10:14407420:14407514:-@chr10:14406114:14406249:-@chr10:14404687:14404814:-	ENSMUSG00000019868	NM_025418	Vta1	chr10	14404814	14407420	0.03	0.1	0.01	0.05	0.02	0.07	0.03	0.1	0.02	0.05	0.01	0.08	0.03	0.1	0.01	0.05	0.02	0.07	0.03	0.1	0.03	0.06	0	0.07	0.03	0.1	0.01	0.03	0.02	0.08	0.03	0.1	0.02	0.04	0.01	0.06	0.02	0.09	0.01	0.05	0.01	0.05	0.02
chr10:14425156:14425295:-@chr10:14407420:14407514:-@chr10:14404687:14404814:-	ENSMUSG00000019868	NM_025418	Vta1	chr10	14404814	14425156	0.98	0.06	0.99	0.03	-0.01	0.04	0.98	0.06	0.99	0.04	-0.01	0.04	0.98	0.06	0.99	0.03	-0.01	0.04	0.98	0.06	0.99	0.03	-0.01	0.03	0.98	0.06	0.99	0.02	-0.01	0.04	0.98	0.06	1	0.02	-0.02	0.05	0.98	0.07	0.99	0.03	-0.01	0.04	0.98
chr10:14480095:14480516:+@chr10:14486483:14486831:+@chr10:14489961:14490362:+	ENSMUSG00000019865	NM_008703	Nmbr	chr10	14480095	14490362	0	0	0	0	0	0	0	0	0	0	0	0	0	0	0	0	0	0	0	0	0	0	0	0	0	0	0	0	0	0	0	0	0	0	0	0	0	0	0	0	0	0	0
chr10:14486483:14486831:+@chr10:14489764:14489847:+@chr10:14489961:14490362:+	ENSMUSG00000019865	NM_008703	Nmbr	chr10	14486483	14490362	0	0	0	0	0	0	0	0	0	0	0	0	0	0	0	0	0	0	0	0	0	0	0	0	0	0	0	0	0	0	0	0	0	0	0	0	0	0	0	0	0	0	0
chr10:17823960:17824081:+@chr10:17827474:17827554:+@chr10:17834205:17834292:+	ENSMUSG00000019854	NM_009048,NM_001111065	Reps1	chr10	17823960	17834292	0.5	0.32	0.54	0.22	-0.04	0.3	0.5	0.32	0.64	0.21	-0.14	0.66	0.5	0.32	0.65	0.2	-0.15	0.85	0.5	0.32	0.51	0.23	-0.01	0.27	0.5	0.32	0.51	0.21	-0.01	0.27	0.5	0.32	0.53	0.2	-0.03	0.27	0.4	0.27	0.54	0.22	-0.14	0.7	0.4
chr10:17823960:17824081:+@chr10:17827477:17827554:+@chr10:17834205:17834292:+	ENSMUSG00000019854	NM_009048,NM_001111065	Reps1	chr10	17823960	17834292	0.28	0.3	0.16	0.21	0.12	0.47	0.28	0.3	0.3	0.27	-0.02	0.29	0.28	0.3	0.29	0.27	-0.01	0.28	0.28	0.3	0.13	0.19	0.15	0.67	0.28	0.3	0.23	0.23	0.05	0.26	0.28	0.3	0.18	0.2	0.1	0.36	0.23	0.27	0.16	0.21	0.07	0.28	0.23
chr10:17954658:17954787:-@chr10:17950225:17950424:-@chr10:17944703:17944866:-	ENSMUSG00000059554	NM_144820	Ccdc28a	chr10	17944866	17954658	0.93	0.22	0.97	0.09	-0.04	0.17	0.93	0.22	0.84	0.33	0.09	0.32	0.93	0.22	0.97	0.12	-0.04	0.15	0.93	0.22	0.95	0.1	-0.02	0.12	0.93	0.22	0.94	0.18	-0.01	0.14	0.93	0.22	0.94	0.2	-0.01	0.15	0.92	0.2	0.97	0.09	-0.05	0.2	0.92
chr10:18231356:18231548:+@chr10:18235835:18235966:+@chr10:18243597:18246848:+	ENSMUSG00000039835	NM_173390,NM_001163592	Nhsl1	chr10	18231356	18246848	0.03	0.1	0.04	0.1	-0.01	0.09	0.03	0.1	0.05	0.12	-0.02	0.1	0.03	0.1	0.04	0.09	-0.01	0.08	0.03	0.1	0.03	0.07	0	0.08	0.03	0.1	0.09	0.2	-0.06	0.23	0.03	0.1	0.24	0.47	-0.21	1.1	0.04	0.13	0.04	0.1	0	0.09	0.04
chr10:18314714:18314835:-@chr10:18310936:18312148:-@chr10:18307817:18309578:-	ENSMUSG00000019852	NM_001033258	D10Bwg1379e	chr10	18309578	18314714	0	0	0	0	0	0	0	0	0	0	0	0	0	0	0	0	0	0	0	0	0	0	0	0	0.86	0.38	0.23	0.64	0.63	29.64	0	0	0	0	0	0	0	0	0	0	0	0	0
chr10:18549324:18550597:-@chr10:18538529:18538652:-@chr10:18522956:18523143:-	NA	NA	NA	chr10	18523143	18549324	0	0	0	0	0	0	0	0	0	0	0	0	0	0	0	0	0	0	0	0	0	0	0	0	0	0	0	0	0	0	0	0	0	0	0	0	0	0	0	0	0	0	0
chr10:18551522:18551582:-@chr10:18538529:18538652:-@chr10:18522956:18523143:-	NA	NA	NA	chr10	18523143	18551522	0	0	0	0	0	0	0	0	0	0	0	0	0	0	0	0	0	0	0	0	0	0	0	0	0	0	0	0	0	0	0	0	0	0	0	0	0	0	0	0	0	0	0
chr10:18551522:18551582:-@chr10:18549324:18550597:-@chr10:18522956:18523143:-	NA	NA	NA	chr10	18523143	18551522	0	0	0	0	0	0	0	0	0	0	0	0	0	0	0	0	0	0	0	0	0	0	0	0	0	0	0	0	0	0	0	0	0	0	0	0	0	0	0	0	0	0	0
chr10:18551522:18551582:-@chr10:18549324:18550597:-@chr10:18538529:18538652:-	NA	NA	NA	chr10	18538652	18551522	0	0	0	0	0	0	0	0	0	0	0	0	0	0	0	0	0	0	0	0	0	0	0	0	0	0	0	0	0	0	0	0	0	0	0	0	0	0	0	0	0	0	0
chr10:18887044:18887169:+@chr10:18910846:18911057:+@chr10:18921940:18927753:+	NA	NA	NA	chr10	18887044	18927753	0	0	0	0	0	0	0	0	0	0	0	0	0	0	0	0	0	0	0	0	0	0	0	0	0	0	0	0	0	0	0	0	0	0	0	0	0	0	0	0	0	0	0
chr10:19311764:19312003:+@chr10:19317222:19317322:+@chr10:19321126:19321289:+	ENSMUSG00000020009	NM_010511	Ifngr1	chr10	19311764	19321289	0.99	0.03	1	0.01	-0.01	0.02	0.99	0.03	0.99	0.02	0	0	0.99	0.03	1	0.01	-0.01	0.02	0.99	0.03	1	0.01	-0.01	0.02	0.99	0.03	1	0.02	-0.01	0	0.99	0.03	0.99	0.01	0	0	0.99	0.04	1	0.01	-0.01	0.02	0.99
chr10:19311764:19312003:+@chr10:19317222:19317336:+@chr10:19321126:19321289:+	ENSMUSG00000020009	NM_010511	Ifngr1	chr10	19311764	19321289	1	0	1	0	0	0	1	0	1	0	0	0	1	0	1	0	0	0	1	0	1	0	0	0	1	0	1	0	0	0	1	0	1	0	0	0	1	0	1	0	0	0	1
chr10:19317222:19317336:+@chr10:19318845:19318943:+@chr10:19321126:19321289:+	ENSMUSG00000020009	NM_010511	Ifngr1	chr10	19317222	19321289	0	0.01	0.02	0.01	-0.02	122.89	0	0.01	0.02	0.01	-0.02	36.5	0	0.01	0.01	0	-0.01	0	0	0.01	0.02	0.01	-0.02	17.73	0	0.01	0.01	0.01	-0.01	0.39	0	0.01	0.01	0	-0.01	0	0.02	0.02	0.02	0.01	0	0	0.02
chr10:19462709:19462844:+@chr10:19464352:19464476:+@chr10:19469014:19469192:+	ENSMUSG00000020007	NM_172786	Il20ra	chr10	19462709	19469192	0	0	0	0	0	0	0	0	0	0	0	0	0	0	0	0	0	0	0	0	0	0	0	0	0	0	0	0	0	0	0	0	0	0	0	0	0	0	0	0	0	0	0
chr10:19469014:19469192:+@chr10:19469592:19469789:+@chr10:19470448:19470623:+	ENSMUSG00000020007	NM_172786	Il20ra	chr10	19469014	19470623	0	0	0	0	0	0	0	0	0	0	0	0	0	0	0	0	0	0	0	0	0	0	0	0	0	0	0	0	0	0	0	0	0	0	0	0	0	0	0	0	0	0	0
chr10:19624369:19624519:-@chr10:19614531:19614608:-@chr10:19614056:19614164:-	ENSMUSG00000020003	NM_008822,NM_001161825	Pex7	chr10	19614164	19624369	0.98	0.06	0.91	0.09	0.07	2.99	0.98	0.06	0.98	0.05	0	0.05	0.98	0.06	0.97	0.06	0.01	0.07	0.98	0.06	0.99	0.03	-0.01	0.03	0.98	0.06	0.99	0.04	-0.01	0.03	0.98	0.06	0.98	0.03	0	0.04	0.97	0.06	0.91	0.09	0.06	0.64	0.97
chr10:19720372:19720511:+@chr10:19739364:19739387:+@chr10:19743414:19743607:+	ENSMUSG00000071369	NM_008580	Map3k5	chr10	19720372	19743607	0.95	0.13	0.83	0.44	0.12	0.31	0.95	0.13	0.93	0.23	0.02	0.13	0.95	0.13	0.91	0.29	0.04	0.18	0.95	0.13	0.87	0.39	0.08	0.22	0.95	0.13	0.89	0.35	0.06	0.24	0.95	0.13	0.91	0.29	0.04	0.17	0.91	0.28	0.83	0.44	0.08	0.34	0.91
chr10:20051892:20052067:+@chr10:20052202:20052363:+@chr10:20053198:20053378:+	ENSMUSG00000037608	NM_001025393,NM_153787,NM_001025392	Bclaf1	chr10	20051892	20053378	0.24	0.13	0.29	0.16	-0.05	0.2	0.24	0.13	0.25	0.16	-0.01	0.14	0.24	0.13	0.29	0.15	-0.05	0.19	0.24	0.13	0.34	0.15	-0.1	0.73	0.24	0.13	0.16	0.12	0.08	0.66	0.24	0.13	0.12	0.09	0.12	6.2	0.32	0.17	0.29	0.16	0.03	0.17	0.32
chr10:20051892:20052067:+@chr10:20052202:20052363:+@chr10:20053198:20053378:+			Bclaf1				0.24	0.13	0.29	0.17	-0.05	0.19	0.24	0.13	0.25	0.15	-0.01	0.13	0.24	0.13	0.29	0.15	-0.05	0.22	0.24	0.13	0.34	0.16	-0.1	0.72	0.24	0.13	0.16	0.12	0.08	0.67	0.24	0.13	0.13	0.1	0.11	3.96	0.32	0.17	0.29	0.17	0.03	0.18	0.32
chr10:20053198:20053378:+@chr10:20054305:20054451:+@chr10:20059515:20059727:+	ENSMUSG00000037608	NM_001025393,NM_153787,NM_001025392	Bclaf1	chr10	20053198	20059727	0.83	0.12	0.82	0.12	0.01	0.12	0.83	0.12	0.75	0.16	0.08	0.38	0.83	0.12	0.9	0.09	-0.07	0.41	0.83	0.12	0.74	0.15	0.09	0.55	0.83	0.12	0.7	0.15	0.13	2	0.83	0.12	0.75	0.1	0.08	0.6	0.82	0.14	0.82	0.12	0	0.12	0.82
chr10:20053198:20053378:+@chr10:20054305:20054451:+@chr10:20059515:20059727:+			Bclaf1				0.83	0.13	0.82	0.13	0.01	0.12	0.83	0.13	0.75	0.16	0.08	0.39	0.83	0.13	0.9	0.09	-0.07	0.39	0.83	0.13	0.74	0.15	0.09	0.68	0.83	0.13	0.71	0.15	0.12	3.48	0.83	0.13	0.75	0.1	0.08	0.74	0.82	0.14	0.82	0.13	0	0.12	0.82
chr10:20199481:20199564:-@chr10:20173728:20173797:-@chr10:20163024:20163175:-	ENSMUSG00000019990	NM_013875	Pde7b	chr10	20163175	20199481	0.35	0.8	0.33	0.72	0.02	0.85	0	0	0	0	0	0	0.35	0.8	0.15	0.44	0.2	0.73	0.35	0.8	0.33	0.72	0.02	0.7	0.35	0.8	0.24	0.56	0.11	0.59	0	0	0	0	0	0	0	0	0	0	0	0	0
chr10:20338936:20338996:-@chr10:20330373:20330411:-@chr10:20199481:20199564:-	ENSMUSG00000019990	NM_013875	Pde7b	chr10	20199564	20338936	0	0	0	0	0	0	0	0	0	0	0	0	0	0	0	0	0	0	0	0	0	0	0	0	0	0	0	0	0	0	0	0	0	0	0	0	0	0	0	0	0	0	0
chr10:20777959:20778056:+@chr10:20790094:20790349:+@chr10:20792349:20792407:+	ENSMUSG00000019986	NM_026203,NM_001177776	Ahi1	chr10	20777959	20792407	0	0	0	0	0	0	0	0	0	0	0	0	0	0	0	0	0	0	0	0	0	0	0	0	0	0	0	0	0	0	0	0	0	0	0	0	0	0	0	0	0	0	0
chr10:20865992:20866246:-@chr10:20864775:20865131:-@chr10:20862768:20862898:-	ENSMUSG00000019982	NM_001198914,NM_010848	Myb	chr10	20862898	20865992	0	0	0	0	0	0	0	0	0	0	0	0	0	0	0	0	0	0	0	0	0	0	0	0	0	0	0	0	0	0	0	0	0	0	0	0	0	0	0	0	0	0	0
chr10:21027391:21027585:+@chr10:21028905:21029120:+@chr10:21056773:21056881:+	ENSMUSG00000019977	NM_001042593,NM_019702	Hbs1l	chr10	21027391	21056881	0.4	0.17	0.34	0.12	0.06	0.21	0.4	0.17	0.43	0.15	-0.03	0.17	0.4	0.17	0.38	0.13	0.02	0.15	0.4	0.17	0.37	0.12	0.03	0.15	0.4	0.17	0.42	0.14	-0.02	0.16	0.4	0.17	0.32	0.11	0.08	0.34	0.42	0.13	0.34	0.12	0.08	0.44	0.42
chr10:21878415:21878524:+@chr10:21891810:21891907:+@chr10:21892987:21893056:+	ENSMUSG00000075297	NM_001177775	H60b	chr10	21878415	21893056	0.82	0.52	0.71	0.45	0.11	0.75	0.82	0.52	0.88	0.34	-0.06	0.36	0.82	0.52	0.95	0.2	-0.13	0.31	0.82	0.52	0.9	0.28	-0.08	0.4	0.82	0.52	0.96	0.11	-0.14	0.33	0.82	0.52	0.93	0.18	-0.11	0.27	0.9	0.37	0.71	0.45	0.19	1.23	0.9
chr10:21878415:21878524:+@chr10:21892987:21893056:+@chr10:21893682:21893772:+	ENSMUSG00000075297	NM_001177775	H60b	chr10	21878415	21893772	0	0	0	0	0	0	0	0	0	0	0	0	0	0	0	0	0	0	0	0	0	0	0	0	0	0	0	0	0	0	0	0	0	0	0	0	0.82	0.44	0.89	0.28	-0.07	0.34	0.82
chr10:22427395:22427489:-@chr10:22426083:22426185:-@chr10:22423683:22425701:-	NA	NA	NA	chr10	22425701	22427395	0.02	0.04	0.01	0.03	0.01	0.03	0.02	0.04	0.02	0.03	0	0.03	0.02	0.04	0.01	0.02	0.01	0.03	0.02	0.04	0.04	0.04	-0.02	0.08	0.02	0.04	0.04	0.06	-0.02	0.08	0.02	0.04	0.01	0.02	0.01	0.05	0.05	0.08	0.01	0.03	0.04	0.42	0.05
chr10:23523994:23524067:+@chr10:23524844:23524951:+@chr10:23525699:23525846:+	ENSMUSG00000037455	NM_183116	1110021L09Rik	chr10	23523994	23525846	0.05	0.15	0.13	0.28	-0.08	0.28	0.05	0.15	0.2	0.31	-0.15	0.68	0.05	0.15	0.13	0.22	-0.08	0.28	0.05	0.15	0.04	0.14	0.01	0.12	0.05	0.15	0.19	0.32	-0.14	0.55	0.05	0.15	0.09	0.33	-0.04	0.18	0.09	0.22	0.13	0.28	-0.04	0.23	0.09
chr10:23525699:23525846:+@chr10:23530595:23530751:+@chr10:23536099:23536235:+	ENSMUSG00000037455	NM_183116	1110021L09Rik	chr10	23525699	23536235	0.97	0.07	0.95	0.1	0.02	0.1	0.97	0.07	0.88	0.16	0.09	0.72	0.97	0.07	0.86	0.13	0.11	7.29	0.97	0.07	0.89	0.14	0.08	0.56	0.97	0.07	0.89	0.19	0.08	0.42	0.97	0.07	0.88	0.19	0.09	0.42	0.94	0.09	0.95	0.1	-0.01	0.09	0.94
chr10:24315447:24315623:-@chr10:24313405:24313464:-@chr10:24302989:24303088:-	ENSMUSG00000087400	NA	Gm15270	chr10	24303088	24315447	0	0	0	0	0	0	0	0	0	0	0	0	0	0	0	0	0	0	0	0	0	0	0	0	0	0	0	0	0	0	0	0	0	0	0	0	0.3	0.67	0.07	0.15	0.23	0.67	0.3
chr10:24498499:24498631:-@chr10:24497909:24498054:-@chr10:24497700:24497777:-	ENSMUSG00000019989	NM_134005	Enpp3	chr10	24497777	24498499	0	0	0	0	0	0	0	0	0	0	0	0	0	0	0	0	0	0	0	0	0	0	0	0	0	0	0	0	0	0	0	0	0	0	0	0	0	0	0	0	0	0	0
chr10:24590470:24590557:+@chr10:24590645:24590725:+@chr10:24593279:24593403:+	ENSMUSG00000019984	NM_027347,NM_001166416	Med23	chr10	24590470	24593403	0.1	0.3	0.1	0.27	0	0.32	0.1	0.3	0.17	0.43	-0.07	0.33	0.1	0.3	0.09	0.33	0.01	0.23	0.1	0.3	0.07	0.28	0.03	0.2	0.1	0.3	0.09	0.3	0.01	0.22	0	0	0	0	0	0	0.12	0.35	0.1	0.27	0.02	0.26	0.12
chr10:24602360:24602455:+@chr10:24603010:24603027:+@chr10:24608206:24608406:+	ENSMUSG00000019984	NM_027347,NM_001166416	Med23	chr10	24602360	24608406	0.05	0.17	0.34	0.41	-0.29	4.42	0.05	0.17	0.13	0.28	-0.08	0.31	0.05	0.17	0.34	0.36	-0.29	13.81	0.05	0.17	0.08	0.27	-0.03	0.18	0.05	0.17	0.49	0.62	-0.44	14.96	0.05	0.17	0.18	0.31	-0.13	0.49	0.13	0.28	0.34	0.41	-0.21	1.17	0.13
chr10:25018846:25018969:-@chr10:25017941:25018034:-@chr10:25009405:25009536:-	ENSMUSG00000039166	NM_018747	Akap7	chr10	25009536	25018846	0	0	0	0	0	0	0	0	0	0	0	0	0	0	0	0	0	0	0	0	0	0	0	0	0	0	0	0	0	0	0	0	0	0	0	0	0	0	0	0	0	0	0
chr10:25208757:25208899:+@chr10:25221630:25221944:+@chr10:25225981:25226079:+	ENSMUSG00000019978	NM_013511,NM_001199265	Epb4.1l2	chr10	25208757	25226079	0.99	0.03	0.99	0.03	0	0	0.99	0.03	0.99	0.03	0	0	0.99	0.03	0.99	0.03	0	0	0.99	0.03	0.99	0.04	0	0	0.99	0.03	0.99	0.03	0	0	0.99	0.03	0.98	0.05	0.01	0.06	0.99	0.03	0.99	0.03	0	0.03	0.99
chr10:25953332:25953433:+@chr10:25964287:25964472:+@chr10:25965350:25965434:+	ENSMUSG00000051354	NM_001013766,NM_001115154	Samd3	chr10	25953332	25965434	0	0	0	0	0	0	0	0	0	0	0	0	0	0	0	0	0	0	0	0	0	0	0	0	0	0	0	0	0	0	0	0	0	0	0	0	0	0	0	0	0	0	0
chr10:26064418:26064529:-@chr10:26063983:26064057:-@chr10:26062314:26062473:-	ENSMUSG00000039089	NM_172787	L3mbtl3	chr10	26062473	26064418	0.89	0.34	0.82	0.38	0.07	0.43	0.89	0.34	0.95	0.16	-0.06	0.19	0.89	0.34	0.96	0.1	-0.07	0.19	0.89	0.34	0.9	0.23	-0.01	0.26	0.89	0.34	0.95	0.15	-0.06	0.2	0.89	0.34	0.95	0.11	-0.06	0.21	0.96	0.15	0.82	0.38	0.14	0.43	0.96
chr10:26743078:26743216:-@chr10:26741267:26741278:-@chr10:26738213:26738333:-	ENSMUSG00000019899	NM_008481	Lama2	chr10	26738333	26743078	0	0	0	0	0	0	0	0	0	0	0	0	0	0	0	0	0	0	0	0	0	0	0	0	0	0	0	0	0	0	0	0	0	0	0	0	0	0	0	0	0	0	0
chr10:28271424:28271562:+@chr10:28274576:28274605:+@chr10:28279811:28279971:+	ENSMUSG00000019889	NM_008983	Ptprk	chr10	28271424	28279971	0.03	0.11	0.03	0.13	0	0.09	0.03	0.11	0.02	0.06	0.01	0.07	0.03	0.11	0.02	0.05	0.01	0.07	0.03	0.11	0.02	0.05	0.01	0.06	0.03	0.11	0.03	0.11	0	0.08	0.03	0.11	0.03	0.07	0	0.08	0.01	0.05	0.03	0.13	-0.02	0.06	0.01
chr10:28279811:28279971:+@chr10:28281913:28281948:+@chr10:28286301:28286485:+	ENSMUSG00000019889	NM_008983	Ptprk	chr10	28279811	28286485	0.22	0.18	0.03	0.11	0.19	6.89	0.22	0.18	0.05	0.1	0.17	17.64	0.22	0.18	0.14	0.15	0.08	0.38	0.22	0.18	0.21	0.23	0.01	0.19	0.22	0.18	0.11	0.17	0.11	0.57	0.22	0.18	0.05	0.09	0.17	505.96	0.18	0.18	0.03	0.11	0.15	2.45	0.18
chr10:28281913:28281948:+@chr10:28283901:28283912:+@chr10:28286301:28286485:+	ENSMUSG00000019889	NM_008983	Ptprk	chr10	28281913	28286485	0.22	0.64	0.36	0.83	-0.14	0.64	0.22	0.64	0.22	0.63	0	0.61	0.22	0.64	0.23	0.55	-0.01	0.61	0.22	0.64	0.15	0.51	0.07	0.46	0.22	0.64	0.38	0.9	-0.16	0.64	0.22	0.64	0.32	0.75	-0.1	0.77	0.12	0.46	0.36	0.83	-0.24	0.89	0.12
chr10:28442281:28442442:+@chr10:28453298:28453459:+@chr10:28480961:28481419:+	ENSMUSG00000049109	NM_178666	Themis	chr10	28442281	28481419	0	0	0	0	0	0	0	0	0	0	0	0	0	0	0	0	0	0	0	0	0	0	0	0	0	0	0	0	0	0	0	0	0	0	0	0	0.2	0.6	0.3	0.85	-0.1	0.6	0
chr10:28442281:28442442:+@chr10:28480961:28481419:+@chr10:28501497:28502548:+	ENSMUSG00000049109	NM_178666	Themis	chr10	28442281	28502548	0.28	0.55	0.92	0.25	-0.64	1446.9	0	0	0	0	0	0	0.28	0.55	0.92	0.27	-0.64	53.3	0	0	0	0	0	0	0.28	0.55	0.87	0.37	-0.59	25.53	0.28	0.55	0.74	0.57	-0.46	2.57	0.84	0.36	0.92	0.25	-0.08	0.32	0
chr10:28501497:28502548:+@chr10:28583106:28583258:+@chr10:28600757:28602555:+	ENSMUSG00000049109	NM_178666	Themis	chr10	28501497	28602555	0.88	0.4	0.61	0.86	0.27	0.81	0	0	0	0	0	0	0.88	0.4	0.75	0.52	0.13	0.52	0	0	0	0	0	0	0.88	0.4	0.55	0.68	0.33	1.46	0.88	0.4	0.37	0.99	0.51	2.33	0.34	0.51	0.61	0.86	-0.27	0.97	0
chr10:28942027:28942106:+@chr10:28943140:28943211:+@chr10:28944041:28945220:+	ENSMUSG00000004360	NM_001162537	9330159F19Rik	chr10	28942027	28945220	0	0	0	0	0	0	0	0	0	0	0	0	0	0	0	0	0	0	0	0	0	0	0	0	0	0	0	0	0	0	0	0	0	0	0	0	0	0	0	0	0	0	0
chr10:29081770:29082248:-@chr10:29081091:29081151:-@chr10:29074098:29074253:-	ENSMUSG00000038876	NM_001110198,NM_001110197,NM_001110196,NM_026518	Rnf146	chr10	29074253	29081770	0.52	0.46	0.54	0.4	-0.02	0.39	0.52	0.46	0.65	0.39	-0.13	0.6	0.52	0.46	0.29	0.37	0.23	1.2	0.52	0.46	0.6	0.3	-0.08	0.47	0.52	0.46	0.54	0.39	-0.02	0.38	0.52	0.46	0.78	0.25	-0.26	1.66	0.68	0.41	0.54	0.4	0.14	0.59	0.68
chr10:29081790:29082248:-@chr10:29081091:29081151:-@chr10:29074098:29074253:-	ENSMUSG00000038876	NM_001110198,NM_001110197,NM_001110196,NM_026518	Rnf146	chr10	29074253	29081790	0.78	0.44	0.6	0.42	0.18	0.72	0.78	0.44	0.72	0.32	0.06	0.47	0.78	0.44	0.57	0.52	0.21	0.86	0.78	0.44	0.83	0.27	-0.05	0.33	0.78	0.44	0.76	0.37	0.02	0.42	0.78	0.44	0.9	0.2	-0.12	0.35	0.71	0.51	0.6	0.42	0.11	0.58	0.71
chr10:30309831:30309965:-@chr10:30307245:30307401:-@chr10:30286232:30286312:-	ENSMUSG00000019792	NM_028604	Trmt11	chr10	30286312	30309831	0.97	0.07	0.98	0.05	-0.01	0.04	0.97	0.07	0.97	0.04	0	0.05	0.97	0.07	0.96	0.06	0.01	0.07	0.97	0.07	0.99	0.03	-0.02	0.05	0.97	0.07	0.97	0.06	0	0.06	0.97	0.07	0.98	0.04	-0.01	0.05	0.96	0.09	0.98	0.05	-0.02	0.06	0.96
chr10:30313921:30313994:-@chr10:30310827:30310908:-@chr10:30310649:30310741:-	ENSMUSG00000019792	NM_028604	Trmt11	chr10	30310741	30313921	0.89	0.24	0.97	0.09	-0.08	0.33	0.89	0.24	0.97	0.1	-0.08	0.33	0.89	0.24	0.96	0.1	-0.07	0.24	0.89	0.24	0.94	0.12	-0.05	0.18	0.89	0.24	0.93	0.18	-0.04	0.18	0.89	0.24	0.96	0.11	-0.07	0.24	0.85	0.3	0.97	0.09	-0.12	0.7	0.85
chr10:30313921:30313994:-@chr10:30310827:30310908:-@chr10:30310649:30310741:-			Trmt11				0.9	0.2	0.97	0.08	-0.07	0.28	0.9	0.2	0.97	0.1	-0.07	0.32	0.9	0.2	0.96	0.11	-0.06	0.22	0.9	0.2	0.95	0.1	-0.05	0.18	0.9	0.2	0.93	0.17	-0.03	0.23	0.9	0.2	0.95	0.12	-0.05	0.2	0.88	0.27	0.97	0.08	-0.09	0.34	0.88
chr10:30334519:30334636:-@chr10:30333084:30333178:-@chr10:30331454:30331523:-	ENSMUSG00000019791	NM_025798	Hint3	chr10	30331523	30334519	0.32	0.79	0.09	0.18	0.23	0.67	0.32	0.79	0.06	0.25	0.26	0.8	0.32	0.79	0.05	0.16	0.27	0.65	0.32	0.79	0.03	0.1	0.29	0.78	0.32	0.79	0.03	0.09	0.29	0.79	0.32	0.79	0.08	0.19	0.24	0.85	0.07	0.22	0.09	0.18	-0.02	0.19	0.07
chr10:30368251:30368346:-@chr10:30367773:30367846:-@chr10:30365388:30367457:-	ENSMUSG00000039697	NM_001111267	Ncoa7	chr10	30367457	30368251	0.85	0.39	0.91	0.23	-0.06	0.32	0.85	0.39	0.69	0.44	0.16	0.73	0.85	0.39	0.79	0.48	0.06	0.38	0.85	0.39	0.91	0.33	-0.06	0.35	0.85	0.39	0.77	0.37	0.08	0.4	0.85	0.39	0.9	0.23	-0.05	0.29	0.9	0.25	0.91	0.23	-0.01	0.24	0.9
chr10:30421725:30421832:-@chr10:30417936:30418049:-@chr10:30415874:30415999:-	ENSMUSG00000039697	NM_172495	Ncoa7	chr10	30415999	30421725	0.97	0.12	0.87	0.3	0.1	0.29	0.97	0.12	0.93	0.25	0.04	0.14	0.97	0.12	0.97	0.1	0	0.06	0.97	0.12	0.94	0.21	0.03	0.12	0.97	0.12	0.92	0.24	0.05	0.15	0.97	0.12	0.81	0.43	0.16	0.54	0	0	0	0	0	0	0
chr10:31040074:31040142:+@chr10:31045012:31045081:+@chr10:31045828:31045966:+	ENSMUSG00000000295	NM_027168	Hddc2	chr10	31040074	31045966	0.13	0.2	0.05	0.11	0.08	0.36	0.13	0.2	0.04	0.1	0.09	0.58	0.13	0.2	0.03	0.08	0.1	0.83	0.13	0.2	0.04	0.09	0.09	0.47	0.13	0.2	0.04	0.07	0.09	0.61	0.13	0.2	0.01	0.03	0.12	19.33	0.07	0.24	0.05	0.11	0.02	0.13	0.07
chr10:31060946:31060984:-@chr10:31057991:31058051:-@chr10:31052186:31052775:-	ENSMUSG00000000296	NM_011509,NM_009413	Tpd52l1	chr10	31052775	31060946	0	0	0	0	0	0	0	0	0	0	0	0	0	0	0	0	0	0	0	0	0	0	0	0	0	0	0	0	0	0	0	0	0	0	0	0	0	0	0	0	0	0	0
chr10:31066417:31066518:-@chr10:31060946:31060984:-@chr10:31052186:31052775:-	ENSMUSG00000000296	NM_011509,NM_009413	Tpd52l1	chr10	31052775	31066417	0	0	0	0	0	0	0	0	0	0	0	0	0	0	0	0	0	0	0	0	0	0	0	0	0	0	0	0	0	0	0	0	0	0	0	0	0	0	0	0	0	0	0
chr10:31066417:31066518:-@chr10:31062818:31062832:-@chr10:31060946:31060984:-	ENSMUSG00000000296	NM_011509,NM_009413	Tpd52l1	chr10	31060984	31066417	0	0	0	0	0	0	0	0	0	0	0	0	0	0	0	0	0	0	0	0	0	0	0	0	0	0	0	0	0	0	0	0	0	0	0	0	0	0	0	0	0	0	0
chr10:32915755:32915931:+@chr10:32919969:32920028:+@chr10:32953661:32953732:+	ENSMUSG00000019787	NM_029726	Trdn	chr10	32915755	32953732	0	0	0	0	0	0	0	0	0	0	0	0	0	0	0	0	0	0	0	0	0	0	0	0	0	0	0	0	0	0	0	0	0	0	0	0	0	0	0	0	0	0	0
chr10:33343942:33344406:-@chr10:33342350:33342864:-@chr10:33315550:33315724:-	ENSMUSG00000019785	NM_175448	Clvs2	chr10	33315724	33343942	0	0	0	0	0	0	0	0	0	0	0	0	0	0	0	0	0	0	0	0	0	0	0	0	0	0	0	0	0	0	0	0	0	0	0	0	0	0	0	0	0	0	0
chr10:33659964:33660085:-@chr10:33654895:33655063:-@chr10:33649962:33650150:-	ENSMUSG00000039531	NM_028287	Zufsp	chr10	33650150	33659964	0.9	0.14	0.73	0.19	0.17	6.6	0.9	0.14	0.94	0.08	-0.04	0.15	0.9	0.14	0.79	0.13	0.11	1.3	0.9	0.14	0.81	0.12	0.09	0.55	0.9	0.14	0.94	0.1	-0.04	0.15	0.9	0.14	0.91	0.1	-0.01	0.12	0.83	0.15	0.73	0.19	0.1	0.57	0.83
chr10:3366837:3366925:-@chr10:3360364:3360858:-@chr10:3332435:3332500:-	ENSMUSG00000000766	NM_001039652	Oprm1	chr10	3332500	3366837	0	0	0	0	0	0	0	0	0	0	0	0	0	0	0	0	0	0	0	0	0	0	0	0	0	0	0	0	0	0	0	0	0	0	0	0	0	0	0	0	0	0	0
chr10:3366837:3366925:-@chr10:3360364:3360863:-@chr10:3332435:3332500:-	ENSMUSG00000000766	NM_001039652	Oprm1	chr10	3332500	3366837	0	0	0	0	0	0	0	0	0	0	0	0	0	0	0	0	0	0	0	0	0	0	0	0	0	0	0	0	0	0	0	0	0	0	0	0	0	0	0	0	0	0	0
chr10:3366837:3366925:-@chr10:3360756:3360858:-@chr10:3332435:3332500:-	ENSMUSG00000000766	NM_001039652	Oprm1	chr10	3332500	3366837	0	0	0	0	0	0	0	0	0	0	0	0	0	0	0	0	0	0	0	0	0	0	0	0	0	0	0	0	0	0	0	0	0	0	0	0	0	0	0	0	0	0	0
chr10:3366837:3366925:-@chr10:3360756:3360863:-@chr10:3332435:3332500:-	ENSMUSG00000000766	NM_001039652	Oprm1	chr10	3332500	3366837	0	0	0	0	0	0	0	0	0	0	0	0	0	0	0	0	0	0	0	0	0	0	0	0	0	0	0	0	0	0	0	0	0	0	0	0	0	0	0	0	0	0	0
chr10:3409382:3409440:+@chr10:3411266:3411354:+@chr10:3426455:3426827:+	ENSMUSG00000064065	NM_001033391,NM_001170800,NM_001170801,NM_001170802	Ipcef1	chr10	3409382	3426827	0	0	0	0	0	0	0	0	0	0	0	0	0	0	0	0	0	0	0	0	0	0	0	0	0	0	0	0	0	0	0	0	0	0	0	0	0	0	0	0	0	0	0
chr10:3409382:3409440:+@chr10:3411266:3411366:+@chr10:3426455:3426827:+	ENSMUSG00000064065	NM_001033391,NM_001170800,NM_001170801,NM_001170802	Ipcef1	chr10	3409382	3426827	0	0	0	0	0	0	0	0	0	0	0	0	0	0	0	0	0	0	0	0	0	0	0	0	0	0	0	0	0	0	0	0	0	0	0	0	0	0	0	0	0	0	0
chr10:34119544:34119623:-@chr10:34117920:34118001:-@chr10:34044094:34044268:-	ENSMUSG00000039480	NM_176968	Nt5dc1	chr10	34044268	34119544	0.95	0.16	0.8	0.25	0.15	1.37	0.95	0.16	0.85	0.29	0.1	0.38	0.95	0.16	0.81	0.21	0.14	1.3	0.95	0.16	0.83	0.22	0.12	0.95	0.95	0.16	0.95	0.13	0	0.14	0.95	0.16	0.94	0.13	0.01	0.14	0.83	0.23	0.8	0.25	0.03	0.22	0.83
chr10:34119544:34119623:-@chr10:34117920:34118004:-@chr10:34044094:34044268:-	ENSMUSG00000039480	NM_176968	Nt5dc1	chr10	34044268	34119544	0.97	0.11	0.84	0.23	0.13	1.1	0.97	0.11	0.88	0.23	0.09	0.48	0.97	0.11	0.85	0.16	0.12	1.31	0.97	0.11	0.87	0.15	0.1	0.96	0.97	0.11	0.96	0.09	0.01	0.08	0.97	0.11	0.97	0.09	0	0.06	0.88	0.17	0.84	0.23	0.04	0.21	0.88
chr10:3413174:3413574:-@chr10:3374223:3374342:-@chr10:3366837:3366925:-	ENSMUSG00000000766	NM_001039652	Oprm1	chr10	3366925	3413174	0	0	0	0	0	0	0	0	0	0	0	0	0	0	0	0	0	0	0	0	0	0	0	0	0	0	0	0	0	0	0	0	0	0	0	0	0	0	0	0	0	0	0
chr10:3516044:3516564:-@chr10:3366837:3366925:-@chr10:3332435:3332500:-	ENSMUSG00000000766	NM_001039652	Oprm1	chr10	3332500	3516044	0	0	0	0	0	0	0	0	0	0	0	0	0	0	0	0	0	0	0	0	0	0	0	0	0	0	0	0	0	0	0	0	0	0	0	0	0	0	0	0	0	0	0
chr10:3516044:3516564:-@chr10:3374223:3374342:-@chr10:3366837:3366925:-	ENSMUSG00000000766	NM_001039652	Oprm1	chr10	3366925	3516044	0	0	0	0	0	0	0	0	0	0	0	0	0	0	0	0	0	0	0	0	0	0	0	0	0	0	0	0	0	0	0	0	0	0	0	0	0	0	0	0	0	0	0
chr10:3516044:3516564:-@chr10:3413174:3413469:-@chr10:3366837:3366925:-	ENSMUSG00000000766	NM_001039652	Oprm1	chr10	3366925	3516044	0	0	0	0	0	0	0	0	0	0	0	0	0	0	0	0	0	0	0	0	0	0	0	0	0	0	0	0	0	0	0	0	0	0	0	0	0	0	0	0	0	0	0
chr10:3516044:3516564:-@chr10:3413174:3413469:-@chr10:3374223:3374342:-	ENSMUSG00000000766	NM_001039652	Oprm1	chr10	3374342	3516044	0	0	0	0	0	0	0	0	0	0	0	0	0	0	0	0	0	0	0	0	0	0	0	0	0	0	0	0	0	0	0	0	0	0	0	0	0	0	0	0	0	0	0
chr10:3516044:3516564:-@chr10:3413174:3413574:-@chr10:3366837:3366925:-	ENSMUSG00000000766	NM_001039652	Oprm1	chr10	3366925	3516044	0	0	0	0	0	0	0	0	0	0	0	0	0	0	0	0	0	0	0	0	0	0	0	0	0	0	0	0	0	0	0	0	0	0	0	0	0	0	0	0	0	0	0
chr10:3516044:3516564:-@chr10:3413174:3413574:-@chr10:3374223:3374342:-	ENSMUSG00000000766	NM_001039652	Oprm1	chr10	3374342	3516044	0	0	0	0	0	0	0	0	0	0	0	0	0	0	0	0	0	0	0	0	0	0	0	0	0	0	0	0	0	0	0	0	0	0	0	0	0	0	0	0	0	0	0
chr10:3516044:3516564:-@chr10:3438480:3438666:-@chr10:3374223:3374342:-	ENSMUSG00000000766	NM_001039652	Oprm1	chr10	3374342	3516044	0	0	0	0	0	0	0	0	0	0	0	0	0	0	0	0	0	0	0	0	0	0	0	0	0	0	0	0	0	0	0	0	0	0	0	0	0	0	0	0	0	0	0
chr10:3516044:3516564:-@chr10:3496434:3496735:-@chr10:3374223:3374342:-	ENSMUSG00000000766	NM_001039652	Oprm1	chr10	3374342	3516044	0	0	0	0	0	0	0	0	0	0	0	0	0	0	0	0	0	0	0	0	0	0	0	0	0	0	0	0	0	0	0	0	0	0	0	0	0	0	0	0	0	0	0
chr10:3516044:3516564:-@chr10:3508405:3508498:-@chr10:3505161:3505282:-	ENSMUSG00000000766	NM_001039652	Oprm1	chr10	3505282	3516044	0	0	0	0	0	0	0	0	0	0	0	0	0	0	0	0	0	0	0	0	0	0	0	0	0	0	0	0	0	0	0	0	0	0	0	0	0	0	0	0	0	0	0
chr10:3557383:3557797:-@chr10:3516044:3516564:-@chr10:3496434:3496735:-	ENSMUSG00000000766	NM_001039652	Oprm1	chr10	3496735	3557383	0	0	0	0	0	0	0	0	0	0	0	0	0	0	0	0	0	0	0	0	0	0	0	0	0	0	0	0	0	0	0	0	0	0	0	0	0	0	0	0	0	0	0
chr10:3557383:3557797:-@chr10:3517304:3517656:-@chr10:3516044:3516564:-	ENSMUSG00000000766	NM_001039652	Oprm1	chr10	3516564	3557383	0	0	0	0	0	0	0	0	0	0	0	0	0	0	0	0	0	0	0	0	0	0	0	0	0	0	0	0	0	0	0	0	0	0	0	0	0	0	0	0	0	0	0
chr10:3557383:3557797:-@chr10:3551650:3551752:-@chr10:3517304:3517656:-	ENSMUSG00000000766	NM_001039652	Oprm1	chr10	3517656	3557383	0	0	0	0	0	0	0	0	0	0	0	0	0	0	0	0	0	0	0	0	0	0	0	0	0	0	0	0	0	0	0	0	0	0	0	0	0	0	0	0	0	0	0
chr10:3557383:3557797:-@chr10:3552233:3552310:-@chr10:3496434:3496735:-	ENSMUSG00000000766	NM_001039652	Oprm1	chr10	3496735	3557383	0	0	0	0	0	0	0	0	0	0	0	0	0	0	0	0	0	0	0	0	0	0	0	0	0	0	0	0	0	0	0	0	0	0	0	0	0	0	0	0	0	0	0
chr10:3557383:3557797:-@chr10:3555452:3555546:-@chr10:3517304:3517656:-	ENSMUSG00000000766	NM_001039652	Oprm1	chr10	3517656	3557383	0	0	0	0	0	0	0	0	0	0	0	0	0	0	0	0	0	0	0	0	0	0	0	0	0	0	0	0	0	0	0	0	0	0	0	0	0	0	0	0	0	0	0
chr10:3587851:3587948:-@chr10:3521278:3521426:-@chr10:3517304:3517656:-	ENSMUSG00000000766	NM_001039652	Oprm1	chr10	3517656	3587851	0	0	0	0	0	0	0	0	0	0	0	0	0	0	0	0	0	0	0	0	0	0	0	0	0	0	0	0	0	0	0	0	0	0	0	0	0	0	0	0	0	0	0
chr10:3587851:3587948:-@chr10:3522628:3522735:-@chr10:3517304:3517656:-	ENSMUSG00000000766	NM_001039652	Oprm1	chr10	3517656	3587851	0	0	0	0	0	0	0	0	0	0	0	0	0	0	0	0	0	0	0	0	0	0	0	0	0	0	0	0	0	0	0	0	0	0	0	0	0	0	0	0	0	0	0
chr10:3587851:3587948:-@chr10:3557383:3557797:-@chr10:3517304:3517656:-	ENSMUSG00000000766	NM_001039652	Oprm1	chr10	3517656	3587851	0	0	0	0	0	0	0	0	0	0	0	0	0	0	0	0	0	0	0	0	0	0	0	0	0	0	0	0	0	0	0	0	0	0	0	0	0	0	0	0	0	0	0
chr10:3587851:3587948:-@chr10:3557383:3557971:-@chr10:3517304:3517656:-	ENSMUSG00000000766	NM_001039652	Oprm1	chr10	3517656	3587851	0	0	0	0	0	0	0	0	0	0	0	0	0	0	0	0	0	0	0	0	0	0	0	0	0	0	0	0	0	0	0	0	0	0	0	0	0	0	0	0	0	0	0
chr10:3587851:3587948:-@chr10:3585960:3586088:-@chr10:3557383:3557797:-	ENSMUSG00000000766	NM_001039652	Oprm1	chr10	3557797	3587851	0	0	0	0	0	0	0	0	0	0	0	0	0	0	0	0	0	0	0	0	0	0	0	0	0	0	0	0	0	0	0	0	0	0	0	0	0	0	0	0	0	0	0
chr10:36226613:36227421:+@chr10:36273820:36273878:+@chr10:36348051:36348216:+	NA	NA	NA	chr10	36226613	36348216	0	0	0	0	0	0	0	0	0	0	0	0	0	0	0	0	0	0	0	0	0	0	0	0	0	0	0	0	0	0	0	0	0	0	0	0	0	0	0	0	0	0	0
chr10:36348051:36348216:+@chr10:36421736:36421840:+@chr10:36548477:36548615:+	ENSMUSG00000044499	NM_001081208	Hs3st5	chr10	36348051	36548615	0	0	0	0	0	0	0	0	0	0	0	0	0	0	0	0	0	0	0	0	0	0	0	0	0	0	0	0	0	0	0	0	0	0	0	0	0	0	0	0	0	0	0
chr10:38841983:38842141:-@chr10:38841293:38841392:-@chr10:38840064:38840202:-	ENSMUSG00000051736	NM_183254	1700025K23Rik	chr10	38840202	38841983	0.07	0.2	0.07	0.18	0	0.14	0.07	0.2	0.21	0.59	-0.14	0.37	0.07	0.2	0.04	0.13	0.03	0.13	0.07	0.2	0.04	0.15	0.03	0.11	0.07	0.2	0.06	0.17	0.01	0.13	0.07	0.2	0.05	0.16	0.02	0.14	0.19	0.53	0.07	0.18	0.12	0.34	0.19
chr10:38864181:38864368:+@chr10:38864562:38864737:+@chr10:38865379:38865519:+	ENSMUSG00000019845	NM_028006	Tube1	chr10	38864181	38865519	0	0	0	0	0	0	0	0	0	0	0	0	0	0	0	0	0	0	0	0	0	0	0	0	0	0	0	0	0	0	0	0	0	0	0	0	0.38	0.8	0.91	0.29	-0.53	1.98	0.38
chr10:39114811:39114850:+@chr10:39174872:39174941:+@chr10:39231545:39231802:+	ENSMUSG00000019843	NM_008054,NM_001122892,NM_001122893	Fyn	chr10	39114811	39231802	0.98	0.04	0.94	0.08	0.04	0.31	0.98	0.04	0.99	0.03	-0.01	0.05	0.98	0.04	0.98	0.06	0	0.05	0.98	0.04	0.98	0.04	0	0.04	0.98	0.04	0.98	0.04	0	0.03	0.98	0.04	0.99	0.05	-0.01	0.04	0.98	0.04	0.94	0.08	0.04	0.27	0.98
chr10:39246587:39246736:+@chr10:39249243:39249407:+@chr10:39251822:39252001:+	ENSMUSG00000019843	NM_008054,NM_001122892,NM_001122893	Fyn	chr10	39246587	39252001	1	0.01	1	0.01	0	0	1	0.01	0.99	0.02	0.01	0	1	0.01	1	0.01	0	0	1	0.01	0.98	0.02	0.02	6.04	1	0.01	0.98	0.03	0.02	3.41	1	0.01	1	0.01	0	0	0.99	0.02	1	0.01	-0.01	0	0.99
chr10:39246587:39246736:+@chr10:39249725:39249880:+@chr10:39251822:39252001:+	ENSMUSG00000019843	NM_008054,NM_001122892,NM_001122893	Fyn	chr10	39246587	39252001	0.96	0.14	0.92	0.2	0.04	0.15	0.96	0.14	0.9	0.17	0.06	0.26	0.96	0.14	0.88	0.27	0.08	0.22	0.96	0.14	0.51	0.23	0.45	1.85e+24	0.96	0.14	0.87	0.15	0.09	0.48	0.96	0.14	0.99	0.04	-0.03	0.08	0.81	0.17	0.92	0.2	-0.11	0.55	0.81
chr10:39321511:39321608:-@chr10:39282169:39282268:-@chr10:39279690:39279942:-	NA	NA	NA	chr10	39279942	39321511	0	0	0	0	0	0	0	0	0	0	0	0	0	0	0	0	0	0	0	0	0	0	0	0	0	0	0	0	0	0	0	0	0	0	0	0	0	0	0	0	0	0	0
chr10:39401279:39401355:-@chr10:39352756:39352822:-@chr10:39341220:39342533:-	ENSMUSG00000087177	NA	E130307A14Rik	chr10	39342533	39401279	0.5	0.84	0.25	0.36	0.25	0.78	0.5	0.84	0.12	0.42	0.38	1.73	0.5	0.84	0.15	0.33	0.35	1.23	0.5	0.84	0.19	0.32	0.31	1.09	0.5	0.84	0.52	0.68	-0.02	0.63	0.5	0.84	0.37	0.59	0.13	0.89	0.14	0.36	0.25	0.36	-0.11	0.48	0.14
chr10:39401279:39401355:-@chr10:39360186:39360317:-@chr10:39352756:39352822:-	ENSMUSG00000087177	NA	E130307A14Rik	chr10	39352822	39401279	0	0	0	0	0	0	0	0	0	0	0	0	0	0	0	0	0	0	0	0	0	0	0	0	0	0	0	0	0	0	0	0	0	0	0	0	0.5	0.03	0.51	0.04	-0.01	0.05	0
chr10:39451544:39451812:-@chr10:39365362:39365614:-@chr10:39360186:39360317:-	ENSMUSG00000087177	NA	E130307A14Rik	chr10	39360317	39451544	0.78	0.52	0.92	0.29	-0.14	0.47	0.78	0.52	0.7	0.64	0.08	0.56	0.78	0.52	0.86	0.41	-0.08	0.4	0.78	0.52	0.9	0.3	-0.12	0.42	0.78	0.52	0.74	0.6	0.04	0.6	0.78	0.52	0.72	0.62	0.06	0.47	0.94	0.22	0.92	0.29	0.02	0.19	0.94
chr10:39451544:39451812:-@chr10:39401279:39401355:-@chr10:39360186:39360317:-	ENSMUSG00000087177	NA	E130307A14Rik	chr10	39360317	39451544	0.75	0.56	0.84	0.33	-0.09	0.48	0.75	0.56	0.61	0.84	0.14	0.81	0.75	0.56	0.88	0.34	-0.13	0.5	0.75	0.56	0.9	0.3	-0.15	0.53	0.75	0.56	0.78	0.44	-0.03	0.48	0.75	0.56	0.81	0.45	-0.06	0.51	0.88	0.34	0.84	0.33	0.04	0.35	0.88
chr10:39451544:39451812:-@chr10:39442615:39442744:-@chr10:39401279:39401355:-	ENSMUSG00000087177	NA	E130307A14Rik	chr10	39401355	39451544	0.21	0.52	0.21	0.53	0	0.5	0.21	0.52	0.33	0.85	-0.12	0.69	0.21	0.52	0.09	0.34	0.12	0.5	0.21	0.52	0.23	0.51	-0.02	0.43	0.21	0.52	0.17	0.43	0.04	0.46	0.21	0.52	0.29	0.8	-0.08	0.65	0.12	0.42	0.21	0.53	-0.09	0.4	0.12
chr10:39451966:39452419:+@chr10:39462497:39462624:+@chr10:39502949:39503138:+	ENSMUSG00000019841	NM_011264	Rev3l	chr10	39451966	39503138	0.22	0.33	0.3	0.34	-0.08	0.41	0.22	0.33	0.38	0.38	-0.16	0.88	0.22	0.33	0.56	0.35	-0.34	9.36	0.22	0.33	0.42	0.36	-0.2	1.15	0.22	0.33	0.29	0.42	-0.07	0.35	0.22	0.33	0.13	0.3	0.09	0.43	0.15	0.36	0.3	0.34	-0.15	0.68	0.15
chr10:39567781:39567889:+@chr10:39571083:39571209:+@chr10:39571673:39571879:+	ENSMUSG00000019841	NM_011264	Rev3l	chr10	39567781	39571879	0.32	0.34	0.24	0.54	0.08	0.5	0.32	0.34	0.3	0.59	0.02	0.55	0.32	0.34	0.32	0.52	0	0.43	0.32	0.34	0.06	0.21	0.26	2.3	0.32	0.34	0.16	0.42	0.16	1.04	0.32	0.34	0.08	0.25	0.24	2.33	0.05	0.15	0.24	0.54	-0.19	0.61	0.05
chr10:40069114:40069527:+@chr10:40114131:40114206:+@chr10:40154110:40154220:+	ENSMUSG00000038481	NM_198164,NM_001168304	Cdk19	chr10	40069114	40154220	0.93	0.2	0.95	0.17	-0.02	0.16	0.93	0.2	0.95	0.12	-0.02	0.13	0.93	0.2	0.95	0.17	-0.02	0.16	0.93	0.2	0.96	0.14	-0.03	0.14	0.93	0.2	0.89	0.28	0.04	0.2	0.93	0.2	0.94	0.19	-0.01	0.15	0.96	0.13	0.95	0.17	0.01	0.12	0.96
chr10:40155878:40156018:+@chr10:40173821:40173878:+@chr10:40186444:40186575:+	ENSMUSG00000038481	NM_198164,NM_001168304	Cdk19	chr10	40155878	40186575	0.96	0.12	0.76	0.3	0.2	6.69	0.96	0.12	0.79	0.28	0.17	3.05	0.96	0.12	0.91	0.23	0.05	0.19	0.96	0.12	0.69	0.32	0.27	11.34	0.96	0.12	0.88	0.29	0.08	0.25	0.96	0.12	0.96	0.15	0	0.1	0.98	0.05	0.76	0.3	0.22	30.34	0.98
chr10:40173821:40173878:+@chr10:40186444:40186575:+@chr10:40189385:40189528:+	ENSMUSG00000038481	NM_198164,NM_001168304	Cdk19	chr10	40173821	40189528	0.96	0.11	0.95	0.11	0.01	0.09	0.96	0.11	0.96	0.18	0	0.08	0.96	0.11	0.95	0.15	0.01	0.11	0.96	0.11	0.95	0.15	0.01	0.11	0.96	0.11	0.95	0.18	0.01	0.11	0.96	0.11	0.95	0.15	0.01	0.11	0.98	0.08	0.95	0.11	0.03	0.09	0.98
chr10:40351412:40351586:+@chr10:40352744:40352852:+@chr10:40357151:40357327:+	ENSMUSG00000063428	NM_027442	Ddo	chr10	40351412	40357327	0	0	0	0	0	0	0	0	0	0	0	0	0	0	0	0	0	0	0	0	0	0	0	0	0	0	0	0	0	0	0	0	0	0	0	0	0	0	0	0	0	0	0
chr10:41176338:41176421:+@chr10:41182085:41182166:+@chr10:41184083:41185380:+	ENSMUSG00000019826	NM_153398	Zbtb24	chr10	41176338	41185380	0.89	0.35	0.97	0.1	-0.08	0.19	0.89	0.35	0.97	0.11	-0.08	0.2	0.89	0.35	0.97	0.11	-0.08	0.2	0.89	0.35	0.93	0.15	-0.04	0.24	0.89	0.35	0.94	0.2	-0.05	0.23	0.89	0.35	0.9	0.24	-0.01	0.22	0.94	0.14	0.97	0.1	-0.03	0.1	0.94
chr10:41205572:41205685:+@chr10:41205834:41205927:+@chr10:41206178:41206277:+	ENSMUSG00000019823	NM_138315,NM_001164433	Mical1	chr10	41205572	41206277	0.99	0.03	0.99	0.02	0	0	0.99	0.03	0.99	0.04	0	0	0.99	0.03	0.99	0.02	0	0	0.99	0.03	0.99	0.03	0	0	0.99	0.03	0.99	0.03	0	0	0.99	0.03	0.99	0.03	0	0	0.99	0.03	0.99	0.02	0	0	0.99
chr10:41272124:41272276:-@chr10:41270528:41270737:-@chr10:41266689:41266809:-	ENSMUSG00000075225	NM_001177571	Ccdc162	chr10	41266809	41272124	0	0	0	0	0	0	0	0	0	0	0	0	0	0	0	0	0	0	0	0	0	0	0	0	0	0	0	0	0	0	0	0	0	0	0	0	0	0	0	0	0	0	0
chr10:41273222:41273374:-@chr10:41272879:41273013:-@chr10:41272124:41272276:-	ENSMUSG00000075225	NM_001177571	Ccdc162	chr10	41272276	41273222	0	0	0	0	0	0	0	0	0	0	0	0	0	0	0	0	0	0	0	0	0	0	0	0	0	0	0	0	0	0	0	0	0	0	0	0	0	0	0	0	0	0	0
chr10:41449137:41449214:-@chr10:41448434:41448520:-@chr10:41443667:41443744:-	ENSMUSG00000019813	NM_029132,NM_026643	Cep57l1	chr10	41443744	41449137	0	0	0	0	0	0	0	0	0	0	0	0	0	0	0	0	0	0	0	0	0	0	0	0	0	0	0	0	0	0	0	0	0	0	0	0	0	0	0	0	0	0	0
chr10:41449137:41449214:-@chr10:41448434:41448520:-@chr10:41443667:41443744:-			Cep57l1				0	0	0	0	0	0	0	0	0	0	0	0	0	0	0	0	0	0	0	0	0	0	0	0	0	0	0	0	0	0	0	0	0	0	0	0	0	0	0	0	0	0	0
chr10:41529379:41529469:-@chr10:41501290:41501356:-@chr10:41465577:41465727:-	ENSMUSG00000019813	NA	Cep57l1	chr10	41465727	41529379	0	0	0	0	0	0	0	0	0	0	0	0	0	0	0	0	0	0	0	0	0	0	0	0	0	0	0	0	0	0	0	0	0	0	0	0	0	0	0	0	0	0	0
chr10:41695165:41695263:-@chr10:41694843:41694874:-@chr10:41690831:41691006:-	ENSMUSG00000071324	NM_001034858	Armc2	chr10	41691006	41695165	0	0	0	0	0	0	0	0	0	0	0	0	0	0	0	0	0	0	0	0	0	0	0	0	0	0	0	0	0	0	0	0	0	0	0	0	0	0	0	0	0	0	0
chr10:41731574:41731829:-@chr10:41728459:41728531:-@chr10:41720136:41720304:-	ENSMUSG00000071324	NM_001034858	Armc2	chr10	41720304	41731574	0	0	0	0	0	0	0	0	0	0	0	0	0	0	0	0	0	0	0	0	0	0	0	0	0	0	0	0	0	0	0	0	0	0	0	0	0	0	0	0	0	0	0
chr10:42120147:42120205:-@chr10:42114632:42114823:-@chr10:42079971:42080053:-	ENSMUSG00000038302	NM_145743	Lace1	chr10	42080053	42120147	0	0	0	0	0	0	0	0	0	0	0	0	0	0	0	0	0	0	0	0	0	0	0	0	0	0	0	0	0	0	0	0	0	0	0	0	0	0	0	0	0	0	0
chr10:42135355:42135454:-@chr10:42120147:42120205:-@chr10:42079971:42080053:-	ENSMUSG00000038302	NM_145743	Lace1	chr10	42080053	42135355	0.95	0.14	0.95	0.15	0	0.1	0.95	0.14	0.94	0.18	0.01	0.13	0.95	0.14	0.96	0.12	-0.01	0.13	0.95	0.14	0.97	0.11	-0.02	0.11	0.95	0.14	0.91	0.25	0.04	0.16	0.95	0.14	0.89	0.26	0.06	0.23	0.94	0.16	0.95	0.15	-0.01	0.13	0.94
chr10:42221860:42222298:+@chr10:42245760:42245855:+@chr10:42252955:42253079:+	ENSMUSG00000019804	NM_017472	Snx3	chr10	42221860	42253079	1	0.01	0.99	0.01	0.01	0	1	0.01	1	0	0	0	1	0.01	1	0.01	0	0	1	0.01	1	0	0	0	1	0.01	1	0	0	0	1	0.01	1	0	0	0	1	0	0.99	0.01	0.01	0	1
chr10:42847585:42847736:-@chr10:42794399:42794494:-@chr10:42740788:42742724:-	ENSMUSG00000038248	NM_175407	Sobp	chr10	42742724	42847585	0.9	0.3	0.63	0.86	0.27	0.68	0.9	0.3	0.49	0.94	0.41	1.42	0.9	0.3	0.85	0.44	0.05	0.3	0.9	0.3	0.79	0.59	0.11	0.45	0.9	0.3	0.55	0.84	0.35	1.05	0.9	0.3	0.52	0.8	0.38	1.44	0.76	0.57	0.63	0.86	0.13	0.78	0.76
chr10:43115367:43115498:+@chr10:43133321:43133353:+@chr10:43159605:43160054:+	ENSMUSG00000038240	NM_027772,NM_001168289	Pdss2	chr10	43115367	43160054	0.92	0.21	0.96	0.11	-0.04	0.14	0.92	0.21	0.93	0.18	-0.01	0.19	0.92	0.21	0.94	0.14	-0.02	0.16	0.92	0.21	0.93	0.23	-0.01	0.17	0.92	0.21	0.95	0.15	-0.03	0.14	0.92	0.21	0.91	0.21	0.01	0.22	0.9	0.28	0.96	0.11	-0.06	0.2	0.9
chr10:44178273:44178493:-@chr10:44176787:44176865:-@chr10:44176431:44176676:-	ENSMUSG00000038151	NM_007548	Prdm1	chr10	44176676	44178273	0	0	0	0	0	0	0	0	0	0	0	0	0	0	0	0	0	0	0	0	0	0	0	0	0	0	0	0	0	0	0	0	0	0	0	0	0	0	0	0	0	0	0
chr10:4424141:4424313:+@chr10:4428288:4428357:+@chr10:4483879:4484022:+	ENSMUSG00000019775	NM_001161822,NM_019958	Rgs17	chr10	4424141	4484022	0	0	0	0	0	0	0	0	0	0	0	0	0	0	0	0	0	0	0	0	0	0	0	0	0	0	0	0	0	0	0	0	0	0	0	0	0	0	0	0	0	0	0
chr10:4428288:4428357:+@chr10:4430642:4430749:+@chr10:4483879:4484022:+	ENSMUSG00000019775	NM_001161822,NM_019958	Rgs17	chr10	4428288	4484022	0	0	0	0	0	0	0	0	0	0	0	0	0	0	0	0	0	0	0	0	0	0	0	0	0	0	0	0	0	0	0	0	0	0	0	0	0	0	0	0	0	0	0
chr10:45140330:45140514:-@chr10:45138943:45139014:-@chr10:45096425:45101237:-	NA	NA	NA	chr10	45101237	45140330	0	0	0	0	0	0	0	0	0	0	0	0	0	0	0	0	0	0	0	0	0	0	0	0	0	0	0	0	0	0	0	0	0	0	0	0	0	0	0	0	0	0	0
chr10:45188843:45189024:-@chr10:45140330:45140514:-@chr10:45096425:45101237:-	NA	NA	NA	chr10	45101237	45188843	0	0	0	0	0	0	0	0	0	0	0	0	0	0	0	0	0	0	0	0	0	0	0	0	0	0	0	0	0	0	0	0	0	0	0	0	0	0	0	0	0	0	0
chr10:45396873:45397069:+@chr10:45406408:45406539:+@chr10:45420383:45420481:+	ENSMUSG00000038822	NM_172473	Hace1	chr10	45396873	45420481	0.88	0.15	0.96	0.08	-0.08	0.64	0.88	0.15	0.97	0.07	-0.09	1.5	0.88	0.15	0.98	0.06	-0.1	6.98	0.88	0.15	0.99	0.04	-0.11	9.82	0.88	0.15	0.98	0.06	-0.1	3.66	0.88	0.15	0.96	0.07	-0.08	1.29	0.99	0.04	0.96	0.08	0.03	0.19	0.99
chr10:48833176:48833426:-@chr10:48823316:48823454:-@chr10:48819269:48821078:-	ENSMUSG00000056073	NM_010349,NM_001111268	Grik2	chr10	48821078	48833176	0	0	0	0	0	0	0	0	0	0	0	0	0	0	0	0	0	0	0	0	0	0	0	0	0	0	0	0	0	0	0	0	0	0	0	0	0	0	0	0	0	0	0
chr10:48833176:48833426:-@chr10:48824785:48824871:-@chr10:48819269:48821078:-	ENSMUSG00000056073	NM_010349,NM_001111268	Grik2	chr10	48821078	48833176	0	0	0	0	0	0	0	0	0	0	0	0	0	0	0	0	0	0	0	0	0	0	0	0	0	0	0	0	0	0	0	0	0	0	0	0	0	0	0	0	0	0	0
chr10:4909719:4909802:+@chr10:4920266:4920286:+@chr10:4920781:4920873:+	ENSMUSG00000019769	NM_153399	Syne1	chr10	4909719	4920873	0	0	0	0	0	0	0	0	0	0	0	0	0	0	0	0	0	0	0	0	0	0	0	0	0	0	0	0	0	0	0	0	0	0	0	0	0	0	0	0	0	0	0
chr10:51200712:51200747:+@chr10:51200946:51201230:+@chr10:51201373:51201675:+	ENSMUSG00000089672,ENSMUSG00000062593	NM_008147	Gp49a,Lilrb4	chr10	51200712	51201675	0	0	0	0	0	0	0	0	0	0	0	0	0	0	0	0	0	0	0	0	0	0	0	0	0	0	0	0	0	0	0	0	0	0	0	0	0	0	0	0	0	0	0
chr10:51203568:51203684:+@chr10:51203905:51204093:+@chr10:51204323:51204375:+	ENSMUSG00000089672,ENSMUSG00000062593	NM_008147	Gp49a,Lilrb4	chr10	51203568	51204375	0	0	0	0	0	0	0	0	0	0	0	0	0	0	0	0	0	0	0	0	0	0	0	0	0	0	0	0	0	0	0	0	0	0	0	0	0.46	0.84	0.15	0.33	0.31	0.99	0.46
chr10:51212976:51213011:+@chr10:51213868:51213984:+@chr10:51214599:51214651:+	ENSMUSG00000062593	NM_013532	Lilrb4	chr10	51212976	51214651	0	0	0	0	0	0	0	0	0	0	0	0	0	0	0	0	0	0	0	0	0	0	0	0	0	0	0	0	0	0	0	0	0	0	0	0	0.5	0.02	0.5	0.03	0	0	0.5
chr10:51346237:51347073:-@chr10:51340704:51340916:-@chr10:51336389:51336512:-	ENSMUSG00000019905	NM_153071	Gprc6a	chr10	51336512	51346237	0	0	0	0	0	0	0	0	0	0	0	0	0	0	0	0	0	0	0	0	0	0	0	0	0	0	0	0	0	0	0	0	0	0	0	0	0	0	0	0	0	0	0
chr10:51431619:51431696:+@chr10:51431787:51431900:+@chr10:51433273:51433322:+	ENSMUSG00000019900	NM_001159389,NM_177306	Rfx6	chr10	51431619	51433322	0	0	0	0	0	0	0	0	0	0	0	0	0	0	0	0	0	0	0	0	0	0	0	0	0	0	0	0	0	0	0	0	0	0	0	0	0	0	0	0	0	0	0
chr10:51439753:51439862:+@chr10:51441307:51441424:+@chr10:51442807:51442929:+	ENSMUSG00000019900	NM_001159389,NM_177306	Rfx6	chr10	51439753	51442929	0	0	0	0	0	0	0	0	0	0	0	0	0	0	0	0	0	0	0	0	0	0	0	0	0	0	0	0	0	0	0	0	0	0	0	0	0	0	0	0	0	0	0
chr10:51953425:51953641:+@chr10:51981533:51981745:+@chr10:52003909:52004043:+	ENSMUSG00000019891	NM_025705	Dcbld1	chr10	51953425	52004043	0.74	0.57	0.89	0.22	-0.15	0.5	0.74	0.57	0.9	0.37	-0.16	0.55	0.74	0.57	0.98	0.1	-0.24	0.94	0.74	0.57	0.98	0.06	-0.24	0.91	0.74	0.57	0.95	0.17	-0.21	0.73	0.74	0.57	0.97	0.09	-0.23	0.87	0.87	0.38	0.89	0.22	-0.02	0.27	0.87
chr10:52078579:52078743:-@chr10:52077148:52077171:-@chr10:52074378:52074553:-	ENSMUSG00000019861	NM_053187,NM_001199272	Gopc	chr10	52074553	52078579	0.02	0.06	0.02	0.06	0	0.04	0.02	0.06	0.05	0.09	-0.03	0.09	0.02	0.06	0.03	0.06	-0.01	0.06	0.02	0.06	0.09	0.11	-0.07	0.73	0.02	0.06	0.05	0.09	-0.03	0.11	0.02	0.06	0.04	0.07	-0.02	0.08	0.05	0.1	0.02	0.06	0.03	0.13	0.05
chr10:5298683:5299010:+@chr10:5301207:5301275:+@chr10:5302788:5302930:+	ENSMUSG00000019769	NM_022027,NM_153399,NM_001079686	Syne1	chr10	5298683	5302930	0.74	0.63	0.84	0.39	-0.1	0.45	0	0	0	0	0	0	0.74	0.63	0.87	0.31	-0.13	0.65	0.74	0.63	0.73	0.4	0.01	0.51	0.74	0.63	0.93	0.22	-0.19	0.61	0.74	0.63	0.77	0.51	-0.03	0.59	0	0	0	0	0	0	0
chr10:53057492:53057601:+@chr10:53061788:53061914:+@chr10:53063563:53065805:+	ENSMUSG00000038583	NM_023129,NM_001141927	Pln	chr10	53057492	53065805	0.17	0.4	0.25	0.72	-0.08	0.41	0.17	0.4	0.27	0.56	-0.1	0.46	0.17	0.4	0.12	0.34	0.05	0.39	0.17	0.4	0.29	0.55	-0.12	0.55	0.17	0.4	0.35	0.94	-0.18	0.56	0.17	0.4	0.27	0.8	-0.1	0.49	0.07	0.26	0.25	0.72	-0.18	0.44	0.07
chr10:5314683:5314775:+@chr10:5316107:5316165:+@chr10:5324294:5326342:+	NA	NA	NA	chr10	5314683	5326342	0.84	0.41	0.86	0.39	-0.02	0.29	0.84	0.41	0.91	0.25	-0.07	0.27	0.84	0.41	0.85	0.45	-0.01	0.33	0.84	0.41	0.67	0.44	0.17	0.8	0.84	0.41	0.87	0.36	-0.03	0.32	0.84	0.41	0.94	0.19	-0.1	0.33	0.71	0.6	0.86	0.39	-0.15	0.64	0.71
chr10:53355038:53355240:-@chr10:53354108:53354201:-@chr10:53352952:53353521:-	ENSMUSG00000019856	NM_001081428	Fam184a	chr10	53353521	53355038	0	0	0	0	0	0	0	0	0	0	0	0	0	0	0	0	0	0	0	0	0	0	0	0	0	0	0	0	0	0	0	0	0	0	0	0	0	0	0	0	0	0	0
chr10:53357983:53358087:-@chr10:53355038:53355240:-@chr10:53354108:53354201:-	ENSMUSG00000019856	NM_001081428	Fam184a	chr10	53354201	53357983	0	0	0	0	0	0	0	0	0	0	0	0	0	0	0	0	0	0	0	0	0	0	0	0	0	0	0	0	0	0	0	0	0	0	0	0	0.62	0.71	0.6	0.94	0.02	1.08	0
chr10:53360751:53360868:-@chr10:53357983:53358087:-@chr10:53355038:53355240:-	ENSMUSG00000019856	NM_001081428	Fam184a	chr10	53355240	53360751	0	0	0	0	0	0	0	0	0	0	0	0	0	0	0	0	0	0	0	0	0	0	0	0	0	0	0	0	0	0	0	0	0	0	0	0	0.33	0.89	0.52	0.8	-0.19	1.2	0
chr10:53367378:53367562:-@chr10:53366789:53366935:-@chr10:53360751:53360868:-	ENSMUSG00000019856	NM_001081428	Fam184a	chr10	53360868	53367378	0	0	0	0	0	0	0	0	0	0	0	0	0	0	0	0	0	0	0	0	0	0	0	0	0	0	0	0	0	0	0	0	0	0	0	0	0	0	0	0	0	0	0
chr10:53734221:53734301:-@chr10:53696829:53696923:-@chr10:53654695:53654818:-	ENSMUSG00000003746	NM_008548	Man1a	chr10	53654818	53734221	0.99	0.02	0.99	0.02	0	0	0.99	0.02	0.99	0.02	0	0	0.99	0.02	1	0.02	-0.01	0	0.99	0.02	0.99	0.02	0	0	0.99	0.02	0.99	0.03	0	0	0.99	0.02	0.99	0.04	0	0	1	0.01	0.99	0.02	0.01	0	1
chr10:5489348:5489683:-@chr10:5454497:5454601:-@chr10:5453455:5454347:-	ENSMUSG00000019768	NM_007956	Esr1	chr10	5454347	5489348	0.5	0.77	0.21	0.53	0.29	1.22	0.5	0.77	0.18	0.56	0.32	1.76	0.5	0.77	0.18	0.62	0.32	1.36	0.5	0.77	0.28	0.72	0.22	0.88	0.5	0.77	0.29	0.67	0.21	1.05	0.5	0.77	0.39	0.92	0.11	1.15	0.23	0.62	0.21	0.53	0.02	0.56	0.23
chr10:56097106:56097324:+@chr10:56106385:56106519:+@chr10:56107340:56110225:+	ENSMUSG00000050953	NM_010288	Gja1	chr10	56097106	56110225	0.21	0.54	0.01	0.05	0.2	0.79	0.21	0.54	0.01	0.02	0.2	0.86	0.21	0.54	0.06	0.17	0.15	0.43	0.21	0.54	0.06	0.17	0.15	0.39	0.21	0.54	0	0.01	0.21	0.92	0.21	0.54	0	0.01	0.21	0.95	0.2	0.58	0.01	0.05	0.19	0.55	0.2
chr10:56097351:56097431:+@chr10:56101508:56101565:+@chr10:56107340:56110225:+	ENSMUSG00000050953	NM_010288	Gja1	chr10	56097351	56110225	0.3	0.71	0.05	0.17	0.25	0.86	0.3	0.71	0.02	0.05	0.28	1.11	0.3	0.71	0.11	0.41	0.19	0.62	0.3	0.71	0.21	0.64	0.09	0.59	0.3	0.71	0.01	0.05	0.29	1.45	0.3	0.71	0.01	0.02	0.29	1.45	0.22	0.97	0.05	0.17	0.17	0.39	0.22
chr10:56098894:56099193:+@chr10:56101508:56101565:+@chr10:56107340:56110225:+	ENSMUSG00000050953	NM_010288	Gja1	chr10	56098894	56110225	0.37	0.82	0.06	0.17	0.31	1.06	0.37	0.82	0.01	0.05	0.36	1.69	0.37	0.82	0.13	0.45	0.24	0.77	0.37	0.82	0.25	0.82	0.12	0.67	0.37	0.82	0.02	0.07	0.35	1.45	0.37	0.82	0.01	0.02	0.36	1.9	0.45	0.9	0.06	0.17	0.39	1.41	0.45
chr10:57226003:57226108:+@chr10:57228867:57228920:+@chr10:57231250:57231334:+	ENSMUSG00000019878	NM_008297	Hsf2	chr10	57226003	57231334	0	0	0	0	0	0	0	0	0	0	0	0	0	0	0	0	0	0	0	0	0	0	0	0	0	0	0	0	0	0	0	0	0	0	0	0	0.42	0.73	0.65	0.85	-0.23	0.95	0.42
chr10:5734386:5734495:-@chr10:5677209:5677318:-@chr10:5633694:5634228:-	ENSMUSG00000019768	NM_007956	Esr1	chr10	5634228	5734386	0.71	0.55	0.49	0.42	0.22	0.85	0.71	0.55	0.42	0.45	0.29	1.32	0.71	0.55	0.45	0.33	0.26	1.22	0.71	0.55	0.4	0.4	0.31	1.46	0.71	0.55	0.34	0.57	0.37	1.76	0.71	0.55	0.31	0.55	0.4	3.23	0.18	0.46	0.49	0.42	-0.31	1.93	0.18
chr10:57365675:57365761:+@chr10:57366222:57366257:+@chr10:57371888:57371979:+	ENSMUSG00000019876	NM_008863,NM_001039051,NM_001039053,NM_001039052	Pkib	chr10	57365675	57371979	0	0	0	0	0	0	0	0	0	0	0	0	0	0	0	0	0	0	0	0	0	0	0	0	0	0	0	0	0	0	0	0	0	0	0	0	0	0	0	0	0	0	0
chr10:57412009:57412076:+@chr10:57427880:57427987:+@chr10:57447896:57448072:+	ENSMUSG00000019876	NM_008863,NM_001039051,NM_001039053,NM_001039052,NM_001190402,NM_001039050	Pkib	chr10	57412009	57448072	0	0	0	0	0	0	0	0	0	0	0	0	0	0	0	0	0	0	0	0	0	0	0	0	0	0	0	0	0	0	0	0	0	0	0	0	0	0	0	0	0	0	0
chr10:57718577:57718630:+@chr10:57719495:57719652:+@chr10:57720989:57721056:+	ENSMUSG00000038039	NM_027375	Gcc2	chr10	57718577	57721056	0	0	0	0	0	0	0	0	0	0	0	0	0	0	0	0	0	0	0	0	0	0	0	0	0	0	0	0	0	0	0	0	0	0	0	0	0	0	0	0	0	0	0
chr10:57718577:57718630:+@chr10:57719568:57719644:+@chr10:57720989:57721056:+	ENSMUSG00000038039	NM_027375	Gcc2	chr10	57718577	57721056	0	0	0	0	0	0	0	0	0	0	0	0	0	0	0	0	0	0	0	0	0	0	0	0	0	0	0	0	0	0	0	0	0	0	0	0	0	0	0	0	0	0	0
chr10:57718577:57718630:+@chr10:57719568:57719652:+@chr10:57720989:57721056:+	ENSMUSG00000038039	NM_027375	Gcc2	chr10	57718577	57721056	0.51	0.03	0.5	0.03	0.01	0.04	0.51	0.03	0.51	0.02	0	0.04	0.51	0.03	0.51	0.04	0	0	0.51	0.03	0.51	0.03	0	0.1	0.51	0.03	0.49	0.03	0.02	1138.67	0.51	0.03	0.51	0.03	0	0.03	0.5	0.02	0.5	0.03	0	0.05	0.5
chr10:57881147:57881222:+@chr10:57881395:57881534:+@chr10:57884202:57887439:+	ENSMUSG00000019920	NM_026148,NM_201242,NM_001193303	Lims1	chr10	57881147	57887439	0.01	0.02	0	0.01	0.01	0	0.01	0.02	0.01	0.01	0	0	0.01	0.02	0	0.01	0.01	0	0.01	0.02	0.01	0.02	0	0	0.01	0.02	0.01	0.01	0	0	0.01	0.02	0.01	0.01	0	0	0.01	0.02	0	0.01	0.01	0	0.01
chr10:57881147:57881222:+@chr10:57881396:57881583:+@chr10:57884202:57887439:+	ENSMUSG00000019920	NM_026148,NM_201242,NM_001193303	Lims1	chr10	57881147	57887439	0.05	0.05	0.01	0.01	0.04	1519.75	0.05	0.05	0.02	0.03	0.03	0.23	0.05	0.05	0.01	0.01	0.04	5.11	0.05	0.05	0.01	0.02	0.04	19.3	0.05	0.05	0.02	0.02	0.03	1.12	0.05	0.05	0.01	0.01	0.04	800.43	0.01	0.02	0.01	0.01	0	0	0.01
chr10:58546196:58546366:+@chr10:58547730:58547783:+@chr10:58549408:58549664:+	ENSMUSG00000037990	NM_172788	Sh3rf3	chr10	58546196	58549664	0	0	0	0	0	0	0	0	0	0	0	0	0	0	0	0	0	0	0	0	0	0	0	0	0	0	0	0	0	0	0	0	0	0	0	0	0	0	0	0	0	0	0
chr10:58806405:58806542:+@chr10:58810929:58811168:+@chr10:58813152:58813348:+	ENSMUSG00000019916	NM_011030	P4ha1	chr10	58806405	58813348	0.98	0.04	0.99	0.02	-0.01	0.04	0.98	0.04	0.99	0.01	-0.01	0.03	0.98	0.04	1	0.01	-0.02	0.08	0.98	0.04	0.98	0.02	0	0.03	0.98	0.04	0.99	0.02	-0.01	0.03	0.98	0.04	0.98	0.02	0	0.03	0.99	0.02	0.99	0.02	0	0	0.99
chr10:5906805:5907049:-@chr10:5898007:5898232:-@chr10:5895732:5895894:-	ENSMUSG00000061759	NM_024261	1700052N19Rik	chr10	5895894	5906805	0.02	0.07	0.04	0.16	-0.02	0.07	0.02	0.07	0.04	0.1	-0.02	0.07	0.02	0.07	0.04	0.11	-0.02	0.07	0.02	0.07	0.11	0.17	-0.09	0.98	0.02	0.07	0.02	0.06	0	0.04	0.02	0.07	0.06	0.13	-0.04	0.19	0.12	0.2	0.04	0.16	0.08	0.39	0.12
chr10:59079272:59079440:-@chr10:59068881:59068925:-@chr10:59064759:59065925:-	ENSMUSG00000009647	NM_001033259	Ccdc109a	chr10	59065925	59079272	0.36	0.9	0.41	0.88	-0.05	0.68	0.36	0.9	0.46	0.9	-0.1	1.16	0.36	0.9	0.42	0.84	-0.06	0.76	0.36	0.9	0.37	0.95	-0.01	1.1	0.36	0.9	0.45	0.94	-0.09	0.96	0.36	0.9	0.41	0.73	-0.05	1.07	0.48	0.8	0.41	0.88	0.07	0.96	0.48
chr10:5911608:5911713:-@chr10:5898007:5898232:-@chr10:5895732:5895894:-	ENSMUSG00000061759	NM_024261	1700052N19Rik	chr10	5895894	5911608	0.27	0.63	0.24	0.52	0.03	0.63	0.27	0.63	0.68	0.86	-0.41	2.1	0.27	0.63	0.24	0.63	0.03	0.77	0.27	0.63	0.52	0.57	-0.25	1.29	0.27	0.63	0.14	0.35	0.13	0.47	0.27	0.63	0.42	0.67	-0.15	0.9	0.75	0.58	0.24	0.52	0.51	7.61	0.75
chr10:5911608:5911713:-@chr10:5906805:5907049:-@chr10:5895732:5895894:-	ENSMUSG00000061759	NM_024261	1700052N19Rik	chr10	5895894	5911608	0.98	0.06	0.98	0.07	0	0.05	0.98	0.06	0.98	0.05	0	0.04	0.98	0.06	0.97	0.09	0.01	0.09	0.98	0.06	0.96	0.1	0.02	0.1	0.98	0.06	0.97	0.05	0.01	0.06	0.98	0.06	0.98	0.05	0	0.03	0.98	0.07	0.98	0.07	0	0.05	0.98
chr10:5911608:5911713:-@chr10:5906805:5907049:-@chr10:5896129:5898232:-	ENSMUSG00000061759	NM_024261	1700052N19Rik	chr10	5898232	5911608	0.98	0.08	0.96	0.1	0.02	0.07	0.98	0.08	0.95	0.17	0.03	0.09	0.98	0.08	0.94	0.14	0.04	0.12	0.98	0.08	0.92	0.2	0.06	0.18	0.98	0.08	0.98	0.08	0	0.05	0.98	0.08	0.97	0.09	0.01	0.06	0.95	0.15	0.96	0.1	-0.01	0.09	0.95
chr10:5917370:5917464:+@chr10:5918076:5918132:+@chr10:5918850:5919370:+	ENSMUSG00000019763	NM_025343	Rmnd1	chr10	5917370	5919370	0.04	0.11	0.03	0.08	0.01	0.08	0.04	0.11	0.11	0.17	-0.07	0.33	0.04	0.11	0.04	0.11	0	0.08	0.04	0.11	0.06	0.16	-0.02	0.11	0.04	0.11	0.04	0.12	0	0.08	0.04	0.11	0.03	0.08	0.01	0.07	0.04	0.15	0.03	0.08	0.01	0.09	0.04
chr10:5917370:5917464:+@chr10:5918076:5918172:+@chr10:5918850:5919370:+	ENSMUSG00000019763	NM_025343	Rmnd1	chr10	5917370	5919370	0.03	0.09	0.02	0.05	0.01	0.06	0.03	0.09	0.04	0.09	-0.01	0.08	0.03	0.09	0.06	0.12	-0.03	0.15	0.03	0.09	0.02	0.09	0.01	0.06	0.03	0.09	0.05	0.12	-0.02	0.1	0.03	0.09	0.06	0.11	-0.03	0.15	0.03	0.09	0.02	0.05	0.01	0.06	0.03
chr10:59213252:59213295:+@chr10:59219454:59219465:+@chr10:59230886:59231000:+	ENSMUSG00000020111	NM_144822	Cbara1	chr10	59213252	59231000	0.08	0.24	0.05	0.16	0.03	0.2	0.08	0.24	0.1	0.24	-0.02	0.18	0.08	0.24	0.04	0.14	0.04	0.18	0.08	0.24	0.05	0.15	0.03	0.13	0.08	0.24	0.08	0.25	0	0.2	0.08	0.24	0.06	0.18	0.02	0.15	0.13	0.36	0.05	0.16	0.08	0.23	0.13
chr10:59219454:59219465:+@chr10:59229832:59229837:+@chr10:59230886:59231000:+	ENSMUSG00000020111	NM_144822	Cbara1	chr10	59219454	59231000	0	0	0	0	0	0	0	0	0	0	0	0	0	0	0	0	0	0	0	0	0	0	0	0	0	0	0	0	0	0	0	0	0	0	0	0	0	0	0	0	0	0	0
chr10:59352776:59352956:+@chr10:59353588:59353733:+@chr10:59355420:59355605:+	ENSMUSG00000020109	NM_019965	Dnajb12	chr10	59352776	59355605	0.99	0.03	0.99	0.03	0	0	0.99	0.03	0.99	0.03	0	0	0.99	0.03	0.99	0.03	0	0	0.99	0.03	0.99	0.03	0	0.02	0.99	0.03	0.99	0.04	0	0.03	0.99	0.03	0.99	0.03	0	0	0.99	0.05	0.99	0.03	0	0.03	0.99
chr10:59470475:59470574:+@chr10:59475210:59475307:+@chr10:59476344:59476522:+	ENSMUSG00000044475	NM_026937,NM_001199187	Ascc1	chr10	59470475	59476522	0.99	0.03	0.97	0.05	0.02	0.17	0.99	0.03	0.95	0.1	0.04	0.16	0.99	0.03	0.98	0.04	0.01	0.03	0.99	0.03	0.97	0.05	0.02	0.13	0.99	0.03	0.93	0.08	0.06	2.53	0.99	0.03	0.98	0.06	0.01	0.07	0.93	0.11	0.97	0.05	-0.04	0.21	0.93
chr10:59470475:59470574:+@chr10:59475210:59475307:+@chr10:59476344:59476522:+			Ascc1				0.99	0.02	0.97	0.05	0.02	0.17	0.99	0.02	0.95	0.11	0.04	0.17	0.99	0.02	0.98	0.04	0.01	0.04	0.99	0.02	0.97	0.05	0.02	0.14	0.99	0.02	0.93	0.09	0.06	2.58	0.99	0.02	0.98	0.04	0.01	0.06	0.93	0.1	0.97	0.05	-0.04	0.22	0.93
chr10:59758694:59758750:+@chr10:59760285:59760293:+@chr10:59761846:59761977:+	ENSMUSG00000004207	NM_001146123,NM_001146122,NM_011179,NM_001146124	Psap	chr10	59758694	59761977	0	0.01	0	0.01	0	0	0	0.01	0	0.01	0	0	0	0.01	0	0.01	0	0	0	0.01	0	0.01	0	0	0	0.01	0	0.01	0	0	0	0.01	0	0.01	0	0	0	0.01	0	0.01	0	0	0
chr10:59767573:59767695:-@chr10:59767172:59767276:-@chr10:59766022:59766448:-	ENSMUSG00000012819	NM_023370	Cdh23	chr10	59766448	59767573	0	0	0	0	0	0	0	0	0	0	0	0	0	0	0	0	0	0	0	0	0	0	0	0	0	0	0	0	0	0	0	0	0	0	0	0	0	0	0	0	0	0	0
chr10:59845402:59845503:-@chr10:59842205:59842207:-@chr10:59841945:59842094:-	ENSMUSG00000012819	NM_023370	Cdh23	chr10	59842094	59845402	0	0	0	0	0	0	0	0	0	0	0	0	0	0	0	0	0	0	0	0	0	0	0	0	0	0	0	0	0	0	0	0	0	0	0	0	0	0	0	0	0	0	0
chr10:59845402:59845503:-@chr10:59845244:59845246:-@chr10:59841945:59842094:-	ENSMUSG00000012819	NM_023370	Cdh23	chr10	59842094	59845402	0	0	0	0	0	0	0	0	0	0	0	0	0	0	0	0	0	0	0	0	0	0	0	0	0	0	0	0	0	0	0	0	0	0	0	0	0	0	0	0	0	0	0
chr10:59855720:59855780:-@chr10:59854470:59854618:-@chr10:59849676:59849811:-	ENSMUSG00000012819	NM_023370	Cdh23	chr10	59849811	59855720	0	0	0	0	0	0	0	0	0	0	0	0	0	0	0	0	0	0	0	0	0	0	0	0	0	0	0	0	0	0	0	0	0	0	0	0	0	0	0	0	0	0	0
chr10:59949738:59949926:-@chr10:59937765:59937770:-@chr10:59928751:59928900:-	ENSMUSG00000012819	NM_023370	Cdh23	chr10	59928900	59949738	0	0	0	0	0	0	0	0	0	0	0	0	0	0	0	0	0	0	0	0	0	0	0	0	0	0	0	0	0	0	0	0	0	0	0	0	0	0	0	0	0	0	0
chr10:59997139:59997333:-@chr10:59993686:59993823:-@chr10:59986234:59986312:-	ENSMUSG00000012819	NM_023370	Cdh23	chr10	59986312	59997139	0	0	0	0	0	0	0	0	0	0	0	0	0	0	0	0	0	0	0	0	0	0	0	0	0	0	0	0	0	0	0	0	0	0	0	0	0	0	0	0	0	0	0
chr10:59997139:59997333:-@chr10:59993695:59993823:-@chr10:59986234:59986312:-	ENSMUSG00000012819	NM_023370	Cdh23	chr10	59986312	59997139	0	0	0	0	0	0	0	0	0	0	0	0	0	0	0	0	0	0	0	0	0	0	0	0	0	0	0	0	0	0	0	0	0	0	0	0	0	0	0	0	0	0	0
chr10:60183609:60183771:-@chr10:60181901:60182133:-@chr10:60174820:60179238:-	ENSMUSG00000020100	NM_023596	Slc29a3	chr10	60179238	60183609	0.02	0.05	0.01	0.03	0.01	0.04	0.02	0.05	0.01	0.05	0.01	0.04	0.02	0.05	0.01	0.04	0.01	0.03	0.02	0.05	0.01	0.04	0.01	0.03	0.02	0.05	0.02	0.04	0	0.03	0.02	0.05	0.01	0.03	0.01	0.03	0.03	0.09	0.01	0.03	0.02	0.06	0.03
chr10:60186512:60186738:-@chr10:60183609:60183771:-@chr10:60174820:60179238:-	ENSMUSG00000020100	NM_023596	Slc29a3	chr10	60179238	60186512	0.95	0.13	0.98	0.04	-0.03	0.08	0.95	0.13	0.96	0.08	-0.01	0.1	0.95	0.13	0.99	0.03	-0.04	0.08	0.95	0.13	0.96	0.09	-0.01	0.09	0.95	0.13	0.98	0.06	-0.03	0.09	0.95	0.13	0.98	0.05	-0.03	0.08	0.97	0.1	0.98	0.04	-0.01	0.05	0.97
chr10:60193318:60193400:-@chr10:60186512:60186738:-@chr10:60183609:60183771:-	ENSMUSG00000020100	NM_023596	Slc29a3	chr10	60183771	60193318	0.98	0.08	0.99	0.02	-0.01	0.04	0.98	0.08	0.99	0.05	-0.01	0.05	0.98	0.08	0.97	0.06	0.01	0.07	0.98	0.08	0.94	0.08	0.04	0.21	0.98	0.08	0.99	0.03	-0.01	0.04	0.98	0.08	0.99	0.03	-0.01	0.04	0.98	0.07	0.99	0.02	-0.01	0.04	0.98
chr10:60240138:60240302:-@chr10:60239933:60239965:-@chr10:60237714:60237908:-	ENSMUSG00000020099	NM_029770	Unc5b	chr10	60237908	60240138	0.76	0.42	0.27	0.41	0.49	13.36	0.76	0.42	0.59	0.44	0.17	0.68	0	0	0	0	0	0	0.76	0.42	0.6	0.8	0.16	0.71	0	0	0	0	0	0	0	0	0	0	0	0	0.49	0.77	0.27	0.41	0.22	1.01	0.49
chr10:60646048:60646239:+@chr10:60647267:60647656:+@chr10:60648050:60648131:+	ENSMUSG00000020096	NM_001017419,NM_001017433	Tbata	chr10	60646048	60648131	0	0	0	0	0	0	0	0	0	0	0	0	0	0	0	0	0	0	0	0	0	0	0	0	0	0	0	0	0	0	0	0	0	0	0	0	0	0	0	0	0	0	0
chr10:61158262:61159490:+@chr10:61161046:61161176:+@chr10:61162191:61162376:+	ENSMUSG00000020087	NM_027912	Tysnd1	chr10	61158262	61162376	0.99	0.04	0.97	0.06	0.02	0.1	0.99	0.04	0.97	0.05	0.02	0.06	0.99	0.04	0.95	0.08	0.04	0.22	0.99	0.04	0.99	0.03	0	0	0.99	0.04	0.99	0.04	0	0.03	0.99	0.04	0.99	0.04	0	0.03	0.96	0.08	0.97	0.06	-0.01	0.07	0.96
chr10:61161046:61161176:+@chr10:61162191:61162376:+@chr10:61164782:61165521:+	ENSMUSG00000020087	NM_027912	Tysnd1	chr10	61161046	61165521	0.98	0.05	0.99	0.02	-0.01	0.03	0.98	0.05	0.99	0.03	-0.01	0.03	0.98	0.05	0.99	0.03	-0.01	0.04	0.98	0.05	0.99	0.03	-0.01	0.03	0.98	0.05	0.99	0.03	-0.01	0.03	0.98	0.05	0.99	0.02	-0.01	0.03	0.99	0.02	0.99	0.02	0	0	0.99
chr10:61161046:61161176:+@chr10:61162232:61162376:+@chr10:61164782:61165521:+	ENSMUSG00000020087	NM_027912	Tysnd1	chr10	61161046	61165521	0.9	0.25	0.98	0.08	-0.08	0.21	0.9	0.25	0.96	0.12	-0.06	0.19	0.9	0.25	0.95	0.11	-0.05	0.18	0.9	0.25	0.97	0.08	-0.07	0.2	0.9	0.25	0.97	0.1	-0.07	0.21	0.9	0.25	0.97	0.09	-0.07	0.29	0.96	0.1	0.98	0.08	-0.02	0.09	0.96
chr10:61198206:61198406:+@chr10:61199331:61199506:+@chr10:61201147:61201400:+	ENSMUSG00000020085	NM_178058,NM_153779	Aifm2	chr10	61198206	61201400	0.98	0.08	0.98	0.06	0	0.06	0.98	0.08	0.96	0.11	0.02	0.07	0.98	0.08	0.99	0.04	-0.01	0.04	0.98	0.08	0.99	0.03	-0.01	0.04	0.98	0.08	0.98	0.07	0	0.07	0.98	0.08	0.99	0.05	-0.01	0.04	0.98	0.06	0.98	0.06	0	0.05	0.98
chr10:61319086:61319166:-@chr10:61316105:61316140:-@chr10:61313860:61313913:-	ENSMUSG00000058806	NM_007731	Col13a1	chr10	61313913	61319086	0	0	0	0	0	0	0	0	0	0	0	0	0	0	0	0	0	0	0	0	0	0	0	0	0	0	0	0	0	0	0	0	0	0	0	0	0	0	0	0	0	0	0
chr10:61325376:61325519:-@chr10:61323188:61323232:-@chr10:61320336:61320377:-	ENSMUSG00000058806	NM_007731	Col13a1	chr10	61320377	61325376	0	0	0	0	0	0	0	0	0	0	0	0	0	0	0	0	0	0	0	0	0	0	0	0	0	0	0	0	0	0	0	0	0	0	0	0	0	0	0	0	0	0	0
chr10:61325376:61325519:-@chr10:61324763:61324861:-@chr10:61323188:61323232:-	ENSMUSG00000058806	NM_007731	Col13a1	chr10	61323232	61325376	0	0	0	0	0	0	0	0	0	0	0	0	0	0	0	0	0	0	0	0	0	0	0	0	0	0	0	0	0	0	0	0	0	0	0	0	0	0	0	0	0	0	0
chr10:61353956:61354012:-@chr10:61352827:61352892:-@chr10:61349997:61350104:-	ENSMUSG00000058806	NM_007731	Col13a1	chr10	61350104	61353956	0	0	0	0	0	0	0	0	0	0	0	0	0	0	0	0	0	0	0	0	0	0	0	0	0	0	0	0	0	0	0	0	0	0	0	0	0	0	0	0	0	0	0
chr10:61355704:61355730:-@chr10:61353956:61354012:-@chr10:61349997:61350104:-	ENSMUSG00000058806	NM_007731	Col13a1	chr10	61350104	61355704	0	0	0	0	0	0	0	0	0	0	0	0	0	0	0	0	0	0	0	0	0	0	0	0	0	0	0	0	0	0	0	0	0	0	0	0	0	0	0	0	0	0	0
chr10:61371430:61371465:-@chr10:61368002:61368028:-@chr10:61365838:61365888:-	ENSMUSG00000058806	NM_007731	Col13a1	chr10	61365888	61371430	0	0	0	0	0	0	0	0	0	0	0	0	0	0	0	0	0	0	0	0	0	0	0	0	0	0	0	0	0	0	0	0	0	0	0	0	0	0	0	0	0	0	0
chr10:61573707:61573761:-@chr10:61572984:61573062:-@chr10:61572632:61572760:-	ENSMUSG00000020083	NM_027251	2010107G23Rik	chr10	61572760	61573707	0	0	0	0	0	0	0	0	0	0	0	0	0	0	0	0	0	0	0	0	0	0	0	0	0	0	0	0	0	0	0	0	0	0	0	0	0	0	0	0	0	0	0
chr10:61597237:61597509:-@chr10:61572632:61572760:-@chr10:61570404:61571871:-	NA	NA	NA	chr10	61571871	61597237	0	0	0	0	0	0	0	0	0	0	0	0	0	0	0	0	0	0	0	0	0	0	0	0	0	0	0	0	0	0	0	0	0	0	0	0	0	0	0	0	0	0	0
chr10:61597237:61597509:-@chr10:61572984:61573062:-@chr10:61572632:61572760:-	ENSMUSG00000020083	NA	2010107G23Rik	chr10	61572760	61597237	0	0	0	0	0	0	0	0	0	0	0	0	0	0	0	0	0	0	0	0	0	0	0	0	0	0	0	0	0	0	0	0	0	0	0	0	0	0	0	0	0	0	0
chr10:61606618:61606668:-@chr10:61605014:61605097:-@chr10:61597237:61597509:-	NA	NA	NA	chr10	61597509	61606618	0	0	0	0	0	0	0	0	0	0	0	0	0	0	0	0	0	0	0	0	0	0	0	0	0	0	0	0	0	0	0	0	0	0	0	0	0	0	0	0	0	0	0
chr10:61606618:61606668:-@chr10:61605014:61605130:-@chr10:61597237:61597509:-	NA	NA	NA	chr10	61597509	61606618	0	0	0	0	0	0	0	0	0	0	0	0	0	0	0	0	0	0	0	0	0	0	0	0	0	0	0	0	0	0	0	0	0	0	0	0	0	0	0	0	0	0	0
chr10:61755062:61755217:-@chr10:61754723:61754791:-@chr10:61752908:61753141:-	ENSMUSG00000037012	NM_001146100,NM_010438	Hk1	chr10	61753141	61755062	0.05	0.06	0.02	0.03	0.03	0.2	0.05	0.06	0.05	0.04	0	0.05	0.05	0.06	0.02	0.03	0.03	0.13	0.05	0.06	0.04	0.04	0.01	0.07	0.05	0.06	0.06	0.06	-0.01	0.06	0.05	0.06	0.03	0.04	0.02	0.06	0.02	0.03	0.02	0.03	0	0.03	0.02
chr10:61837452:61837554:-@chr10:61827636:61827816:-@chr10:61821084:61821178:-	ENSMUSG00000037012	NM_010438	Hk1	chr10	61821178	61837452	0	0	0	0	0	0	0	0	0	0	0	0	0	0	0	0	0	0	0	0	0	0	0	0	0	0	0	0	0	0	0	0	0	0	0	0	0	0	0	0	0	0	0
chr10:61837452:61837554:-@chr10:61827771:61827816:-@chr10:61821084:61821178:-	ENSMUSG00000037012	NM_010438	Hk1	chr10	61821178	61837452	0	0	0	0	0	0	0	0	0	0	0	0	0	0	0	0	0	0	0	0	0	0	0	0	0	0	0	0	0	0	0	0	0	0	0	0	0	0	0	0	0	0	0
chr10:61837697:61837848:-@chr10:61827636:61827816:-@chr10:61821084:61821178:-	ENSMUSG00000037012	NM_010438	Hk1	chr10	61821178	61837697	0	0	0	0	0	0	0	0	0	0	0	0	0	0	0	0	0	0	0	0	0	0	0	0	0	0	0	0	0	0	0	0	0	0	0	0	0	0	0	0	0	0	0
chr10:61837697:61837848:-@chr10:61827771:61827816:-@chr10:61821084:61821178:-	ENSMUSG00000037012	NM_010438	Hk1	chr10	61821178	61837697	0	0	0	0	0	0	0	0	0	0	0	0	0	0	0	0	0	0	0	0	0	0	0	0	0	0	0	0	0	0	0	0	0	0	0	0	0	0	0	0	0	0	0
chr10:61837697:61837848:-@chr10:61837452:61837554:-@chr10:61821084:61821178:-	ENSMUSG00000037012	NM_010438	Hk1	chr10	61821178	61837697	0	0	0	0	0	0	0	0	0	0	0	0	0	0	0	0	0	0	0	0	0	0	0	0	0	0	0	0	0	0	0	0	0	0	0	0	0	0	0	0	0	0	0
chr10:61837697:61837848:-@chr10:61837452:61837554:-@chr10:61827771:61827816:-	ENSMUSG00000037012	NM_010438	Hk1	chr10	61827816	61837697	0	0	0	0	0	0	0	0	0	0	0	0	0	0	0	0	0	0	0	0	0	0	0	0	0	0	0	0	0	0	0	0	0	0	0	0	0	0	0	0	0	0	0
chr10:61842563:61842656:-@chr10:61827636:61827816:-@chr10:61821084:61821178:-	ENSMUSG00000037012	NM_010438	Hk1	chr10	61821178	61842563	0	0	0	0	0	0	0	0	0	0	0	0	0	0	0	0	0	0	0	0	0	0	0	0	0	0	0	0	0	0	0	0	0	0	0	0	0	0	0	0	0	0	0
chr10:61842563:61842656:-@chr10:61827771:61827816:-@chr10:61821084:61821178:-	ENSMUSG00000037012	NM_010438	Hk1	chr10	61821178	61842563	0	0	0	0	0	0	0	0	0	0	0	0	0	0	0	0	0	0	0	0	0	0	0	0	0	0	0	0	0	0	0	0	0	0	0	0	0	0	0	0	0	0	0
chr10:61842563:61842656:-@chr10:61837452:61838093:-@chr10:61821084:61821178:-	ENSMUSG00000037012	NM_010438	Hk1	chr10	61821178	61842563	0	0	0	0	0	0	0	0	0	0	0	0	0	0	0	0	0	0	0	0	0	0	0	0	0	0	0	0	0	0	0	0	0	0	0	0	0	0	0	0	0	0	0
chr10:61842563:61842656:-@chr10:61837452:61838093:-@chr10:61827771:61827816:-	ENSMUSG00000037012	NM_010438	Hk1	chr10	61827816	61842563	0	0	0	0	0	0	0	0	0	0	0	0	0	0	0	0	0	0	0	0	0	0	0	0	0	0	0	0	0	0	0	0	0	0	0	0	0	0	0	0	0	0	0
chr10:61932649:61932805:-@chr10:61931038:61931202:-@chr10:61927380:61927486:-	ENSMUSG00000020078	NM_001113355,NM_133672	Vps26a	chr10	61927486	61932649	1	0.01	1	0.01	0	0	1	0.01	1	0.01	0	0	1	0.01	1	0	0	0	1	0.01	1	0.01	0	0	1	0.01	1	0.01	0	0	1	0.01	1	0	0	0	1	0.01	1	0.01	0	0	1
chr10:61943306:61943455:-@chr10:61933808:61933883:-@chr10:61932649:61932805:-	ENSMUSG00000020078	NM_001113355,NM_133672	Vps26a	chr10	61932805	61943306	0.84	0.13	0.95	0.04	-0.11	193.61	0.84	0.13	0.95	0.05	-0.11	42.62	0.84	0.13	0.96	0.03	-0.12	610.97	0.84	0.13	0.92	0.05	-0.08	0.85	0.84	0.13	0.98	0.03	-0.14	4282.17	0.84	0.13	0.99	0.02	-0.15	21138166904	0.92	0.07	0.95	0.04	-0.03	0.16	0.92
chr10:61980800:61980892:-@chr10:61975838:61976028:-@chr10:61970390:61970584:-	ENSMUSG00000020077	NA	Srgn	chr10	61970584	61980800	0.14	0.42	0.08	0.24	0.06	0.35	0.14	0.42	0.12	0.37	0.02	0.29	0.14	0.42	0.13	0.47	0.01	0.36	0.14	0.42	0.06	0.22	0.08	0.29	0.14	0.42	0.13	0.34	0.01	0.29	0.14	0.42	0.09	0.31	0.05	0.31	0.1	0.29	0.08	0.24	0.02	0.29	0.1
chr10:61990087:61990173:-@chr10:61980800:61980892:-@chr10:61970390:61970584:-	ENSMUSG00000020077	NA	Srgn	chr10	61970584	61990087	0.28	0.71	0.17	0.42	0.11	0.56	0.28	0.71	0.15	0.46	0.13	0.47	0.28	0.71	0.22	0.56	0.06	0.59	0.28	0.71	0.15	0.39	0.13	0.49	0.28	0.71	0.16	0.44	0.12	0.56	0.28	0.71	0.12	0.38	0.16	0.51	0.22	0.67	0.17	0.42	0.05	0.48	0.22
chr10:62028785:62028869:-@chr10:62025984:62026099:-@chr10:62021218:62022631:-	ENSMUSG00000036955	NM_028197	2510003E04Rik	chr10	62022631	62028785	0.98	0.04	0.99	0.04	-0.01	0.03	0.98	0.04	0.99	0.04	-0.01	0.04	0.98	0.04	0.99	0.03	-0.01	0.03	0.98	0.04	0.99	0.03	-0.01	0.04	0.98	0.04	0.96	0.08	0.02	0.08	0.98	0.04	0.97	0.06	0.01	0.05	0.99	0.04	0.99	0.04	0	0	0.99
chr10:62028785:62028869:-@chr10:62025984:62026256:-@chr10:62021218:62022631:-	ENSMUSG00000036955	NM_028197	2510003E04Rik	chr10	62022631	62028785	0.52	0.16	0.53	0.16	-0.01	0.15	0.52	0.16	0.54	0.22	-0.02	0.18	0.52	0.16	0.58	0.15	-0.06	0.28	0.52	0.16	0.51	0.15	0.01	0.15	0.52	0.16	0.51	0.18	0.01	0.16	0.52	0.16	0.51	0.16	0.01	0.15	0.57	0.2	0.53	0.16	0.04	0.21	0.57
chr10:62188516:62188847:-@chr10:62187011:62187180:-@chr10:62130569:62130721:-	ENSMUSG00000036923	NM_001033260	Stox1	chr10	62130721	62188516	0	0	0	0	0	0	0	0	0	0	0	0	0	0	0	0	0	0	0	0	0	0	0	0	0	0	0	0	0	0	0	0	0	0	0	0	0	0	0	0	0	0	0
chr10:62226188:62226271:-@chr10:62222842:62223027:-@chr10:62219231:62219422:-	ENSMUSG00000020074	NM_026201	Ccar1	chr10	62219422	62226188	0.92	0.08	0.97	0.05	-0.05	0.3	0.92	0.08	0.96	0.05	-0.04	0.17	0.92	0.08	0.99	0.02	-0.07	19.71	0.92	0.08	0.98	0.02	-0.06	1.62	0.92	0.08	0.99	0.03	-0.07	4.64	0.92	0.08	0.99	0.02	-0.07	2.48	0.98	0.03	0.97	0.05	0.01	0.08	0.98
chr10:62282221:62282371:-@chr10:62281687:62281782:-@chr10:62279132:62279221:-	ENSMUSG00000047146	NM_027384	Tet1	chr10	62279221	62282221	0	0	0	0	0	0	0.88	0.3	0.92	0.24	-0.04	0.23	0.88	0.3	0.92	0.23	-0.04	0.24	0.88	0.3	0.82	0.47	0.06	0.34	0	0	0	0	0	0	0	0	0	0	0	0	0	0	0	0	0	0	0.89
chr10:62451871:62451988:+@chr10:62453728:62453829:+@chr10:62455865:62455988:+	ENSMUSG00000020070	NM_027425	Rufy2	chr10	62451871	62455988	0.99	0.05	0.99	0.02	0	0.03	0.99	0.05	0.99	0.03	0	0.03	0.99	0.05	0.99	0.02	0	0.03	0.99	0.05	1	0.01	-0.01	0.02	0.99	0.05	0.99	0.03	0	0.03	0.99	0.05	0.99	0.04	0	0.05	0.98	0.05	0.99	0.02	-0.01	0.03	0.98
chr10:62457453:62457518:+@chr10:62458058:62458127:+@chr10:62460629:62460730:+	ENSMUSG00000020070	NM_027425	Rufy2	chr10	62457453	62460730	0.95	0.19	0.97	0.08	-0.02	0.09	0.95	0.19	0.96	0.12	-0.01	0.11	0.95	0.19	0.97	0.05	-0.02	0.1	0.95	0.19	0.97	0.06	-0.02	0.11	0.95	0.19	0.98	0.06	-0.03	0.1	0.95	0.19	0.96	0.1	-0.01	0.11	0.96	0.09	0.97	0.08	-0.01	0.09	0.96
chr10:62482141:62482275:-@chr10:62480789:62480973:-@chr10:62480272:62480358:-	ENSMUSG00000020069	NM_001079824	Hnrnph3	chr10	62480358	62482141	0.99	0.04	0.99	0.04	0	0.04	0.99	0.04	0.98	0.05	0.01	0.03	0.99	0.04	0.99	0.03	0	0	0.99	0.04	0.96	0.04	0.03	0.15	0.99	0.04	0.99	0.03	0	0	0.99	0.04	0.99	0.03	0	0.03	0.98	0.07	0.99	0.04	-0.01	0.05	0.98
chr10:62482141:62482275:-@chr10:62480834:62480973:-@chr10:62480272:62480358:-	ENSMUSG00000020069	NM_001079824	Hnrnph3	chr10	62480358	62482141	0.96	0.14	0.98	0.08	-0.02	0.08	0.96	0.14	0.97	0.09	-0.01	0.1	0.96	0.14	0.99	0.04	-0.03	0.08	0.96	0.14	0.94	0.08	0.02	0.15	0.96	0.14	0.98	0.05	-0.02	0.09	0.96	0.14	0.99	0.06	-0.03	0.08	0.97	0.07	0.98	0.08	-0.01	0.06	0.97
chr10:62482141:62482275:-@chr10:62481508:62481646:-@chr10:62480789:62480973:-	ENSMUSG00000020069	NM_001079824	Hnrnph3	chr10	62480973	62482141	0.84	0.16	0.8	0.11	0.04	0.19	0.84	0.16	0.86	0.1	-0.02	0.14	0.84	0.16	0.76	0.11	0.08	0.44	0.84	0.16	0.71	0.11	0.13	2.64	0.84	0.16	0.79	0.1	0.05	0.21	0.84	0.16	0.82	0.1	0.02	0.13	0.82	0.14	0.8	0.11	0.02	0.13	0.82
chr10:62482141:62482275:-@chr10:62481508:62481646:-@chr10:62480789:62480973:-			Hnrnph3				0.84	0.16	0.8	0.12	0.04	0.19	0.84	0.16	0.86	0.1	-0.02	0.13	0.84	0.16	0.75	0.12	0.09	0.56	0.84	0.16	0.71	0.11	0.13	2.59	0.84	0.16	0.79	0.11	0.05	0.23	0.84	0.16	0.82	0.1	0.02	0.13	0.82	0.14	0.8	0.12	0.02	0.14	0.82
chr10:62523461:62523663:+@chr10:62524045:62524214:+@chr10:62524306:62524449:+	NA	NA	NA	chr10	62523461	62524449	0	0	0	0	0	0	0	0	0	0	0	0	0	0	0	0	0	0	0	0	0	0	0	0	0	0	0	0	0	0	0	0	0	0	0	0	0	0	0	0	0	0	0
chr10:62761868:62761987:+@chr10:62766593:62766616:+@chr10:62769096:62769194:+	ENSMUSG00000020064	NM_026101,NM_030114	Herc4	chr10	62761868	62769194	0.09	0.22	0.12	0.18	-0.03	0.2	0.09	0.22	0.22	0.27	-0.13	0.71	0.09	0.22	0.07	0.16	0.02	0.16	0.09	0.22	0.05	0.09	0.04	0.15	0.09	0.22	0.12	0.19	-0.03	0.25	0.09	0.22	0.11	0.18	-0.02	0.25	0.15	0.17	0.12	0.18	0.03	0.21	0.15
chr10:62794493:62794645:-@chr10:62789408:62789532:-@chr10:62788787:62788934:-	ENSMUSG00000020063	NM_019812,NM_001159590	Sirt1	chr10	62788934	62794493	0.08	0.23	0.04	0.12	0.04	0.2	0.08	0.23	0.09	0.24	-0.01	0.17	0.08	0.23	0.07	0.13	0.01	0.17	0.08	0.23	0.25	0.27	-0.17	1.13	0.08	0.23	0.1	0.19	-0.02	0.2	0.08	0.23	0.06	0.16	0.02	0.19	0.04	0.13	0.04	0.12	0	0.09	0.04
chr10:62801313:62801783:-@chr10:62799728:62799844:-@chr10:62798384:62798625:-	ENSMUSG00000020063	NM_019812,NM_001159590	Sirt1	chr10	62798625	62801313	0.88	0.2	0.98	0.08	-0.1	0.54	0.88	0.2	0.95	0.11	-0.07	0.3	0.88	0.2	0.95	0.07	-0.07	0.25	0.88	0.2	0.9	0.09	-0.02	0.15	0.88	0.2	0.87	0.15	0.01	0.18	0.88	0.2	0.82	0.18	0.06	0.27	0.94	0.15	0.98	0.08	-0.04	0.12	0.94
chr10:63552859:63553025:-@chr10:63550596:63552130:-@chr10:63391245:63393015:-	NA	NA	NA	chr10	63393015	63552859	0	0	0	0	0	0	0	0	0	0	0	0	0	0	0	0	0	0	0	0	0	0	0	0	0	0	0	0	0	0	0	0	0	0	0	0	0	0	0	0	0	0	0
chr10:6388336:6389995:-@chr10:6386256:6386452:-@chr10:6379239:6383140:-	ENSMUSG00000040624	NM_001033253,NM_001159942	Plekhg1	chr10	6383140	6388336	0.02	0.08	0.07	0.2	-0.05	0.14	0.02	0.08	0.06	0.16	-0.04	0.12	0.02	0.08	0.04	0.16	-0.02	0.08	0.02	0.08	0.2	0.38	-0.18	1	0.02	0.08	0.09	0.34	-0.07	0.19	0.02	0.08	0.07	0.22	-0.05	0.13	0.13	0.22	0.07	0.2	0.06	0.35	0.13
chr10:66477650:66477795:-@chr10:66476836:66476912:-@chr10:66474256:66476534:-	ENSMUSG00000019873	NM_178606	Reep3	chr10	66476534	66477650	0.01	0.02	0.02	0.02	-0.01	0.06	0.01	0.02	0.01	0.02	0	0	0.01	0.02	0	0.01	0.01	0	0.01	0.02	0.01	0.02	0	0	0.01	0.02	0.01	0.01	0	0	0.01	0.02	0.02	0.03	-0.01	0.13	0	0.01	0.02	0.02	-0.02	0.34	0
chr10:66738318:66738402:-@chr10:66734148:66734194:-@chr10:66732854:66732894:-	ENSMUSG00000075000	NM_001036293	Nrbf2	chr10	66732894	66738318	0	0	0	0	0	0	0	0	0	0	0	0	0	0	0	0	0	0	0	0	0	0	0	0	0	0	0	0	0	0	0	0	0	0	0	0	0	0	0	0	0	0	0
chr10:67648774:67649004:-@chr10:67601394:67601529:-@chr10:67597742:67597854:-	ENSMUSG00000019947	NM_023598	Arid5b	chr10	67597854	67648774	0.01	0.05	0.01	0.02	0	0.03	0.01	0.05	0.02	0.06	-0.01	0.04	0.01	0.05	0.01	0.03	0	0.04	0.01	0.05	0.01	0.03	0	0.03	0.01	0.05	0.01	0.03	0	0.03	0.01	0.05	0.01	0.02	0	0.02	0.01	0.03	0.01	0.02	0	0	0.01
chr10:68203667:68203745:+@chr10:68204498:68204579:+@chr10:68211124:68211237:+	ENSMUSG00000060044	NM_177794	Tmem26	chr10	68203667	68211237	0	0	0	0	0	0	0	0	0	0	0	0	0	0	0	0	0	0	0	0	0	0	0	0	0	0	0	0	0	0	0	0	0	0	0	0	0	0	0	0	0	0	0
chr10:68678050:68678100:+@chr10:68682195:68682287:+@chr10:68711519:68711720:+	ENSMUSG00000019944	NM_001081347	Rhobtb1	chr10	68678050	68711720	0.03	0.11	0.11	0.2	-0.08	0.28	0.03	0.11	0.09	0.24	-0.06	0.16	0.03	0.11	0.06	0.15	-0.03	0.11	0.03	0.11	0.03	0.09	0	0.07	0.03	0.11	0.06	0.18	-0.03	0.12	0.03	0.11	0.07	0.22	-0.04	0.13	0.05	0.14	0.11	0.2	-0.06	0.25	0.05
chr10:68712373:68712476:+@chr10:68723935:68723993:+@chr10:68728935:68729120:+	ENSMUSG00000019944	NM_001081347	Rhobtb1	chr10	68712373	68729120	0.4	0.21	0.12	0.17	0.28	929.76	0.4	0.21	0.21	0.25	0.19	1.84	0.4	0.21	0.17	0.16	0.23	21.31	0.4	0.21	0.21	0.15	0.19	4.2	0.4	0.21	0.1	0.19	0.3	297.14	0.4	0.21	0.11	0.24	0.29	32.28	0.31	0.22	0.12	0.17	0.19	4.8	0.31
chr10:68712373:68712476:+@chr10:68728935:68729120:+@chr10:68732651:68733621:+	ENSMUSG00000019944	NM_001081347	Rhobtb1	chr10	68712373	68733621	0.97	0.09	0.97	0.07	0	0.06	0.97	0.09	0.95	0.12	0.02	0.14	0.97	0.09	0.98	0.08	-0.01	0.06	0.97	0.09	0.98	0.05	-0.01	0.05	0.97	0.09	0.97	0.1	0	0.06	0.97	0.09	0.93	0.19	0.04	0.14	0.98	0.05	0.97	0.07	0.01	0.05	0.98
chr10:68748435:68748523:+@chr10:68751698:68751803:+@chr10:68752268:68754532:+	ENSMUSG00000019944	NM_001081347	Rhobtb1	chr10	68748435	68754532	0.97	0.11	0.98	0.06	-0.01	0.06	0.97	0.11	0.93	0.17	0.04	0.16	0.97	0.11	0.97	0.07	0	0.07	0.97	0.11	0.99	0.03	-0.02	0.05	0.97	0.11	0.97	0.12	0	0.07	0.97	0.11	0.98	0.09	-0.01	0.05	0.99	0.05	0.98	0.06	0.01	0.04	0.99
chr10:68815584:68815660:-@chr10:68814340:68814430:-@chr10:68812844:68812906:-	ENSMUSG00000019942	NM_007659	Cdk1	chr10	68812906	68815584	0	0	0	0	0	0	0	0	0	0	0	0	0	0	0	0	0	0	0	0	0	0	0	0	0	0	0	0	0	0	0	0	0	0	0	0	0	0	0	0	0	0	0
chr10:69366946:69367018:+@chr10:69367196:69367258:+@chr10:69383186:69383239:+	ENSMUSG00000069601	NM_170730,NM_170688,NM_170728,NM_170729,NM_170690,NM_146005,NM_170689	Ank3	chr10	69366946	69383239	0	0	0	0	0	0	0	0	0	0	0	0	0	0	0	0	0	0	0	0	0	0	0	0	0	0	0	0	0	0	0	0	0	0	0	0	0	0	0	0	0	0	0
chr10:69366946:69367018:+@chr10:69367196:69367258:+@chr10:69390443:69390566:+	ENSMUSG00000069601	NM_170730,NM_170688,NM_170728,NM_170729,NM_170690,NM_146005,NM_170689	Ank3	chr10	69366946	69390566	0	0	0	0	0	0	0	0	0	0	0	0	0	0	0	0	0	0	0	0	0	0	0	0	0	0	0	0	0	0	0	0	0	0	0	0	0	0	0	0	0	0	0
chr10:69366946:69367018:+@chr10:69383186:69383239:+@chr10:69390443:69390566:+	ENSMUSG00000069601	NM_170730,NM_170688,NM_170728,NM_170729,NM_170690,NM_146005,NM_170689	Ank3	chr10	69366946	69390566	0	0	0	0	0	0	0	0	0	0	0	0	0	0	0	0	0	0	0	0	0	0	0	0	0	0	0	0	0	0	0	0	0	0	0	0	0	0	0	0	0	0	0
chr10:69367196:69367258:+@chr10:69383186:69383239:+@chr10:69390443:69390566:+	ENSMUSG00000069601	NM_170730,NM_170688,NM_170728,NM_170729,NM_170690,NM_146005,NM_170689	Ank3	chr10	69367196	69390566	0	0	0	0	0	0	0	0	0	0	0	0	0	0	0	0	0	0	0	0	0	0	0	0	0	0	0	0	0	0	0	0	0	0	0	0	0	0	0	0	0	0	0
chr10:69413700:69413806:+@chr10:69416188:69416220:+@chr10:69418674:69418898:+	ENSMUSG00000069601	NM_009670,NM_170687,NM_170730,NM_170688,NM_170728,NM_170729,NM_170690,NM_146005,NM_170689	Ank3	chr10	69413700	69418898	0	0	0	0	0	0	0	0	0	0	0	0	0	0	0	0	0	0	0	0	0	0	0	0	0	0	0	0	0	0	0	0	0	0	0	0	0	0	0	0	0	0	0
chr10:70088483:70088554:-@chr10:70072413:70072504:-@chr10:70070235:70070348:-	ENSMUSG00000037747	NA	Phyhipl	chr10	70070348	70088483	0	0	0	0	0	0	0	0	0	0	0	0	0	0	0	0	0	0	0	0	0	0	0	0	0	0	0	0	0	0	0	0	0	0	0	0	0	0	0	0	0	0	0
chr10:70088483:70088554:-@chr10:70076880:70076993:-@chr10:70070235:70070348:-	ENSMUSG00000037747	NA	Phyhipl	chr10	70070348	70088483	0	0	0	0	0	0	0	0	0	0	0	0	0	0	0	0	0	0	0	0	0	0	0	0	0	0	0	0	0	0	0	0	0	0	0	0	0	0	0	0	0	0	0
chr10:70118641:70118711:-@chr10:70089005:70089140:-@chr10:70088483:70088554:-	ENSMUSG00000037747	NA	Phyhipl	chr10	70088554	70118641	0	0	0	0	0	0	0	0	0	0	0	0	0	0	0	0	0	0	0	0	0	0	0	0	0	0	0	0	0	0	0	0	0	0	0	0	0	0	0	0	0	0	0
chr10:70393339:70393438:-@chr10:70390463:70390542:-@chr10:70387848:70388126:-	ENSMUSG00000014329	NM_031397	Bicc1	chr10	70388126	70393339	0	0	0	0	0	0	0	0	0	0	0	0	0	0	0	0	0	0	0	0	0	0	0	0	0	0	0	0	0	0	0	0	0	0	0	0	0	0	0	0	0	0	0
chr10:70644751:70644800:-@chr10:70641558:70641635:-@chr10:70640607:70640733:-	NA	NA	NA	chr10	70640733	70644751	0	0	0	0	0	0	0	0	0	0	0	0	0	0	0	0	0	0	0	0	0	0	0	0	0	0	0	0	0	0	0	0	0	0	0	0	0	0	0	0	0	0	0
chr10:7309598:7310411:+@chr10:7323972:7324181:+@chr10:7328342:7328437:+	NA	NA	NA	chr10	7309598	7328437	0	0	0	0	0	0	0	0	0	0	0	0	0	0	0	0	0	0	0	0	0	0	0	0	0	0	0	0	0	0	0	0	0	0	0	0	0.6	0.71	0.77	0.6	-0.17	0.7	0.6
chr10:7318505:7318646:+@chr10:7322627:7322752:+@chr10:7323972:7324181:+	ENSMUSG00000019796	NM_172784	Lrp11	chr10	7318505	7324181	0	0	0	0	0	0	0	0	0	0	0	0	0	0	0	0	0	0	0	0	0	0	0	0	0	0	0	0	0	0	0	0	0	0	0	0	0	0	0	0	0	0	0
chr10:73409776:73409894:+@chr10:73513841:73513855:+@chr10:73514346:73514411:+	ENSMUSG00000052613	NM_001142738,NM_001142741,NM_001142740,NM_001142747,NM_023115,NM_001142736,NM_001142739,NM_001142737,NM_001142743,NM_001142748,NM_001142742,NM_001142746,NM_001142760	Pcdh15	chr10	73409776	73514411	0	0	0	0	0	0	0	0	0	0	0	0	0	0	0	0	0	0	0	0	0	0	0	0	0	0	0	0	0	0	0	0	0	0	0	0	0	0	0	0	0	0	0
chr10:73409776:73409894:+@chr10:73514346:73514411:+@chr10:73633197:73633357:+	ENSMUSG00000052613	NM_001142738,NM_001142741,NM_001142740,NM_001142747,NM_023115,NM_001142736,NM_001142739,NM_001142737,NM_001142743,NM_001142748,NM_001142742,NM_001142746,NM_001142760	Pcdh15	chr10	73409776	73633357	0	0	0	0	0	0	0	0	0	0	0	0	0	0	0	0	0	0	0	0	0	0	0	0	0	0	0	0	0	0	0	0	0	0	0	0	0	0	0	0	0	0	0
chr10:7359843:7359928:-@chr10:7358666:7358793:-@chr10:7357807:7358023:-	ENSMUSG00000019795	NM_008786	Pcmt1	chr10	7358023	7359843	0.01	0.02	0	0.01	0.01	0	0.01	0.02	0	0.01	0.01	0	0.01	0.02	0.01	0.02	0	0	0.01	0.02	0	0.01	0.01	0	0.01	0.02	0.01	0.02	0	0.04	0.01	0.02	0.01	0.02	0	0	0.01	0.02	0	0.01	0.01	0	0.01
chr10:73673112:73673231:+@chr10:73685105:73685215:+@chr10:73692955:73693125:+	ENSMUSG00000052613	NM_001142738,NM_001142741,NM_001142740,NM_001142747,NM_023115,NM_001142736,NM_001142739,NM_001142737,NM_001142743,NM_001142748,NM_001142742,NM_001142746,NM_001142760	Pcdh15	chr10	73673112	73693125	0	0	0	0	0	0	0	0	0	0	0	0	0	0	0	0	0	0	0	0	0	0	0	0	0	0	0	0	0	0	0	0	0	0	0	0	0	0	0	0	0	0	0
chr10:7368849:7368953:-@chr10:7368265:7368458:-@chr10:7367388:7367419:-	ENSMUSG00000019795	NM_008786	Pcmt1	chr10	7367419	7368849	0.5	0.03	0.51	0.03	-0.01	0.07	0.5	0.03	0.5	0.02	0	0.04	0.5	0.03	0.51	0.03	-0.01	0.07	0.5	0.03	0.51	0.03	-0.01	0.04	0.5	0.03	0.5	0.05	0	0.09	0.5	0.03	0.5	0.02	0	0.03	0.5	0.02	0.51	0.03	-0.01	0.13	0.5
chr10:73753712:73753820:+@chr10:73765839:73765951:+@chr10:74106109:74107472:+	ENSMUSG00000052613	NM_001142743,NM_001142748,NM_001142742,NM_001142746,NM_001142760	Pcdh15	chr10	73753712	74107472	0	0	0	0	0	0	0	0	0	0	0	0	0	0	0	0	0	0	0	0	0	0	0	0	0	0	0	0	0	0	0	0	0	0	0	0	0	0	0	0	0	0	0
chr10:73765839:73765951:+@chr10:73779708:73779914:+@chr10:74106109:74107472:+	ENSMUSG00000052613	NM_001142743,NM_001142748,NM_001142742,NM_001142746,NM_001142760	Pcdh15	chr10	73765839	74107472	0	0	0	0	0	0	0	0	0	0	0	0	0	0	0	0	0	0	0	0	0	0	0	0	0	0	0	0	0	0	0	0	0	0	0	0	0	0	0	0	0	0	0
chr10:73779708:73779914:+@chr10:73784183:73784203:+@chr10:73787103:73787237:+	ENSMUSG00000052613	NM_001142738,NM_001142741,NM_001142740,NM_001142747,NM_023115,NM_001142736,NM_001142739,NM_001142737,NM_001142743,NM_001142748,NM_001142742,NM_001142746,NM_001142760	Pcdh15	chr10	73779708	73787237	0	0	0	0	0	0	0	0	0	0	0	0	0	0	0	0	0	0	0	0	0	0	0	0	0	0	0	0	0	0	0	0	0	0	0	0	0	0	0	0	0	0	0
chr10:73805248:73805441:+@chr10:73818603:73818735:+@chr10:73848612:73848705:+	ENSMUSG00000052613	NM_001142738,NM_001142741,NM_001142740,NM_001142747,NM_023115,NM_001142736,NM_001142739,NM_001142737,NM_001142743,NM_001142748,NM_001142742,NM_001142746,NM_001142760	Pcdh15	chr10	73805248	73848705	0	0	0	0	0	0	0	0	0	0	0	0	0	0	0	0	0	0	0	0	0	0	0	0	0	0	0	0	0	0	0	0	0	0	0	0	0	0	0	0	0	0	0
chr10:73818603:73818735:+@chr10:73842078:73842157:+@chr10:73848612:73848705:+	ENSMUSG00000052613	NM_001142738,NM_001142741,NM_001142740,NM_001142747,NM_023115,NM_001142736,NM_001142739,NM_001142737,NM_001142743,NM_001142748,NM_001142742,NM_001142746,NM_001142760	Pcdh15	chr10	73818603	73848705	0	0	0	0	0	0	0	0	0	0	0	0	0	0	0	0	0	0	0	0	0	0	0	0	0	0	0	0	0	0	0	0	0	0	0	0	0	0	0	0	0	0	0
chr10:74086950:74087168:+@chr10:74088892:74088900:+@chr10:74089432:74089587:+	ENSMUSG00000052613	NM_001142738,NM_001142741,NM_001142740,NM_001142747,NM_023115,NM_001142736,NM_001142739,NM_001142737,NM_001142743,NM_001142748,NM_001142742,NM_001142746,NM_001142760	Pcdh15	chr10	74086950	74089587	0	0	0	0	0	0	0	0	0	0	0	0	0	0	0	0	0	0	0	0	0	0	0	0	0	0	0	0	0	0	0	0	0	0	0	0	0	0	0	0	0	0	0
chr10:74089432:74089587:+@chr10:74091673:74091678:+@chr10:74093256:74097510:+	ENSMUSG00000052613	NM_001142738,NM_001142741,NM_001142740,NM_001142747,NM_023115,NM_001142736,NM_001142739,NM_001142737,NM_001142743,NM_001142748,NM_001142742,NM_001142746,NM_001142760	Pcdh15	chr10	74089432	74097510	0	0	0	0	0	0	0	0	0	0	0	0	0	0	0	0	0	0	0	0	0	0	0	0	0	0	0	0	0	0	0	0	0	0	0	0	0	0	0	0	0	0	0
chr10:74089432:74089587:+@chr10:74091673:74091678:+@chr10:74104088:74104158:+	ENSMUSG00000052613	NM_001142743,NM_001142748,NM_001142742,NM_001142746,NM_001142760	Pcdh15	chr10	74089432	74104158	0	0	0	0	0	0	0	0	0	0	0	0	0	0	0	0	0	0	0	0	0	0	0	0	0	0	0	0	0	0	0	0	0	0	0	0	0	0	0	0	0	0	0
chr10:74089432:74089587:+@chr10:74091673:74091678:+@chr10:74105027:74105135:+	ENSMUSG00000052613	NM_001142743,NM_001142748,NM_001142742,NM_001142746,NM_001142760	Pcdh15	chr10	74089432	74105135	0	0	0	0	0	0	0	0	0	0	0	0	0	0	0	0	0	0	0	0	0	0	0	0	0	0	0	0	0	0	0	0	0	0	0	0	0	0	0	0	0	0	0
chr10:74089432:74089587:+@chr10:74094462:74094467:+@chr10:74105027:74105135:+	ENSMUSG00000052613	NM_001142743,NM_001142748,NM_001142742,NM_001142746,NM_001142760	Pcdh15	chr10	74089432	74105135	0	0	0	0	0	0	0	0	0	0	0	0	0	0	0	0	0	0	0	0	0	0	0	0	0	0	0	0	0	0	0	0	0	0	0	0	0	0	0	0	0	0	0
chr10:74089432:74089587:+@chr10:74104082:74104158:+@chr10:74105027:74105135:+	ENSMUSG00000052613	NM_001142743,NM_001142748,NM_001142742,NM_001142746,NM_001142760	Pcdh15	chr10	74089432	74105135	0	0	0	0	0	0	0	0	0	0	0	0	0	0	0	0	0	0	0	0	0	0	0	0	0	0	0	0	0	0	0	0	0	0	0	0	0	0	0	0	0	0	0
chr10:74089432:74089587:+@chr10:74104088:74104158:+@chr10:74105027:74105135:+	ENSMUSG00000052613	NM_001142743,NM_001142748,NM_001142742,NM_001142746,NM_001142760	Pcdh15	chr10	74089432	74105135	0	0	0	0	0	0	0	0	0	0	0	0	0	0	0	0	0	0	0	0	0	0	0	0	0	0	0	0	0	0	0	0	0	0	0	0	0	0	0	0	0	0	0
chr10:74091673:74091678:+@chr10:74104088:74104158:+@chr10:74105027:74105135:+	ENSMUSG00000052613	NM_001142743,NM_001142748,NM_001142742,NM_001142746,NM_001142760	Pcdh15	chr10	74091673	74105135	0	0	0	0	0	0	0	0	0	0	0	0	0	0	0	0	0	0	0	0	0	0	0	0	0	0	0	0	0	0	0	0	0	0	0	0	0	0	0	0	0	0	0
chr10:74429976:74430127:+@chr10:74441536:74441601:+@chr10:74453679:74454885:+	ENSMUSG00000040009	NM_010311	Gnaz	chr10	74429976	74454885	0.65	0.75	0.83	0.51	-0.18	0.8	0.65	0.75	0.77	0.64	-0.12	0.72	0	0	0	0	0	0	0.65	0.75	0.67	0.66	-0.02	0.83	0	0	0	0	0	0	0	0	0	0	0	0	0.85	0.4	0.83	0.51	0.02	0.32	0.85
chr10:74507216:74507281:+@chr10:74508777:74508878:+@chr10:74511194:74511258:+	ENSMUSG00000020175	NM_029781	Rab36	chr10	74507216	74511258	0	0	0	0	0	0	0	0	0	0	0	0	0	0	0	0	0	0	0	0	0	0	0	0	0	0	0	0	0	0	0	0	0	0	0	0	0	0	0	0	0	0	0
chr10:7461206:7461363:+@chr10:7463354:7463534:+@chr10:7468574:7468695:+	ENSMUSG00000019794	NM_011835	Katna1	chr10	7461206	7468695	1	0.02	1	0.01	0	0	1	0.02	0.99	0.02	0.01	0	1	0.02	1	0.02	0	0	1	0.02	1	0.01	0	0	1	0.02	0.99	0.02	0.01	0	1	0.02	1	0.01	0	0	0.99	0.03	1	0.01	-0.01	0	0.99
chr10:7480533:7480667:+@chr10:7481041:7481167:+@chr10:7482588:7482948:+	ENSMUSG00000019794	NM_011835	Katna1	chr10	7480533	7482948	0.99	0.03	0.99	0.03	0	0	0.99	0.03	0.99	0.02	0	0	0.99	0.03	0.99	0.02	0	0	0.99	0.03	0.99	0.02	0	0	0.99	0.03	0.99	0.02	0	0	0.99	0.03	1	0.02	-0.01	0	0.99	0.04	0.99	0.03	0	0.03	0.99
chr10:74972777:74972868:-@chr10:74972337:74972449:-@chr10:74883410:74883541:-	ENSMUSG00000033416	NM_175133	1110038D17Rik	chr10	74883541	74972777	0	0	0	0	0	0	0	0	0	0	0	0	0	0	0	0	0	0	0	0	0	0	0	0	0	0	0	0	0	0	0	0	0	0	0	0	0	0	0	0	0	0	0
chr10:74972777:74972868:-@chr10:74972337:74972578:-@chr10:74883410:74883541:-	ENSMUSG00000033416	NM_175133	1110038D17Rik	chr10	74883541	74972777	0.88	0.37	0.96	0.14	-0.08	0.2	0.88	0.37	0.96	0.1	-0.08	0.21	0.88	0.37	0.94	0.15	-0.06	0.26	0.88	0.37	0.95	0.14	-0.07	0.27	0.88	0.37	0.94	0.18	-0.06	0.27	0.88	0.37	0.97	0.11	-0.09	0.24	0.89	0.33	0.96	0.14	-0.07	0.19	0.89
chr10:75036356:75036493:+@chr10:75036689:75036796:+@chr10:75036974:75037141:+	ENSMUSG00000006345,ENSMUSG00000092155	NM_008116	Ggt1,Gm17269	chr10	75036356	75037141	0	0	0	0	0	0	0	0	0	0	0	0	0	0	0	0	0	0	0	0	0	0	0	0	0	0	0	0	0	0	0	0	0	0	0	0	0	0	0	0	0	0	0
chr10:75071496:75071632:+@chr10:75071944:75072137:+@chr10:75072590:75072696:+	ENSMUSG00000006344	NM_011820	Ggt5	chr10	75071496	75072696	0	0	0	0	0	0	0	0	0	0	0	0	0	0	0	0	0	0	0	0	0	0	0	0	0	0	0	0	0	0	0	0	0	0	0	0	0	0	0	0	0	0	0
chr10:75072590:75072696:+@chr10:75072858:75072976:+@chr10:75073173:75073283:+	ENSMUSG00000006344	NM_011820	Ggt5	chr10	75072590	75073283	0	0	0	0	0	0	0	0	0	0	0	0	0	0	0	0	0	0	0	0	0	0	0	0	0	0	0	0	0	0	0	0	0	0	0	0	0	0	0	0	0	0	0
chr10:75072590:75072696:+@chr10:75072864:75072976:+@chr10:75073173:75073283:+	ENSMUSG00000006344	NM_011820	Ggt5	chr10	75072590	75073283	0	0	0	0	0	0	0	0	0	0	0	0	0	0	0	0	0	0	0	0	0	0	0	0	0	0	0	0	0	0	0	0	0	0	0	0	0	0	0	0	0	0	0
chr10:75238616:75238792:-@chr10:75238235:75238242:-@chr10:75236867:75237755:-	ENSMUSG00000001665,ENSMUSG00000092360	NM_133994	Gstt3,RP23-333M15.8	chr10	75237755	75238616	0.01	0.02	0	0.01	0.01	0	0.01	0.02	0.01	0.02	0	0	0.01	0.02	0	0.01	0.01	0	0.01	0.02	0	0.01	0.01	0	0.01	0.02	0.01	0.02	0	0	0.01	0.02	0.01	0.03	0	0	0.01	0.02	0	0.01	0.01	0	0.01
chr10:75683743:75683907:-@chr10:75680059:75680234:-@chr10:75673143:75673272:-	ENSMUSG00000020230	NM_133182,NM_001077638	Prmt2	chr10	75673272	75683743	1	0.01	1	0.01	0	0	1	0.01	0.99	0.02	0.01	0	1	0.01	1	0.01	0	0	1	0.01	1	0.01	0	0	1	0.01	1	0.01	0	0	1	0.01	1	0.01	0	0	1	0.01	1	0.01	0	0	1
chr10:75683743:75683907:-@chr10:75680325:75680386:-@chr10:75680059:75680234:-	ENSMUSG00000020230	NM_133182,NM_001077638	Prmt2	chr10	75680234	75683743	0.01	0.03	0.01	0.02	0	0	0.01	0.03	0.01	0.04	0	0	0.01	0.03	0.01	0.02	0	0	0.01	0.03	0.01	0.02	0	0	0.01	0.03	0.01	0.03	0	0	0.01	0.03	0.01	0.03	0	0.03	0.01	0.03	0.01	0.02	0	0	0.01
chr10:75735278:75735448:-@chr10:75734121:75734150:-@chr10:75733141:75733202:-	ENSMUSG00000020231	NM_001081419	Dip2a	chr10	75733202	75735278	0.11	0.3	0.14	0.39	-0.03	0.33	0.11	0.3	0.1	0.32	0.01	0.22	0.11	0.3	0.08	0.23	0.03	0.2	0.11	0.3	0.27	0.65	-0.16	0.55	0.11	0.3	0.32	0.67	-0.21	0.71	0.11	0.3	0.18	0.49	-0.07	0.43	0.08	0.22	0.14	0.39	-0.06	0.25	0.08
chr10:75790447:75790518:-@chr10:75784235:75784351:-@chr10:75782212:75782331:-	ENSMUSG00000020231	NM_001081419	Dip2a	chr10	75782331	75790447	0.71	0.34	0.52	0.51	0.19	0.71	0.71	0.34	0.9	0.26	-0.19	1.55	0.71	0.34	0.88	0.41	-0.17	1.26	0.71	0.34	0.79	0.63	-0.08	0.53	0.71	0.34	0.5	0.59	0.21	0.82	0	0	0	0	0	0	0.81	0.29	0.52	0.51	0.29	2.51	0.81
chr10:75866503:75866619:-@chr10:75866369:75866389:-@chr10:75864077:75864280:-	ENSMUSG00000001151	NM_008787	Pcnt	chr10	75864280	75866503	0.86	0.41	0.94	0.21	-0.08	0.33	0.86	0.41	0.89	0.29	-0.03	0.26	0.86	0.41	0.95	0.2	-0.09	0.33	0.86	0.41	0.95	0.13	-0.09	0.27	0.86	0.41	0.93	0.18	-0.07	0.25	0.86	0.41	0.89	0.33	-0.03	0.34	0.94	0.15	0.94	0.21	0	0.17	0.94
chr10:75998989:75999110:+@chr10:76000314:76000408:+@chr10:76001097:76001193:+	ENSMUSG00000033105	NM_146006	Lss	chr10	75998989	76001193	0	0	0	0	0	0	0	0	0	0	0	0	0	0	0	0	0	0	0	0	0	0	0	0	0	0	0	0	0	0	0	0	0	0	0	0	0.15	0.44	0.22	0.56	-0.07	0.45	0.15
chr10:76040747:76040875:+@chr10:76042528:76042616:+@chr10:76042735:76042914:+	ENSMUSG00000001155	NM_080845	Ftcd	chr10	76040747	76042914	0	0	0	0	0	0	0	0	0	0	0	0	0	0	0	0	0	0	0	0	0	0	0	0	0	0	0	0	0	0	0	0	0	0	0	0	0	0	0	0	0	0	0
chr10:76233706:76233784:-@chr10:76233005:76233064:-@chr10:76230609:76230661:-	ENSMUSG00000001120	NM_021568	Pcbp3	chr10	76230661	76233706	0.5	0.02	0.5	0.05	0	0.03	0.5	0.02	0.51	0.01	-0.01	0	0.5	0.02	0.5	0.01	0	0	0.5	0.02	0.5	0.04	0	0.07	0.5	0.02	0.51	0.02	-0.01	0.03	0.5	0.02	0.5	0.03	0	0	0.5	0.04	0.5	0.05	0	0	0.5
chr10:76244577:76244618:-@chr10:76233005:76233064:-@chr10:76230609:76230661:-	ENSMUSG00000001120	NM_021568	Pcbp3	chr10	76230661	76244577	0	0	0	0	0	0	0	0	0	0	0	0	0	0	0	0	0	0	0	0	0	0	0	0	0	0	0	0	0	0	0	0	0	0	0	0	0	0	0	0	0	0	0
chr10:76244577:76244618:-@chr10:76233706:76233781:-@chr10:76230609:76230661:-	ENSMUSG00000001120	NM_021568	Pcbp3	chr10	76230661	76244577	0	0	0	0	0	0	0	0	0	0	0	0	0	0	0	0	0	0	0	0	0	0	0	0	0	0	0	0	0	0	0	0	0	0	0	0	0	0	0	0	0	0	0
chr10:76244577:76244618:-@chr10:76233706:76233781:-@chr10:76233005:76233064:-	ENSMUSG00000001120	NM_021568	Pcbp3	chr10	76233064	76244577	0	0	0	0	0	0	0	0	0	0	0	0	0	0	0	0	0	0	0	0	0	0	0	0	0	0	0	0	0	0	0	0	0	0	0	0	0.49	0.04	0.5	0.04	-0.01	0.24	0.49
chr10:76244577:76244618:-@chr10:76233706:76233784:-@chr10:76230609:76230661:-	ENSMUSG00000001120	NM_021568	Pcbp3	chr10	76230661	76244577	0	0	0	0	0	0	0	0	0	0	0	0	0	0	0	0	0	0	0	0	0	0	0	0	0	0	0	0	0	0	0	0	0	0	0	0	0	0	0	0	0	0	0
chr10:76244577:76244618:-@chr10:76233706:76233784:-@chr10:76233005:76233064:-	ENSMUSG00000001120	NM_021568	Pcbp3	chr10	76233064	76244577	0.5	0.04	0.5	0.03	0	0.05	0.5	0.04	0.5	0.02	0	0.09	0.5	0.04	0.5	0.02	0	0	0.5	0.04	0.51	0.03	-0.01	0.08	0.5	0.04	0.5	0.01	0	0.04	0.5	0.04	0.51	0.06	-0.01	0.05	0.49	0.02	0.5	0.03	-0.01	0.06	0.49
chr10:7675599:7675921:-@chr10:7652866:7653006:-@chr10:7644483:7644670:-	ENSMUSG00000015755	NM_138667	Tab2	chr10	7644670	7675599	0.95	0.15	0.63	0.76	0.32	1.05	0.95	0.15	0.32	0.79	0.63	9.75	0.95	0.15	0.58	0.71	0.37	2.52	0.95	0.15	0.46	0.65	0.49	52.83	0.95	0.15	0.29	0.73	0.66	47.45	0.95	0.15	0.28	0.71	0.67	378.54	0.23	0.67	0.63	0.76	-0.4	1.97	0.23
chr10:76788611:76788685:-@chr10:76788364:76788436:-@chr10:76784394:76785328:-	ENSMUSG00000020262	NM_001024837,NM_130895,NR_004429,NR_021486	Adarb1	chr10	76785328	76788611	0.17	0.44	0.04	0.15	0.13	0.37	0.17	0.44	0.12	0.28	0.05	0.31	0.17	0.44	0.09	0.27	0.08	0.31	0.17	0.44	0.08	0.22	0.09	0.32	0.17	0.44	0.04	0.13	0.13	0.43	0.17	0.44	0.08	0.21	0.09	0.34	0.11	0.3	0.04	0.15	0.07	0.2	0.11
chr10:76880840:76881018:-@chr10:76850004:76850083:-@chr10:76822312:76822480:-	NA	NA	NA	chr10	76822480	76880840	0.14	0.45	0.05	0.14	0.09	0.32	0.14	0.45	0.06	0.21	0.08	0.26	0.14	0.45	0.06	0.14	0.08	0.23	0.14	0.45	0.07	0.21	0.07	0.3	0.14	0.45	0.04	0.11	0.1	0.3	0.14	0.45	0.03	0.09	0.11	0.28	0.38	0.77	0.05	0.14	0.33	1.06	0.38
chr10:76993093:76993204:+@chr10:77004711:77004771:+@chr10:77008758:77008938:+	ENSMUSG00000000290	NM_008404	Itgb2	chr10	76993093	77008938	0	0	0	0	0	0	0	0	0	0	0	0	0	0	0	0	0	0	0	0	0	0	0	0	0	0	0	0	0	0	0	0	0	0	0	0	0.4	0.89	0.33	0.7	0.07	0.72	0.4
chr10:77004711:77004771:+@chr10:77005143:77005231:+@chr10:77008758:77008938:+	ENSMUSG00000000290	NM_008404	Itgb2	chr10	77004711	77008938	0	0	0	0	0	0	0	0	0	0	0	0	0	0	0	0	0	0	0	0	0	0	0	0	0	0	0	0	0	0	0	0	0	0	0	0	0.87	0.39	0.95	0.12	-0.08	0.21	0.87
chr10:77004711:77004771:+@chr10:77005143:77005291:+@chr10:77008758:77008938:+	ENSMUSG00000000290	NM_008404	Itgb2	chr10	77004711	77008938	0	0	0	0	0	0	0	0	0	0	0	0	0	0	0	0	0	0	0	0	0	0	0	0	0	0	0	0	0	0	0	0	0	0	0	0	0.34	0.91	0.26	0.58	0.08	0.63	0.34
chr10:77020135:77020275:+@chr10:77020697:77020884:+@chr10:77022895:77023117:+	ENSMUSG00000000290	NM_008404	Itgb2	chr10	77020135	77023117	0.94	0.2	0.99	0.05	-0.05	0.11	0.94	0.2	0.99	0.05	-0.05	0.1	0.94	0.2	0.92	0.23	0.02	0.13	0.94	0.2	0.79	0.42	0.15	0.65	0.94	0.2	0.99	0.02	-0.05	0.12	0.94	0.2	0.99	0.02	-0.05	0.11	0.95	0.15	0.99	0.05	-0.04	0.1	0.95
chr10:77020697:77020884:+@chr10:77022224:77022468:+@chr10:77022895:77023117:+	ENSMUSG00000000290	NM_008404	Itgb2	chr10	77020697	77023117	0.98	0.07	0.99	0.02	-0.01	0.04	0.98	0.07	1	0.01	-0.02	0.05	0.98	0.07	0.97	0.09	0.01	0.07	0.98	0.07	0.97	0.1	0.01	0.07	0.98	0.07	1	0.01	-0.02	0.06	0.98	0.07	1	0.01	-0.02	0.05	0.98	0.07	0.99	0.02	-0.01	0.04	0.98
chr10:77044512:77044672:+@chr10:77049070:77049149:+@chr10:77049996:77050048:+	ENSMUSG00000009291	NM_145925	Pttg1ip	chr10	77044512	77050048	0.09	0.23	0.02	0.07	0.07	0.22	0.09	0.23	0.05	0.18	0.04	0.18	0.09	0.23	0.03	0.09	0.06	0.18	0.09	0.23	0.02	0.06	0.07	0.2	0.09	0.23	0.03	0.09	0.06	0.17	0.09	0.23	0.05	0.18	0.04	0.18	0.05	0.16	0.02	0.07	0.03	0.11	0.05
chr10:77044512:77044672:+@chr10:77049125:77049149:+@chr10:77049996:77050048:+	ENSMUSG00000009291	NM_145925	Pttg1ip	chr10	77044512	77050048	0.09	0.27	0.03	0.08	0.06	0.17	0.09	0.27	0.04	0.14	0.05	0.17	0.09	0.27	0.02	0.06	0.07	0.19	0.09	0.27	0.02	0.06	0.07	0.19	0.09	0.27	0.03	0.09	0.06	0.18	0.09	0.27	0.04	0.12	0.05	0.19	0.07	0.18	0.03	0.08	0.04	0.14	0.07
chr10:77076725:77076796:+@chr10:77078672:77078779:+@chr10:77078893:77081076:+	ENSMUSG00000020265	NM_019929	Sumo3	chr10	77076725	77081076	0	0.02	0.02	0.02	-0.02	0.12	0	0.02	0.02	0.03	-0.02	0.09	0	0.02	0.03	0.03	-0.03	0.36	0	0.02	0.02	0.02	-0.02	0.08	0	0.02	0.01	0.02	-0.01	0	0	0.02	0	0.01	0	0	0.01	0.02	0.02	0.02	-0.01	0.07	0.01
chr10:77093594:77093639:+@chr10:77097405:77097530:+@chr10:77104205:77104323:+	ENSMUSG00000009293	NM_019803	Ube2g2	chr10	77093594	77104323	0.26	0.66	0.21	0.36	0.05	0.54	0.26	0.66	0.17	0.27	0.09	0.45	0.26	0.66	0.17	0.3	0.09	0.42	0.26	0.66	0.14	0.34	0.12	0.44	0.26	0.66	0.06	0.18	0.2	0.51	0.26	0.66	0.06	0.14	0.2	0.55	0.07	0.18	0.21	0.36	-0.14	0.61	0.07
chr10:77093594:77093639:+@chr10:77104205:77104323:+@chr10:77106214:77106354:+	ENSMUSG00000009293	NM_019803	Ube2g2	chr10	77093594	77106354	0.99	0.03	0.99	0.02	0	0	0.99	0.03	0.99	0.02	0	0	0.99	0.03	0.99	0.02	0	0	0.99	0.03	0.99	0.02	0	0	0.99	0.03	0.99	0.03	0	0	0.99	0.03	0.99	0.01	0	0	0.99	0.04	0.99	0.02	0	0	0.99
chr10:77394880:77395093:-@chr10:77393544:77393546:-@chr10:77393281:77393399:-	ENSMUSG00000009292	NM_138301	Trpm2	chr10	77393399	77394880	0	0	0	0	0	0	0	0	0	0	0	0	0	0	0	0	0	0	0	0	0	0	0	0	0	0	0	0	0	0	0	0	0	0	0	0	0	0	0	0	0	0	0
chr10:77444329:77444558:+@chr10:77445295:77445431:+@chr10:77445615:77445786:+	ENSMUSG00000020284	NM_026431	1810043G02Rik	chr10	77444329	77445786	0.03	0.08	0.01	0.03	0.02	0.04	0.03	0.08	0.02	0.08	0.01	0.05	0.03	0.08	0.02	0.04	0.01	0.05	0.03	0.08	0.04	0.07	-0.01	0.08	0.03	0.08	0.01	0.04	0.02	0.06	0.03	0.08	0.01	0.04	0.02	0.05	0.03	0.08	0.01	0.03	0.02	0.06	0.03
chr10:77446261:77446336:+@chr10:77446690:77446750:+@chr10:77447164:77448183:+	ENSMUSG00000020284	NM_026431	1810043G02Rik	chr10	77446261	77448183	0.02	0.05	0.01	0.04	0.01	0.04	0.02	0.05	0.03	0.1	-0.01	0.06	0.02	0.05	0.01	0.03	0.01	0.04	0.02	0.05	0.02	0.06	0	0.05	0.02	0.05	0.02	0.05	0	0.04	0.02	0.05	0.01	0.04	0.01	0.03	0.02	0.09	0.01	0.04	0.01	0.04	0.02
chr10:77499430:77499529:-@chr10:77497331:77497452:-@chr10:77497126:77497234:-	ENSMUSG00000000731	NM_009646	Aire	chr10	77497234	77499430	0	0	0	0	0	0	0	0	0	0	0	0	0	0	0	0	0	0	0	0	0	0	0	0	0	0	0	0	0	0	0	0	0	0	0	0	0	0	0	0	0	0	0
chr10:77499430:77499529:-@chr10:77497331:77498578:-@chr10:77497126:77497234:-	ENSMUSG00000000731	NM_009646	Aire	chr10	77497234	77499430	0	0	0	0	0	0	0	0	0	0	0	0	0	0	0	0	0	0	0	0	0	0	0	0	0	0	0	0	0	0	0	0	0	0	0	0	0	0	0	0	0	0	0
chr10:77499430:77499529:-@chr10:77498402:77498578:-@chr10:77497331:77497452:-	ENSMUSG00000000731	NM_009646	Aire	chr10	77497452	77499430	0	0	0	0	0	0	0	0	0	0	0	0	0	0	0	0	0	0	0	0	0	0	0	0	0	0	0	0	0	0	0	0	0	0	0	0	0	0	0	0	0	0	0
chr10:77502407:77502487:-@chr10:77502249:77502306:-@chr10:77500618:77500730:-	ENSMUSG00000000731	NM_009646	Aire	chr10	77500730	77502407	0	0	0	0	0	0	0	0	0	0	0	0	0	0	0	0	0	0	0	0	0	0	0	0	0	0	0	0	0	0	0	0	0	0	0	0	0	0	0	0	0	0	0
chr10:77506134:77506325:-@chr10:77505962:77506014:-@chr10:77505647:77505821:-	ENSMUSG00000000731	NM_009646	Aire	chr10	77505821	77506134	0	0	0	0	0	0	0	0	0	0	0	0	0	0	0	0	0	0	0	0	0	0	0	0	0	0	0	0	0	0	0	0	0	0	0	0	0	0	0	0	0	0	0
chr10:77518080:77518461:+@chr10:77519157:77519495:+@chr10:77519590:77519665:+	ENSMUSG00000000730	NM_001081695,NM_019448	Dnmt3l	chr10	77518080	77519665	0	0	0	0	0	0	0	0	0	0	0	0	0	0	0	0	0	0	0	0	0	0	0	0	0	0	0	0	0	0	0	0	0	0	0	0	0	0	0	0	0	0	0
chr10:77518080:77518461:+@chr10:77519330:77519495:+@chr10:77519590:77519665:+	ENSMUSG00000000730	NM_001081695,NM_019448	Dnmt3l	chr10	77518080	77519665	0	0	0	0	0	0	0	0	0	0	0	0	0	0	0	0	0	0	0	0	0	0	0	0	0	0	0	0	0	0	0	0	0	0	0	0	0	0	0	0	0	0	0
chr10:77814958:77815187:-@chr10:77814372:77814456:-@chr10:77792021:77792081:-	ENSMUSG00000001211	NM_053014	Agpat3	chr10	77792081	77814958	0.72	0.52	0.8	0.31	-0.08	0.47	0.72	0.52	0.74	0.37	-0.02	0.44	0.72	0.52	0.9	0.21	-0.18	0.58	0.72	0.52	0.67	0.37	0.05	0.56	0.72	0.52	0.49	0.36	0.23	1.2	0.72	0.52	0.63	0.38	0.09	0.51	0.73	0.39	0.8	0.31	-0.07	0.38	0.73
chr10:77875565:77875788:-@chr10:77874149:77874231:-@chr10:77873711:77873768:-	ENSMUSG00000061032	NM_010925	Rrp1	chr10	77873768	77875565	0.98	0.05	0.99	0.03	-0.01	0.03	0.98	0.05	0.99	0.03	-0.01	0.04	0.98	0.05	0.99	0.02	-0.01	0.04	0.98	0.05	1	0.01	-0.02	0.03	0.98	0.05	0.99	0.03	-0.01	0.03	0.98	0.05	1	0.02	-0.02	0.04	0.99	0.05	0.99	0.03	0	0.02	0.99
chr10:77906526:77906662:-@chr10:77903882:77903948:-@chr10:77899492:77903658:-	ENSMUSG00000032788	NM_172134	Pdxk	chr10	77903658	77906526	0.98	0.05	0.98	0.07	0	0.04	0.98	0.05	0.99	0.03	-0.01	0.03	0.98	0.05	0.99	0.03	-0.01	0.04	0.98	0.05	0.99	0.03	-0.01	0.03	0.98	0.05	0.99	0.05	-0.01	0.03	0.98	0.05	0.99	0.04	-0.01	0.04	0.98	0.05	0.98	0.07	0	0.04	0.98
chr10:78045760:78045874:+@chr10:78045965:78046134:+@chr10:78046209:78046279:+	ENSMUSG00000032763	NM_173751	Ilvbl	chr10	78045760	78046279	0.99	0.05	0.99	0.03	0	0.04	0.99	0.05	0.99	0.04	0	0.03	0.99	0.05	0.99	0.02	0	0.03	0.99	0.05	0.98	0.05	0.01	0.03	0.99	0.05	0.99	0.03	0	0.03	0.99	0.05	0.99	0.04	0	0.03	0.99	0.05	0.99	0.03	0	0.03	0.99
chr10:78996369:78996532:-@chr10:78993622:78993726:-@chr10:78993243:78993517:-	ENSMUSG00000052151	NM_015817	Ppap2c	chr10	78993517	78996369	0.96	0.12	0.97	0.06	-0.01	0.06	0.96	0.12	0.9	0.13	0.06	0.35	0.96	0.12	0.94	0.11	0.02	0.13	0.96	0.12	0.88	0.12	0.08	0.41	0.96	0.12	0.93	0.1	0.03	0.19	0.96	0.12	0.94	0.08	0.02	0.14	0.95	0.17	0.97	0.06	-0.02	0.09	0.95
chr10:78996369:78996532:-@chr10:78993622:78993773:-@chr10:78993243:78993517:-	ENSMUSG00000052151	NM_015817	Ppap2c	chr10	78993517	78996369	0.97	0.1	0.98	0.05	-0.01	0.07	0.97	0.1	0.95	0.07	0.02	0.13	0.97	0.1	0.96	0.07	0.01	0.09	0.97	0.1	0.93	0.08	0.04	0.19	0.97	0.1	0.97	0.05	0	0.08	0.97	0.1	0.96	0.05	0.01	0.09	0.94	0.15	0.98	0.05	-0.04	0.11	0.94
chr10:79017819:79017836:-@chr10:79013061:79013151:-@chr10:79012282:79012424:-	ENSMUSG00000042570	NM_027422	Mier2	chr10	79012424	79017819	0.69	0.67	0.82	0.51	-0.13	0.57	0.69	0.67	0.88	0.42	-0.19	0.7	0.69	0.67	0.91	0.29	-0.22	0.81	0.69	0.67	0.86	0.35	-0.17	0.71	0.69	0.67	0.91	0.27	-0.22	0.82	0.69	0.67	0.9	0.25	-0.21	0.79	0.83	0.49	0.82	0.51	0.01	0.34	0.83
chr10:79048976:79049095:-@chr10:79048649:79048720:-@chr10:79048138:79048199:-	ENSMUSG00000020317	NM_199226,NM_011583	Theg	chr10	79048199	79048976	0	0	0	0	0	0	0	0	0	0	0	0	0	0	0	0	0	0	0	0	0	0	0	0	0	0	0	0	0	0	0	0	0	0	0	0	0	0	0	0	0	0	0
chr10:79108312:79108483:-@chr10:79107359:79107466:-@chr10:79105325:79105438:-	ENSMUSG00000035963	NM_001033473	Odf3l2	chr10	79105438	79108312	0	0	0	0	0	0	0	0	0	0	0	0	0	0	0	0	0	0	0	0	0	0	0	0	0	0	0	0	0	0	0	0	0	0	0	0	0	0	0	0	0	0	0
chr10:79128176:79128502:+@chr10:79129084:79129515:+@chr10:79130982:79131281:+	ENSMUSG00000020310	NM_013591	Madcam1	chr10	79128176	79131281	0	0	0	0	0	0	0	0	0	0	0	0	0	0	0	0	0	0	0	0	0	0	0	0	0	0	0	0	0	0	0	0	0	0	0	0	0	0	0	0	0	0	0
chr10:79151765:79152210:+@chr10:79155566:79155725:+@chr10:79156869:79157007:+	ENSMUSG00000054206	NM_008504	Gzmm	chr10	79151765	79157007	0	0	0	0	0	0	0	0	0	0	0	0	0	0	0	0	0	0	0	0	0	0	0	0	0	0	0	0	0	0	0	0	0	0	0	0	0.8	0.6	0.82	0.46	-0.02	0.51	0.8
chr10:79151765:79152210:+@chr10:79155569:79155725:+@chr10:79156869:79157007:+	ENSMUSG00000054206	NM_008504	Gzmm	chr10	79151765	79157007	0	0	0	0	0	0	0	0	0	0	0	0	0	0	0	0	0	0	0	0	0	0	0	0	0	0	0	0	0	0	0	0	0	0	0	0	0.69	0.66	0.76	0.55	-0.07	0.69	0.69
chr10:79167103:79167329:+@chr10:79171442:79171789:+@chr10:79172416:79172572:+	ENSMUSG00000023175	NM_001077184,NM_009768	Bsg	chr10	79167103	79172572	0.18	0.1	0.2	0.07	-0.02	0.1	0.18	0.1	0.2	0.09	-0.02	0.13	0.18	0.1	0.26	0.07	-0.08	1.58	0.18	0.1	0.27	0.08	-0.09	2.84	0.18	0.1	0.1	0.06	0.08	1.59	0.18	0.1	0.1	0.07	0.08	0.85	0.32	0.13	0.2	0.07	0.12	29.56	0.32
chr10:79201427:79201549:-@chr10:79201073:79201155:-@chr10:79200776:79200955:-	ENSMUSG00000020329	NM_172551	Polrmt	chr10	79200955	79201427	0.94	0.2	0.91	0.23	0.03	0.19	0.94	0.2	0.96	0.13	-0.02	0.11	0.94	0.2	0.95	0.15	-0.01	0.13	0.94	0.2	0.95	0.17	-0.01	0.12	0.94	0.2	0.85	0.27	0.09	0.37	0.94	0.2	0.91	0.2	0.03	0.23	0.93	0.21	0.91	0.23	0.02	0.18	0.93
chr10:79201427:79201549:-@chr10:79201073:79201195:-@chr10:79200776:79200955:-	ENSMUSG00000020329	NM_172551	Polrmt	chr10	79200955	79201427	0.96	0.13	0.97	0.09	-0.01	0.08	0.96	0.13	0.98	0.06	-0.02	0.07	0.96	0.13	0.98	0.04	-0.02	0.07	0.96	0.13	0.98	0.06	-0.02	0.08	0.96	0.13	0.93	0.12	0.03	0.14	0.96	0.13	0.95	0.11	0.01	0.12	0.98	0.07	0.97	0.09	0.01	0.06	0.98
chr10:79203324:79203494:-@chr10:79202889:79203110:-@chr10:79201888:79202676:-	ENSMUSG00000020329	NM_172551	Polrmt	chr10	79202676	79203324	0.96	0.13	0.94	0.18	0.02	0.11	0.96	0.13	0.96	0.12	0	0.09	0.96	0.13	0.99	0.05	-0.03	0.09	0.96	0.13	0.97	0.09	-0.01	0.09	0.96	0.13	0.98	0.07	-0.02	0.09	0.96	0.13	0.99	0.07	-0.03	0.09	0.99	0.04	0.94	0.18	0.05	0.12	0.99
chr10:79208419:79208517:-@chr10:79206624:79206764:-@chr10:79205923:79206473:-	ENSMUSG00000020329	NM_172551	Polrmt	chr10	79206473	79208419	0.1	0.36	0.06	0.17	0.04	0.2	0.1	0.36	0.03	0.12	0.07	0.19	0.1	0.36	0.03	0.09	0.07	0.2	0.1	0.36	0.04	0.12	0.06	0.17	0.1	0.36	0.05	0.13	0.05	0.19	0.1	0.36	0.07	0.23	0.03	0.18	0.05	0.15	0.06	0.17	-0.01	0.15	0.05
chr10:79224310:79224378:-@chr10:79224175:79224244:-@chr10:79223734:79223827:-	ENSMUSG00000035890	NM_144528,NR_027505	Rnf126	chr10	79223827	79224310	0.96	0.13	0.93	0.2	0.03	0.16	0.96	0.13	0.96	0.11	0	0.09	0.96	0.13	0.92	0.25	0.04	0.16	0.96	0.13	0.84	0.3	0.12	0.47	0.96	0.13	0.92	0.17	0.04	0.19	0.96	0.13	0.94	0.11	0.02	0.12	0.97	0.09	0.93	0.2	0.04	0.18	0.97
chr10:79277930:79277986:+@chr10:79279537:79279668:+@chr10:79281786:79283641:+	ENSMUSG00000035863	NM_001161747,NM_023128	Palm	chr10	79277930	79283641	0.97	0.06	0.98	0.07	-0.01	0.08	0.97	0.06	0.93	0.16	0.04	0.13	0.97	0.06	0.98	0.08	-0.01	0.08	0.97	0.06	0.95	0.14	0.02	0.08	0.97	0.06	0.82	0.26	0.15	2.16	0.97	0.06	0.84	0.27	0.13	0.68	0.97	0.07	0.98	0.07	-0.01	0.07	0.97
chr10:79317350:79317466:+@chr10:79319084:79319279:+@chr10:79321497:79321569:+	ENSMUSG00000006498	NM_001077363,NM_008956	Ptbp1	chr10	79317350	79321569	0	0	0	0	0	0	0	0	0	0	0	0	0	0	0	0	0	0	0	0	0	0	0	0	0	0	0	0	0	0	0	0	0	0	0	0	0	0	0	0	0	0	0
chr10:79317350:79317466:+@chr10:79319249:79319279:+@chr10:79321497:79321569:+	ENSMUSG00000006498	NM_001077363,NM_008956	Ptbp1	chr10	79317350	79321569	0	0	0	0	0	0	0	0	0	0	0	0	0	0	0	0	0	0	0	0	0	0	0	0	0	0	0	0	0	0	0	0	0	0	0	0	0.45	0.86	0.8	0.49	-0.35	1.63	0.45
chr10:79319249:79319279:+@chr10:79320324:79320440:+@chr10:79321497:79321569:+	ENSMUSG00000006498	NM_001077363,NM_008956	Ptbp1	chr10	79319249	79321569	0	0	0	0	0	0	0	0	0	0	0	0	0	0	0	0	0	0	0	0	0	0	0	0	0	0	0	0	0	0	0	0	0	0	0	0	0	0	0	0	0	0	0
chr10:79321497:79321569:+@chr10:79321697:79321726:+@chr10:79321817:79322016:+	ENSMUSG00000006498	NM_001077363,NM_008956	Ptbp1	chr10	79321497	79322016	0.07	0.23	0.05	0.19	0.02	0.12	0.07	0.23	0.03	0.1	0.04	0.13	0.07	0.23	0.05	0.15	0.02	0.12	0.07	0.23	0.06	0.18	0.01	0.15	0.07	0.23	0.03	0.1	0.04	0.15	0.07	0.23	0.03	0.1	0.04	0.14	0.06	0.23	0.05	0.19	0.01	0.15	0.06
chr10:79322526:79322700:+@chr10:79322862:79322939:+@chr10:79323569:79323714:+	ENSMUSG00000006498	NM_001077363,NM_008956	Ptbp1	chr10	79322526	79323714	0.91	0.07	0.63	0.09	0.28	9.36e+95	0.91	0.07	0.63	0.08	0.28	2.27e+153	0.91	0.07	0.69	0.08	0.22	1.48e+44	0.91	0.07	0.63	0.11	0.28	5.95e+65	0.91	0.07	0.67	0.07	0.24	8.25e+105	0.91	0.07	0.64	0.07	0.27	6.36e+132	0.63	0.1	0.63	0.09	0	0.09	0.63
chr10:79323569:79323714:+@chr10:79324759:79324792:+@chr10:79325194:79325286:+	ENSMUSG00000006498	NM_001077363,NM_008956	Ptbp1	chr10	79323569	79325286	0.92	0.08	0.97	0.04	-0.05	1.06	0.92	0.08	0.98	0.02	-0.06	4.63	0.92	0.08	0.94	0.05	-0.02	0.07	0.92	0.08	0.92	0.07	0	0.07	0.92	0.08	0.96	0.04	-0.04	0.33	0.92	0.08	0.98	0.02	-0.06	43.32	0.96	0.05	0.97	0.04	-0.01	0.05	0.96
chr10:79371563:79371683:-@chr10:79370236:79370256:-@chr10:79369784:79369891:-	ENSMUSG00000013833	NM_001163276,NM_198107	Med16	chr10	79369891	79371563	0	0	0	0	0	0	0	0	0	0	0	0	0	0	0	0	0	0	0	0	0	0	0	0	0	0	0	0	0	0	0	0	0	0	0	0	0	0	0	0	0	0	0
chr10:79371563:79371683:-@chr10:79370236:79370398:-@chr10:79369784:79369891:-	ENSMUSG00000013833	NM_001163276,NM_198107	Med16	chr10	79369891	79371563	0.95	0.13	0.97	0.09	-0.02	0.11	0.95	0.13	0.96	0.13	-0.01	0.09	0.95	0.13	0.98	0.06	-0.03	0.11	0.95	0.13	0.97	0.08	-0.02	0.09	0.95	0.13	0.97	0.08	-0.02	0.1	0.95	0.13	0.98	0.08	-0.03	0.1	0.97	0.11	0.97	0.09	0	0.07	0.97
chr10:79371563:79371683:-@chr10:79370236:79370401:-@chr10:79369784:79369891:-	ENSMUSG00000013833	NM_001163276,NM_198107	Med16	chr10	79369891	79371563	0.95	0.12	0.99	0.06	-0.04	0.11	0.95	0.12	0.97	0.08	-0.02	0.07	0.95	0.12	0.98	0.05	-0.03	0.09	0.95	0.12	0.97	0.07	-0.02	0.08	0.95	0.12	0.97	0.09	-0.02	0.08	0.95	0.12	0.97	0.09	-0.02	0.08	0.97	0.1	0.99	0.06	-0.02	0.06	0.97
chr10:79383440:79383575:+@chr10:79383760:79383992:+@chr10:79384297:79385017:+	ENSMUSG00000035773	NM_053244	Kiss1r	chr10	79383440	79385017	0	0	0	0	0	0	0	0	0	0	0	0	0	0	0	0	0	0	0	0	0	0	0	0	0	0	0	0	0	0	0	0	0	0	0	0	0	0	0	0	0	0	0
chr10:79455188:79455325:+@chr10:79455959:79456075:+@chr10:79456173:79456319:+	ENSMUSG00000004665	NM_007725	Cnn2	chr10	79455188	79456319	1	0.01	1	0	0	0	1	0.01	1	0	0	0	1	0.01	1	0.01	0	0	1	0.01	1	0.01	0	0	1	0.01	1	0	0	0	1	0.01	1	0	0	0	1	0.01	1	0	0	0	1
chr10:79517259:79517353:+@chr10:79517445:79517589:+@chr10:79517713:79517864:+	ENSMUSG00000075706	NM_008162,NM_001037741	Gpx4	chr10	79517259	79517864	1	0.01	1	0	0	0	1	0.01	1	0	0	0	1	0.01	1	0	0	0	1	0.01	1	0	0	0	1	0.01	1	0	0	0	1	0.01	1	0	0	0	1	0	1	0	0	0	1
chr10:79590649:79590845:+@chr10:79591136:79592445:+@chr10:79592650:79592856:+	ENSMUSG00000003068	NM_011492	Stk11	chr10	79590649	79592856	0.25	0.12	0.16	0.09	0.09	1.08	0.25	0.12	0.32	0.13	-0.07	0.41	0.25	0.12	0.23	0.1	0.02	0.12	0.25	0.12	0.33	0.09	-0.08	0.59	0.25	0.12	0.39	0.13	-0.14	9.99	0.25	0.12	0.27	0.11	-0.02	0.13	0.15	0.11	0.16	0.09	-0.01	0.1	0.15
chr10:79599095:79599239:-@chr10:79598120:79598291:-@chr10:79597863:79597991:-	ENSMUSG00000035640	NM_001195268	Dos	chr10	79597991	79599095	0	0	0	0	0	0	0	0	0	0	0	0	0	0	0	0	0	0	0	0	0	0	0	0	0	0	0	0	0	0	0	0	0	0	0	0	0	0	0	0	0	0	0
chr10:79599619:79599683:-@chr10:79599408:79599488:-@chr10:79599095:79599239:-	ENSMUSG00000035640	NM_001195268	Dos	chr10	79599239	79599619	0	0	0	0	0	0	0	0	0	0	0	0	0	0	0	0	0	0	0	0	0	0	0	0	0	0	0	0	0	0	0	0	0	0	0	0	0	0	0	0	0	0	0
chr10:79599619:79599683:-@chr10:79599435:79599488:-@chr10:79599095:79599239:-	ENSMUSG00000035640	NM_001195268	Dos	chr10	79599239	79599619	0	0	0	0	0	0	0	0	0	0	0	0	0	0	0	0	0	0	0	0	0	0	0	0	0	0	0	0	0	0	0	0	0	0	0	0	0	0	0	0	0	0	0
chr10:79600033:79600132:-@chr10:79599788:79599927:-@chr10:79599619:79599683:-	ENSMUSG00000035640	NM_001195268	Dos	chr10	79599683	79600033	0	0	0	0	0	0	0	0	0	0	0	0	0	0	0	0	0	0	0	0	0	0	0	0	0	0	0	0	0	0	0	0	0	0	0	0	0	0	0	0	0	0	0
chr10:79606577:79606730:+@chr10:79607964:79608052:+@chr10:79608168:79608563:+	ENSMUSG00000003072	NM_025313	Atp5d	chr10	79606577	79608563	1	0	1	0.01	0	0	1	0	1	0.01	0	0	1	0	0.99	0	0.01	0	1	0	0.99	0.01	0.01	0	1	0	0.99	0.01	0.01	7.35504e+07	1	0	0.99	0	0.01	1.09	0.99	0.02	1	0.01	-0.01	0	0.99
chr10:79614406:79614468:+@chr10:79616336:79616464:+@chr10:79616561:79616878:+	ENSMUSG00000035621	NM_021565	Midn	chr10	79614406	79616878	0.63	0.65	0.41	0.35	0.22	0.94	0.63	0.65	0.34	0.3	0.29	1.54	0.63	0.65	0.63	0.38	0	0.48	0.63	0.65	0.4	0.34	0.23	1.07	0.63	0.65	0.5	0.33	0.13	0.68	0.63	0.65	0.35	0.48	0.28	1.28	0.35	0.53	0.41	0.35	-0.06	0.45	0.35
chr10:79788518:79788594:-@chr10:79788328:79788416:-@chr10:79787978:79788150:-	ENSMUSG00000020131	NM_008793	Pcsk4	chr10	79788150	79788518	0	0	0	0	0	0	0	0	0	0	0	0	0	0	0	0	0	0	0	0	0	0	0	0	0	0	0	0	0	0	0	0	0	0	0	0	0	0	0	0	0	0	0
chr10:79796434:79796572:+@chr10:79796711:79796879:+@chr10:79797855:79799186:+	ENSMUSG00000035504	NM_139292	Reep6	chr10	79796434	79799186	0	0	0	0	0	0	0.92	0.2	0.63	0.75	0.29	0.76	0	0	0	0	0	0	0.92	0.2	0.89	0.38	0.03	0.2	0	0	0	0	0	0	0.92	0.2	0.81	0.5	0.11	0.3	0	0	0	0	0	0	0.86
chr10:79796711:79796879:+@chr10:79797458:79797538:+@chr10:79797855:79799186:+	ENSMUSG00000035504	NM_139292	Reep6	chr10	79796711	79799186	0	0	0	0	0	0	0.36	0.84	0.25	0.73	0.11	0.55	0	0	0	0	0	0	0.36	0.84	0.2	0.49	0.16	0.77	0	0	0	0	0	0	0.36	0.84	0.29	0.82	0.07	0.83	0	0	0	0	0	0	0.22
chr10:79810302:79810370:-@chr10:79810027:79810082:-@chr10:79808258:79808448:-	ENSMUSG00000043822	NM_025629,NM_001113548	Adamtsl5	chr10	79808448	79810302	0.06	0.16	0.1	0.15	-0.04	0.19	0.06	0.16	0.04	0.11	0.02	0.11	0.06	0.16	0.08	0.12	-0.02	0.16	0.06	0.16	0.2	0.25	-0.14	0.95	0.06	0.16	0.12	0.21	-0.06	0.23	0.06	0.16	0.21	0.42	-0.15	0.55	0.13	0.27	0.1	0.15	0.03	0.19	0.13
chr10:79987074:79987157:-@chr10:79986397:79986636:-@chr10:79984756:79984894:-	ENSMUSG00000003341	NM_026094	Atp8b3	chr10	79984894	79987074	0	0	0	0	0	0	0	0	0	0	0	0	0	0	0	0	0	0	0	0	0	0	0	0	0	0	0	0	0	0	0	0	0	0	0	0	0	0	0	0	0	0	0
chr10:80244113:80244219:+@chr10:80244888:80244929:+@chr10:80245929:80246036:+	ENSMUSG00000061589	NM_199322	Dot1l	chr10	80244113	80246036	0	0	0	0	0	0	0.69	0.62	0.88	0.35	-0.19	0.76	0	0	0	0	0	0	0	0	0	0	0	0	0.69	0.62	0.85	0.42	-0.16	0.68	0	0	0	0	0	0	0	0	0	0	0	0	0
chr10:80253065:80253129:+@chr10:80253356:80254306:+@chr10:80254888:80255518:+	ENSMUSG00000061589	NM_199322	Dot1l	chr10	80253065	80255518	0.96	0.15	0.94	0.19	0.02	0.17	0.96	0.15	0.98	0.06	-0.02	0.09	0.96	0.15	0.99	0.04	-0.03	0.09	0.96	0.15	0.97	0.08	-0.01	0.09	0.96	0.15	0.99	0.05	-0.03	0.11	0.96	0.15	0.99	0.03	-0.03	0.09	0.96	0.12	0.94	0.19	0.02	0.16	0.96
chr10:80253065:80253129:+@chr10:80253356:80254306:+@chr10:80256252:80257092:+	ENSMUSG00000061589	NM_199322	Dot1l	chr10	80253065	80257092	0.95	0.18	0.41	0.25	0.54	9.43e+29	0.95	0.18	0.81	0.19	0.14	1.24	0.95	0.18	0.87	0.24	0.08	0.28	0.95	0.18	0.61	0.22	0.34	1.46515e+08	0.95	0.18	0.76	0.21	0.19	2.18	0.95	0.18	0.91	0.15	0.04	0.18	0.92	0.2	0.41	0.25	0.51	335429000000000	0.92
chr10:80253065:80253129:+@chr10:80254888:80255518:+@chr10:80256252:80257092:+	ENSMUSG00000061589	NM_199322	Dot1l	chr10	80253065	80257092	0.32	0.66	0.17	0.2	0.15	0.49	0.32	0.66	0.53	0.25	-0.21	1.1	0.32	0.66	0.16	0.19	0.16	0.48	0.32	0.66	0.25	0.21	0.07	0.5	0.32	0.66	0.21	0.19	0.11	0.46	0.32	0.66	0.1	0.14	0.22	0.75	0.55	0.4	0.17	0.2	0.38	99.8	0.55
chr10:80253356:80254306:+@chr10:80254489:80254584:+@chr10:80254888:80255518:+	ENSMUSG00000061589	NM_199322	Dot1l	chr10	80253356	80255518	0.34	0.73	0.46	0.89	-0.12	0.76	0.34	0.73	0.14	0.38	0.2	0.7	0.34	0.73	0.21	0.59	0.13	0.7	0.34	0.73	0.37	0.83	-0.03	0.83	0.34	0.73	0.13	0.37	0.21	0.68	0.34	0.73	0.2	0.47	0.14	0.6	0.39	0.75	0.46	0.89	-0.07	0.84	0.39
chr10:80253356:80254306:+@chr10:80254888:80255518:+@chr10:80256252:80257092:+	ENSMUSG00000061589	NM_199322	Dot1l	chr10	80253356	80257092	0.12	0.25	0.18	0.25	-0.06	0.31	0.12	0.25	0.48	0.24	-0.36	57.61	0.12	0.25	0.12	0.17	0	0.22	0.12	0.25	0.24	0.19	-0.12	0.65	0.12	0.25	0.2	0.16	-0.08	0.36	0.12	0.25	0.08	0.12	0.04	0.16	0.38	0.24	0.18	0.25	0.2	1.98	0.38
chr10:80328200:80328262:+@chr10:80328353:80328452:+@chr10:80328797:80328874:+	ENSMUSG00000035206	NM_175195	3110056O03Rik	chr10	80328200	80328874	0.49	0.02	0.5	0.02	-0.01	0.1	0.49	0.02	0.5	0.04	-0.01	0.06	0.49	0.02	0.49	0.03	0	0.03	0.49	0.02	0.5	0.03	-0.01	0.06	0.49	0.02	0.52	0.01	-0.03	7.18685e+06	0.49	0.02	0.5	0.03	-0.01	0.07	0.51	0.05	0.5	0.02	0.01	0.07	0.51
chr10:80460737:80460789:-@chr10:80431176:80431287:-@chr10:80415576:80415691:-	ENSMUSG00000048240	NM_001038655,NM_010319	Gng7	chr10	80415691	80460737	0	0	0	0	0	0	0	0	0	0	0	0	0	0	0	0	0	0	0	0	0	0	0	0	0	0	0	0	0	0	0	0	0	0	0	0	0	0	0	0	0	0	0
chr10:80499949:80499995:-@chr10:80499733:80499856:-@chr10:80497663:80497750:-	ENSMUSG00000046822	NM_134135	Slc39a3	chr10	80497750	80499949	0	0	0	0	0	0	0	0	0	0	0	0	0	0	0	0	0	0	0	0	0	0	0	0	0	0	0	0	0	0	0	0	0	0	0	0	0	0	0	0	0	0	0
chr10:80599016:80599444:+@chr10:80600144:80600225:+@chr10:80606707:80607962:+	ENSMUSG00000035011	NM_010731	Zbtb7a	chr10	80599016	80607962	0.01	0.02	0	0.01	0.01	0	0.01	0.02	0.01	0.03	0	0	0.01	0.02	0	0.01	0.01	0	0.01	0.02	0.01	0.02	0	0	0.01	0.02	0.01	0.02	0	0	0.01	0.02	0.01	0.02	0	0	0.01	0.03	0	0.01	0.01	0	0.01
chr10:80695908:80695987:+@chr10:80696356:80696506:+@chr10:80700102:80700336:+	ENSMUSG00000034949	NM_001034895	Zfr2	chr10	80695908	80700336	0.45	0.82	0.16	0.4	0.29	0.86	0.45	0.82	0.77	0.7	-0.32	1.19	0.45	0.82	0.44	0.81	0.01	1.21	0.45	0.82	0.5	0.71	-0.05	0.82	0.45	0.82	0.56	0.67	-0.11	0.94	0.45	0.82	0.38	0.84	0.07	0.82	0.71	0.64	0.16	0.4	0.55	8.68	0.71
chr10:80695908:80695987:+@chr10:80696360:80696506:+@chr10:80700102:80700336:+	ENSMUSG00000034949	NM_001034895	Zfr2	chr10	80695908	80700336	0.51	0.84	0.14	0.53	0.37	1.94	0.51	0.84	0.77	0.6	-0.26	0.97	0.51	0.84	0.21	0.53	0.3	1.15	0.51	0.84	0.24	0.7	0.27	1.12	0.51	0.84	0.56	0.87	-0.05	1.5	0.51	0.84	0.35	0.89	0.16	0.97	0.66	0.67	0.14	0.53	0.52	6.31	0.66
chr10:80712430:80712541:+@chr10:80713382:80713479:+@chr10:80713997:80714868:+	ENSMUSG00000034949	NM_001034895	Zfr2	chr10	80712430	80714868	0.74	0.63	0.81	0.52	-0.07	0.53	0.74	0.63	0.73	0.61	0.01	0.6	0.74	0.63	0.82	0.42	-0.08	0.43	0.74	0.63	0.91	0.24	-0.17	0.5	0.74	0.63	0.77	0.63	-0.03	0.45	0.74	0.63	0.51	0.9	0.23	1.12	0.79	0.6	0.81	0.52	-0.02	0.4	0.79
chr10:80720290:80720319:+@chr10:80720914:80721049:+@chr10:80721225:80721284:+	ENSMUSG00000004933	NM_010768	Matk	chr10	80720290	80721284	0	0	0	0	0	0	0	0	0	0	0	0	0	0	0	0	0	0	0	0	0	0	0	0	0	0	0	0	0	0	0	0	0	0	0	0	0	0	0	0	0	0	0
chr10:80722332:80722551:+@chr10:80722834:80722927:+@chr10:80723653:80723718:+	ENSMUSG00000004933	NM_010768	Matk	chr10	80722332	80723718	0	0	0	0	0	0	0	0	0	0	0	0	0	0	0	0	0	0	0	0	0	0	0	0	0	0	0	0	0	0	0	0	0	0	0	0	0	0	0	0	0	0	0
chr10:80776365:80776397:+@chr10:80776740:80776838:+@chr10:80777737:80777863:+	ENSMUSG00000034902	NM_001146687,NM_008844	Pip5k1c	chr10	80776365	80777863	0.97	0.09	0.98	0.06	-0.01	0.08	0.97	0.09	0.99	0.03	-0.02	0.05	0.97	0.09	0.99	0.03	-0.02	0.05	0.97	0.09	0.98	0.07	-0.01	0.07	0.97	0.09	0.98	0.05	-0.01	0.06	0.97	0.09	0.98	0.09	-0.01	0.05	0.99	0.04	0.98	0.06	0.01	0.04	0.99
chr10:80777737:80777863:+@chr10:80778624:80778701:+@chr10:80780071:80780148:+	ENSMUSG00000034902	NM_001146687,NM_008844	Pip5k1c	chr10	80777737	80780148	0	0	0	0	0	0	0	0	0	0	0	0	0	0	0	0	0	0	0	0	0	0	0	0	0	0	0	0	0	0	0	0	0	0	0	0	0.28	0.55	0.23	0.55	0.05	0.53	0.28
chr10:80777737:80777863:+@chr10:80779437:80779705:+@chr10:80780071:80780148:+	ENSMUSG00000034902	NM_001146687,NM_008844	Pip5k1c	chr10	80777737	80780148	0	0	0	0	0	0	0	0	0	0	0	0	0	0	0	0	0	0	0	0	0	0	0	0	0	0	0	0	0	0	0	0	0	0	0	0	0.23	0.56	0.28	0.71	-0.05	0.66	0.23
chr10:80777737:80777863:+@chr10:80780071:80780148:+@chr10:80780511:80782719:+	NA	NA	NA	chr10	80777737	80782719	0.02	0.05	0.05	0.07	-0.03	0.19	0.02	0.05	0.09	0.08	-0.07	3.97	0.02	0.05	0.06	0.08	-0.04	0.36	0.02	0.05	0.04	0.06	-0.02	0.11	0.02	0.05	0.11	0.12	-0.09	5.74	0.02	0.05	0.07	0.09	-0.05	0.6	0.1	0.09	0.05	0.07	0.05	0.35	0.1
chr10:80791476:80791662:+@chr10:80792760:80792913:+@chr10:80795137:80796000:+	NA	NA	NA	chr10	80791476	80796000	0.11	0.31	0.34	0.84	-0.23	0.7	0	0	0	0	0	0	0.11	0.31	0.24	0.45	-0.13	0.42	0.11	0.31	0.47	0.87	-0.36	1.05	0.11	0.31	0.36	0.76	-0.25	0.91	0.11	0.31	0.23	0.62	-0.12	0.43	0.14	0.37	0.34	0.84	-0.2	0.71	0
chr10:80849985:80850225:+@chr10:80850452:80850663:+@chr10:80853104:80853329:+	ENSMUSG00000078440	NM_133964	Dohh	chr10	80849985	80853329	0.99	0.04	1	0.01	-0.01	0	0.99	0.04	1	0.02	-0.01	0	0.99	0.04	0.97	0.03	0.02	0.09	0.99	0.04	0.99	0.02	0	0	0.99	0.04	1	0.01	-0.01	0	0.99	0.04	0.99	0.03	0	0	0.99	0.02	1	0.01	-0.01	0	0.99
chr10:80867569:80867753:-@chr10:80866097:80866173:-@chr10:80858936:80863816:-	ENSMUSG00000055053	NM_008688,NM_026756	Nfic	chr10	80863816	80867569	0.91	0.05	0.87	0.06	0.04	0.15	0.91	0.05	0.8	0.08	0.11	107.99	0.91	0.05	0.86	0.06	0.05	0.27	0.91	0.05	0.84	0.07	0.07	7.73	0.91	0.05	0.9	0.06	0.01	0.05	0.91	0.05	0.85	0.07	0.06	0.52	0.85	0.08	0.87	0.06	-0.02	0.1	0.85
chr10:80868834:80868959:-@chr10:80867569:80867753:-@chr10:80866097:80866173:-	ENSMUSG00000055053	NM_008688,NM_026756	Nfic	chr10	80866173	80868834	1	0.01	1	0.01	0	0	1	0.01	1	0.01	0	0	1	0.01	1	0.01	0	0	1	0.01	1	0.01	0	0	1	0.01	1	0.01	0	0	1	0.01	1	0.01	0	0	1	0.01	1	0.01	0	0	1
chr10:80870300:80870424:-@chr10:80868834:80868959:-@chr10:80867569:80867753:-	ENSMUSG00000055053	NM_008688,NM_026756	Nfic	chr10	80867753	80870300	0.99	0.02	0.99	0.02	0	0	0.99	0.02	0.97	0.03	0.02	1.16	0.99	0.02	0.99	0.01	0	0	0.99	0.02	0.97	0.03	0.02	1.71	0.99	0.02	0.97	0.03	0.02	0.15	0.99	0.02	0.98	0.03	0.01	0.1	0.98	0.03	0.99	0.02	-0.01	0.03	0.98
chr10:81045482:81045631:+@chr10:81046758:81046834:+@chr10:81047348:81047486:+	ENSMUSG00000034771	NM_019725	Tle2	chr10	81045482	81047486	0.03	0.11	0.06	0.15	-0.03	0.14	0.03	0.11	0.06	0.22	-0.03	0.09	0.03	0.11	0.04	0.08	-0.01	0.07	0.03	0.11	0.05	0.12	-0.02	0.1	0.03	0.11	0.08	0.22	-0.05	0.15	0.03	0.11	0.13	0.41	-0.1	0.25	0.04	0.1	0.06	0.15	-0.02	0.1	0.04
chr10:81091285:81091385:+@chr10:81091485:81091670:+@chr10:81092294:81092493:+	ENSMUSG00000054708	NA	Ankrd24	chr10	81091285	81092493	0	0	0	0	0	0	0	0	0	0	0	0	0	0	0	0	0	0	0	0	0	0	0	0	0	0	0	0	0	0	0	0	0	0	0	0	0	0	0	0	0	0	0
chr10:81097815:81097903:+@chr10:81098433:81098497:+@chr10:81099114:81099171:+	ENSMUSG00000054708	NM_027480	Ankrd24	chr10	81097815	81099171	0	0	0	0	0	0	0	0	0	0	0	0	0	0	0	0	0	0	0	0	0	0	0	0	0	0	0	0	0	0	0	0	0	0	0	0	0.49	0.05	0.51	0.01	-0.02	0.06	0.49
chr10:81103637:81103735:+@chr10:81104721:81104793:+@chr10:81105046:81105164:+	ENSMUSG00000054708	NM_027480	Ankrd24	chr10	81103637	81105164	0.66	0.73	0.68	0.55	-0.02	0.53	0.66	0.73	0.8	0.54	-0.14	0.59	0.66	0.73	0.85	0.48	-0.19	0.83	0.66	0.73	0.8	0.5	-0.14	0.65	0.66	0.73	0.88	0.5	-0.22	0.97	0	0	0	0	0	0	0.71	0.74	0.68	0.55	0.03	0.67	0.71
chr10:81105262:81106638:+@chr10:81107721:81107888:+@chr10:81109050:81109178:+	ENSMUSG00000054708	NM_027480	Ankrd24	chr10	81105262	81109178	0.21	0.86	0.1	0.27	0.11	0.38	0.21	0.86	0.28	0.39	-0.07	0.59	0.21	0.86	0.09	0.23	0.12	0.39	0.21	0.86	0.17	0.29	0.04	0.37	0.21	0.86	0.56	0.6	-0.35	2.79	0.21	0.86	0.48	0.6	-0.27	2.18	0.2	0.36	0.1	0.27	0.1	0.36	0.2
chr10:82133023:82133115:-@chr10:82127370:82127541:-@chr10:82124911:82125028:-	ENSMUSG00000020251	NM_029102	Glt8d2	chr10	82125028	82133023	0.97	0.12	0.96	0.14	0.01	0.1	0.97	0.12	0.94	0.19	0.03	0.1	0.97	0.12	0.98	0.06	-0.01	0.06	0.97	0.12	0.97	0.12	0	0.08	0.97	0.12	0.92	0.22	0.05	0.18	0.97	0.12	0.95	0.15	0.02	0.14	0.98	0.06	0.96	0.14	0.02	0.08	0.98
chr10:82165188:82165348:+@chr10:82171754:82171962:+@chr10:82172709:82172793:+	ENSMUSG00000020246	NM_001081218	Hcfc2	chr10	82165188	82172793	0.98	0.05	0.99	0.03	-0.01	0.03	0.98	0.05	0.99	0.03	-0.01	0.03	0.98	0.05	0.99	0.04	-0.01	0.03	0.98	0.05	0.99	0.02	-0.01	0.03	0.98	0.05	0.99	0.02	-0.01	0.03	0.98	0.05	0.99	0.02	-0.01	0.03	0.99	0.03	0.99	0.03	0	0	0.99
chr10:82219447:82219540:-@chr10:82217710:82217840:-@chr10:82215152:82215349:-	ENSMUSG00000020248	NM_010914	Nfyb	chr10	82215349	82219447	0.97	0.07	0.94	0.06	0.03	0.17	0.97	0.07	0.92	0.09	0.05	0.4	0.97	0.07	0.92	0.09	0.05	0.5	0.97	0.07	0.85	0.1	0.12	30.48	0.97	0.07	0.96	0.04	0.01	0.08	0.97	0.07	0.95	0.04	0.02	0.13	0.84	0.16	0.94	0.06	-0.1	2.37	0.84
chr10:82321951:82322045:+@chr10:82323269:82323375:+@chr10:82337358:82337480:+	ENSMUSG00000020250	NM_025499,NM_015762,NM_001042513,NM_001042523	Txnrd1	chr10	82321951	82337480	0.91	0.3	0.97	0.05	-0.06	0.18	0.91	0.3	0.97	0.06	-0.06	0.19	0.91	0.3	0.97	0.07	-0.06	0.19	0.91	0.3	0.98	0.06	-0.07	0.19	0.91	0.3	1	0.01	-0.09	0.25	0.91	0.3	0.98	0.04	-0.07	0.19	0.95	0.14	0.97	0.05	-0.02	0.09	0.95
chr10:82321951:82322045:+@chr10:82323269:82323375:+@chr10:82337358:82337480:+			Txnrd1				0.94	0.19	0.97	0.06	-0.03	0.1	0.94	0.19	0.97	0.06	-0.03	0.11	0.94	0.19	0.97	0.08	-0.03	0.11	0.94	0.19	0.98	0.04	-0.04	0.12	0.94	0.19	0.99	0.02	-0.05	0.14	0.94	0.19	0.98	0.04	-0.04	0.12	0.95	0.16	0.97	0.06	-0.02	0.1	0.95
chr10:82962584:82962683:-@chr10:82960217:82960315:-@chr10:82958614:82958779:-	ENSMUSG00000020256	NM_153543	Aldh1l2	chr10	82958779	82962584	0	0	0	0	0	0	0	0	0	0	0	0	0	0	0	0	0	0	0	0	0	0	0	0	0	0	0	0	0	0	0	0	0	0	0	0	0	0	0	0	0	0	0
chr10:82975035:82975182:-@chr10:82971358:82971477:-@chr10:82970760:82970887:-	ENSMUSG00000020256	NM_153543	Aldh1l2	chr10	82970887	82975035	0	0	0	0	0	0	0	0	0	0	0	0	0	0	0	0	0	0	0	0	0	0	0	0	0	0	0	0	0	0	0	0	0	0	0	0	0	0	0	0	0	0	0
chr10:83090974:83091045:-@chr10:83090070:83090215:-@chr10:83087364:83087451:-	ENSMUSG00000020263	NM_145220	Appl2	chr10	83087451	83090974	0.17	0.43	0.35	0.45	-0.18	0.76	0.17	0.43	0.49	0.63	-0.32	1.69	0.17	0.43	0.16	0.36	0.01	0.37	0.17	0.43	0.1	0.34	0.07	0.36	0.17	0.43	0.1	0.28	0.07	0.35	0.17	0.43	0.16	0.44	0.01	0.35	0.18	0.56	0.35	0.45	-0.17	1.06	0.18
chr10:84454865:84455009:+@chr10:84464527:84464646:+@chr10:84477821:84479192:+	NA	NA	NA	chr10	84454865	84479192	0.04	0.07	0.19	0.14	-0.15	240.21	0.04	0.07	0.26	0.21	-0.22	814341	0.04	0.07	0.18	0.13	-0.14	2478.78	0.04	0.07	0.19	0.12	-0.15	31254.5	0.04	0.07	0.16	0.14	-0.12	18.74	0.04	0.07	0.14	0.11	-0.1	6.39	0.19	0.13	0.19	0.14	0	0.12	0.19
chr10:85372968:85373153:-@chr10:85371041:85371104:-@chr10:85370021:85370815:-	ENSMUSG00000035529	NM_181650	Prdm4	chr10	85370815	85372968	0.03	0.1	0.06	0.16	-0.03	0.13	0.03	0.1	0.02	0.05	0.01	0.06	0.03	0.1	0.03	0.09	0	0.08	0.03	0.1	0.05	0.11	-0.02	0.09	0.03	0.1	0.03	0.07	0	0.06	0.03	0.1	0.02	0.07	0.01	0.07	0.07	0.13	0.06	0.16	0.01	0.13	0.07
chr10:85474530:85474605:-@chr10:85472088:85472177:-@chr10:85463261:85463384:-	ENSMUSG00000050108	NM_177772	Bpil2	chr10	85463384	85474530	0	0	0	0	0	0	0	0	0	0	0	0	0	0	0	0	0	0	0	0	0	0	0	0	0	0	0	0	0	0	0	0	0	0	0	0	0	0	0	0	0	0	0
chr10:85484674:85484889:+@chr10:85487161:85487455:+@chr10:85491754:85491981:+	NA	NA	NA	chr10	85484674	85491981	0.99	0.03	0.99	0.03	0	0	0.99	0.03	0.99	0.03	0	0	0.99	0.03	0.99	0.02	0	0	0.99	0.03	1	0.01	-0.01	0	0.99	0.03	0.99	0.03	0	0.03	0.99	0.03	0.99	0.03	0	0	0.98	0.05	0.99	0.03	-0.01	0.03	0.98
chr10:85484674:85484889:+@chr10:85487313:85487455:+@chr10:85491754:85491981:+	NA	NA	NA	chr10	85484674	85491981	0.98	0.07	0.98	0.06	0	0.05	0.98	0.07	0.98	0.05	0	0.05	0.98	0.07	0.98	0.05	0	0.06	0.98	0.07	0.99	0.04	-0.01	0.04	0.98	0.07	0.97	0.08	0.01	0.05	0.98	0.07	0.98	0.06	0	0.05	0.97	0.09	0.98	0.06	-0.01	0.07	0.97
chr10:85961535:85961641:-@chr10:85940411:85940485:-@chr10:85929724:85930180:-	ENSMUSG00000059602	NA	Syn3	chr10	85930180	85961535	0	0	0	0	0	0	0	0	0	0	0	0	0	0	0	0	0	0	0	0	0	0	0	0	0	0	0	0	0	0	0	0	0	0	0	0	0	0	0	0	0	0	0
chr10:86161064:86161183:-@chr10:86159464:86159580:-@chr10:86158571:86158708:-	ENSMUSG00000020048	NM_011631	Hsp90b1	chr10	86158708	86161064	1	0	1	0	0	0	1	0	1	0	0	0	1	0	1	0	0	0	1	0	1	0	0	0	1	0	1	0	0	0	1	0	1	0	0	0	1	0	1	0	0	0	1
chr10:86168556:86168762:+@chr10:86169981:86170089:+@chr10:86175510:86176484:+	ENSMUSG00000044937	NM_001003939,NM_153595,NM_001003910	BC030307	chr10	86168556	86176484	0	0	0	0	0	0	0	0	0	0	0	0	0	0	0	0	0	0	0	0	0	0	0	0	0	0	0	0	0	0	0	0	0	0	0	0	0	0	0	0	0	0	0.49
chr10:86169981:86170089:+@chr10:86171308:86171392:+@chr10:86175510:86176484:+	ENSMUSG00000044937	NM_001003939,NM_153595,NM_001003910	BC030307	chr10	86169981	86176484	0	0	0	0	0	0	0	0	0	0	0	0	0	0	0	0	0	0	0	0	0	0	0	0	0	0	0	0	0	0	0	0	0	0	0	0	0	0	0	0	0	0	0
chr10:86199546:86199744:+@chr10:86207171:86207349:+@chr10:86212992:86213131:+	ENSMUSG00000044937	NM_153595,NM_001003910	BC030307	chr10	86199546	86213131	0	0	0	0	0	0	0	0	0	0	0	0	0	0	0	0	0	0	0	0	0	0	0	0	0	0	0	0	0	0	0	0	0	0	0	0	0	0	0	0	0	0	0
chr10:86313523:86313685:-@chr10:86313302:86313408:-@chr10:86311679:86311798:-	ENSMUSG00000035459	NM_138673	Stab2	chr10	86311798	86313523	0	0	0	0	0	0	0	0	0	0	0	0	0	0	0	0	0	0	0	0	0	0	0	0	0	0	0	0	0	0	0	0	0	0	0	0	0	0	0	0	0	0	0
chr10:86346529:86346600:-@chr10:86343850:86343936:-@chr10:86341575:86341694:-	ENSMUSG00000035459	NM_138673	Stab2	chr10	86341694	86346529	0	0	0	0	0	0	0	0	0	0	0	0	0	0	0	0	0	0	0	0	0	0	0	0	0	0	0	0	0	0	0	0	0	0	0	0	0	0	0	0	0	0	0
chr10:86470522:86470687:-@chr10:86465707:86465840:-@chr10:86459550:86459665:-	ENSMUSG00000035459	NM_138673	Stab2	chr10	86459665	86470522	0	0	0	0	0	0	0	0	0	0	0	0	0	0	0	0	0	0	0	0	0	0	0	0	0	0	0	0	0	0	0	0	0	0	0	0	0	0	0	0	0	0	0
chr10:87376364:87376545:+@chr10:87378043:87378094:+@chr10:87393420:87399792:+	ENSMUSG00000020053	NM_010512,NM_001111275,NM_001111274,NM_001111276	Igf1	chr10	87376364	87399792	0	0	0	0	0	0	0	0	0	0	0	0	0	0	0	0	0	0	0	0	0	0	0	0	0	0	0	0	0	0	0	0	0	0	0	0	0.08	0.41	0.19	0.36	-0.11	0.68	0.08
chr10:87609597:87609623:-@chr10:87609241:87609323:-@chr10:87606685:87606840:-	ENSMUSG00000035365	NM_029249	4930547N16Rik	chr10	87606840	87609597	0	0	0	0	0	0	0	0	0	0	0	0	0	0	0	0	0	0	0	0	0	0	0	0	0	0	0	0	0	0	0	0	0	0	0	0	0	0	0	0	0	0	0
chr10:87609597:87609623:-@chr10:87609241:87609393:-@chr10:87606685:87606840:-	ENSMUSG00000035365	NM_029249	4930547N16Rik	chr10	87606840	87609597	0	0	0	0	0	0	0	0	0	0	0	0	0	0	0	0	0	0	0	0	0	0	0	0	0	0	0	0	0	0	0	0	0	0	0	0	0	0	0	0	0	0	0
chr10:87842157:87842280:+@chr10:87863397:87863482:+@chr10:87874661:87874780:+	ENSMUSG00000035311	NM_001004164	Gnptab	chr10	87842157	87874780	0.96	0.08	0.98	0.07	-0.02	0.14	0.96	0.08	0.96	0.09	0	0.07	0.96	0.08	0.99	0.05	-0.03	0.16	0.96	0.08	0.99	0.05	-0.03	0.16	0.96	0.08	0.97	0.07	-0.01	0.07	0.96	0.08	0.98	0.08	-0.02	0.1	0.98	0.06	0.98	0.07	0	0.06	0.98
chr10:87926581:87926615:+@chr10:87929184:87929301:+@chr10:87930028:87930127:+	ENSMUSG00000020059	NM_011517	Sycp3	chr10	87926581	87930127	0	0	0	0	0	0	0	0	0	0	0	0	0	0	0	0	0	0	0	0	0	0	0	0	0	0	0	0	0	0	0	0	0	0	0	0	0	0	0	0	0	0	0
chr10:87938171:87938281:-@chr10:87934133:87934205:-@chr10:87915490:87915842:-	ENSMUSG00000060002	NA	Chpt1	chr10	87915842	87938171	0	0	0	0	0	0	0	0	0	0	0	0	0	0	0	0	0	0	0	0	0	0	0	0	0	0	0	0	0	0	0	0	0	0	0	0	0	0	0	0	0	0	0.39
chr10:87944976:87945060:-@chr10:87944098:87944124:-@chr10:87943560:87943691:-	ENSMUSG00000060002	NM_001146690,NM_144807	Chpt1	chr10	87943691	87944976	0.03	0.1	0.01	0.05	0.02	0.05	0.03	0.1	0.03	0.09	0	0.07	0.03	0.1	0.01	0.03	0.02	0.05	0.03	0.1	0.01	0.03	0.02	0.05	0.03	0.1	0.01	0.05	0.02	0.05	0.03	0.1	0.02	0.06	0.01	0.07	0.01	0.03	0.01	0.05	0	0.02	0.01
chr10:87985712:87985898:-@chr10:87982646:87982688:-@chr10:87981024:87981314:-	ENSMUSG00000020061	NM_175418	Mybpc1	chr10	87981314	87985712	0	0	0	0	0	0	0	0	0	0	0	0	0	0	0	0	0	0	0	0	0	0	0	0	0	0	0	0	0	0	0	0	0	0	0	0	0	0	0	0	0	0	0
chr10:87985712:87985898:-@chr10:87984022:87984080:-@chr10:87982646:87982688:-	ENSMUSG00000020061	NM_175418	Mybpc1	chr10	87982688	87985712	0	0	0	0	0	0	0	0	0	0	0	0	0	0	0	0	0	0	0	0	0	0	0	0	0	0	0	0	0	0	0	0	0	0	0	0	0	0	0	0	0	0	0
chr10:88003694:88003828:-@chr10:88000211:88000264:-@chr10:87999060:87999227:-	ENSMUSG00000020061	NM_175418	Mybpc1	chr10	87999227	88003694	0	0	0	0	0	0	0	0	0	0	0	0	0	0	0	0	0	0	0	0	0	0	0	0	0	0	0	0	0	0	0	0	0	0	0	0	0	0	0	0	0	0	0
chr10:88048405:88048440:-@chr10:88044752:88044793:-@chr10:88036161:88036274:-	ENSMUSG00000020061	NM_175418	Mybpc1	chr10	88036274	88048405	0	0	0	0	0	0	0	0	0	0	0	0	0	0	0	0	0	0	0	0	0	0	0	0	0	0	0	0	0	0	0	0	0	0	0	0	0	0	0	0	0	0	0
chr10:88140245:88140353:-@chr10:88139618:88139710:-@chr10:88138015:88138815:-	ENSMUSG00000004359	NM_011461	Spic	chr10	88138815	88140245	0	0	0	0	0	0	0	0	0	0	0	0	0	0	0	0	0	0	0	0	0	0	0	0	0	0	0	0	0	0	0	0	0	0	0	0	0	0	0	0	0	0	0
chr10:88611995:88612189:-@chr10:88587865:88587969:-@chr10:88579611:88579747:-	ENSMUSG00000035189	NM_178773	Ano4	chr10	88579747	88611995	0	0	0	0	0	0	0	0	0	0	0	0	0	0	0	0	0	0	0	0	0	0	0	0	0	0	0	0	0	0	0	0	0	0	0	0	0	0	0	0	0	0	0
chr10:89207736:89208033:+@chr10:89218166:89218299:+@chr10:89235332:89235494:+	ENSMUSG00000019951	NM_029166	Uhrf1bp1l	chr10	89207736	89235494	0.35	0.18	0.14	0.08	0.21	194553	0.35	0.18	0.17	0.1	0.18	135.93	0.35	0.18	0.13	0.08	0.22	2149025723	0.35	0.18	0.18	0.08	0.17	61.7	0.35	0.18	0.18	0.11	0.17	15.97	0.35	0.18	0.16	0.15	0.19	17.49	0.25	0.13	0.14	0.08	0.11	4.09	0.25
chr10:90357844:90357951:+@chr10:90359992:90360171:+@chr10:90384041:90384169:+	ENSMUSG00000058589	NM_001177397,NM_181398,NM_001177398,NM_001128086,NM_001177396	Anks1b	chr10	90357844	90384169	0	0	0	0	0	0	0	0	0	0	0	0	0	0	0	0	0	0	0	0	0	0	0	0	0	0	0	0	0	0	0	0	0	0	0	0	0	0	0	0	0	0	0
chr10:90357844:90357951:+@chr10:90377438:90377512:+@chr10:90384041:90384169:+	ENSMUSG00000058589	NM_001177397,NM_181398,NM_001177398,NM_001128086,NM_001177396	Anks1b	chr10	90357844	90384169	0	0	0	0	0	0	0	0	0	0	0	0	0	0	0	0	0	0	0	0	0	0	0	0	0	0	0	0	0	0	0	0	0	0	0	0	0	0	0	0	0	0	0
chr10:90359992:90360171:+@chr10:90377441:90377512:+@chr10:90384041:90384169:+	ENSMUSG00000058589	NM_001177397,NM_181398,NM_001177398,NM_001128086,NM_001177396	Anks1b	chr10	90359992	90384169	0	0	0	0	0	0	0	0	0	0	0	0	0	0	0	0	0	0	0	0	0	0	0	0	0	0	0	0	0	0	0	0	0	0	0	0	0	0	0	0	0	0	0
chr10:90545784:90546041:+@chr10:90546500:90546633:+@chr10:90555884:90556001:+	ENSMUSG00000019975	NM_027078	Ikbip	chr10	90545784	90556001	0.05	0.14	0.01	0.03	0.04	0.09	0.05	0.14	0.02	0.06	0.03	0.08	0.05	0.14	0.01	0.04	0.04	0.08	0.05	0.14	0.01	0.04	0.04	0.09	0.05	0.14	0.01	0.03	0.04	0.11	0.05	0.14	0.01	0.04	0.04	0.09	0.03	0.07	0.01	0.03	0.02	0.05	0.03
chr10:90615373:90615483:-@chr10:90614931:90614934:-@chr10:90614454:90614542:-	ENSMUSG00000019961	NM_001080132,NM_001080134,NM_001080131,NM_001080130,NM_001080129	Tmpo	chr10	90614542	90615373	0	0.01	0.01	0.02	-0.01	0	0	0.01	0.01	0.03	-0.01	0	0	0.01	0.01	0.01	-0.01	0	0	0.01	0.01	0.02	-0.01	0	0	0.01	0.01	0.02	-0.01	0	0	0.01	0	0.01	0	0	0	0.01	0.01	0.02	-0.01	0	0
chr10:90621493:90621590:-@chr10:90615373:90615483:-@chr10:90614454:90614542:-	ENSMUSG00000019961	NM_001080132,NM_001080134,NM_001080131,NM_001080130,NM_001080129	Tmpo	chr10	90614542	90621493	0.94	0.06	0.88	0.08	0.06	1.03	0.94	0.06	0.89	0.09	0.05	0.38	0.94	0.06	0.91	0.07	0.03	0.15	0.94	0.06	0.86	0.09	0.08	10.6	0.94	0.06	0.94	0.05	0	0.06	0.94	0.06	0.92	0.05	0.02	0.07	0.9	0.06	0.88	0.08	0.02	0.09	0.9
chr10:90621493:90621590:-@chr10:90615830:90615925:-@chr10:90615373:90615483:-	ENSMUSG00000019961	NM_001080132,NM_001080134,NM_001080131,NM_001080130,NM_001080129	Tmpo	chr10	90615483	90621493	0.99	0.03	0.95	0.05	0.04	4.11	0.99	0.03	0.93	0.06	0.06	14.39	0.99	0.03	0.95	0.04	0.04	20.23	0.99	0.03	0.96	0.05	0.03	1.07	0.99	0.03	0.93	0.05	0.06	21.18	0.99	0.03	0.92	0.04	0.07	1.75241e+07	0.9	0.05	0.95	0.05	-0.05	4.39	0.9
chr10:90621493:90621590:-@chr10:90616023:90616142:-@chr10:90615830:90615925:-	ENSMUSG00000019961	NM_001080132,NM_001080134,NM_001080131,NM_001080130,NM_001080129	Tmpo	chr10	90615925	90621493	0.82	0.09	0.85	0.06	-0.03	0.14	0.82	0.09	0.85	0.07	-0.03	0.12	0.82	0.09	0.86	0.06	-0.04	0.25	0.82	0.09	0.87	0.06	-0.05	0.32	0.82	0.09	0.93	0.04	-0.11	6.44327e+08	0.82	0.09	0.91	0.04	-0.09	120.46	0.72	0.08	0.85	0.06	-0.13	1.18579e+07	0.72
chr10:91572384:91572478:-@chr10:91566451:91566657:-@chr10:91546619:91546827:-	ENSMUSG00000086180	NR_028262	Rmst	chr10	91546827	91572384	0	0	0	0	0	0	0	0	0	0	0	0	0	0	0	0	0	0	0	0	0	0	0	0	0	0	0	0	0	0	0	0	0	0	0	0	0	0	0	0	0	0	0
chr10:92384066:92384188:-@chr10:92379990:92380064:-@chr10:92371578:92371631:-	ENSMUSG00000020014	NA	4930485B16Rik	chr10	92371631	92384066	0	0	0	0	0	0	0	0	0	0	0	0	0	0	0	0	0	0	0	0	0	0	0	0	0	0	0	0	0	0	0	0	0	0	0	0	0	0	0	0	0	0	0
chr10:92532574:92532679:-@chr10:92529452:92529595:-@chr10:92527826:92527997:-	ENSMUSG00000020014	NA	4930485B16Rik	chr10	92527997	92532574	0	0	0	0	0	0	0	0	0	0	0	0	0	0	0	0	0	0	0	0	0	0	0	0	0	0	0	0	0	0	0	0	0	0	0	0	0	0	0	0	0	0	0
chr10:92704431:92704530:+@chr10:92705135:92705219:+@chr10:92728110:92729818:+	NA	NA	NA	chr10	92704431	92729818	0.1	0.27	0.05	0.18	0.05	0.19	0.1	0.27	0.06	0.16	0.04	0.19	0.1	0.27	0.06	0.2	0.04	0.17	0.1	0.27	0.1	0.23	0	0.2	0.1	0.27	0.03	0.12	0.07	0.18	0.1	0.27	0.02	0.07	0.08	0.24	0.08	0.26	0.05	0.18	0.03	0.14	0.08
chr10:92728082:92728425:-@chr10:92727625:92727755:-@chr10:92717434:92717556:-	ENSMUSG00000008398	NM_013508	Elk3	chr10	92717556	92728082	0.98	0.05	0.98	0.07	0	0.04	0.98	0.05	0.98	0.06	0	0.04	0.98	0.05	0.98	0.05	0	0.04	0.98	0.05	0.99	0.04	-0.01	0.03	0.98	0.05	0.99	0.03	-0.01	0.03	0.98	0.05	0.99	0.02	-0.01	0.03	0.97	0.08	0.98	0.07	-0.01	0.07	0.97
chr10:92747514:92747722:-@chr10:92727625:92728425:-@chr10:92717434:92717556:-	ENSMUSG00000008398	NM_013508	Elk3	chr10	92717556	92747514	0.99	0.01	0.98	0.01	0.01	1.32	0.99	0.01	0.99	0.01	0	0	0.99	0.01	0.99	0.01	0	0	0.99	0.01	0.99	0.01	0	0	0.99	0.01	0.99	0.01	0	0	0.99	0.01	0.99	0.01	0	0	1	0.01	0.98	0.01	0.02	3.41	1
chr10:92747514:92747722:-@chr10:92728082:92728425:-@chr10:92717434:92717556:-	ENSMUSG00000008398	NM_013508	Elk3	chr10	92717556	92747514	0.98	0.02	0.96	0.03	0.02	0.29	0.98	0.02	0.98	0.02	0	0	0.98	0.02	0.97	0.02	0.01	0.1	0.98	0.02	0.98	0.02	0	0	0.98	0.02	0.97	0.02	0.01	0.06	0.98	0.02	0.99	0.01	-0.01	0	0.99	0.02	0.96	0.03	0.03	3.73	0.99
chr10:92953660:92953732:+@chr10:92953844:92953910:+@chr10:92954555:92954592:+	ENSMUSG00000020017	NM_010401	Hal	chr10	92953660	92954592	0	0	0	0	0	0	0	0	0	0	0	0	0	0	0	0	0	0	0	0	0	0	0	0	0	0	0	0	0	0	0	0	0	0	0	0	0	0	0	0	0	0	0
chr10:93030409:93030501:+@chr10:93032621:93032678:+@chr10:93033592:93033664:+	ENSMUSG00000036168	NM_175488	Ccdc38	chr10	93030409	93033664	0	0	0	0	0	0	0	0	0	0	0	0	0	0	0	0	0	0	0	0	0	0	0	0	0	0	0	0	0	0	0	0	0	0	0	0	0	0	0	0	0	0	0
chr10:93038018:93038153:+@chr10:93041454:93041636:+@chr10:93042507:93042712:+	ENSMUSG00000036168	NM_175488	Ccdc38	chr10	93038018	93042712	0	0	0	0	0	0	0	0	0	0	0	0	0	0	0	0	0	0	0	0	0	0	0	0	0	0	0	0	0	0	0	0	0	0	0	0	0	0	0	0	0	0	0
chr10:93459583:93459858:-@chr10:93457633:93457757:-@chr10:93456262:93456411:-	ENSMUSG00000036099	NM_172538	Vezt	chr10	93456411	93459583	0.1	0.27	0.1	0.19	0	0.2	0.1	0.27	0.09	0.23	0.01	0.22	0.1	0.27	0.24	0.35	-0.14	0.76	0.1	0.27	0.11	0.17	-0.01	0.23	0.1	0.27	0.06	0.14	0.04	0.19	0.1	0.27	0.17	0.29	-0.07	0.31	0.06	0.17	0.1	0.19	-0.04	0.2	0.06
chr10:93463096:93463268:-@chr10:93459583:93459858:-@chr10:93456262:93456399:-	ENSMUSG00000036099	NM_172538	Vezt	chr10	93456399	93463096	0.95	0.12	0.97	0.08	-0.02	0.1	0.95	0.12	0.96	0.09	-0.01	0.09	0.95	0.12	0.99	0.04	-0.04	0.14	0.95	0.12	0.98	0.07	-0.03	0.11	0.95	0.12	0.99	0.04	-0.04	0.13	0.95	0.12	0.99	0.04	-0.04	0.13	0.93	0.14	0.97	0.08	-0.04	0.16	0.93
chr10:93666033:93666120:+@chr10:93678084:93678144:+@chr10:93683426:93683693:+	ENSMUSG00000020022	NM_025551	Ndufa12	chr10	93666033	93683693	0.01	0.02	0	0.01	0.01	0	0.01	0.02	0	0.01	0.01	0	0.01	0.02	0.01	0.03	0	0.03	0.01	0.02	0.01	0.02	0	0	0.01	0.02	0	0.01	0.01	0	0.01	0.02	0.01	0.01	0	0	0.01	0.03	0	0.01	0.01	0	0.01
chr10:94875293:94875743:-@chr10:94855048:94855570:-@chr10:94853199:94853279:-	ENSMUSG00000020027	NM_007706	Socs2	chr10	94853279	94875293	0	0.01	0.01	0.03	-0.01	0.06	0	0.01	0.02	0.03	-0.02	0.08	0	0.01	0.01	0.02	-0.01	0	0	0.01	0.02	0.02	-0.02	0.11	0	0.01	0	0.01	0	0	0	0.01	0.01	0.02	-0.01	0	0.02	0.03	0.01	0.03	0.01	0	0.02
chr10:94956265:94956349:-@chr10:94952880:94953046:-@chr10:94943440:94943611:-	ENSMUSG00000062981	NM_026065	Mrpl42	chr10	94943611	94956265	0.99	0.02	1	0.01	-0.01	0	0.99	0.02	0.99	0.02	0	0	0.99	0.02	0.99	0.02	0	0	0.99	0.02	1	0.01	-0.01	0	0.99	0.02	1	0.01	-0.01	0	0.99	0.02	0.99	0.01	0	0	1	0.01	1	0.01	0	0	1
chr10:9509161:9509226:-@chr10:9497819:9497864:-@chr10:9490248:9490487:-	ENSMUSG00000019790	NM_001081344	Stxbp5	chr10	9490487	9509161	0.82	0.31	0.67	0.62	0.15	0.65	0.82	0.31	0.82	0.52	0	0.5	0.82	0.31	0.34	0.5	0.48	17.76	0.82	0.31	0.8	0.49	0.02	0.41	0.82	0.31	0.8	0.56	0.02	0.46	0.82	0.31	0.48	0.74	0.34	1.16	0.86	0.39	0.67	0.62	0.19	0.73	0.86
chr10:9509161:9509226:-@chr10:9497819:9497869:-@chr10:9490248:9490487:-	ENSMUSG00000019790	NM_001081344	Stxbp5	chr10	9490487	9509161	0.81	0.4	0.82	0.54	-0.01	0.54	0.81	0.4	0.8	0.43	0.01	0.37	0.81	0.4	0.59	0.48	0.22	0.97	0.81	0.4	0.75	0.54	0.06	0.49	0.81	0.4	0.81	0.45	0	0.46	0.81	0.4	0.67	0.55	0.14	0.58	0.91	0.2	0.82	0.54	0.09	0.3	0.91
chr10:9517920:9518071:-@chr10:9516736:9516819:-@chr10:9509161:9509226:-	ENSMUSG00000019790	NM_001081344	Stxbp5	chr10	9509226	9517920	0.09	0.29	0.1	0.39	-0.01	0.25	0.09	0.29	0.06	0.21	0.03	0.22	0.09	0.29	0.1	0.31	-0.01	0.24	0.09	0.29	0.28	0.62	-0.19	0.55	0.09	0.29	0.25	0.56	-0.16	0.58	0.09	0.29	0.13	0.43	-0.04	0.33	0.05	0.21	0.1	0.39	-0.05	0.18	0.05
chr10:95243143:95243260:+@chr10:95246362:95246617:+@chr10:95254318:95254366:+	NA	NA	NA	chr10	95243143	95254366	0	0	0	0	0	0	0	0	0	0	0	0	0	0	0	0	0	0	0	0	0	0	0	0	0	0	0	0	0	0	0	0	0	0	0	0	0	0	0	0	0	0	0
chr10:95436620:95436712:+@chr10:95440795:95440920:+@chr10:95452196:95452323:+	ENSMUSG00000036499	NM_001001932	Eea1	chr10	95436620	95452323	0.11	0.14	0.07	0.09	0.04	0.17	0.11	0.14	0.04	0.09	0.07	0.49	0.11	0.14	0.01	0.02	0.1	86.15	0.11	0.14	0.05	0.06	0.06	0.38	0.11	0.14	0.11	0.11	0	0.11	0.11	0.14	0.06	0.1	0.05	0.19	0.08	0.12	0.07	0.09	0.01	0.1	0.08
chr10:95436620:95436712:+@chr10:95452196:95452323:+@chr10:95452889:95452943:+	ENSMUSG00000036499	NM_001001932	Eea1	chr10	95436620	95452943	0.5	0.04	0.49	0.04	0.01	0.06	0.5	0.04	0.51	0.03	-0.01	0.4	0.5	0.04	0.5	0.04	0	0.11	0.5	0.04	0.5	0.02	0	0.02	0.5	0.04	0.5	0.04	0	0.04	0.5	0.04	0.49	0.03	0.01	0.05	0.5	0.04	0.49	0.04	0.01	0	0.5
chr10:98592117:98592296:+@chr10:98596945:98597101:+@chr10:98606869:98606976:+	ENSMUSG00000019952	NM_027740	Poc1b	chr10	98592117	98606976	0.02	0.07	0.03	0.11	-0.01	0.07	0.02	0.07	0.18	0.22	-0.16	39.46	0.02	0.07	0.03	0.09	-0.01	0.06	0.02	0.07	0.08	0.14	-0.06	0.31	0.02	0.07	0.21	0.24	-0.19	218.21	0.02	0.07	0.02	0.07	0	0.05	0.1	0.24	0.03	0.11	0.07	0.2	0.1
chr10:98618836:98618985:+@chr10:98627220:98627241:+@chr10:98627503:98627583:+	ENSMUSG00000019952	NM_027740	Poc1b	chr10	98618836	98627583	0.06	0.18	0.05	0.16	0.01	0.13	0.06	0.18	0.06	0.14	0	0.12	0.06	0.18	0.06	0.16	0	0.14	0.06	0.18	0.05	0.15	0.01	0.12	0.06	0.18	0.1	0.29	-0.04	0.19	0.06	0.18	0.04	0.13	0.02	0.13	0.06	0.21	0.05	0.16	0.01	0.13	0.06
chr10:98618836:98618985:+@chr10:98627503:98627583:+@chr10:98655416:98655631:+	ENSMUSG00000019952	NM_027740	Poc1b	chr10	98618836	98655631	0.98	0.07	0.98	0.06	0	0.05	0.98	0.07	0.93	0.12	0.05	0.24	0.98	0.07	0.98	0.06	0	0.04	0.98	0.07	0.98	0.06	0	0.05	0.98	0.07	0.96	0.1	0.02	0.09	0.98	0.07	0.98	0.06	0	0.04	0.95	0.11	0.98	0.06	-0.03	0.12	0.95
chr10:99542608:99542764:+@chr10:99543491:99543574:+@chr10:99549981:99550090:+	ENSMUSG00000019966	NM_013598	Kitl	chr10	99542608	99550090	0.84	0.14	0.94	0.13	-0.1	0.64	0.84	0.14	0.84	0.22	0	0.17	0.84	0.14	0.86	0.14	-0.02	0.13	0.84	0.14	0.92	0.13	-0.08	0.5	0.84	0.14	0.91	0.12	-0.07	0.31	0.84	0.14	0.95	0.06	-0.11	3.53	0.85	0.14	0.94	0.13	-0.09	0.73	0.85
chr10:99542608:99542764:+@chr10:99543491:99543574:+@chr10:99549981:99550090:+			Kitl				0.84	0.15	0.94	0.11	-0.1	1.14	0.84	0.15	0.84	0.28	0	0.22	0.84	0.15	0.85	0.13	-0.01	0.14	0.84	0.15	0.92	0.12	-0.08	0.37	0.84	0.15	0.91	0.11	-0.07	0.29	0.84	0.15	0.95	0.05	-0.11	5.69	0.85	0.13	0.94	0.11	-0.09	0.98	0.85
chr10:99949796:99949981:-@chr10:99947685:99947759:-@chr10:99940439:99940656:-	ENSMUSG00000036676	NM_001110013,NM_001033332	Tmtc3	chr10	99940656	99949796	0.45	0.39	0.31	0.3	0.14	0.55	0.45	0.39	0.23	0.28	0.22	1.48	0.45	0.39	0.22	0.34	0.23	1.37	0.45	0.39	0.41	0.38	0.04	0.36	0.45	0.39	0.25	0.37	0.2	0.93	0.45	0.39	0.25	0.29	0.2	1.27	0.17	0.31	0.31	0.3	-0.14	0.61	0.17
chr10:99949796:99949981:-@chr10:99947685:99947819:-@chr10:99940439:99940656:-	ENSMUSG00000036676	NM_001110013,NM_001033332	Tmtc3	chr10	99940656	99949796	0.28	0.38	0.16	0.26	0.12	0.49	0.28	0.38	0.13	0.22	0.15	0.71	0.28	0.38	0.12	0.28	0.16	0.79	0.28	0.38	0.16	0.29	0.12	0.47	0.28	0.38	0.37	0.42	-0.09	0.42	0.28	0.38	0.17	0.27	0.11	0.45	0.25	0.38	0.16	0.26	0.09	0.39	0.25
chr10:99957535:99957588:+@chr10:99958275:99958295:+@chr10:99958457:99958609:+	ENSMUSG00000019971	NM_146009	Cep290	chr10	99957535	99958609	0	0	0	0	0	0	0	0	0	0	0	0	0	0	0	0	0	0	0	0	0	0	0	0	0	0	0	0	0	0	0	0	0	0	0	0	0.43	0.82	0.27	0.62	0.16	0.82	0.43
chr11:100241858:100242002:-@chr11:100240836:100240939:-@chr11:100239403:100239741:-	ENSMUSG00000001552	NM_010593	Jup	chr11	100239741	100241858	1	0.01	0.99	0.03	0.01	0	1	0.01	1	0.01	0	0	1	0.01	1	0.01	0	0	1	0.01	1	0.01	0	0	1	0.01	0.99	0.02	0.01	0	1	0.01	0.99	0.02	0.01	0	1	0.01	0.99	0.03	0.01	0	1
chr11:100277008:100277339:+@chr11:100281714:100281859:+@chr11:100282205:100282394:+	NA	NA	NA	chr11	100277008	100282394	1	0.01	1	0.01	0	0	1	0.01	1	0.01	0	0	1	0.01	1	0.01	0	0	1	0.01	1	0.01	0	0	1	0.01	1	0.01	0	0	1	0.01	1	0	0	0	1	0.01	1	0.01	0	0	1
chr11:100301499:100301568:-@chr11:100301354:100301400:-@chr11:100297469:100297554:-	ENSMUSG00000017176	NM_001102650,NM_026561	Nt5c3l	chr11	100297554	100301499	0.94	0.2	0.98	0.08	-0.04	0.14	0.94	0.2	0.97	0.09	-0.03	0.12	0.94	0.2	0.98	0.06	-0.04	0.13	0.94	0.2	0.9	0.15	0.04	0.21	0.94	0.2	0.98	0.06	-0.04	0.12	0.94	0.2	0.99	0.04	-0.05	0.11	0.95	0.17	0.98	0.08	-0.03	0.1	0.95
chr11:100302358:100302496:-@chr11:100302143:100302241:-@chr11:100301499:100301568:-	ENSMUSG00000017176	NM_026561	Nt5c3l	chr11	100301568	100302358	0.94	0.22	0.95	0.21	-0.01	0.15	0.94	0.22	0.86	0.48	0.08	0.24	0.94	0.22	0.9	0.33	0.04	0.18	0.94	0.22	0.91	0.32	0.03	0.19	0.94	0.22	0.9	0.31	0.04	0.2	0.94	0.22	0.97	0.1	-0.03	0.12	0.76	0.55	0.95	0.21	-0.19	0.54	0.76
chr11:100365517:100365607:-@chr11:100364474:100364503:-@chr11:100359935:100360076:-	ENSMUSG00000020917	NM_001199296,NM_134037	Acly	chr11	100360076	100365517	0.5	0.22	0.45	0.24	0.05	0.25	0.5	0.22	0.31	0.17	0.19	6.37	0.5	0.22	0.28	0.19	0.22	19.22	0.5	0.22	0.24	0.18	0.26	34.36	0.5	0.22	0.21	0.18	0.29	106.89	0.5	0.22	0.27	0.16	0.23	30.73	0.29	0.21	0.45	0.24	-0.16	1.4	0.29
chr11:100428223:100428323:+@chr11:100431170:100431254:+@chr11:100432754:100433880:+	ENSMUSG00000006784	NM_028918	Ttc25	chr11	100428223	100433880	0	0	0	0	0	0	0	0	0	0	0	0	0	0	0	0	0	0	0	0	0	0	0	0	0	0	0	0	0	0	0	0	0	0	0	0	0	0	0	0	0	0	0
chr11:100451212:100451303:-@chr11:100450993:100451092:-@chr11:100446296:100446369:-	ENSMUSG00000014195	NM_019795	Dnajc7	chr11	100446369	100451212	0.45	0.35	0.31	0.21	0.14	0.63	0.45	0.35	0.24	0.22	0.21	2.33	0.45	0.35	0.4	0.25	0.05	0.31	0.45	0.35	0.24	0.19	0.21	1.76	0.45	0.35	0.26	0.2	0.19	1.89	0.45	0.35	0.13	0.14	0.32	153.72	0.36	0.24	0.31	0.21	0.05	0.25	0.36
chr11:100457480:100457554:-@chr11:100457275:100457316:-@chr11:100454169:100454287:-	ENSMUSG00000014195	NM_019795	Dnajc7	chr11	100454287	100457480	0.03	0.11	0.01	0.04	0.02	0.05	0.03	0.11	0.01	0.04	0.02	0.05	0.03	0.11	0.01	0.03	0.02	0.05	0.03	0.11	0.01	0.03	0.02	0.04	0.03	0.11	0.01	0.03	0.02	0.04	0.03	0.11	0.01	0.03	0.02	0.05	0.01	0.04	0.01	0.04	0	0.03	0.01
chr11:100460499:100460623:-@chr11:100459929:100460042:-@chr11:100457480:100457554:-	ENSMUSG00000014195	NM_019795	Dnajc7	chr11	100457554	100460499	0.99	0.03	1	0.01	-0.01	0	0.99	0.03	0.99	0.02	0	0	0.99	0.03	1	0.01	-0.01	0	0.99	0.03	1	0.01	-0.01	0	0.99	0.03	1	0.01	-0.01	0	0.99	0.03	1	0.01	-0.01	0	0.99	0.02	1	0.01	-0.01	0	0.99
chr11:100484269:100484322:+@chr11:100485179:100485254:+@chr11:100485506:100485613:+	ENSMUSG00000017837	NM_028024	Nkiras2	chr11	100484269	100485613	0	0	0	0	0	0	0	0	0	0	0	0	0	0	0	0	0	0	0	0	0	0	0	0	0	0	0	0	0	0	0	0	0	0	0	0	0	0	0	0	0	0	0
chr11:100559470:100559631:-@chr11:100558290:100558480:-@chr11:100557429:100557525:-	ENSMUSG00000017830	NM_030150	Dhx58	chr11	100557525	100559470	0.96	0.1	0.99	0.03	-0.03	0.08	0.96	0.1	0.98	0.05	-0.02	0.09	0.96	0.1	0.99	0.04	-0.03	0.09	0.96	0.1	0.99	0.04	-0.03	0.1	0.96	0.1	0.97	0.11	-0.01	0.08	0.96	0.1	0.96	0.09	0	0.08	0.97	0.09	0.99	0.03	-0.02	0.05	0.97
chr11:100565485:100565585:-@chr11:100565215:100565383:-@chr11:100564808:100565009:-	ENSMUSG00000017830	NM_030150	Dhx58	chr11	100565009	100565485	0.93	0.25	0.96	0.1	-0.03	0.14	0.93	0.25	0.9	0.31	0.03	0.23	0.93	0.25	0.9	0.26	0.03	0.24	0.93	0.25	0.9	0.25	0.03	0.26	0.93	0.25	0.94	0.22	-0.01	0.17	0.93	0.25	0.87	0.33	0.06	0.26	0.85	0.42	0.96	0.1	-0.11	0.36	0.85
chr11:100572647:100572792:-@chr11:100572454:100572543:-@chr11:100572036:100572217:-	ENSMUSG00000020918	NM_020004,NM_001038010	Kat2a	chr11	100572217	100572647	0.95	0.13	0.96	0.11	-0.01	0.1	0.95	0.13	0.99	0.04	-0.04	0.1	0.95	0.13	0.97	0.08	-0.02	0.09	0.95	0.13	0.98	0.09	-0.03	0.1	0.95	0.13	0.99	0.03	-0.04	0.09	0.95	0.13	0.99	0.04	-0.04	0.11	0.96	0.12	0.96	0.11	0	0.09	0.96
chr11:100599392:100599444:-@chr11:100582815:100582964:-@chr11:100581229:100581482:-	ENSMUSG00000019173	NM_024456	Rab5c	chr11	100581482	100599392	0.05	0.17	0.09	0.3	-0.04	0.17	0.05	0.17	0.05	0.17	0	0.13	0.05	0.17	0.15	0.41	-0.1	0.34	0.05	0.17	0.1	0.31	-0.05	0.2	0.05	0.17	0.05	0.12	0	0.12	0.05	0.17	0.09	0.31	-0.04	0.18	0.13	0.46	0.09	0.3	0.04	0.33	0.13
chr11:100720665:100720894:+@chr11:100721798:100721890:+@chr11:100722642:100722779:+	ENSMUSG00000004043	NM_011488	Stat5a	chr11	100720665	100722779	0	0	0	0	0	0	0	0	0	0	0	0	0	0	0	0	0	0	0	0	0	0	0	0	0	0	0	0	0	0	0	0	0	0	0	0	0	0	0	0	0	0	0
chr11:100742344:100742499:+@chr11:100743052:100743103:+@chr11:100743376:100743480:+	ENSMUSG00000004043	NM_011488,NM_001164062	Stat5a	chr11	100742344	100743480	0.96	0.11	0.94	0.16	0.02	0.14	0.96	0.11	0.97	0.1	-0.01	0.07	0.96	0.11	0.9	0.15	0.06	0.33	0.96	0.11	0.94	0.13	0.02	0.1	0.96	0.11	0.96	0.13	0	0.08	0.96	0.11	0.87	0.28	0.09	0.38	0.93	0.18	0.94	0.16	-0.01	0.18	0.93
chr11:100870766:100870878:+@chr11:100873071:100873251:+@chr11:100879878:100879956:+	ENSMUSG00000019302	NM_016920	Atp6v0a1	chr11	100870766	100879956	0.96	0.11	0.97	0.09	-0.01	0.08	0.96	0.11	0.94	0.18	0.02	0.12	0.96	0.11	0.96	0.1	0	0.09	0.96	0.11	0.98	0.06	-0.02	0.07	0.96	0.11	0.98	0.07	-0.02	0.07	0.96	0.11	0.95	0.16	0.01	0.12	0.97	0.13	0.97	0.09	0	0.07	0.97
chr11:100909732:100909839:+@chr11:100910773:100910790:+@chr11:100916340:100916457:+	ENSMUSG00000019302	NM_016920	Atp6v0a1	chr11	100909732	100916457	0.13	0.2	0.05	0.17	0.08	0.34	0.13	0.2	0.06	0.15	0.07	0.27	0.13	0.2	0.06	0.13	0.07	0.31	0.13	0.2	0.07	0.15	0.06	0.29	0.13	0.2	0.02	0.07	0.11	1.8	0.13	0.2	0.2	0.35	-0.07	0.28	0.03	0.07	0.05	0.17	-0.02	0.09	0.03
chr11:100943879:100944004:+@chr11:100944313:100945020:+@chr11:100945630:100945844:+	ENSMUSG00000001755	NM_027896	Coasy	chr11	100943879	100945844	0.99	0.03	1	0.01	-0.01	0	0.99	0.03	0.99	0.03	0	0	0.99	0.03	1	0.01	-0.01	0	0.99	0.03	1	0.01	-0.01	0	0.99	0.03	0.99	0.02	0	0	0.99	0.03	0.99	0.01	0	0	0.99	0.03	1	0.01	-0.01	0	0.99
chr11:100949068:100949104:+@chr11:100949550:100949639:+@chr11:100949912:100950018:+	ENSMUSG00000017801	NM_001159384,NM_001159385,NM_011550	Mlx	chr11	100949068	100950018	0.5	0.02	0.49	0.03	0.01	0.03	0.5	0.02	0.5	0.04	0	0.02	0.5	0.02	0.5	0.03	0	0.06	0.5	0.02	0.5	0.05	0	0.04	0.5	0.02	0.5	0.05	0	0.19	0.5	0.02	0.5	0.02	0	0.07	0.5	0.03	0.49	0.03	0.01	0.05	0.5
chr11:100949068:100949104:+@chr11:100949550:100949639:+@chr11:100949912:100950018:+			Mlx				0.51	0.05	0.5	0.04	0.01	0.03	0.51	0.05	0.5	0.04	0.01	0.22	0.51	0.05	0.5	0.03	0.01	0.08	0.51	0.05	0.51	0.04	0	0.04	0.51	0.05	0.5	0.01	0.01	0.08	0.51	0.05	0.49	0.01	0.02	0.2	0.51	0.04	0.5	0.04	0.01	0.06	0.51
chr11:100960987:100961069:-@chr11:100960322:100960431:-@chr11:100957636:100959934:-	ENSMUSG00000017802	NM_026501,NM_028933	Fam134c	chr11	100959934	100960987	0.63	0.46	0.71	0.52	-0.08	0.56	0.63	0.46	0.93	0.18	-0.3	2.47	0.63	0.46	0.85	0.35	-0.22	1.17	0.63	0.46	0.89	0.3	-0.26	1.99	0.63	0.46	0.65	0.46	-0.02	0.4	0.63	0.46	0.62	0.55	0.01	0.53	0.91	0.21	0.71	0.52	0.2	0.77	0.91
chr11:100960987:100961069:-@chr11:100960322:100960454:-@chr11:100957636:100959934:-	ENSMUSG00000017802	NM_026501,NM_028933	Fam134c	chr11	100959934	100960987	0.95	0.12	0.93	0.19	0.02	0.15	0.95	0.12	0.98	0.08	-0.03	0.1	0.95	0.12	0.93	0.17	0.02	0.13	0.95	0.12	0.94	0.2	0.01	0.14	0.95	0.12	0.89	0.21	0.06	0.23	0.95	0.12	0.9	0.18	0.05	0.2	0.97	0.09	0.93	0.19	0.04	0.13	0.97
chr11:100962236:100962373:-@chr11:100961403:100961520:-@chr11:100960987:100961069:-	ENSMUSG00000017802	NM_026501,NM_028933	Fam134c	chr11	100961069	100962236	0.05	0.15	0.09	0.19	-0.04	0.18	0.05	0.15	0.02	0.07	0.03	0.09	0.05	0.15	0.1	0.2	-0.05	0.2	0.05	0.15	0.09	0.23	-0.04	0.17	0.05	0.15	0.06	0.17	-0.01	0.13	0.05	0.15	0.06	0.22	-0.01	0.13	0.05	0.2	0.09	0.19	-0.04	0.22	0.05
chr11:100965204:100965234:-@chr11:100964197:100964323:-@chr11:100963320:100963404:-	ENSMUSG00000017802	NM_026501,NM_028933	Fam134c	chr11	100963404	100965204	0.5	0.02	0.49	0.04	0.01	0.08	0.5	0.02	0.5	0.02	0	0.02	0.5	0.02	0.5	0.06	0	0.06	0.5	0.02	0.5	0.03	0	0.09	0.5	0.02	0.51	0.03	-0.01	0.05	0.5	0.02	0.5	0.02	0	0.03	0.5	0.01	0.49	0.04	0.01	0.07	0.5
chr11:100980855:100981157:-@chr11:100978500:100978614:-@chr11:100967621:100967727:-	ENSMUSG00000017802	NM_026501,NM_028933	Fam134c	chr11	100967727	100980855	0.03	0.11	0.04	0.13	-0.01	0.08	0.03	0.11	0.05	0.12	-0.02	0.11	0.03	0.11	0.05	0.14	-0.02	0.1	0.03	0.11	0.05	0.16	-0.02	0.12	0.03	0.11	0.08	0.23	-0.05	0.18	0.03	0.11	0.11	0.3	-0.08	0.22	0.07	0.23	0.04	0.13	0.03	0.13	0.07
chr11:101056200:101056295:-@chr11:101055782:101055863:-@chr11:101055040:101055120:-	ENSMUSG00000006920	NM_007970	Ezh1	chr11	101055120	101056200	0.99	0.03	0.99	0.02	0	0	0.99	0.03	0.99	0.05	0	0.03	0.99	0.03	1	0.01	-0.01	0	0.99	0.03	0.99	0.02	0	0	0.99	0.03	0.98	0.09	0.01	0.04	0.99	0.03	0.97	0.09	0.02	0.05	0.99	0.03	0.99	0.02	0	0	0.99
chr11:101070694:101070796:-@chr11:101069436:101069599:-@chr11:101068652:101068743:-	ENSMUSG00000006920	NM_007970	Ezh1	chr11	101068743	101070694	0.99	0.02	1	0.01	-0.01	0	0.99	0.02	0.99	0.02	0	0	0.99	0.02	1	0.01	-0.01	0	0.99	0.02	1	0.01	-0.01	0	0.99	0.02	0.99	0.02	0	0	0.99	0.02	0.99	0.04	0	0	1	0.01	1	0.01	0	0	1
chr11:101116257:101116310:+@chr11:101117323:101117411:+@chr11:101118192:101118267:+	ENSMUSG00000078656,ENSMUSG00000001240	NM_026776	Vps25,Ramp2	chr11	101116257	101118267	0.5	0.03	0.5	0.05	0	0.03	0.5	0.03	0.5	0.03	0	0.08	0.5	0.03	0.49	0.03	0.01	0	0.5	0.03	0.5	0.03	0	0.06	0.5	0.03	0.51	0.03	-0.01	0.06	0.5	0.03	0.5	0.04	0	0.04	0.5	0.02	0.5	0.05	0	0.31	0.5
chr11:101125582:101125739:+@chr11:101126394:101126482:+@chr11:101126561:101126777:+	ENSMUSG00000035112	NM_175638	Wnk4	chr11	101125582	101126777	0.99	0.02	0.96	0.14	0.03	0.07	0.99	0.02	0.96	0.15	0.03	0.07	0.99	0.02	0.98	0.07	0.01	0.04	0.99	0.02	0.98	0.05	0.01	0.03	0.99	0.02	0.94	0.16	0.05	0.21	0.99	0.02	0.88	0.37	0.11	0.36	0.99	0.03	0.96	0.14	0.03	0.06	0.99
chr11:101129540:101129804:+@chr11:101130017:101130138:+@chr11:101130376:101130434:+	ENSMUSG00000035112	NM_175638	Wnk4	chr11	101129540	101130434	0.98	0.08	0.9	0.28	0.08	0.2	0.98	0.08	0.93	0.22	0.05	0.14	0.98	0.08	0.98	0.07	0	0.05	0.98	0.08	0.93	0.19	0.05	0.13	0.98	0.08	0.88	0.31	0.1	0.22	0	0	0	0	0	0	0.96	0.11	0.9	0.28	0.06	0.18	0.96
chr11:101151753:101151813:-@chr11:101151097:101151239:-@chr11:101149581:101150295:-	ENSMUSG00000035086	NM_019584	Becn1	chr11	101150295	101151753	1	0.01	1	0.01	0	0	1	0.01	0.99	0.02	0.01	0	1	0.01	0.99	0.01	0.01	0	1	0.01	1	0.01	0	0	1	0.01	1	0.01	0	0	1	0.01	1	0.01	0	0	1	0.01	1	0.01	0	0	1
chr11:101152697:101152846:-@chr11:101151753:101151813:-@chr11:101151097:101151239:-	ENSMUSG00000035086	NM_019584	Becn1	chr11	101151239	101152697	1	0.01	1	0.01	0	0	1	0.01	1	0.01	0	0	1	0.01	1	0.01	0	0	1	0.01	1	0.01	0	0	1	0.01	1	0.01	0	0	1	0.01	1	0.01	0	0	1	0.01	1	0.01	0	0	1
chr11:101163042:101163170:-@chr11:101160323:101160390:-@chr11:101157572:101157630:-	ENSMUSG00000035086	NM_019584	Becn1	chr11	101157630	101163042	0.96	0.06	0.98	0.04	-0.02	0.1	0.96	0.06	0.99	0.02	-0.03	0.77	0.96	0.06	0.99	0.03	-0.03	0.24	0.96	0.06	0.98	0.04	-0.02	0.07	0.96	0.06	0.99	0.02	-0.03	0.61	0.96	0.06	0.99	0.03	-0.03	0.14	0.99	0.04	0.98	0.04	0.01	0.04	0.99
chr11:101177565:101177802:+@chr11:101178335:101178409:+@chr11:101178495:101178527:+	ENSMUSG00000078652	NM_011192	Psme3	chr11	101177565	101178527	0.03	0.13	0.1	0.23	-0.07	0.26	0.03	0.13	0.02	0.05	0.01	0.07	0.03	0.13	0.06	0.17	-0.03	0.13	0.03	0.13	0.07	0.16	-0.04	0.15	0.03	0.13	0.01	0.04	0.02	0.06	0.03	0.13	0.01	0.04	0.02	0.06	0.04	0.12	0.1	0.23	-0.06	0.19	0.04
chr11:101283179:101283268:-@chr11:101280989:101281042:-@chr11:101280128:101280500:-	ENSMUSG00000075528	NM_026865	Aarsd1	chr11	101280500	101283179	0.79	0.55	0.16	0.5	0.63	7.22	0.79	0.55	0.54	0.61	0.25	1.13	0	0	0	0	0	0	0.79	0.55	0.49	0.73	0.3	1.49	0.79	0.55	0.52	0.41	0.27	1.64	0.79	0.55	0.73	0.31	0.06	0.47	0	0	0	0	0	0	0
chr11:101304815:101304984:+@chr11:101305269:101305313:+@chr11:101306534:101306644:+	ENSMUSG00000063316	NM_011289	Rpl27	chr11	101304815	101306644	0.01	0.02	0	0	0.01	0	0.01	0.02	0	0	0.01	0	0.01	0.02	0	0.01	0.01	0	0.01	0.02	0	0	0.01	0	0.01	0.02	0	0	0.01	0	0.01	0.02	0	0	0.01	0	0.01	0.03	0	0	0.01	0	0.01
chr11:101317880:101317978:+@chr11:101318504:101318651:+@chr11:101318730:101318836:+	ENSMUSG00000010358	NM_027320	Ifi35	chr11	101317880	101318836	0.96	0.04	0.99	0.01	-0.03	3207.89	0.96	0.04	1	0.01	-0.04	29.79	0.96	0.04	0.99	0.01	-0.03	212.91	0.96	0.04	0.99	0.01	-0.03	0.58	0.96	0.04	0.99	0.02	-0.03	1.31	0.96	0.04	0.99	0.02	-0.03	2.53	0.99	0.02	0.99	0.01	0	0	0.99
chr11:101396842:101396919:-@chr11:101395253:101395341:-@chr11:101393334:101393473:-	ENSMUSG00000017146	NM_009764	Brca1	chr11	101393473	101396842	0	0	0	0	0	0	0	0	0	0	0	0	0	0	0	0	0	0	0	0	0	0	0	0	0	0	0	0	0	0	0	0	0	0	0	0	0	0	0	0	0	0	0
chr11:101413469:101413899:+@chr11:101415302:101415412:+@chr11:101417124:101417189:+	ENSMUSG00000017119	NM_008676	Nbr1	chr11	101413469	101417189	0.66	0.68	0.91	0.3	-0.25	0.95	0.66	0.68	0.86	0.39	-0.2	0.58	0.66	0.68	0.8	0.53	-0.14	0.57	0.66	0.68	0.92	0.21	-0.26	0.88	0.66	0.68	0.83	0.43	-0.17	0.65	0.66	0.68	0.8	0.54	-0.14	0.58	0.95	0.17	0.91	0.3	0.04	0.15	0.95
chr11:101414172:101414269:+@chr11:101415302:101415412:+@chr11:101417124:101417189:+	ENSMUSG00000017119	NM_008676	Nbr1	chr11	101414172	101417189	0.88	0.35	0.96	0.13	-0.08	0.2	0.88	0.35	0.93	0.17	-0.05	0.26	0.88	0.35	0.88	0.32	0	0.36	0.88	0.35	0.97	0.09	-0.09	0.27	0.88	0.35	0.95	0.19	-0.07	0.23	0.88	0.35	0.87	0.32	0.01	0.33	0.92	0.24	0.96	0.13	-0.04	0.13	0.92
chr11:101417489:101417605:+@chr11:101418355:101418459:+@chr11:101420833:101420895:+	ENSMUSG00000017119	NM_008676	Nbr1	chr11	101417489	101420895	0.03	0.1	0.03	0.11	0	0.08	0.03	0.1	0.04	0.13	-0.01	0.08	0.03	0.1	0.03	0.08	0	0.07	0.03	0.1	0.03	0.08	0	0.06	0.03	0.1	0.04	0.14	-0.01	0.09	0.03	0.1	0.1	0.27	-0.07	0.16	0.04	0.13	0.03	0.11	0.01	0.07	0.04
chr11:101433216:101433291:+@chr11:101433776:101433886:+@chr11:101434122:101434286:+	ENSMUSG00000017119	NM_008676	Nbr1	chr11	101433216	101434286	0.73	0.13	0.78	0.14	-0.05	0.23	0.73	0.13	0.81	0.12	-0.08	0.52	0.73	0.13	0.82	0.09	-0.09	0.79	0.73	0.13	0.81	0.11	-0.08	0.44	0.73	0.13	0.76	0.16	-0.03	0.17	0.73	0.13	0.82	0.18	-0.09	0.43	0.87	0.09	0.78	0.14	0.09	0.66	0.87
chr11:101433216:101433291:+@chr11:101433776:101433886:+@chr11:101434122:101434286:+			Nbr1				0.73	0.13	0.78	0.13	-0.05	0.21	0.73	0.13	0.82	0.12	-0.09	0.59	0.73	0.13	0.82	0.09	-0.09	0.79	0.73	0.13	0.81	0.11	-0.08	0.43	0.73	0.13	0.76	0.17	-0.03	0.16	0.73	0.13	0.82	0.18	-0.09	0.45	0.86	0.1	0.78	0.13	0.08	0.61	0.86
chr11:101434122:101434286:+@chr11:101434417:101434491:+@chr11:101436313:101436730:+	ENSMUSG00000017119	NM_008676	Nbr1	chr11	101434122	101436730	0.97	0.05	0.99	0.02	-0.02	0.4	0.97	0.05	0.99	0.02	-0.02	0.36	0.97	0.05	1	0.01	-0.03	1.39	0.97	0.05	1	0.02	-0.03	0.37	0.97	0.05	0.99	0.03	-0.02	0.14	0.97	0.05	0.99	0.04	-0.02	0.08	0.99	0.02	0.99	0.02	0	0	0.99
chr11:101437617:101437723:+@chr11:101438508:101438565:+@chr11:101439246:101439351:+	ENSMUSG00000017119	NM_008676	Nbr1	chr11	101437617	101439351	0.93	0.08	0.93	0.09	0	0.08	0.93	0.08	0.96	0.07	-0.03	0.11	0.93	0.08	0.93	0.06	0	0.07	0.93	0.08	0.9	0.08	0.03	0.12	0.93	0.08	0.93	0.12	0	0.1	0.93	0.08	0.93	0.13	0	0.1	0.92	0.09	0.93	0.09	-0.01	0.09	0.92
chr11:101438508:101438565:+@chr11:101439246:101439351:+@chr11:101441899:101443265:+	ENSMUSG00000017119	NM_008676	Nbr1	chr11	101438508	101443265	0.83	0.2	0.89	0.14	-0.06	0.23	0.83	0.2	0.88	0.15	-0.05	0.21	0.83	0.2	0.94	0.08	-0.11	0.72	0.83	0.2	0.91	0.12	-0.08	0.35	0.83	0.2	0.89	0.13	-0.06	0.23	0.83	0.2	0.81	0.18	0.02	0.19	0.94	0.12	0.89	0.14	0.05	0.2	0.94
chr11:101444872:101445098:+@chr11:101445760:101445823:+@chr11:101447553:101447706:+	ENSMUSG00000034947	NM_144830	Tmem106a	chr11	101444872	101447706	0.98	0.05	0.99	0.04	-0.01	0.02	0.98	0.05	0.99	0.04	-0.01	0.03	0.98	0.05	0.98	0.05	0	0.04	0.98	0.05	0.98	0.05	0	0.03	0.98	0.05	0.99	0.04	-0.01	0.03	0.98	0.05	0.99	0.04	-0.01	0.03	0.9	0.22	0.99	0.04	-0.09	0.4	0.9
chr11:101492134:101492293:+@chr11:101494329:101494456:+@chr11:101495116:101495214:+	ENSMUSG00000010362	NM_025654	Rdm1	chr11	101492134	101495214	0.01	0.04	0.02	0.03	-0.01	0.05	0.01	0.04	0.01	0.04	0	0.03	0.01	0.04	0.01	0.02	0	0	0.01	0.04	0.01	0.02	0	0	0.01	0.04	0.01	0.04	0	0.03	0.01	0.04	0.02	0.05	-0.01	0.03	0.01	0.03	0.02	0.03	-0.01	0.08	0.01
chr11:101645281:101645328:-@chr11:101643276:101643351:-@chr11:101638407:101638460:-	ENSMUSG00000017724	NM_008815	Etv4	chr11	101638460	101645281	0	0	0	0	0	0	0	0	0	0	0	0	0	0	0	0	0	0	0	0	0	0	0	0	0	0	0	0	0	0	0	0	0	0	0	0	0	0	0	0	0	0	0
chr11:101646422:101646624:-@chr11:101645831:101645941:-@chr11:101645544:101645637:-	ENSMUSG00000017724	NM_008815	Etv4	chr11	101645637	101646422	0	0	0	0	0	0	0	0	0	0	0	0	0	0	0	0	0	0	0	0	0	0	0	0	0	0	0	0	0	0	0	0	0	0	0	0	0	0	0	0	0	0	0
chr11:101845926:101846105:-@chr11:101842931:101843157:-@chr11:101832457:101836253:-	ENSMUSG00000003518	NM_028207	Dusp3	chr11	101836253	101845926	0.72	0.27	0.88	0.17	-0.16	1.47	0.72	0.27	0.88	0.16	-0.16	1.31	0.72	0.27	0.86	0.19	-0.14	0.86	0.72	0.27	0.93	0.14	-0.21	3.38	0.72	0.27	0.96	0.08	-0.24	8.54	0.72	0.27	0.94	0.11	-0.22	7.9	0.76	0.27	0.88	0.17	-0.12	0.7	0.76
chr11:101848181:101848327:-@chr11:101847436:101847569:-@chr11:101845926:101846065:-	ENSMUSG00000003518	NA	Dusp3	chr11	101846065	101848181	0	0	0	0	0	0	0	0	0	0	0	0	0	0	0	0	0	0	0	0	0	0	0	0	0	0	0	0	0	0	0	0	0	0	0	0	0	0	0	0	0	0	0
chr11:101904286:101904618:+@chr11:101907381:101907512:+@chr11:101908168:101908501:+	ENSMUSG00000017309	NM_001160712,NM_001160711,NM_001160713,NM_027987	Cd300lg	chr11	101904286	101908501	0	0	0	0	0	0	0	0	0	0	0	0	0	0	0	0	0	0	0	0	0	0	0	0	0	0	0	0	0	0	0	0	0	0	0	0	0	0	0	0	0	0	0
chr11:101904286:101904618:+@chr11:101907381:101907512:+@chr11:101908420:101908501:+	ENSMUSG00000017309	NM_001160712,NM_001160711,NM_001160713,NM_027987	Cd300lg	chr11	101904286	101908501	0	0	0	0	0	0	0	0	0	0	0	0	0	0	0	0	0	0	0	0	0	0	0	0	0	0	0	0	0	0	0	0	0	0	0	0	0	0	0	0	0	0	0
chr11:101949734:101949829:-@chr11:101949455:101949592:-@chr11:101946614:101946676:-	ENSMUSG00000017314	NM_016695	Mpp2	chr11	101946676	101949734	0	0	0	0	0	0	0	0	0	0	0	0	0	0	0	0	0	0	0	0	0	0	0	0	0	0	0	0	0	0	0	0	0	0	0	0	0	0	0	0	0	0	0
chr11:101949734:101949829:-@chr11:101949455:101949640:-@chr11:101946614:101946676:-	ENSMUSG00000017314	NM_016695	Mpp2	chr11	101946676	101949734	0	0	0	0	0	0	0	0	0	0	0	0	0	0	0	0	0	0	0	0	0	0	0	0	0	0	0	0	0	0	0	0	0	0	0	0	0	0	0	0	0	0	0
chr11:102026674:102026800:-@chr11:102025858:102025950:-@chr11:102023811:102025481:-	ENSMUSG00000020922	NM_172947	Lsm12	chr11	102025481	102026674	0.05	0.11	0.01	0.03	0.04	0.13	0.05	0.11	0.01	0.03	0.04	0.11	0.05	0.11	0.01	0.03	0.04	0.11	0.05	0.11	0.01	0.03	0.04	0.12	0.05	0.11	0	0.01	0.05	0.19	0.05	0.11	0	0.01	0.05	0.15	0.01	0.04	0.01	0.03	0	0.03	0.01
chr11:102044172:102044305:-@chr11:102028401:102028510:-@chr11:102026674:102026800:-	ENSMUSG00000020922	NM_172947	Lsm12	chr11	102026800	102044172	0.98	0.04	1	0.01	-0.02	0.04	0.98	0.04	1	0.01	-0.02	0.04	0.98	0.04	1	0.01	-0.02	0.03	0.98	0.04	1	0.01	-0.02	0.03	0.98	0.04	1	0.01	-0.02	0.04	0.98	0.04	1	0	-0.02	0.04	0.99	0.02	1	0.01	-0.01	0	0.99
chr11:102051013:102051457:+@chr11:102051574:102051750:+@chr11:102053349:102053455:+	ENSMUSG00000034793	NM_175935	G6pc3	chr11	102051013	102053455	0.02	0.07	0.01	0.03	0.01	0.04	0.02	0.07	0.02	0.05	0	0.05	0.02	0.07	0.02	0.06	0	0.07	0.02	0.07	0.02	0.06	0	0.05	0.02	0.07	0.01	0.04	0.01	0.04	0.02	0.07	0.02	0.04	0	0.05	0.02	0.06	0.01	0.03	0.01	0.04	0.02
chr11:102053349:102053455:+@chr11:102053787:102053877:+@chr11:102054399:102054540:+	ENSMUSG00000034793	NM_175935	G6pc3	chr11	102053349	102054540	0.96	0.11	0.98	0.06	-0.02	0.07	0.96	0.11	0.98	0.06	-0.02	0.1	0.96	0.11	0.97	0.06	-0.01	0.1	0.96	0.11	0.98	0.06	-0.02	0.06	0.96	0.11	0.98	0.05	-0.02	0.07	0.96	0.11	0.99	0.03	-0.03	0.07	0.96	0.12	0.98	0.06	-0.02	0.07	0.96
chr11:102053787:102053877:+@chr11:102054063:102054181:+@chr11:102054399:102054540:+	ENSMUSG00000034793	NM_175935	G6pc3	chr11	102053787	102054540	0.99	0.04	0.99	0.02	0	0	0.99	0.04	0.99	0.02	0	0	0.99	0.04	0.99	0.02	0	0	0.99	0.04	0.99	0.03	0	0	0.99	0.04	1	0.02	-0.01	0	0.99	0.04	1	0.01	-0.01	0	0.99	0.04	0.99	0.02	0	0	0.99
chr11:102079730:102079801:-@chr11:102075239:102075350:-@chr11:102068221:102068480:-	ENSMUSG00000008855	NM_010412,NM_001077696	Hdac5	chr11	102068480	102079730	0.12	0.12	0.15	0.23	-0.03	0.17	0.12	0.12	0.11	0.15	0.01	0.12	0.12	0.12	0.07	0.11	0.05	0.26	0.12	0.12	0.04	0.11	0.08	0.78	0.12	0.12	0.08	0.15	0.04	0.23	0.12	0.12	0.11	0.27	0.01	0.23	0.08	0.09	0.15	0.23	-0.07	0.3	0.08
chr11:102086048:102086269:-@chr11:102080459:102080595:-@chr11:102079730:102080095:-	ENSMUSG00000008855	NM_010412,NM_001077696	Hdac5	chr11	102080095	102086048	0.63	0.62	0.22	0.59	0.41	2.75	0.63	0.62	0.11	0.33	0.52	59.41	0.63	0.62	0.17	0.46	0.46	5.28	0.63	0.62	0.25	0.58	0.38	2.68	0.63	0.62	0.25	0.55	0.38	1.96	0.63	0.62	0.39	0.9	0.24	1.03	0.36	0.38	0.22	0.59	0.14	0.81	0.36
chr11:102086048:102086269:-@chr11:102083082:102083165:-@chr11:102080459:102080595:-	ENSMUSG00000008855	NM_010412,NM_001077696	Hdac5	chr11	102080595	102086048	0.08	0.22	0.18	0.56	-0.1	0.29	0.08	0.22	0.09	0.23	-0.01	0.19	0.08	0.22	0.1	0.42	-0.02	0.26	0.08	0.22	0.12	0.37	-0.04	0.28	0.08	0.22	0.24	0.75	-0.16	0.46	0.08	0.22	0.29	0.8	-0.21	0.64	0.05	0.18	0.18	0.56	-0.13	0.32	0.05
chr11:102116268:102117335:+@chr11:102119201:102119284:+@chr11:102121148:102121256:+	ENSMUSG00000034773	NM_153544	BC030867	chr11	102116268	102121256	0	0	0	0	0	0	0	0	0	0	0	0	0	0	0	0	0	0	0	0	0	0	0	0	0.77	0.5	0.6	0.72	0.17	0.75	0.77	0.5	0.34	0.63	0.43	3.37	0	0	0	0	0	0	0
chr11:102119201:102119284:+@chr11:102120634:102120774:+@chr11:102121148:102121256:+	ENSMUSG00000034773	NM_153544	BC030867	chr11	102119201	102121256	0	0	0	0	0	0	0	0	0	0	0	0	0	0	0	0	0	0	0	0	0	0	0	0	0.89	0.32	0.91	0.31	-0.02	0.26	0.89	0.32	0.94	0.15	-0.05	0.2	0	0	0	0	0	0	0
chr11:102123497:102123614:+@chr11:102125235:102125500:+@chr11:102125949:102126501:+	ENSMUSG00000034773	NM_153544	BC030867	chr11	102123497	102126501	0	0	0	0	0	0	0	0	0	0	0	0	0	0	0	0	0	0	0	0	0	0	0	0	0.11	0.33	0.08	0.26	0.03	0.18	0.11	0.33	0.04	0.13	0.07	0.17	0	0	0	0	0	0	0
chr11:102146275:102146402:+@chr11:102146978:102147032:+@chr11:102148622:102149185:+	ENSMUSG00000034757	NM_028076	Tmub2	chr11	102146275	102149185	0.28	0.37	0.59	0.33	-0.31	5.7	0.28	0.37	0.79	0.31	-0.51	1081.87	0.28	0.37	0.61	0.3	-0.33	5.93	0.28	0.37	0.66	0.23	-0.38	22.87	0.28	0.37	0.62	0.31	-0.34	7.82	0.28	0.37	0.77	0.28	-0.49	80.67	0.52	0.41	0.59	0.33	-0.07	0.41	0.52
chr11:102146275:102146402:+@chr11:102147294:102147430:+@chr11:102148622:102149185:+	ENSMUSG00000034757	NM_028076	Tmub2	chr11	102146275	102149185	0.03	0.08	0.01	0.04	0.02	0.04	0.03	0.08	0.02	0.06	0.01	0.06	0.03	0.08	0.02	0.04	0.01	0.06	0.03	0.08	0.01	0.02	0.02	0.06	0.03	0.08	0.01	0.04	0.02	0.05	0.03	0.08	0.03	0.07	0	0.07	0.02	0.06	0.01	0.04	0.01	0.03	0.02
chr11:102172694:102172814:-@chr11:102172240:102172350:-@chr11:102171757:102171890:-	ENSMUSG00000020923	NM_011551,NM_001044383	Ubtf	chr11	102171890	102172694	0.41	0.18	0.48	0.13	-0.07	0.33	0.41	0.18	0.51	0.12	-0.1	0.56	0.41	0.18	0.34	0.14	0.07	0.33	0.41	0.18	0.35	0.13	0.06	0.24	0.41	0.18	0.52	0.12	-0.11	0.91	0.41	0.18	0.54	0.12	-0.13	1.63	0.31	0.16	0.48	0.13	-0.17	46.45	0.31
chr11:102172694:102172814:-@chr11:102172240:102172350:-@chr11:102171757:102171890:-			Ubtf				0.41	0.19	0.49	0.13	-0.08	0.32	0.41	0.19	0.51	0.13	-0.1	0.5	0.41	0.19	0.34	0.13	0.07	0.33	0.41	0.19	0.35	0.13	0.06	0.28	0.41	0.19	0.52	0.12	-0.11	0.75	0.41	0.19	0.54	0.12	-0.13	1.57	0.31	0.17	0.49	0.13	-0.18	12	0.31
chr11:102176178:102176353:-@chr11:102175453:102175536:-@chr11:102175212:102175367:-	ENSMUSG00000020923	NM_011551,NM_001044383	Ubtf	chr11	102175367	102176178	1	0.01	1	0.01	0	0	1	0.01	1	0.01	0	0	1	0.01	1	0.01	0	0	1	0.01	1	0.01	0	0	1	0.01	1	0.01	0	0	1	0.01	1	0.01	0	0	0.99	0.02	1	0.01	-0.01	0	0.99
chr11:102226371:102226595:-@chr11:102223940:102224013:-@chr11:102222695:102222777:-	NA	NA	NA	chr11	102222777	102226371	0	0	0	0	0	0	0	0	0	0	0	0	0	0	0	0	0	0	0	0	0	0	0	0	0	0	0	0	0	0	0	0	0	0	0	0	0	0	0	0	0	0	0
chr11:102261202:102261359:+@chr11:102261951:102262112:+@chr11:102262208:102262314:+	ENSMUSG00000006575	NM_016759	Rundc3a	chr11	102261202	102262314	0	0	0	0	0	0	0	0	0	0	0	0	0	0	0	0	0	0	0	0	0	0	0	0	0	0	0	0	0	0	0	0	0	0	0	0	0	0	0	0	0	0	0
chr11:102261202:102261359:+@chr11:102261975:102262112:+@chr11:102262208:102262314:+	ENSMUSG00000006575	NM_016759	Rundc3a	chr11	102261202	102262314	0	0	0	0	0	0	0	0	0	0	0	0	0	0	0	0	0	0	0	0	0	0	0	0	0	0	0	0	0	0	0	0	0	0	0	0	0	0	0	0	0	0	0
chr11:102265105:102265186:-@chr11:102264947:102265027:-@chr11:102264295:102264849:-	NA	NA	NA	chr11	102264849	102265105	1	0.01	1	0.01	0	0	1	0.01	0.99	0.01	0.01	0.06	1	0.01	0.99	0.01	0.01	0	1	0.01	0.99	0.01	0.01	0	1	0.01	0.99	0.02	0.01	0	1	0.01	0.99	0.01	0.01	0	1	0.01	1	0.01	0	0	1
chr11:102267007:102267140:-@chr11:102266326:102266393:-@chr11:102266109:102266233:-	ENSMUSG00000018677	NM_026542	Slc25a39	chr11	102266233	102267007	1	0.01	1	0	0	0	1	0.01	1	0.01	0	0	1	0.01	1	0.01	0	0	1	0.01	1	0.01	0	0	1	0.01	1	0.01	0	0	1	0.01	1	0	0	0	1	0.01	1	0	0	0	1
chr11:102267520:102267564:-@chr11:102267007:102267116:-@chr11:102266326:102266393:-	ENSMUSG00000018677	NM_026542	Slc25a39	chr11	102266393	102267520	0.5	0.02	0.51	0.04	-0.01	0.04	0.5	0.02	0.5	0.04	0	0.1	0.5	0.02	0.51	0.07	-0.01	0.05	0.5	0.02	0.51	0.02	-0.01	0.07	0.5	0.02	0.49	0.02	0.01	1.53	0.5	0.02	0.5	0.03	0	0.05	0.51	0.01	0.51	0.04	0	0.03	0.51
chr11:102267520:102267564:-@chr11:102267007:102267140:-@chr11:102266326:102266393:-	ENSMUSG00000018677	NM_026542	Slc25a39	chr11	102266393	102267520	0.5	0.01	0.5	0.04	0	0.07	0.5	0.01	0.51	0.02	-0.01	0.04	0.5	0.01	0.5	0.04	0	0.05	0.5	0.01	0.5	0.02	0	0	0.5	0.01	0.5	0.03	0	0.18	0.5	0.01	0.49	0.03	0.01	0	0.5	0.03	0.5	0.04	0	0	0.5
chr11:102321830:102321955:-@chr11:102321452:102321519:-@chr11:102321187:102321334:-	ENSMUSG00000034664	NM_010575	Itga2b	chr11	102321334	102321830	0.95	0.16	0.95	0.14	0	0.13	0.95	0.16	0.96	0.13	-0.01	0.13	0	0	0	0	0	0	0.95	0.16	0.84	0.41	0.11	0.38	0.95	0.16	0.94	0.21	0.01	0.15	0.95	0.16	0.97	0.1	-0.02	0.11	0.94	0.21	0.95	0.14	-0.01	0.14	0.94
chr11:102362117:102362260:-@chr11:102350061:102350110:-@chr11:102348814:102348944:-	ENSMUSG00000034621	NM_001159492	Gpatch8	chr11	102348944	102362117	0.02	0.06	0.01	0.02	0.01	0.03	0.02	0.06	0.01	0.05	0.01	0.04	0.02	0.06	0.01	0.03	0.01	0.03	0.02	0.06	0.01	0.02	0.01	0.03	0.02	0.06	0.01	0.03	0.01	0.04	0.02	0.06	0.01	0.02	0.01	0.04	0.02	0.07	0.01	0.02	0.01	0.04	0.02
chr11:102389408:102389480:-@chr11:102371531:102371575:-@chr11:102369458:102369525:-	ENSMUSG00000034621	NM_001159492	Gpatch8	chr11	102369525	102389408	0	0	0	0	0	0	0	0	0	0	0	0	0	0	0	0	0	0	0	0	0	0	0	0	0	0	0	0	0	0	0	0	0	0	0	0	0	0	0	0	0	0	0
chr11:102399596:102399670:-@chr11:102392627:102392644:-@chr11:102389408:102389480:-	ENSMUSG00000034621	NM_001159492	Gpatch8	chr11	102389480	102399596	0	0	0	0	0	0	0	0	0	0	0	0	0	0	0	0	0	0	0	0	0	0	0	0	0	0	0	0	0	0	0	0	0	0	0	0	0	0	0	0	0	0	0
chr11:102399596:102399670:-@chr11:102392627:102392644:-@chr11:102389408:102389480:-			Gpatch8				0	0	0	0	0	0	0	0	0	0	0	0	0	0	0	0	0	0	0	0	0	0	0	0	0	0	0	0	0	0	0	0	0	0	0	0	0	0	0	0	0	0	0
chr11:102399596:102399670:-@chr11:102398426:102398460:-@chr11:102389408:102389480:-	ENSMUSG00000034621	NM_001159492	Gpatch8	chr11	102389480	102399596	0	0	0	0	0	0	0	0	0	0	0	0	0	0	0	0	0	0	0	0	0	0	0	0	0	0	0	0	0	0	0	0	0	0	0	0	0	0	0	0	0	0	0
chr11:102440064:102440209:-@chr11:102438213:102438393:-@chr11:102437713:102438111:-	ENSMUSG00000078640	NA	Gm11627	chr11	102438111	102440064	0	0	0	0	0	0	0	0	0	0	0	0	0	0	0	0	0	0	0	0	0	0	0	0	0	0	0	0	0	0	0	0	0	0	0	0	0	0	0	0	0	0	0
chr11:102551515:102551650:-@chr11:102550115:102550173:-@chr11:102546002:102547810:-	ENSMUSG00000020925	NM_025918	Ccdc43	chr11	102547810	102551515	0.97	0.1	0.98	0.05	-0.01	0.07	0.97	0.1	0.99	0.04	-0.02	0.07	0.97	0.1	0.98	0.04	-0.01	0.06	0.97	0.1	0.98	0.05	-0.01	0.06	0.97	0.1	0.99	0.04	-0.02	0.07	0.97	0.1	0.99	0.03	-0.02	0.07	0.98	0.06	0.98	0.05	0	0.05	0.98
chr11:102638302:102638392:+@chr11:102638945:102638962:+@chr11:102639445:102641576:+	ENSMUSG00000020926	NM_001110778,NM_009613	Adam11	chr11	102638302	102641576	0.43	0.9	0.47	0.89	-0.04	0.78	0.43	0.9	0.51	0.82	-0.08	1.17	0.43	0.9	0.61	0.83	-0.18	1.68	0.43	0.9	0.38	0.88	0.05	0.96	0.43	0.9	0.48	0.85	-0.05	1.32	0	0	0	0	0	0	0.38	0.97	0.47	0.89	-0.09	1.13	0.38
chr11:102680284:102680473:-@chr11:102665595:102665826:-@chr11:102664155:102664230:-	ENSMUSG00000034520	NM_001159383,NM_001159382	Gjc1	chr11	102664230	102680284	0.11	0.3	0.48	0.27	-0.37	12.26	0.11	0.3	0.25	0.23	-0.14	0.7	0.11	0.3	0.37	0.29	-0.26	2.22	0.11	0.3	0.37	0.27	-0.26	3.08	0.11	0.3	0.56	0.24	-0.45	26.72	0.11	0.3	0.51	0.25	-0.4	28.19	0.61	0.37	0.48	0.27	0.13	0.55	0.61
chr11:102738924:102739032:-@chr11:102732334:102732496:-@chr11:102731482:102731560:-	ENSMUSG00000020929	NM_001109995	Eftud2	chr11	102731560	102738924	0.97	0.08	0.99	0.03	-0.02	0.06	0.97	0.08	0.99	0.03	-0.02	0.07	0.97	0.08	0.99	0.02	-0.02	0.08	0.97	0.08	0.99	0.03	-0.02	0.07	0.97	0.08	0.99	0.03	-0.02	0.07	0.97	0.08	0.99	0.02	-0.02	0.09	0.96	0.11	0.99	0.03	-0.03	0.07	0.96
chr11:102738924:102739032:-@chr11:102732334:102732499:-@chr11:102731482:102731560:-	ENSMUSG00000020929	NM_001109995	Eftud2	chr11	102731560	102738924	0.95	0.13	0.99	0.06	-0.04	0.12	0.95	0.13	0.99	0.05	-0.04	0.11	0.95	0.13	0.99	0.04	-0.04	0.12	0.95	0.13	0.98	0.07	-0.03	0.12	0.95	0.13	0.99	0.03	-0.04	0.13	0.95	0.13	0.99	0.02	-0.04	0.15	0.96	0.12	0.99	0.06	-0.03	0.09	0.96
chr11:102786297:102786438:-@chr11:102785782:102786027:-@chr11:102777503:102777829:-	ENSMUSG00000051378	NM_197959	Kif18b	chr11	102777829	102786297	0	0	0	0	0	0	0	0	0	0	0	0	0	0	0	0	0	0	0	0	0	0	0	0	0	0	0	0	0	0	0	0	0	0	0	0	0	0	0	0	0	0	0
chr11:102889463:102889647:-@chr11:102889302:102889386:-@chr11:102888302:102888735:-	NA	NA	NA	chr11	102888735	102889463	0.09	0.25	0.3	0.55	-0.21	0.95	0.09	0.25	0.12	0.35	-0.03	0.24	0.09	0.25	0.17	0.32	-0.08	0.3	0.09	0.25	0.05	0.21	0.04	0.19	0.09	0.25	0.1	0.31	-0.01	0.25	0.09	0.25	0.22	0.68	-0.13	0.38	0.09	0.24	0.3	0.55	-0.21	0.88	0.09
chr11:102889876:102890016:+@chr11:102904482:102904590:+@chr11:102907693:102907837:+	ENSMUSG00000020936,ENSMUSG00000091056	NM_008707	Nmt1,Gm17536	chr11	102889876	102907837	0.97	0.09	0.99	0.03	-0.02	0.07	0.97	0.09	0.99	0.03	-0.02	0.05	0.97	0.09	0.99	0.02	-0.02	0.06	0.97	0.09	0.99	0.02	-0.02	0.07	0.97	0.09	0.99	0.02	-0.02	0.06	0.97	0.09	1	0.01	-0.03	0.07	0.99	0.04	0.99	0.03	0	0	0.99
chr11:102932569:102932704:-@chr11:102932324:102932473:-@chr11:102931610:102932243:-	NA	NA	NA	chr11	102932243	102932569	0.99	0.03	0.99	0.04	0	0.03	0.99	0.03	0.99	0.03	0	0	0.99	0.03	0.99	0.03	0	0	0.99	0.03	0.99	0.03	0	0	0.99	0.03	0.99	0.04	0	0.03	0.99	0.03	0.98	0.06	0.01	0.04	1	0.02	0.99	0.04	0.01	0.02	1
chr11:102962694:102962972:-@chr11:102961764:102961920:-@chr11:102941818:102941979:-	ENSMUSG00000020937	NM_152813	Plcd3	chr11	102941979	102962694	0.04	0.14	0.02	0.06	0.02	0.09	0.04	0.14	0.02	0.06	0.02	0.07	0.04	0.14	0.01	0.04	0.03	0.07	0.04	0.14	0.02	0.05	0.02	0.09	0.04	0.14	0.03	0.1	0.01	0.1	0.04	0.14	0.04	0.13	0	0.12	0.02	0.06	0.02	0.06	0	0.04	0.02
chr11:102963996:102964410:+@chr11:102964549:102964683:+@chr11:102964840:102964958:+	ENSMUSG00000056938	NM_025988	Acbd4	chr11	102963996	102964958	0.52	0.21	0.66	0.18	-0.14	1.05	0.52	0.21	0.62	0.28	-0.1	0.38	0.52	0.21	0.62	0.14	-0.1	0.43	0.52	0.21	0.71	0.12	-0.19	8.36	0.52	0.21	0.74	0.23	-0.22	5.45	0.52	0.21	0.75	0.33	-0.23	2.85	0.6	0.23	0.66	0.18	-0.06	0.24	0.6
chr11:102964353:102964459:+@chr11:102964549:102964683:+@chr11:102964840:102964958:+	ENSMUSG00000056938	NM_025988	Acbd4	chr11	102964353	102964958	0.98	0.08	0.87	0.13	0.11	8.11	0.98	0.08	0.94	0.13	0.04	0.15	0.98	0.08	0.94	0.08	0.04	0.18	0.98	0.08	0.97	0.05	0.01	0.06	0.98	0.08	0.93	0.16	0.05	0.2	0.98	0.08	0.96	0.15	0.02	0.07	0.95	0.13	0.87	0.13	0.08	0.69	0.95
chr11:102964840:102964958:+@chr11:102965214:102965334:+@chr11:102965407:102965486:+	ENSMUSG00000056938	NM_025988	Acbd4	chr11	102964840	102965486	0.91	0.11	0.97	0.05	-0.06	0.57	0.91	0.11	0.95	0.08	-0.04	0.17	0.91	0.11	0.96	0.04	-0.05	0.31	0.91	0.11	0.94	0.04	-0.03	0.13	0.91	0.11	0.93	0.09	-0.02	0.11	0.91	0.11	0.91	0.1	0	0.1	0.97	0.05	0.97	0.05	0	0.05	0.97
chr11:102967409:102967548:+@chr11:102972596:102972744:+@chr11:102972856:102973513:+	ENSMUSG00000056938	NM_025988	Acbd4	chr11	102967409	102973513	0.01	0.02	0.01	0.02	0	0	0.01	0.02	0.02	0.04	-0.01	0.04	0.01	0.02	0.01	0.02	0	0	0.01	0.02	0	0.01	0.01	0	0.01	0.02	0.01	0.05	0	0.03	0.01	0.02	0.02	0.04	-0.01	0.05	0.03	0.04	0.01	0.02	0.02	0.09	0.03
chr11:103043400:103043483:+@chr11:103043956:103044081:+@chr11:103046935:103047043:+	ENSMUSG00000055805	NM_019679,NM_001077698	Fmnl1	chr11	103043400	103047043	0	0	0	0	0	0	0	0	0	0	0	0	0	0	0	0	0	0	0	0	0	0	0	0	0	0	0	0	0	0	0	0	0	0	0	0	0	0	0	0	0	0	0
chr11:103058972:103059092:+@chr11:103059449:103059547:+@chr11:103059797:103060214:+	ENSMUSG00000055805	NM_019679,NM_001077698	Fmnl1	chr11	103058972	103060214	0	0	0	0	0	0	0	0	0	0	0	0	0	0	0	0	0	0	0	0	0	0	0	0	0	0	0	0	0	0	0	0	0	0	0	0	0	0	0	0	0	0	0
chr11:103061582:103061653:-@chr11:103061377:103061497:-@chr11:103060961:103061136:-	ENSMUSG00000020940	NA	1700023F06Rik	chr11	103061136	103061582	0	0	0	0	0	0	0	0	0	0	0	0	0	0	0	0	0	0	0	0	0	0	0	0	0	0	0	0	0	0	0	0	0	0	0	0	0	0	0	0	0	0	0
chr11:103495214:103495292:-@chr11:103493337:103493426:-@chr11:103492389:103492705:-	ENSMUSG00000020945	NM_027083	Lyzl6	chr11	103492705	103495214	0	0	0	0	0	0	0	0	0	0	0	0	0	0	0	0	0	0	0	0	0	0	0	0	0	0	0	0	0	0	0	0	0	0	0	0	0	0	0	0	0	0	0
chr11:103547896:103548028:-@chr11:103545106:103545246:-@chr11:103538163:103540711:-	ENSMUSG00000020946	NM_019650	Gosr2	chr11	103540711	103547896	0.95	0.06	0.91	0.07	0.04	0.24	0.95	0.06	0.89	0.07	0.06	1.08	0.95	0.06	0.88	0.08	0.07	1.39	0.95	0.06	0.87	0.08	0.08	3.66	0.95	0.06	0.92	0.05	0.03	0.15	0.95	0.06	0.95	0.04	0	0.05	0.93	0.06	0.91	0.07	0.02	0.11	0.93
chr11:103558944:103559024:-@chr11:103550569:103550633:-@chr11:103548839:103548947:-	ENSMUSG00000020946	NM_019650	Gosr2	chr11	103548947	103558944	0.92	0.23	0.95	0.14	-0.03	0.15	0.92	0.23	0.93	0.19	-0.01	0.15	0.92	0.23	0.93	0.24	-0.01	0.15	0.92	0.23	0.95	0.13	-0.03	0.15	0.92	0.23	0.96	0.14	-0.04	0.19	0.92	0.23	0.96	0.11	-0.04	0.14	0.94	0.19	0.95	0.14	-0.01	0.12	0.94
chr11:103799479:103799530:-@chr11:103792390:103792437:-@chr11:103792044:103792129:-	ENSMUSG00000034187	NM_008740	Nsf	chr11	103792129	103799479	0	0	0	0	0	0	0	0	0	0	0	0	0	0	0	0	0	0	0	0	0	0	0	0	0	0	0	0	0	0	0	0	0	0	0	0	0	0	0	0	0	0	0
chr11:103815284:103815370:-@chr11:103792390:103792437:-@chr11:103792044:103792129:-	ENSMUSG00000034187	NM_008740	Nsf	chr11	103792129	103815284	0.32	0.77	0.3	0.75	0.02	0.78	0.32	0.77	0.24	0.48	0.08	0.65	0.32	0.77	0.21	0.49	0.11	0.68	0.32	0.77	0.23	0.54	0.09	0.58	0.32	0.77	0.29	0.63	0.03	0.77	0.32	0.77	0.23	0.5	0.09	0.61	0.16	0.5	0.3	0.75	-0.14	0.46	0.16
chr11:104014835:104014922:+@chr11:104020566:104020685:+@chr11:104025118:104025203:+	ENSMUSG00000018634	NM_007762	Crhr1	chr11	104014835	104025203	0	0	0	0	0	0	0	0	0	0	0	0	0	0	0	0	0	0	0	0	0	0	0	0	0	0	0	0	0	0	0	0	0	0	0	0	0	0	0	0	0	0	0
chr11:104014835:104014922:+@chr11:104025118:104025203:+@chr11:104030370:104030476:+	ENSMUSG00000018634	NM_007762	Crhr1	chr11	104014835	104030476	0	0	0	0	0	0	0	0	0	0	0	0	0	0	0	0	0	0	0	0	0	0	0	0	0	0	0	0	0	0	0	0	0	0	0	0	0	0	0	0	0	0	0
chr11:104025118:104025203:+@chr11:104027569:104027644:+@chr11:104030370:104030476:+	ENSMUSG00000018634	NM_007762	Crhr1	chr11	104025118	104030476	0	0	0	0	0	0	0	0	0	0	0	0	0	0	0	0	0	0	0	0	0	0	0	0	0	0	0	0	0	0	0	0	0	0	0	0	0	0	0	0	0	0	0
chr11:104034620:104034705:+@chr11:104034909:104035044:+@chr11:104035203:104035244:+	ENSMUSG00000018634	NM_007762	Crhr1	chr11	104034620	104035244	0	0	0	0	0	0	0	0	0	0	0	0	0	0	0	0	0	0	0	0	0	0	0	0	0	0	0	0	0	0	0	0	0	0	0	0	0	0	0	0	0	0	0
chr11:104143682:104143794:+@chr11:104148437:104148523:+@chr11:104156173:104156238:+	ENSMUSG00000018411	NM_001038609,NM_010838	Mapt	chr11	104143682	104156238	0	0	0	0	0	0	0	0	0	0	0	0	0	0	0	0	0	0	0	0	0	0	0	0	0	0	0	0	0	0	0	0	0	0	0	0	0	0	0	0	0	0	0
chr11:104143682:104143794:+@chr11:104148437:104148523:+@chr11:104163675:104163724:+	ENSMUSG00000018411	NM_001038609,NM_010838	Mapt	chr11	104143682	104163724	0	0	0	0	0	0	0	0	0	0	0	0	0	0	0	0	0	0	0	0	0	0	0	0	0	0	0	0	0	0	0	0	0	0	0	0	0	0	0	0	0	0	0
chr11:104143682:104143794:+@chr11:104156173:104156238:+@chr11:104163675:104163724:+	ENSMUSG00000018411	NM_001038609,NM_010838	Mapt	chr11	104143682	104163724	0	0	0	0	0	0	0	0	0	0	0	0	0	0	0	0	0	0	0	0	0	0	0	0	0	0	0	0	0	0	0	0	0	0	0	0	0	0	0	0	0	0	0
chr11:104148437:104148523:+@chr11:104151222:104151308:+@chr11:104156173:104156238:+	ENSMUSG00000018411	NM_001038609,NM_010838	Mapt	chr11	104148437	104156238	0	0	0	0	0	0	0	0	0	0	0	0	0	0	0	0	0	0	0	0	0	0	0	0	0	0	0	0	0	0	0	0	0	0	0	0	0	0	0	0	0	0	0
chr11:104148437:104148523:+@chr11:104156173:104156238:+@chr11:104163675:104163724:+	ENSMUSG00000018411	NM_001038609,NM_010838	Mapt	chr11	104148437	104163724	0	0	0	0	0	0	0	0	0	0	0	0	0	0	0	0	0	0	0	0	0	0	0	0	0	0	0	0	0	0	0	0	0	0	0	0	0	0	0	0	0	0	0
chr11:104156173:104156238:+@chr11:104159812:104160570:+@chr11:104163675:104163724:+	ENSMUSG00000018411	NM_001038609,NM_010838	Mapt	chr11	104156173	104163724	0	0	0	0	0	0	0	0	0	0	0	0	0	0	0	0	0	0	0	0	0	0	0	0	0	0	0	0	0	0	0	0	0	0	0	0	0	0	0	0	0	0	0
chr11:104156173:104156238:+@chr11:104159860:104160570:+@chr11:104163675:104163724:+	ENSMUSG00000018411	NM_001038609,NM_010838	Mapt	chr11	104156173	104163724	0	0	0	0	0	0	0	0	0	0	0	0	0	0	0	0	0	0	0	0	0	0	0	0	0	0	0	0	0	0	0	0	0	0	0	0	0	0	0	0	0	0	0
chr11:104163675:104163724:+@chr11:104166526:104166723:+@chr11:104167940:104168072:+	ENSMUSG00000018411	NM_001038609,NM_010838	Mapt	chr11	104163675	104168072	0	0	0	0	0	0	0	0	0	0	0	0	0	0	0	0	0	0	0	0	0	0	0	0	0	0	0	0	0	0	0	0	0	0	0	0	0	0	0	0	0	0	0
chr11:104163675:104163724:+@chr11:104166627:104166723:+@chr11:104167940:104168072:+	ENSMUSG00000018411	NM_001038609,NM_010838	Mapt	chr11	104163675	104168072	0	0	0	0	0	0	0	0	0	0	0	0	0	0	0	0	0	0	0	0	0	0	0	0	0	0	0	0	0	0	0	0	0	0	0	0	0	0	0	0	0	0	0
chr11:104167940:104168072:+@chr11:104169195:104169248:+@chr11:104171583:104171848:+	ENSMUSG00000018411	NM_001038609,NM_010838	Mapt	chr11	104167940	104171848	0	0	0	0	0	0	0	0	0	0	0	0	0	0	0	0	0	0	0	0	0	0	0	0	0	0	0	0	0	0	0	0	0	0	0	0	0	0	0	0	0	0	0
chr11:104171583:104171848:+@chr11:104179471:104179563:+@chr11:104182665:104182746:+	ENSMUSG00000018411	NM_001038609,NM_010838	Mapt	chr11	104171583	104182746	0	0	0	0	0	0	0	0	0	0	0	0	0	0	0	0	0	0	0	0	0	0	0	0	0	0	0	0	0	0	0	0	0	0	0	0	0	0	0	0	0	0	0
chr11:104179471:104179563:+@chr11:104182377:104182473:+@chr11:104182665:104182746:+	ENSMUSG00000018411	NM_001038609,NM_010838	Mapt	chr11	104179471	104182746	0	0	0	0	0	0	0	0	0	0	0	0	0	0	0	0	0	0	0	0	0	0	0	0	0	0	0	0	0	0	0	0	0	0	0	0	0	0	0	0	0	0	0
chr11:104204805:104204987:-@chr11:104204173:104204361:-@chr11:104203677:104203825:-	ENSMUSG00000018412	NM_001081045	1700081L11Rik	chr11	104203825	104204805	0.95	0.06	0.97	0.06	-0.02	0.09	0.95	0.06	0.92	0.11	0.03	0.11	0.95	0.06	0.98	0.05	-0.03	0.15	0.95	0.06	0.97	0.07	-0.02	0.1	0.95	0.06	0.92	0.12	0.03	0.11	0.95	0.06	0.92	0.1	0.03	0.1	0.94	0.07	0.97	0.06	-0.03	0.12	0.94
chr11:104239999:104240140:-@chr11:104229994:104230092:-@chr11:104218795:104218910:-	ENSMUSG00000018412	NM_001081045	1700081L11Rik	chr11	104218910	104239999	0.85	0.13	0.75	0.21	0.1	0.54	0.85	0.13	0.84	0.15	0.01	0.13	0.85	0.13	0.84	0.13	0.01	0.13	0.85	0.13	0.82	0.16	0.03	0.18	0.85	0.13	0.89	0.16	-0.04	0.19	0.85	0.13	0.94	0.13	-0.09	0.84	0.88	0.1	0.75	0.21	0.13	1.32	0.88
chr11:104328953:104329066:-@chr11:104287738:104287782:-@chr11:104285236:104286607:-	ENSMUSG00000018412	NM_001081045	1700081L11Rik	chr11	104286607	104328953	0.1	0.21	0.11	0.26	-0.01	0.25	0.1	0.21	0.07	0.23	0.03	0.21	0.1	0.21	0.13	0.22	-0.03	0.2	0.1	0.21	0.05	0.13	0.05	0.19	0.1	0.21	0.1	0.24	0	0.17	0.1	0.21	0.13	0.42	-0.03	0.29	0.11	0.19	0.11	0.26	0	0.21	0.11
chr11:104384037:104384136:-@chr11:104382695:104382902:-@chr11:104381978:104382150:-	ENSMUSG00000020687	NM_145436	Cdc27	chr11	104382150	104384037	0.94	0.2	0.94	0.18	0	0.15	0.94	0.2	0.98	0.07	-0.04	0.1	0.94	0.2	0.98	0.07	-0.04	0.11	0.94	0.2	0.83	0.5	0.11	0.34	0.94	0.2	0.93	0.18	0.01	0.14	0.94	0.2	0.97	0.08	-0.03	0.09	0.97	0.06	0.94	0.18	0.03	0.11	0.97
chr11:104393044:104393169:-@chr11:104390655:104390752:-@chr11:104389892:104390046:-	ENSMUSG00000020687	NM_145436	Cdc27	chr11	104390046	104393044	0.97	0.1	0.99	0.04	-0.02	0.07	0.97	0.1	0.98	0.04	-0.01	0.07	0.97	0.1	0.98	0.04	-0.01	0.06	0.97	0.1	0.98	0.05	-0.01	0.05	0.97	0.1	0.99	0.02	-0.02	0.06	0.97	0.1	0.98	0.03	-0.01	0.06	0.97	0.06	0.99	0.04	-0.02	0.08	0.97
chr11:105070166:105070235:+@chr11:105071108:105071151:+@chr11:105082500:105082667:+	ENSMUSG00000020694	NM_001112705,NM_011903	Tlk2	chr11	105070166	105082667	0.53	0.88	0.4	0.76	0.13	0.9	0.53	0.88	0.5	0.81	0.03	0.78	0.53	0.88	0.78	0.45	-0.25	0.89	0.53	0.88	0.72	0.67	-0.19	1.31	0.53	0.88	0.42	0.69	0.11	0.79	0.53	0.88	0.69	0.57	-0.16	0.92	0.67	0.63	0.4	0.76	0.27	1.08	0.67
chr11:105071108:105071151:+@chr11:105071859:105071954:+@chr11:105082500:105082667:+	ENSMUSG00000020694	NM_001112705,NM_011903	Tlk2	chr11	105071108	105082667	0.93	0.18	0.94	0.18	-0.01	0.14	0.93	0.18	0.96	0.13	-0.03	0.12	0.93	0.18	0.87	0.19	0.06	0.31	0.93	0.18	0.91	0.19	0.02	0.14	0.93	0.18	0.79	0.39	0.14	0.58	0.93	0.18	0.8	0.36	0.13	0.52	0.94	0.18	0.94	0.18	0	0.18	0.94
chr11:105082500:105082667:+@chr11:105101675:105101770:+@chr11:105102883:105102975:+	ENSMUSG00000020694	NM_001112705,NM_011903	Tlk2	chr11	105082500	105102975	0.97	0.08	0.94	0.15	0.03	0.14	0.97	0.08	0.95	0.11	0.02	0.11	0.97	0.08	0.88	0.21	0.09	0.71	0.97	0.08	0.9	0.18	0.07	0.29	0.97	0.08	0.83	0.24	0.14	2.54	0.97	0.08	0.88	0.22	0.09	0.49	0.81	0.27	0.94	0.15	-0.13	0.72	0.81
chr11:105102883:105102975:+@chr11:105108088:105108198:+@chr11:105108773:105108909:+	ENSMUSG00000020694	NM_001112705,NM_011903	Tlk2	chr11	105102883	105108909	0.98	0.08	0.9	0.2	0.08	0.36	0.98	0.08	0.97	0.09	0.01	0.07	0.98	0.08	0.89	0.22	0.09	0.36	0.98	0.08	0.96	0.09	0.02	0.07	0.98	0.08	0.94	0.15	0.04	0.12	0.98	0.08	0.94	0.19	0.04	0.14	0.98	0.09	0.9	0.2	0.08	0.37	0.98
chr11:105269957:105270128:-@chr11:105263184:105263514:-@chr11:105258263:105258409:-	ENSMUSG00000078627	NM_172568	2017-03-10	chr11	105258409	105269957	0	0	0	0	0	0	0	0	0	0	0	0	0	0	0	0	0	0	0	0	0	0	0	0	0	0	0	0	0	0	0	0	0	0	0	0	0	0	0	0	0	0	0
chr11:105774671:105774803:+@chr11:105775355:105775384:+@chr11:105776206:105776297:+	ENSMUSG00000053580	NM_181071	Tanc2	chr11	105774671	105776297	0.11	0.32	0.33	0.63	-0.22	0.73	0.11	0.32	0.14	0.38	-0.03	0.42	0.11	0.32	0.2	0.4	-0.09	0.44	0.11	0.32	0.21	0.63	-0.1	0.36	0.11	0.32	0.35	0.62	-0.24	1.35	0.11	0.32	0.15	0.39	-0.04	0.3	0.06	0.16	0.33	0.63	-0.27	1.32	0.06
chr11:105778228:105778374:+@chr11:105781265:105781365:+@chr11:105783062:105790617:+	ENSMUSG00000053580	NA	Tanc2	chr11	105778228	105790617	0.96	0.15	0.95	0.16	0.01	0.11	0.96	0.15	0.83	0.23	0.13	0.74	0.96	0.15	0.96	0.11	0	0.11	0.96	0.15	0.9	0.2	0.06	0.27	0.96	0.15	0.92	0.19	0.04	0.2	0.96	0.15	0.89	0.28	0.07	0.23	0.97	0.09	0.95	0.16	0.02	0.11	0.97
chr11:105805425:105805461:-@chr11:105801414:105801692:-@chr11:105798943:105799154:-	ENSMUSG00000019590	NM_007805	Cyb561	chr11	105799154	105805425	0.3	0.11	0.4	0.09	-0.1	1.23	0.3	0.11	0.51	0.11	-0.21	3.63863e+06	0.3	0.11	0.33	0.1	-0.03	0.13	0.3	0.11	0.32	0.09	-0.02	0.11	0.3	0.11	0.42	0.12	-0.12	3.89	0.3	0.11	0.42	0.12	-0.12	2.07	0.49	0.12	0.4	0.09	0.09	1.74	0.49
chr11:106032470:106032578:-@chr11:106032268:106032391:-@chr11:106029623:106029794:-	ENSMUSG00000069631	NM_028126	Strada	chr11	106029794	106032470	0.84	0.31	0.9	0.13	-0.06	0.26	0.84	0.31	0.96	0.1	-0.12	0.49	0.84	0.31	0.92	0.14	-0.08	0.34	0.84	0.31	0.95	0.1	-0.11	0.38	0.84	0.31	0.99	0.04	-0.15	1.55	0.84	0.31	0.99	0.04	-0.15	1.25	0.93	0.18	0.9	0.13	0.03	0.18	0.93
chr11:106054780:106054862:-@chr11:106049122:106049235:-@chr11:106048439:106048494:-	ENSMUSG00000069631	NA	Strada	chr11	106048494	106054780	0	0	0	0	0	0	0	0	0	0	0	0	0	0	0	0	0	0	0	0	0	0	0	0	0	0	0	0	0	0	0	0	0	0	0	0	0	0	0	0	0	0	0
chr11:106090077:106090138:+@chr11:106091644:106091680:+@chr11:106092446:106092595:+	ENSMUSG00000020705	NM_028074	Ddx42	chr11	106090077	106092595	0.98	0.05	0.98	0.07	0	0.05	0.98	0.05	0.99	0.05	-0.01	0.05	0.98	0.05	0.97	0.05	0.01	0.07	0.98	0.05	0.97	0.07	0.01	0.05	0.98	0.05	0.97	0.1	0.01	0.08	0.98	0.05	0.99	0.04	-0.01	0.04	0.98	0.08	0.98	0.07	0	0.05	0.98
chr11:106243744:106243860:-@chr11:106242631:106242738:-@chr11:106241981:106242253:-	ENSMUSG00000001029	NM_010494	Icam2	chr11	106242253	106243744	0.03	0.01	0.02	0.01	0.01	0.2	0.03	0.01	0.04	0.02	-0.01	0	0.03	0.01	0.03	0.02	0	0	0.03	0.01	0.05	0.02	-0.02	0.07	0.03	0.01	0.04	0.02	-0.01	0	0.03	0.01	0.02	0.01	0.01	0.05	0.03	0.02	0.02	0.01	0.01	0	0.03
chr11:106296237:106296301:-@chr11:106280138:106280177:-@chr11:106275665:106275783:-	ENSMUSG00000020715	NM_023913	Ern1	chr11	106275783	106296237	0.85	0.45	0.75	0.51	0.1	0.55	0.85	0.45	0.8	0.55	0.05	0.41	0.85	0.45	0.73	0.73	0.12	0.67	0.85	0.45	0.76	0.76	0.09	0.56	0.85	0.45	0.72	0.67	0.13	0.76	0.85	0.45	0.7	0.66	0.15	0.78	0.82	0.46	0.75	0.51	0.07	0.47	0.82
chr11:106320222:106320342:-@chr11:106298404:106298437:-@chr11:106296229:106296301:-	ENSMUSG00000020715	NM_023913	Ern1	chr11	106296301	106320222	0.87	0.29	0.86	0.43	0.01	0.31	0.87	0.29	0.9	0.28	-0.03	0.28	0.87	0.29	0.9	0.24	-0.03	0.22	0.87	0.29	0.94	0.23	-0.07	0.29	0.87	0.29	0.92	0.27	-0.05	0.31	0.87	0.29	0.86	0.36	0.01	0.29	0.94	0.23	0.86	0.43	0.08	0.26	0.94
chr11:106533056:106533112:-@chr11:106523316:106523338:-@chr11:106515532:106516476:-	ENSMUSG00000020717	NM_008816,NM_001032378	Pecam1	chr11	106516476	106533056	0.39	0.03	0.34	0.04	0.05	9.49	0.39	0.03	0.35	0.05	0.04	0.44	0.39	0.03	0.36	0.04	0.03	0.2	0.39	0.03	0.34	0.03	0.05	22.18	0.39	0.03	0.38	0.06	0.01	0.05	0.39	0.03	0.33	0.06	0.06	3.03	0.38	0.03	0.34	0.04	0.04	5.9	0.38
chr11:106540863:106540925:-@chr11:106533056:106533112:-@chr11:106515532:106516476:-	ENSMUSG00000020717	NM_008816,NM_001032378	Pecam1	chr11	106516476	106540863	0.44	0.03	0.49	0.04	-0.05	139.15	0.44	0.03	0.45	0.04	-0.01	0.03	0.44	0.03	0.47	0.03	-0.03	1.16	0.44	0.03	0.49	0.03	-0.05	1856.71	0.44	0.03	0.39	0.04	0.05	162.63	0.44	0.03	0.36	0.05	0.08	204539000000000	0.48	0.03	0.49	0.04	-0.01	0.04	0.48
chr11:106560906:106561199:-@chr11:106558366:106558668:-@chr11:106557068:106557343:-	ENSMUSG00000020717	NM_008816,NM_001032378	Pecam1	chr11	106557343	106560906	0.98	0.01	0.98	0	0	0	0.98	0.01	0.98	0	0	0	0.98	0.01	0.98	0.01	0	0	0.98	0.01	0.99	0.01	-0.01	0	0.98	0.01	0.98	0	0	0	0.98	0.01	0.98	0.01	0	0	0.99	0.01	0.98	0	0.01	0	0.99
chr11:106616096:106616365:+@chr11:106619017:106619123:+@chr11:106625170:106625262:+	ENSMUSG00000040528	NM_001033435	Gm885	chr11	106616096	106625262	0	0	0	0	0	0	0	0	0	0	0	0	0	0	0	0	0	0	0	0	0	0	0	0	0	0	0	0	0	0	0	0	0	0	0	0	0	0	0	0	0	0	0
chr11:106616096:106616365:+@chr11:106619017:106619128:+@chr11:106622497:106622610:+	ENSMUSG00000040528	NM_001033435	Gm885	chr11	106616096	106622610	0	0	0	0	0	0	0	0	0	0	0	0	0	0	0	0	0	0	0	0	0	0	0	0	0	0	0	0	0	0	0	0	0	0	0	0	0	0	0	0	0	0	0
chr11:106616096:106616365:+@chr11:106622497:106622610:+@chr11:106625170:106625262:+	ENSMUSG00000040528	NM_001033435	Gm885	chr11	106616096	106625262	0	0	0	0	0	0	0	0	0	0	0	0	0	0	0	0	0	0	0	0	0	0	0	0	0	0	0	0	0	0	0	0	0	0	0	0	0	0	0	0	0	0	0
chr11:106616096:106616365:+@chr11:106622497:106622610:+@chr11:106625170:106625262:+			Gm885				0	0	0	0	0	0	0	0	0	0	0	0	0	0	0	0	0	0	0	0	0	0	0	0	0	0	0	0	0	0	0	0	0	0	0	0	0	0	0	0	0	0	0
chr11:106616096:106616365:+@chr11:106622500:106622610:+@chr11:106625170:106625262:+	ENSMUSG00000040528	NM_001033435	Gm885	chr11	106616096	106625262	0	0	0	0	0	0	0	0	0	0	0	0	0	0	0	0	0	0	0	0	0	0	0	0	0	0	0	0	0	0	0	0	0	0	0	0	0	0	0	0	0	0	0
chr11:106622497:106622610:+@chr11:106622935:106623344:+@chr11:106625170:106625262:+	ENSMUSG00000040528	NM_001033435	Gm885	chr11	106622497	106625262	0	0	0	0	0	0	0	0	0	0	0	0	0	0	0	0	0	0	0	0	0	0	0	0	0	0	0	0	0	0	0	0	0	0	0	0	0	0	0	0	0	0	0
chr11:106640398:106640829:-@chr11:106640031:106640121:-@chr11:106638749:106638875:-	ENSMUSG00000020718	NM_015810,NR_027785	Polg2	chr11	106638875	106640398	0	0	0	0	0	0	0	0	0	0	0	0	0	0	0	0	0	0	0	0	0	0	0	0	0	0	0	0	0	0	0	0	0	0	0	0	0.24	0.55	0.14	0.21	0.1	0.39	0.24
chr11:106661358:106661457:+@chr11:106662777:106662892:+@chr11:106666307:106666435:+	ENSMUSG00000018372	NM_001166685,NM_177088	Ccdc45	chr11	106661358	106666435	0.97	0.1	0.97	0.12	0	0.06	0.97	0.1	0.95	0.17	0.02	0.1	0.97	0.1	0.97	0.11	0	0.07	0.97	0.1	0.94	0.14	0.03	0.12	0.97	0.1	0.95	0.1	0.02	0.09	0.97	0.1	0.94	0.18	0.03	0.11	0.94	0.18	0.97	0.12	-0.03	0.12	0.94
chr11:106662777:106662892:+@chr11:106666307:106666435:+@chr11:106667550:106667743:+	ENSMUSG00000018372	NM_001166685,NM_177088	Ccdc45	chr11	106662777	106667743	0.94	0.17	0.9	0.15	0.04	0.23	0.94	0.17	0.91	0.26	0.03	0.16	0.94	0.17	0.94	0.13	0	0.13	0.94	0.17	0.96	0.1	-0.02	0.1	0.94	0.17	0.92	0.17	0.02	0.17	0.94	0.17	0.96	0.14	-0.02	0.1	0.95	0.12	0.9	0.15	0.05	0.19	0.95
chr11:106726026:106726091:-@chr11:106721026:106721110:-@chr11:106717495:106717578:-	ENSMUSG00000018363	NM_025481	Smurf2	chr11	106717578	106726026	0.98	0.06	0.95	0.14	0.03	0.09	0.98	0.06	0.99	0.04	-0.01	0.04	0.98	0.06	0.99	0.05	-0.01	0.04	0.98	0.06	0.98	0.07	0	0.05	0.98	0.06	0.98	0.04	0	0.06	0.98	0.06	0.98	0.05	0	0.06	0.98	0.05	0.95	0.14	0.03	0.1	0.98
chr11:106732816:106732924:-@chr11:106730311:106730422:-@chr11:106729849:106729982:-	ENSMUSG00000018363	NM_025481	Smurf2	chr11	106729982	106732816	0.59	0.26	0.61	0.25	-0.02	0.25	0.59	0.26	0.3	0.16	0.29	43.16	0.59	0.26	0.62	0.23	-0.03	0.23	0.59	0.26	0.31	0.22	0.28	14.78	0.59	0.26	0.2	0.15	0.39	16427538071	0.59	0.26	0.27	0.2	0.32	141.14	0.47	0.24	0.61	0.25	-0.14	0.69	0.47
chr11:106781495:106782029:-@chr11:106737215:106737253:-@chr11:106732816:106732924:-	ENSMUSG00000018363	NM_025481	Smurf2	chr11	106732924	106781495	0.89	0.2	0.84	0.23	0.05	0.22	0.89	0.2	0.93	0.08	-0.04	0.17	0.89	0.2	0.87	0.2	0.02	0.19	0.89	0.2	0.87	0.15	0.02	0.17	0.89	0.2	0.84	0.14	0.05	0.2	0.89	0.2	0.83	0.17	0.06	0.25	0.83	0.21	0.84	0.23	-0.01	0.21	0.83
chr11:106857823:106857960:-@chr11:106853917:106854005:-@chr11:106853172:106853440:-	ENSMUSG00000018362	NM_010655	Kpna2	chr11	106853440	106857823	0.99	0.05	0.99	0.02	0	0	0.99	0.05	1	0.01	-0.01	0	0.99	0.05	0.98	0.05	0.01	0.03	0.99	0.05	0.99	0.03	0	0.02	0.99	0.05	1	0	-0.01	0.02	0.99	0.05	1	0	-0.01	0.03	0.99	0.03	0.99	0.02	0	0	0.99
chr11:106860673:106860839:-@chr11:106859427:106859552:-@chr11:106858552:106858649:-	ENSMUSG00000018362	NM_010655	Kpna2	chr11	106858649	106860673	0.67	0.76	0.16	0.46	0.51	4.1	0.67	0.76	0.08	0.21	0.59	7.43	0.67	0.76	0.21	0.62	0.46	2.56	0.67	0.76	0.19	0.46	0.48	3.42	0.67	0.76	0.03	0.09	0.64	17.11	0.67	0.76	0.01	0.04	0.66	35.48	0.19	0.38	0.16	0.46	0.03	0.38	0.19
chr11:106908314:106908657:-@chr11:106905806:106905979:-@chr11:106904947:106905139:-	ENSMUSG00000040481	NM_176850	Bptf	chr11	106905139	106908314	0.64	0.38	0.62	0.38	0.02	0.39	0.64	0.38	0.53	0.29	0.11	0.52	0.64	0.38	0.53	0.33	0.11	0.44	0.64	0.38	0.32	0.28	0.32	5.21	0.64	0.38	0.4	0.3	0.24	1.69	0.64	0.38	0.4	0.32	0.24	2.14	0.74	0.27	0.62	0.38	0.12	0.5	0.74
chr11:106908314:106908657:-@chr11:106905806:106905979:-@chr11:106904947:106905139:-			Bptf				0.65	0.34	0.62	0.34	0.03	0.32	0.65	0.34	0.54	0.3	0.11	0.49	0.65	0.34	0.52	0.32	0.13	0.55	0.65	0.34	0.32	0.28	0.33	8.7	0.65	0.34	0.42	0.33	0.23	1.58	0.65	0.34	0.38	0.28	0.27	4.03	0.74	0.23	0.62	0.34	0.12	0.53	0.74
chr11:106923850:106924096:-@chr11:106923364:106923525:-@chr11:106922998:106923149:-	ENSMUSG00000040481	NM_176850	Bptf	chr11	106923149	106923850	0	0	0	0	0	0	0	0	0	0	0	0	0	0	0	0	0	0	0	0	0	0	0	0	0	0	0	0	0	0	0	0	0	0	0	0	0	0	0	0	0	0	0
chr11:106956316:106956504:-@chr11:106948026:106948211:-@chr11:106943827:106944014:-	ENSMUSG00000040481	NM_176850	Bptf	chr11	106944014	106956316	0.02	0.06	0.15	0.11	-0.13	38.64	0.02	0.06	0.08	0.13	-0.06	0.36	0.02	0.06	0.12	0.11	-0.1	7.89	0.02	0.06	0.21	0.14	-0.19	94312271854	0.02	0.06	0.12	0.15	-0.1	3.51	0.02	0.06	0.16	0.18	-0.14	8.71	0.1	0.17	0.15	0.11	-0.05	0.25	0.1
chr11:106957030:106957239:-@chr11:106948026:106948211:-@chr11:106943827:106944014:-	ENSMUSG00000040481	NM_176850	Bptf	chr11	106944014	106957030	0.03	0.09	0.15	0.16	-0.12	1.8	0.03	0.09	0.1	0.17	-0.07	0.39	0.03	0.09	0.11	0.15	-0.08	0.57	0.03	0.09	0.26	0.18	-0.23	17842	0.03	0.09	0.11	0.15	-0.08	0.44	0.03	0.09	0.13	0.17	-0.1	1.18	0.11	0.2	0.15	0.16	-0.04	0.2	0.11
chr11:106957030:106957239:-@chr11:106956316:106956504:-@chr11:106943827:106944014:-	ENSMUSG00000040481	NM_176850	Bptf	chr11	106944014	106957030	0.83	0.16	0.84	0.1	-0.01	0.12	0.83	0.16	0.86	0.14	-0.03	0.15	0.83	0.16	0.86	0.11	-0.03	0.14	0.83	0.16	0.85	0.1	-0.02	0.12	0.83	0.16	0.69	0.16	0.14	1.9	0.83	0.16	0.64	0.18	0.19	18.24	0.8	0.18	0.84	0.1	-0.04	0.17	0.8
chr11:106957030:106957239:-@chr11:106956316:106956504:-@chr11:106948026:106948211:-	ENSMUSG00000040481	NM_176850	Bptf	chr11	106948211	106957030	0.97	0.12	0.98	0.05	-0.01	0.06	0.97	0.12	0.98	0.07	-0.01	0.06	0.97	0.12	0.98	0.06	-0.01	0.07	0.97	0.12	0.99	0.04	-0.02	0.06	0.97	0.12	0.97	0.11	0	0.07	0.97	0.12	0.89	0.17	0.08	0.35	0.96	0.12	0.98	0.05	-0.02	0.08	0.96
chr11:107087545:107087608:-@chr11:107077992:107078110:-@chr11:107069206:107073972:-	ENSMUSG00000040430	NM_145823	Pitpnc1	chr11	107073972	107087545	0.42	0.6	0.94	0.16	-0.52	107.23	0.42	0.6	0.92	0.31	-0.5	7.32	0.42	0.6	0.93	0.17	-0.51	28.94	0.42	0.6	0.91	0.2	-0.49	28.82	0.42	0.6	0.97	0.09	-0.55	919.87	0.42	0.6	0.94	0.16	-0.52	27.74	0.86	0.33	0.94	0.16	-0.08	0.27	0.86
chr11:107340842:107340998:+@chr11:107346864:107346923:+@chr11:107347022:107347150:+	ENSMUSG00000020720	NM_025894	Psmd12	chr11	107340842	107347150	0.99	0.03	1	0.01	-0.01	0	0.99	0.03	1	0.01	-0.01	0	0.99	0.03	0.99	0.02	0	0	0.99	0.03	1	0.01	-0.01	0	0.99	0.03	1	0.01	-0.01	0	0.99	0.03	1	0.01	-0.01	0	0.99	0.04	1	0.01	-0.01	0	0.99
chr11:107410660:107410715:+@chr11:107416833:107416889:+@chr11:107436252:107436479:+	ENSMUSG00000020721	NM_198298	Helz	chr11	107410660	107436479	0.63	0.65	0.23	0.35	0.4	5.45	0.63	0.65	0.52	0.46	0.11	0.64	0.63	0.65	0.35	0.38	0.28	1.25	0.63	0.65	0.44	0.61	0.19	0.73	0.63	0.65	0.4	0.57	0.23	1.08	0.63	0.65	0.33	0.7	0.3	1.11	0.59	0.5	0.23	0.35	0.36	2.71	0.59
chr11:107410660:107410715:+@chr11:107416833:107416889:+@chr11:107436252:107436479:+			Helz				0.65	0.71	0.22	0.37	0.43	2.6	0.65	0.71	0.51	0.43	0.14	0.87	0.65	0.71	0.32	0.34	0.33	1.39	0.65	0.71	0.49	0.63	0.16	0.81	0.65	0.71	0.39	0.55	0.26	1.03	0.65	0.71	0.37	0.65	0.28	1.02	0.64	0.45	0.22	0.37	0.42	11.01	0.64
chr11:107532361:107532595:+@chr11:107533187:107533349:+@chr11:107533843:107534359:+	ENSMUSG00000020721	NM_198298	Helz	chr11	107532361	107534359	0.03	0.11	0.03	0.11	0	0.08	0.03	0.11	0.03	0.08	0	0.06	0.03	0.11	0.06	0.16	-0.03	0.11	0.03	0.11	0.07	0.19	-0.04	0.14	0.03	0.11	0.04	0.11	-0.01	0.07	0.03	0.11	0.04	0.13	-0.01	0.09	0.01	0.05	0.03	0.11	-0.02	0.06	0.01
chr11:107533843:107534359:+@chr11:107544895:107544979:+@chr11:107546605:107546857:+	ENSMUSG00000020721	NM_198298	Helz	chr11	107533843	107546857	0.03	0.08	0.03	0.14	0	0.08	0.03	0.08	0.02	0.08	0.01	0.08	0.03	0.08	0.04	0.11	-0.01	0.09	0.03	0.08	0.04	0.13	-0.01	0.1	0.03	0.08	0.05	0.13	-0.02	0.09	0.03	0.08	0.05	0.12	-0.02	0.09	0.04	0.15	0.03	0.14	0.01	0.08	0.04
chr11:108286580:108286665:+@chr11:108294070:108294176:+@chr11:108295440:108295553:+	ENSMUSG00000020728	NM_029606	Ccdc46	chr11	108286580	108295553	0	0	0	0	0	0	0	0	0	0	0	0	0	0	0	0	0	0	0	0	0	0	0	0	0	0	0	0	0	0	0	0	0	0	0	0	0	0	0	0	0	0	0.44
chr11:108301738:108301910:+@chr11:108331606:108331696:+@chr11:108333331:108333408:+	ENSMUSG00000020728	NM_029606	Ccdc46	chr11	108301738	108333408	0.87	0.31	0.93	0.14	-0.06	0.21	0.87	0.31	0.95	0.19	-0.08	0.39	0.87	0.31	0.97	0.08	-0.1	0.26	0.87	0.31	0.92	0.17	-0.05	0.23	0.87	0.31	0.92	0.18	-0.05	0.26	0.87	0.31	0.92	0.16	-0.05	0.22	0.97	0.1	0.93	0.14	0.04	0.15	0.97
chr11:108803505:108804010:+@chr11:108804249:108804443:+@chr11:108804970:108805200:+	ENSMUSG00000000142	NM_015732	Axin2	chr11	108803505	108805200	0	0	0	0	0	0	0	0	0	0	0	0	0	0	0	0	0	0	0	0	0	0	0	0	0	0	0	0	0	0	0	0	0	0	0	0	0	0	0	0	0	0	0
chr11:109295204:109295367:+@chr11:109295894:109296070:+@chr11:109297877:109299462:+	ENSMUSG00000020610	NM_025275	Amz2	chr11	109295204	109299462	0.99	0.02	0.99	0.02	0	0	0.99	0.02	0.98	0.04	0.01	0.05	0.99	0.02	0.98	0.04	0.01	0.1	0.99	0.02	0.99	0.02	0	0	0.99	0.02	0.99	0.03	0	0.04	0.99	0.02	0.99	0.02	0	0	0.98	0.04	0.99	0.02	-0.01	0.03	0.98
chr11:109324624:109324862:-@chr11:109321113:109321256:-@chr11:109319791:109319919:-	ENSMUSG00000041920	NM_134038,NM_001029842	Slc16a6	chr11	109319919	109324624	0	0	0	0	0	0	0	0	0	0	0	0	0	0	0	0	0	0	0	0	0	0	0	0	0	0	0	0	0	0	0	0	0	0	0	0	0	0	0	0	0	0	0
chr11:109510719:109510841:+@chr11:109511755:109511938:+@chr11:109515093:109515275:+	ENSMUSG00000020612	NM_021880	Prkar1a	chr11	109510719	109515275	0.4	0.23	0.4	0.18	0	0.2	0.4	0.23	0.26	0.19	0.14	1.12	0.4	0.23	0.5	0.19	-0.1	0.45	0.4	0.23	0.36	0.16	0.04	0.2	0.4	0.23	0.24	0.16	0.16	2.45	0.4	0.23	0.22	0.13	0.18	7.96	0.48	0.23	0.4	0.18	0.08	0.37	0.48
chr11:109658592:109658725:-@chr11:109655420:109655593:-@chr11:109652950:109653108:-	ENSMUSG00000020617	NM_027038,NM_001162428	1700012B07Rik	chr11	109653108	109658592	0	0	0	0	0	0	0	0	0	0	0	0	0	0	0	0	0	0	0	0	0	0	0	0	0	0	0	0	0	0	0	0	0	0	0	0	0	0	0	0	0	0	0
chr11:109836304:109836445:-@chr11:109835822:109836007:-@chr11:109834985:109835132:-	ENSMUSG00000020620	NM_013851	Abca8b	chr11	109835132	109836304	0	0	0	0	0	0	0	0	0	0	0	0	0	0	0	0	0	0	0	0	0	0	0	0	0	0	0	0	0	0	0	0	0	0	0	0	0	0	0	0	0	0	0
chr11:109952833:109952934:-@chr11:109951907:109951994:-@chr11:109951224:109951428:-	ENSMUSG00000041828	NM_153145	Abca8a	chr11	109951428	109952833	0	0	0	0	0	0	0	0	0	0	0	0	0	0	0	0	0	0	0	0	0	0	0	0	0	0	0	0	0	0	0	0	0	0	0	0	0	0	0	0	0	0	0
chr11:110024485:110024692:-@chr11:110021714:110021878:-@chr11:110020268:110020371:-	ENSMUSG00000041797	NM_147220	Abca9	chr11	110020371	110024485	0	0	0	0	0	0	0	0	0	0	0	0	0	0	0	0	0	0	0	0	0	0	0	0	0	0	0	0	0	0	0	0	0	0	0	0	0.87	0.31	0.92	0.19	-0.05	0.27	0.87
chr11:110198799:110199030:-@chr11:110190648:110190736:-@chr11:110190451:110190570:-	ENSMUSG00000018800	NA	Abca5	chr11	110190570	110198799	0	0	0	0	0	0	0	0	0	0	0	0	0	0	0	0	0	0	0	0	0	0	0	0	0	0	0	0	0	0	0	0	0	0	0	0	0	0	0	0	0	0	0
chr11:110829347:110829409:+@chr11:110847744:110847824:+@chr11:110885723:110889281:+	ENSMUSG00000051497	NM_010604	Kcnj16	chr11	110829347	110889281	0	0	0	0	0	0	0	0	0	0	0	0	0	0	0	0	0	0	0	0	0	0	0	0	0	0	0	0	0	0	0	0	0	0	0	0	0	0	0	0	0	0	0
chr11:110829347:110829409:+@chr11:110880901:110880990:+@chr11:110885723:110889281:+	ENSMUSG00000051497	NM_010604	Kcnj16	chr11	110829347	110889281	0	0	0	0	0	0	0	0	0	0	0	0	0	0	0	0	0	0	0	0	0	0	0	0	0	0	0	0	0	0	0	0	0	0	0	0	0	0	0	0	0	0	0
chr11:112552606:112552749:-@chr11:112542236:112542264:-@chr11:112534232:112534286:-	ENSMUSG00000041674	NR_024085	BC006965	chr11	112534286	112552606	0	0	0	0	0	0	0	0	0	0	0	0	0	0	0	0	0	0	0	0	0	0	0	0	0	0	0	0	0	0	0	0	0	0	0	0	0	0	0	0	0	0	0
chr11:112552606:112552749:-@chr11:112542236:112542264:-@chr11:112538604:112539172:-	ENSMUSG00000041674	NR_024085	BC006965	chr11	112539172	112552606	0	0	0	0	0	0	0	0	0	0	0	0	0	0	0	0	0	0	0	0	0	0	0	0	0	0	0	0	0	0	0	0	0	0	0	0	0	0	0	0	0	0	0
chr11:112552817:112553028:-@chr11:112552606:112552749:-@chr11:112542236:112542264:-	ENSMUSG00000041674	NR_024085	BC006965	chr11	112542264	112552817	0	0	0	0	0	0	0	0	0	0	0	0	0	0	0	0	0	0	0	0	0	0	0	0	0	0	0	0	0	0	0	0	0	0	0	0	0	0	0	0	0	0	0
chr11:112552817:112553028:-@chr11:112552606:112552749:-@chr11:112544773:112546255:-	ENSMUSG00000041674	NR_024085	BC006965	chr11	112546255	112552817	0	0	0	0	0	0	0	0	0	0	0	0	0	0	0	0	0	0	0	0	0	0	0	0	0	0	0	0	0	0	0	0	0	0	0	0	0	0	0	0	0	0	0
chr11:112572396:112572670:-@chr11:112552817:112553028:-@chr11:112552606:112552749:-	ENSMUSG00000041674	NR_024085	BC006965	chr11	112552749	112572396	0	0	0	0	0	0	0	0	0	0	0	0	0	0	0	0	0	0	0	0	0	0	0	0	0	0	0	0	0	0	0	0	0	0	0	0	0	0	0	0	0	0	0
chr11:113034267:113034391:-@chr11:112934082:112934214:-@chr11:112928656:112928700:-	ENSMUSG00000087259	NR_015556	2610035D17Rik	chr11	112928700	113034267	0	0	0	0	0	0	0	0	0	0	0	0	0	0	0	0	0	0	0	0	0	0	0	0	0	0	0	0	0	0	0	0	0	0	0	0	0.31	0.67	0.29	0.74	0.02	0.71	0.31
chr11:113062605:113063152:-@chr11:112928656:112928700:-@chr11:112905220:112906474:-	ENSMUSG00000087259	NR_015556	2610035D17Rik	chr11	112906474	113062605	0.28	0.76	0.77	0.47	-0.49	2.72	0.28	0.76	0.84	0.46	-0.56	7.62	0.28	0.76	0.78	0.36	-0.5	3.56	0.28	0.76	0.83	0.35	-0.55	4.05	0.28	0.76	0.75	0.58	-0.47	2.24	0.28	0.76	0.77	0.49	-0.49	3.34	0.83	0.44	0.77	0.47	0.06	0.58	0.83
chr11:113384780:113384938:-@chr11:113384215:113384319:-@chr11:113325286:113325409:-	ENSMUSG00000041654	NM_001166503,NM_027216	Slc39a11	chr11	113325409	113384780	0.13	0.4	0.04	0.12	0.09	0.26	0.13	0.4	0.04	0.1	0.09	0.24	0.13	0.4	0.05	0.13	0.08	0.21	0.13	0.4	0.08	0.25	0.05	0.26	0.13	0.4	0.04	0.13	0.09	0.23	0.13	0.4	0.02	0.07	0.11	0.25	0.09	0.22	0.04	0.12	0.05	0.2	0.09
chr11:113511256:113511385:-@chr11:113453096:113453246:-@chr11:113423320:113423438:-	ENSMUSG00000041654	NA	Slc39a11	chr11	113423438	113511256	0.66	0.88	0.75	0.65	-0.09	1.1	0.66	0.88	0.83	0.47	-0.17	0.86	0.66	0.88	0.78	0.66	-0.12	0.6	0	0	0	0	0	0	0.66	0.88	0.61	0.65	0.05	0.87	0.66	0.88	0.79	0.63	-0.13	0.78	0	0	0	0	0	0	0
chr11:113511256:113511385:-@chr11:113474698:113474793:-@chr11:113423320:113423438:-	ENSMUSG00000041654	NA	Slc39a11	chr11	113423438	113511256	0	0	0	0	0	0	0	0	0	0	0	0	0	0	0	0	0	0	0	0	0	0	0	0	0	0	0	0	0	0	0	0	0	0	0	0	0	0	0	0	0	0	0
chr11:113515218:113515374:+@chr11:113516053:113516058:+@chr11:113516282:113516492:+	ENSMUSG00000018661	NM_013581	Cog1	chr11	113515218	113516492	0.02	0.06	0.03	0.11	-0.01	0.06	0.02	0.06	0.02	0.07	0	0.05	0.02	0.06	0.02	0.06	0	0.04	0.02	0.06	0.03	0.09	-0.01	0.06	0.02	0.06	0.01	0.04	0.01	0.03	0.02	0.06	0.02	0.06	0	0.04	0.02	0.06	0.03	0.11	-0.01	0.07	0.02
chr11:113522454:113522532:+@chr11:113522973:113523007:+@chr11:113523521:113523715:+	ENSMUSG00000018661	NM_013581	Cog1	chr11	113522454	113523715	0.19	0.46	0.13	0.26	0.06	0.37	0.19	0.46	0.16	0.29	0.03	0.44	0.19	0.46	0.14	0.22	0.05	0.32	0.19	0.46	0.28	0.47	-0.09	0.57	0.19	0.46	0.14	0.26	0.05	0.39	0.19	0.46	0.07	0.17	0.12	0.35	0.17	0.3	0.13	0.26	0.04	0.28	0.17
chr11:113545720:113546025:+@chr11:113546504:113546585:+@chr11:113549088:113550535:+	NA	NA	NA	chr11	113545720	113550535	0.37	0.5	0.23	0.28	0.14	0.48	0.37	0.5	0.25	0.37	0.12	0.47	0.37	0.5	0.64	0.47	-0.27	1.2	0.37	0.5	0.07	0.17	0.3	3.91	0.37	0.5	0.32	0.43	0.05	0.49	0.37	0.5	0.34	0.41	0.03	0.46	0.32	0.45	0.23	0.28	0.09	0.38	0.32
chr11:113563727:113563823:-@chr11:113563370:113563409:-@chr11:113561150:113561296:-	ENSMUSG00000018727	NM_026682,NM_001164532,NM_029794	Cpsf4l	chr11	113561296	113563727	0	0	0	0	0	0	0	0	0	0	0	0	0	0	0	0	0	0	0	0	0	0	0	0	0	0	0	0	0	0	0	0	0	0	0	0	0	0	0	0	0	0	0
chr11:113661457:113661582:-@chr11:113656237:113656401:-@chr11:113655037:113655177:-	ENSMUSG00000041592	NM_172800	Sdk2	chr11	113655177	113661457	0	0	0	0	0	0	0	0	0	0	0	0	0	0	0	0	0	0	0	0	0	0	0	0	0	0	0	0	0	0	0	0	0	0	0	0	0	0	0	0	0	0	0
chr11:113686329:113686464:-@chr11:113684685:113684741:-@chr11:113682890:113682991:-	ENSMUSG00000041592	NM_172800	Sdk2	chr11	113682991	113686329	0	0	0	0	0	0	0	0	0	0	0	0	0	0	0	0	0	0	0	0	0	0	0	0	0	0	0	0	0	0	0	0	0	0	0	0	0	0	0	0	0	0	0
chr11:114571357:114571499:+@chr11:114572125:114572310:+@chr11:114573074:114573152:+	ENSMUSG00000034714	NM_053273	Ttyh2	chr11	114571357	114573152	0	0	0	0	0	0	0	0	0	0	0	0	0	0	0	0	0	0	0	0	0	0	0	0	0	0	0	0	0	0	0	0	0	0	0	0	0	0	0	0	0	0	0
chr11:114595842:114596003:+@chr11:114597179:114597300:+@chr11:114599930:114600072:+	ENSMUSG00000034706	NM_001034878	Dnaic2	chr11	114595842	114600072	0	0	0	0	0	0	0	0	0	0	0	0	0	0	0	0	0	0	0	0	0	0	0	0	0	0	0	0	0	0	0	0	0	0	0	0	0	0	0	0	0	0	0
chr11:114640899:114641035:+@chr11:114642067:114642192:+@chr11:114642485:114642679:+	ENSMUSG00000010021	NM_001102615	Kif19a	chr11	114640899	114642679	0	0	0	0	0	0	0	0	0	0	0	0	0	0	0	0	0	0	0	0	0	0	0	0	0	0	0	0	0	0	0	0	0	0	0	0	0	0	0	0	0	0	0
chr11:114657078:114657206:-@chr11:114655164:114655372:-@chr11:114651983:114653836:-	NA	NA	NA	chr11	114653836	114657078	0	0	0	0	0	0	0	0	0	0	0	0	0	0	0	0	0	0	0	0	0	0	0	0	0	0	0	0	0	0	0	0	0	0	0	0	0	0	0	0	0	0	0
chr11:114657078:114657206:-@chr11:114655164:114655440:-@chr11:114651983:114653836:-	NA	NA	NA	chr11	114653836	114657078	0	0	0	0	0	0	0	0	0	0	0	0	0	0	0	0	0	0	0	0	0	0	0	0	0	0	0	0	0	0	0	0	0	0	0	0	0	0	0	0	0	0	0
chr11:114657078:114657206:-@chr11:114655164:114655535:-@chr11:114651983:114653836:-	NA	NA	NA	chr11	114653836	114657078	0	0	0	0	0	0	0	0	0	0	0	0	0	0	0	0	0	0	0	0	0	0	0	0	0	0	0	0	0	0	0	0	0	0	0	0	0	0	0	0	0	0	0
chr11:114751355:114751748:+@chr11:114753056:114753148:+@chr11:114754552:114754908:+	ENSMUSG00000034652	NM_170758	Cd300a	chr11	114751355	114754908	0	0	0	0	0	0	0	0	0	0	0	0	0	0	0	0	0	0	0	0	0	0	0	0	0	0	0	0	0	0	0	0	0	0	0	0	0	0	0	0	0	0	0
chr11:114987425:114987766:-@chr11:114985562:114985670:-@chr11:114981578:114981732:-	ENSMUSG00000047798	NM_145634,NM_001169153	Cd300lf	chr11	114981732	114987425	0	0	0	0	0	0	0	0	0	0	0	0	0	0	0	0	0	0	0	0	0	0	0	0	0	0	0	0	0	0	0	0	0	0	0	0	0	0	0	0	0	0	0
chr11:114987425:114987766:-@chr11:114985562:114985691:-@chr11:114981578:114981732:-	ENSMUSG00000047798	NM_145634,NM_001169153	Cd300lf	chr11	114981732	114987425	0	0	0	0	0	0	0	0	0	0	0	0	0	0	0	0	0	0	0	0	0	0	0	0	0	0	0	0	0	0	0	0	0	0	0	0	0	0	0	0	0	0	0
chr11:115037665:115037826:+@chr11:115038538:115038691:+@chr11:115040364:115040404:+	ENSMUSG00000020733	NM_012030	Slc9a3r1	chr11	115037665	115040404	0.96	0.08	0.99	0.02	-0.03	0.1	0.96	0.08	0.99	0.05	-0.03	0.08	0.96	0.08	0.99	0.03	-0.03	0.06	0.96	0.08	0.99	0.03	-0.03	0.07	0.96	0.08	0.99	0.03	-0.03	0.06	0.96	0.08	0.99	0.02	-0.03	0.07	0.97	0.07	0.99	0.02	-0.02	0.2	0.97
chr11:115066789:115066897:+@chr11:115089735:115089828:+@chr11:115104684:115108339:+	NA	NA	NA	chr11	115066789	115108339	0.92	0.16	0.96	0.08	-0.04	0.17	0.92	0.16	0.96	0.13	-0.04	0.17	0.92	0.16	0.94	0.13	-0.02	0.15	0.92	0.16	0.94	0.12	-0.02	0.13	0.92	0.16	0.97	0.1	-0.05	0.19	0.92	0.16	0.9	0.17	0.02	0.17	0.84	0.2	0.96	0.08	-0.12	1.43	0.84
chr11:115113897:115114084:-@chr11:115112323:115112555:-@chr11:115110483:115112021:-	ENSMUSG00000020734	NM_010350	Grin2c	chr11	115112021	115113897	0	0	0	0	0	0	0	0	0	0	0	0	0	0	0	0	0	0	0	0	0	0	0	0	0	0	0	0	0	0	0	0	0	0	0	0	0	0	0	0	0	0	0
chr11:115131011:115131210:-@chr11:115130759:115130930:-@chr11:115129892:115130062:-	ENSMUSG00000018861	NM_007997	Fdxr	chr11	115130062	115131011	0.98	0.05	0.98	0.08	0	0.04	0.98	0.05	0.95	0.15	0.03	0.11	0.98	0.05	0.99	0.04	-0.01	0.03	0.98	0.05	0.98	0.05	0	0.04	0.98	0.05	0.98	0.05	0	0.03	0.98	0.05	0.99	0.04	-0.01	0.03	0.95	0.14	0.98	0.08	-0.03	0.1	0.95
chr11:115131637:115131744:-@chr11:115131329:115131413:-@chr11:115131011:115131210:-	ENSMUSG00000018861	NM_007997	Fdxr	chr11	115131210	115131637	0.94	0.15	0.88	0.18	0.06	0.27	0.94	0.15	0.96	0.16	-0.02	0.12	0.94	0.15	0.9	0.13	0.04	0.2	0.94	0.15	0.82	0.23	0.12	0.77	0.94	0.15	0.97	0.1	-0.03	0.12	0.94	0.15	0.98	0.08	-0.04	0.11	0.78	0.36	0.88	0.18	-0.1	0.43	0.78
chr11:115222953:115223102:-@chr11:115221636:115221806:-@chr11:115221009:115221122:-	ENSMUSG00000034586	NM_175454	C630004H02Rik	chr11	115221122	115222953	1	0.01	1	0	0	0	1	0.01	1	0.01	0	0	1	0.01	1	0	0	0	1	0.01	1	0	0	0	1	0.01	1	0.01	0	0	1	0.01	1	0.01	0	0	1	0.01	1	0	0	0	1
chr11:115228858:115229033:-@chr11:115222953:115223102:-@chr11:115221009:115221122:-	ENSMUSG00000034586	NM_175454	C630004H02Rik	chr11	115221122	115228858	0.99	0.03	0.99	0.03	0	0	0.99	0.03	0.99	0.04	0	0	0.99	0.03	0.99	0.02	0	0	0.99	0.03	0.99	0.02	0	0	0.99	0.03	0.99	0.03	0	0	0.99	0.03	0.99	0.04	0	0.03	0.98	0.05	0.99	0.03	-0.01	0.03	0.98
chr11:115265066:115265274:+@chr11:115267865:115267901:+@chr11:115270794:115270853:+	ENSMUSG00000018858	NM_026729	Ict1	chr11	115265066	115270853	0.96	0.14	0.94	0.11	0.02	0.13	0.96	0.14	0.97	0.11	-0.01	0.1	0.96	0.14	0.99	0.05	-0.03	0.06	0.96	0.14	0.97	0.09	-0.01	0.07	0.96	0.14	0.97	0.07	-0.01	0.07	0.96	0.14	0.99	0.04	-0.03	0.07	0.89	0.26	0.94	0.11	-0.05	0.19	0.89
chr11:115267865:115267901:+@chr11:115270794:115270853:+@chr11:115271374:115271456:+	ENSMUSG00000018858	NM_026729	Ict1	chr11	115267865	115271456	0.5	0.04	0.5	0.01	0	0.04	0.5	0.04	0.5	0.02	0	0.05	0.5	0.04	0.5	0.04	0	0.08	0.5	0.04	0.49	0.02	0.01	0.05	0.5	0.04	0.5	0.03	0	0.05	0.5	0.04	0.49	0.03	0.01	0	0.51	0.02	0.5	0.01	0.01	0	0.51
chr11:115281206:115281276:-@chr11:115280506:115280607:-@chr11:115279700:115279830:-	ENSMUSG00000034566	NM_027862	Atp5h	chr11	115279830	115281206	0.16	0.16	0.01	0.03	0.15	51.76	0.16	0.16	0.04	0.07	0.12	5.55	0.16	0.16	0.03	0.06	0.13	8.39	0.16	0.16	0.05	0.05	0.11	6.5	0.16	0.16	0.07	0.1	0.09	0.64	0.16	0.16	0.04	0.05	0.12	13.83	0.02	0.05	0.01	0.03	0.01	0.04	0.02
chr11:115290594:115290719:+@chr11:115290949:115291096:+@chr11:115291200:115291515:+	ENSMUSG00000016940	NM_183285	Kctd2	chr11	115290594	115291515	0.76	0.25	0.38	0.3	0.38	257.73	0.76	0.25	0.55	0.48	0.21	0.99	0.76	0.25	0.5	0.27	0.26	9.11	0.76	0.25	0.26	0.31	0.5	3.81748e+06	0.76	0.25	0.43	0.43	0.33	13.19	0.76	0.25	0.48	0.54	0.28	1.84	0.48	0.4	0.38	0.3	0.1	0.51	0.48
chr11:115323787:115324121:+@chr11:115326228:115326371:+@chr11:115333985:115335712:+	NA	NA	NA	chr11	115323787	115335712	0.15	0.45	0.15	0.39	0	0.27	0.15	0.45	0.32	0.78	-0.17	0.56	0.15	0.45	0.29	0.63	-0.14	0.55	0.15	0.45	0.3	0.72	-0.15	0.52	0.15	0.45	0.61	0.68	-0.46	5.93	0.15	0.45	0.62	0.73	-0.47	3.08	0.51	0.89	0.15	0.39	0.36	1.65	0.51
chr11:115326228:115326371:+@chr11:115330547:115331462:+@chr11:115333985:115335712:+	ENSMUSG00000045775	NM_001080934	Slc16a5	chr11	115326228	115335712	0.46	0.34	0.51	0.35	-0.05	0.35	0.46	0.34	0.9	0.26	-0.44	1602.15	0.46	0.34	0.96	0.09	-0.5	47203300000000	0.46	0.34	0.95	0.14	-0.49	2.32528e+07	0.46	0.34	0.37	0.41	0.09	0.48	0.46	0.34	0.59	0.6	-0.13	0.57	0.84	0.44	0.51	0.35	0.33	2.05	0.84
chr11:115326228:115326371:+@chr11:115330650:115331462:+@chr11:115333985:115335712:+	ENSMUSG00000045775	NM_001080934	Slc16a5	chr11	115326228	115335712	0.52	0.4	0.53	0.39	-0.01	0.36	0.52	0.4	0.87	0.35	-0.35	5.72	0.52	0.4	0.95	0.12	-0.43	19048.5	0.52	0.4	0.93	0.19	-0.41	46.59	0.52	0.4	0.32	0.44	0.2	0.73	0.52	0.4	0.47	0.5	0.05	0.48	0.75	0.46	0.53	0.39	0.22	0.95	0.75
chr11:115395866:115395997:-@chr11:115391660:115391731:-@chr11:115384416:115385083:-	ENSMUSG00000020738	NR_030454,NM_133354	Sumo2	chr11	115385083	115395866	1	0.01	1	0	0	0	1	0.01	1	0.01	0	0	1	0.01	1	0.01	0	0	1	0.01	1	0	0	0	1	0.01	1	0	0	0	1	0.01	1	0	0	0	1	0.01	1	0	0	0	1
chr11:115397093:115397131:-@chr11:115396384:115396459:-@chr11:115395866:115395997:-	ENSMUSG00000020738	NR_030454,NM_133354	Sumo2	chr11	115395997	115397093	0.69	0.88	0.31	0.7	0.38	1.24	0.69	0.88	0.45	0.83	0.24	1.03	0.69	0.88	0.75	0.76	-0.06	0.84	0	0	0	0	0	0	0.69	0.88	0.39	0.71	0.3	1.9	0	0	0	0	0	0	0	0	0	0	0	0	0
chr11:115439244:115439378:+@chr11:115439478:115439600:+@chr11:115439803:115439934:+	ENSMUSG00000020739	NM_001002929	Nup85	chr11	115439244	115439934	0.99	0.02	1	0.01	-0.01	0	0.99	0.02	1	0.01	-0.01	0	0.99	0.02	1	0.01	-0.01	0	0.99	0.02	0.99	0.02	0	0	0.99	0.02	1	0.01	-0.01	0	0.99	0.02	1	0.01	-0.01	0	0.99	0.02	1	0.01	-0.01	0	0.99
chr11:115440104:115440210:+@chr11:115441818:115441901:+@chr11:115442044:115442109:+	ENSMUSG00000020739	NM_001002929	Nup85	chr11	115440104	115442109	0.99	0.03	0.99	0.02	0	0	0.99	0.03	0.99	0.03	0	0	0.99	0.03	0.99	0.03	0	0	0.99	0.03	0.99	0.02	0	0	0.99	0.03	0.99	0.02	0	0	0.99	0.03	0.99	0.02	0	0	0.99	0.04	0.99	0.02	0	0.02	0.99
chr11:115450170:115450286:-@chr11:115449626:115449859:-@chr11:115449250:115449317:-	ENSMUSG00000020740	NM_173048	Gga3	chr11	115449317	115450170	0.93	0.2	0.96	0.14	-0.03	0.14	0.93	0.2	0.97	0.1	-0.04	0.13	0.93	0.2	0.93	0.16	0	0.14	0.93	0.2	0.95	0.16	-0.02	0.12	0.93	0.2	0.95	0.14	-0.02	0.15	0.93	0.2	0.97	0.11	-0.04	0.15	0.96	0.15	0.96	0.14	0	0.09	0.96
chr11:115452944:115453067:-@chr11:115452577:115452680:-@chr11:115452201:115452281:-	ENSMUSG00000020740	NM_173048	Gga3	chr11	115452281	115452944	0.89	0.31	0.88	0.41	0.01	0.27	0.89	0.31	0.92	0.26	-0.03	0.2	0.89	0.31	0.93	0.23	-0.04	0.19	0.89	0.31	0.89	0.3	0	0.2	0.89	0.31	0.9	0.3	-0.01	0.22	0.89	0.31	0.88	0.33	0.01	0.27	0.91	0.31	0.88	0.41	0.03	0.26	0.91
chr11:115456020:115456095:-@chr11:115453746:115453844:-@chr11:115452944:115453067:-	ENSMUSG00000020740	NM_173048	Gga3	chr11	115453067	115456020	0.95	0.13	0.84	0.4	0.11	0.29	0.95	0.13	0.95	0.22	0	0.12	0.95	0.13	0.91	0.24	0.04	0.14	0.95	0.13	0.92	0.22	0.03	0.15	0.95	0.13	0.93	0.18	0.02	0.12	0.95	0.13	0.92	0.22	0.03	0.15	0.9	0.24	0.84	0.4	0.06	0.28	0.9
chr11:115465142:115465365:-@chr11:115456568:115456751:-@chr11:115456223:115456307:-	ENSMUSG00000020740	NM_173048	Gga3	chr11	115456307	115465142	0	0	0	0	0	0	0	0	0	0	0	0	0	0	0	0	0	0	0	0	0	0	0	0	0	0	0	0	0	0	0	0	0	0	0	0	0.33	0.75	0.43	0.78	-0.1	0.97	0.33
chr11:115473217:115473348:-@chr11:115471731:115471796:-@chr11:115470853:115470962:-	ENSMUSG00000020743	NM_027162	Mif4gd	chr11	115470962	115473217	0.02	0.05	0.05	0.06	-0.03	0.21	0.02	0.05	0.01	0.05	0.01	0.04	0.02	0.05	0.01	0.03	0.01	0.03	0.02	0.05	0	0.01	0.02	0.04	0.02	0.05	0.03	0.05	-0.01	0.05	0.02	0.05	0.01	0.04	0.01	0.03	0.01	0.04	0.05	0.06	-0.04	0.48	0.01
chr11:115482191:115482361:-@chr11:115478832:115479015:-@chr11:115477835:115477965:-	ENSMUSG00000020744	NM_026071	Slc25a19	chr11	115477965	115482191	0.99	0.02	0.99	0.03	0	0	0.99	0.02	0.99	0.04	0	0.03	0.99	0.02	0.99	0.02	0	0	0.99	0.02	0.99	0.02	0	0	0.99	0.02	0.99	0.03	0	0	0.99	0.02	1	0.01	-0.01	0	0.99	0.03	0.99	0.03	0	0.03	0.99
chr11:115485186:115485341:-@chr11:115484732:115484906:-@chr11:115482191:115482361:-	ENSMUSG00000020744	NM_026071	Slc25a19	chr11	115482361	115485186	0.01	0.04	0.05	0.09	-0.04	0.14	0.01	0.04	0.01	0.04	0	0.04	0.01	0.04	0.01	0.03	0	0.03	0.01	0.04	0.01	0.04	0	0.03	0.01	0.04	0.02	0.05	-0.01	0.04	0.01	0.04	0.02	0.05	-0.01	0.05	0.03	0.09	0.05	0.09	-0.02	0.08	0.03
chr11:115489379:115489609:-@chr11:115485513:115485682:-@chr11:115485186:115485341:-	NA	NA	NA	chr11	115485341	115489379	0.98	0.1	0.99	0.05	-0.01	0.05	0.98	0.1	0.98	0.08	0	0.05	0.98	0.1	0.99	0.05	-0.01	0.05	0.98	0.1	0.99	0.04	-0.01	0.04	0.98	0.1	0.94	0.1	0.04	0.19	0.98	0.1	0.98	0.05	0	0.07	0.95	0.12	0.99	0.05	-0.04	0.13	0.95
chr11:115489379:115489609:-@chr11:115488951:115489113:-@chr11:115485513:115485682:-	NA	NA	NA	chr11	115485682	115489379	0.08	0.19	0.33	0.42	-0.25	2.42	0.08	0.19	0.16	0.32	-0.08	0.3	0.08	0.19	0.11	0.23	-0.03	0.19	0.08	0.19	0.09	0.22	-0.01	0.17	0.08	0.19	0.15	0.32	-0.07	0.27	0.08	0.19	0.12	0.23	-0.04	0.26	0.13	0.4	0.33	0.42	-0.2	1.11	0.13
chr11:115489379:115489609:-@chr11:115488951:115489187:-@chr11:115485513:115485682:-	NA	NA	NA	chr11	115485682	115489379	0.09	0.35	0.4	0.35	-0.31	3.93	0.09	0.35	0.22	0.32	-0.13	0.62	0.09	0.35	0.16	0.28	-0.07	0.37	0.09	0.35	0.15	0.22	-0.06	0.44	0.09	0.35	0.18	0.41	-0.09	0.42	0.09	0.35	0.11	0.22	-0.02	0.34	0.13	0.39	0.4	0.35	-0.27	1.98	0.13
chr11:115489379:115489609:-@chr11:115488951:115489243:-@chr11:115485513:115485682:-	NA	NA	NA	chr11	115485682	115489379	0.07	0.26	0.46	0.42	-0.39	10.63	0.07	0.26	0.23	0.37	-0.16	0.64	0.07	0.26	0.15	0.29	-0.08	0.31	0.07	0.26	0.18	0.25	-0.11	0.69	0.07	0.26	0.16	0.37	-0.09	0.37	0.07	0.26	0.15	0.32	-0.08	0.4	0.17	0.44	0.46	0.42	-0.29	1.55	0.17
chr11:115516672:115516769:-@chr11:115511085:115511207:-@chr11:115508024:115508192:-	ENSMUSG00000059923	NM_008163	Grb2	chr11	115508192	115516672	1	0.02	1	0.01	0	0	1	0.02	0.99	0.01	0.01	0	1	0.02	0.99	0.02	0.01	0	1	0.02	1	0.01	0	0	1	0.02	1	0.01	0	0	1	0.02	1	0.01	0	0	1	0.01	1	0.01	0	0	1
chr11:115674828:115674906:-@chr11:115674206:115674258:-@chr11:115673201:115673696:-	ENSMUSG00000034471	NM_080643	Caskin2	chr11	115673696	115674828	0.09	0.19	0.12	0.32	-0.03	0.23	0.09	0.19	0.05	0.18	0.04	0.23	0.09	0.19	0.11	0.37	-0.02	0.26	0.09	0.19	0.16	0.38	-0.07	0.26	0.09	0.19	0.09	0.36	0	0.22	0.09	0.19	0.41	0.76	-0.32	1.39	0.02	0.07	0.12	0.32	-0.1	0.32	0.02
chr11:115678367:115678419:+@chr11:115681439:115681537:+@chr11:115681693:115682321:+	ENSMUSG00000020781	NM_029557	Tsen54	chr11	115678367	115682321	0.94	0.15	0.89	0.26	0.05	0.21	0.94	0.15	0.97	0.08	-0.03	0.13	0.94	0.15	0.95	0.14	-0.01	0.12	0.94	0.15	0.94	0.15	0	0.13	0.94	0.15	0.94	0.15	0	0.14	0.94	0.15	0.92	0.14	0.02	0.13	0.95	0.13	0.89	0.26	0.06	0.21	0.95
chr11:115682970:115683030:+@chr11:115683313:115683409:+@chr11:115683897:115684416:+	NA	NA	NA	chr11	115682970	115684416	0.27	0.39	0.47	0.51	-0.2	0.81	0.27	0.39	0.33	0.45	-0.06	0.49	0.27	0.39	0.46	0.5	-0.19	0.71	0.27	0.39	0.54	0.42	-0.27	1.61	0.27	0.39	0.22	0.38	0.05	0.38	0.27	0.39	0.52	0.43	-0.25	1.25	0.48	0.68	0.47	0.51	0.01	0.56	0.48
chr11:115682970:115683030:+@chr11:115683313:115683429:+@chr11:115683897:115684416:+	NA	NA	NA	chr11	115682970	115684416	0.98	0.09	0.98	0.08	0	0.05	0.98	0.09	0.99	0.04	-0.01	0.05	0.98	0.09	0.97	0.07	0.01	0.06	0.98	0.09	0.98	0.05	0	0.05	0.98	0.09	0.98	0.07	0	0.07	0.98	0.09	0.99	0.04	-0.01	0.05	0.97	0.14	0.98	0.08	-0.01	0.07	0.97
chr11:115685372:115685491:+@chr11:115693976:115694232:+@chr11:115696111:115696216:+	ENSMUSG00000020782	NM_145438	Llgl2	chr11	115685372	115696216	0	0	0	0	0	0	0	0	0	0	0	0	0	0	0	0	0	0	0	0	0	0	0	0	0	0	0	0	0	0	0	0	0	0	0	0	0.45	0.84	0.3	0.78	0.15	0.59	0
chr11:115715861:115715889:+@chr11:115716046:115716173:+@chr11:115716377:115716419:+	ENSMUSG00000020782	NM_145438	Llgl2	chr11	115715861	115716419	0	0	0	0	0	0	0	0	0	0	0	0	0	0	0	0	0	0	0	0	0	0	0	0	0	0	0	0	0	0	0	0	0	0	0	0	0	0	0	0	0	0	0
chr11:115715861:115715889:+@chr11:115716126:115716173:+@chr11:115716377:115716419:+	ENSMUSG00000020782	NM_145438	Llgl2	chr11	115715861	115716419	0	0	0	0	0	0	0	0	0	0	0	0	0	0	0	0	0	0	0	0	0	0	0	0	0	0	0	0	0	0	0	0	0	0	0	0	0	0	0	0	0	0	0
chr11:115739059:115739109:+@chr11:115739412:115739469:+@chr11:115739626:115739756:+	ENSMUSG00000034427	NA	Myo15b	chr11	115739059	115739756	0	0	0	0	0	0	0	0	0	0	0	0	0	0	0	0	0	0	0	0	0	0	0	0	0	0	0	0	0	0	0	0	0	0	0	0	0	0	0	0	0	0	0
chr11:115761453:115761656:+@chr11:115764301:115764457:+@chr11:115766469:115766616:+	ENSMUSG00000048442	NM_183259	2210020M01Rik	chr11	115761453	115766616	0.29	0.13	0.31	0.1	-0.02	0.12	0.29	0.13	0.38	0.22	-0.09	0.34	0.29	0.13	0.34	0.11	-0.05	0.19	0.29	0.13	0.27	0.09	0.02	0.12	0.29	0.13	0.39	0.15	-0.1	0.74	0.29	0.13	0.55	0.23	-0.26	8132.5	0.48	0.2	0.31	0.1	0.17	6.92	0.48
chr11:115778293:115778372:-@chr11:115766199:115766356:-@chr11:115758355:115758573:-	ENSMUSG00000020752	NM_130454	Recql5	chr11	115758573	115778293	0.1	0.28	0.22	0.5	-0.12	0.49	0.1	0.28	0.18	0.31	-0.08	0.43	0.1	0.28	0.09	0.28	0.01	0.2	0.1	0.28	0.07	0.2	0.03	0.18	0.1	0.28	0.24	0.46	-0.14	0.47	0.1	0.28	0.6	0.71	-0.5	7.99	0.07	0.21	0.22	0.5	-0.15	0.47	0.07
chr11:115794973:115795095:+@chr11:115796680:115796789:+@chr11:115799324:115799371:+	ENSMUSG00000020755	NM_020483	Sap30bp	chr11	115794973	115799371	0.9	0.35	0.98	0.07	-0.08	0.19	0.9	0.35	0.96	0.11	-0.06	0.16	0.9	0.35	0.96	0.1	-0.06	0.18	0.9	0.35	0.98	0.06	-0.08	0.19	0.9	0.35	0.97	0.08	-0.07	0.17	0.9	0.35	0.98	0.05	-0.08	0.19	0.89	0.33	0.98	0.07	-0.09	0.19	0.89
chr11:115821814:115821905:+@chr11:115822670:115822730:+@chr11:115823053:115823104:+	ENSMUSG00000020755	NM_020483	Sap30bp	chr11	115821814	115823104	0.51	0.04	0.51	0.04	0	0.03	0.51	0.04	0.5	0.03	0.01	0.06	0.51	0.04	0.5	0.05	0.01	0.08	0.51	0.04	0.49	0.04	0.02	0.04	0.51	0.04	0.5	0.03	0.01	0.07	0.51	0.04	0.5	0.03	0.01	0.04	0.51	0.02	0.51	0.04	0	0.03	0.51
chr11:115864917:115865048:+@chr11:115866218:115866412:+@chr11:115866845:115867081:+	ENSMUSG00000020758	NM_001005608,NM_133663	Itgb4	chr11	115864917	115867081	0.07	0.05	0.02	0.06	0.05	1.54	0.07	0.05	0.06	0.07	0.01	0.08	0.07	0.05	0.1	0.09	-0.03	0.09	0.07	0.05	0.07	0.08	0	0.07	0.07	0.05	0.04	0.08	0.03	0.22	0.07	0.05	0.03	0.1	0.04	0.24	0.09	0.06	0.02	0.06	0.07	2.94	0.09
chr11:115866845:115867081:+@chr11:115867211:115867369:+@chr11:115867775:115867924:+	ENSMUSG00000020758	NM_001005608,NM_133663	Itgb4	chr11	115866845	115867924	0.94	0.03	0.91	0.08	0.03	0.17	0.94	0.03	0.91	0.07	0.03	0.33	0.94	0.03	0.97	0.04	-0.03	0.09	0.94	0.03	0.94	0.06	0	0.05	0.94	0.03	0.95	0.07	-0.01	0.06	0.94	0.03	0.87	0.18	0.07	0.37	0.95	0.04	0.91	0.08	0.04	0.28	0.95
chr11:115866845:115867081:+@chr11:115867211:115867369:+@chr11:115867775:115867924:+			Itgb4				0.94	0.03	0.91	0.08	0.03	0.17	0.94	0.03	0.91	0.07	0.03	0.25	0.94	0.03	0.97	0.05	-0.03	0.09	0.94	0.03	0.93	0.06	0.01	0.06	0.94	0.03	0.95	0.07	-0.01	0.05	0.94	0.03	0.87	0.16	0.07	0.47	0.95	0.04	0.91	0.08	0.04	0.35	0.95
chr11:115917505:115917693:+@chr11:115919557:115919738:+@chr11:115920303:115920560:+	ENSMUSG00000020770	NM_172569	Unk	chr11	115917505	115920560	0.99	0.04	0.93	0.11	0.06	0.55	0.99	0.04	0.92	0.14	0.07	0.51	0.99	0.04	0.96	0.08	0.03	0.1	0.99	0.04	0.97	0.07	0.02	0.06	0.99	0.04	0.89	0.15	0.1	2.24	0.99	0.04	0.96	0.1	0.03	0.1	0.95	0.12	0.93	0.11	0.02	0.13	0.95
chr11:115942546:115942638:-@chr11:115941860:115941994:-@chr11:115941536:115941658:-	ENSMUSG00000034341	NM_016852	Wbp2	chr11	115941658	115942546	0.98	0.03	1	0.01	-0.02	0.54	0.98	0.03	0.99	0.02	-0.01	0.05	0.98	0.03	0.99	0.01	-0.01	0.51	0.98	0.03	0.99	0.01	-0.01	0.2	0.98	0.03	0.99	0.02	-0.01	0.2	0.98	0.03	0.99	0.01	-0.01	0.24	0.98	0.02	1	0.01	-0.02	0.16	0.98
chr11:116019003:116019141:-@chr11:116018606:116018812:-@chr11:116017272:116017349:-	ENSMUSG00000020776	NM_172571	Fbf1	chr11	116017349	116019003	0.18	0.59	0.17	0.4	0.01	0.52	0.18	0.59	0.41	0.49	-0.23	0.97	0.18	0.59	0.15	0.52	0.03	0.5	0	0	0	0	0	0	0.18	0.59	0.16	0.53	0.02	0.43	0	0	0	0	0	0	0.24	0.51	0.17	0.4	0.07	0.42	0.24
chr11:116020203:116020253:-@chr11:116019334:116019473:-@chr11:116019003:116019141:-	ENSMUSG00000020776	NM_172571	Fbf1	chr11	116019141	116020203	0.22	0.68	0.24	0.5	-0.02	0.61	0.22	0.68	0.16	0.45	0.06	0.62	0.22	0.68	0.49	0.88	-0.27	1.23	0	0	0	0	0	0	0.22	0.68	0.13	0.31	0.09	0.36	0	0	0	0	0	0	0.29	0.74	0.24	0.5	0.05	0.57	0.29
chr11:116024632:116024673:-@chr11:116023653:116023879:-@chr11:116022739:116022823:-	ENSMUSG00000020776	NM_172571	Fbf1	chr11	116022823	116024632	0	0	0	0	0	0	0	0	0	0	0	0	0	0	0	0	0	0	0	0	0	0	0	0	0	0	0	0	0	0	0	0	0	0	0	0	0	0	0	0	0	0	0
chr11:116028866:116029492:-@chr11:116027146:116027226:-@chr11:116025977:116026004:-	NA	NA	NA	chr11	116026004	116028866	0.28	0.62	0.71	0.7	-0.43	2.67	0.28	0.62	0.27	0.66	0.01	0.52	0.28	0.62	0.56	0.71	-0.28	1.24	0.28	0.62	0.46	0.7	-0.18	1.25	0.28	0.62	0.38	0.93	-0.1	0.77	0.28	0.62	0.79	0.57	-0.51	4.21	0.81	0.57	0.71	0.7	0.1	0.45	0.81
chr11:116028866:116029492:-@chr11:116028447:116028542:-@chr11:116027146:116027226:-	NA	NA	NA	chr11	116027226	116028866	0.82	0.45	0.44	0.69	0.38	2.15	0.82	0.45	0.7	0.64	0.12	0.61	0.82	0.45	0.37	0.67	0.45	2.75	0.82	0.45	0.42	0.64	0.4	2.51	0.82	0.45	0.19	0.64	0.63	10.24	0.82	0.45	0.65	0.71	0.17	0.7	0.33	0.47	0.44	0.69	-0.11	0.62	0.33
chr11:116041605:116041720:-@chr11:116040922:116041091:-@chr11:116039996:116040158:-	ENSMUSG00000020777	NM_015729	Acox1	chr11	116040158	116041605	1	0.01	0.99	0.02	0.01	0	1	0.01	1	0.01	0	0	1	0.01	1	0.01	0	0	1	0.01	0.99	0.02	0.01	0	1	0.01	0.99	0.02	0.01	0	1	0.01	1	0.01	0	0	1	0.01	0.99	0.02	0.01	0	1
chr11:116050729:116050889:-@chr11:116044778:116044938:-@chr11:116043227:116043334:-	ENSMUSG00000020777	NM_015729	Acox1	chr11	116043334	116050729	0.96	0.08	0.9	0.09	0.06	0.52	0.96	0.08	0.95	0.07	0.01	0.07	0.96	0.08	0.93	0.07	0.03	0.11	0.96	0.08	0.86	0.11	0.1	5.27	0.96	0.08	0.92	0.11	0.04	0.15	0.96	0.08	0.94	0.09	0.02	0.09	0.93	0.09	0.9	0.09	0.03	0.15	0.93
chr11:116059536:116059695:-@chr11:116050729:116050889:-@chr11:116044778:116044938:-	ENSMUSG00000020777	NM_015729	Acox1	chr11	116044938	116059536	0.33	0.15	0.17	0.1	0.16	36.03	0.33	0.15	0.12	0.1	0.21	1110299140	0.33	0.15	0.13	0.09	0.2	34608.1	0.33	0.15	0.1	0.08	0.23	1.18311e+06	0.33	0.15	0.08	0.11	0.25	22102400000000	0.33	0.15	0.11	0.11	0.22	144806195	0.12	0.11	0.17	0.1	-0.05	0.23	0.12
chr11:11607788:11607907:+@chr11:11640953:11641012:+@chr11:11648314:11648574:+	ENSMUSG00000018654	NM_009578,NM_001025597	Ikzf1	chr11	11607788	11648574	0	0	0	0	0	0	0	0	0	0	0	0	0	0	0	0	0	0	0	0	0	0	0	0	0	0	0	0	0	0	0	0	0	0	0	0	0	0	0	0	0	0	0.2
chr11:11607788:11607907:+@chr11:11648314:11648574:+@chr11:11654010:11654177:+	ENSMUSG00000018654	NM_009578,NM_001025597	Ikzf1	chr11	11607788	11654177	0	0	0	0	0	0	0	0	0	0	0	0	0	0	0	0	0	0	0	0	0	0	0	0	0	0	0	0	0	0	0	0	0	0	0	0	0.75	0.52	0.25	0.68	0.5	3.83	0.75
chr11:11607788:11607907:+@chr11:11654010:11654177:+@chr11:11658198:11658320:+	ENSMUSG00000018654	NM_009578,NM_001025597	Ikzf1	chr11	11607788	11658320	0	0	0	0	0	0	0	0	0	0	0	0	0	0	0	0	0	0	0	0	0	0	0	0	0	0	0	0	0	0	0	0	0	0	0	0	0.59	0.87	0.87	0.37	-0.28	0.84	0.59
chr11:116133227:116133293:-@chr11:116129588:116129701:-@chr11:116126671:116126866:-	ENSMUSG00000020780	NM_146032	Srp68	chr11	116126866	116133227	0.99	0.03	0.99	0.02	0	0	0.99	0.03	0.99	0.03	0	0	0.99	0.03	0.99	0.02	0	0	0.99	0.03	0.99	0.02	0	0	0.99	0.03	0.99	0.02	0	0	0.99	0.03	1	0.02	-0.01	0	0.99	0.03	0.99	0.02	0	0	0.99
chr11:116155286:116155352:-@chr11:116154589:116154627:-@chr11:116153833:116153898:-	ENSMUSG00000020792	NM_001162872,NM_016857	Exoc7	chr11	116153898	116155286	0	0	0	0	0	0	0	0	0	0	0	0	0	0	0	0	0	0	0	0	0	0	0	0	0	0	0	0	0	0	0	0	0	0	0	0	0	0	0	0	0	0	0
chr11:116158885:116158977:-@chr11:116158044:116158194:-@chr11:116156858:116157003:-	ENSMUSG00000020792	NM_001162872,NM_016857	Exoc7	chr11	116157003	116158885	0.76	0.56	0.49	0.78	0.27	1.45	0.76	0.56	0.51	0.49	0.25	1.07	0.76	0.56	0.47	0.44	0.29	1.41	0.76	0.56	0.49	0.6	0.27	1.29	0.76	0.56	0.75	0.44	0.01	0.45	0.76	0.56	0.61	0.46	0.15	0.78	0.29	0.46	0.49	0.78	-0.2	0.87	0.29
chr11:116161580:116161747:-@chr11:116158044:116158112:-@chr11:116156858:116157003:-	ENSMUSG00000020792	NM_001162872,NM_016857	Exoc7	chr11	116157003	116161580	0.08	0.09	0.02	0.02	0.06	8.88	0.08	0.09	0.06	0.08	0.02	0.08	0.08	0.09	0.03	0.03	0.05	0.91	0.08	0.09	0.02	0.03	0.06	4.37	0.08	0.09	0.09	0.08	-0.01	0.09	0.08	0.09	0.06	0.06	0.02	0.1	0.03	0.06	0.02	0.02	0.01	0.07	0.03
chr11:116161580:116161747:-@chr11:116158885:116158977:-@chr11:116156858:116157003:-	ENSMUSG00000020792	NM_001162872,NM_016857	Exoc7	chr11	116157003	116161580	0.07	0.07	0.04	0.05	0.03	0.1	0.07	0.07	0.11	0.1	-0.04	0.22	0.07	0.07	0.04	0.04	0.03	0.09	0.07	0.07	0.05	0.04	0.02	0.08	0.07	0.07	0.03	0.05	0.04	0.19	0.07	0.07	0.04	0.05	0.03	0.13	0.11	0.1	0.04	0.05	0.07	1.23	0.11
chr11:116167928:116168052:-@chr11:116167702:116167767:-@chr11:116166178:116166362:-	NA	NA	NA	chr11	116166362	116167928	0.96	0.1	0.98	0.05	-0.02	0.07	0.96	0.1	0.97	0.1	-0.01	0.08	0.96	0.1	0.98	0.04	-0.02	0.08	0.96	0.1	0.99	0.04	-0.03	0.07	0.96	0.1	0.98	0.06	-0.02	0.07	0.96	0.1	0.97	0.09	-0.01	0.09	0.97	0.11	0.98	0.05	-0.01	0.07	0.97
chr11:116205509:116205619:-@chr11:116201652:116201692:-@chr11:116197659:116200144:-	NA	NA	NA	chr11	116200144	116205509	0	0	0	0	0	0	0	0	0	0	0	0	0	0	0	0	0	0	0	0	0	0	0	0	0	0	0	0	0	0	0	0	0	0	0	0	0	0	0	0	0	0	0
chr11:116207221:116207269:-@chr11:116205509:116205619:-@chr11:116201652:116201692:-	ENSMUSG00000052949	NM_027258	Rnf157	chr11	116201692	116207221	0	0	0	0	0	0	0	0	0	0	0	0	0	0	0	0	0	0	0	0	0	0	0	0	0	0	0	0	0	0	0	0	0	0	0	0	0	0	0	0	0	0	0
chr11:116208656:116208825:-@chr11:116208347:116208412:-@chr11:116207221:116207269:-	ENSMUSG00000052949	NM_027258	Rnf157	chr11	116207269	116208656	0	0	0	0	0	0	0	0	0	0	0	0	0	0	0	0	0	0	0	0	0	0	0	0	0	0	0	0	0	0	0	0	0	0	0	0	0	0	0	0	0	0	0
chr11:116216759:116216830:-@chr11:116215950:116216109:-@chr11:116215679:116215791:-	ENSMUSG00000052949	NM_027258	Rnf157	chr11	116215791	116216759	0	0	0	0	0	0	0	0	0	0	0	0	0	0	0	0	0	0	0	0	0	0	0	0	0	0	0	0	0	0	0	0	0	0	0	0	0	0	0	0	0	0	0
chr11:116220557:116220623:-@chr11:116220250:116220293:-@chr11:116219983:116220030:-	ENSMUSG00000052949	NM_027258	Rnf157	chr11	116220030	116220557	0	0	0	0	0	0	0	0	0	0	0	0	0	0	0	0	0	0	0	0	0	0	0	0	0	0	0	0	0	0	0	0	0	0	0	0	0	0	0	0	0	0	0
chr11:116340966:116341138:-@chr11:116339839:116339954:-@chr11:116339374:116339429:-	ENSMUSG00000015869	NM_026364	Prpsap1	chr11	116339429	116340966	0.99	0.03	0.99	0.02	0	0	0.99	0.03	0.99	0.02	0	0	0.99	0.03	0.98	0.03	0.01	0.08	0.99	0.03	0.99	0.02	0	0	0.99	0.03	0.99	0.02	0	0	0.99	0.03	1	0.01	-0.01	0	0.99	0.03	0.99	0.02	0	0	0.99
chr11:116396394:116396488:+@chr11:116396566:116396681:+@chr11:116396926:116397989:+	NA	NA	NA	chr11	116396394	116397989	0.96	0.13	0.93	0.2	0.03	0.14	0.96	0.13	0.99	0.04	-0.03	0.07	0.96	0.13	0.94	0.17	0.02	0.12	0.96	0.13	0.93	0.2	0.03	0.13	0.96	0.13	0.91	0.16	0.05	0.23	0.96	0.13	0.99	0.05	-0.03	0.07	0.92	0.23	0.93	0.2	-0.01	0.17	0.92
chr11:116457440:116457594:+@chr11:116457865:116457966:+@chr11:116458103:116458994:+	ENSMUSG00000020804	NR_033223,NM_009591	Aanat	chr11	116457440	116458994	0	0	0	0	0	0	0	0	0	0	0	0	0	0	0	0	0	0	0	0	0	0	0	0	0	0	0	0	0	0	0	0	0	0	0	0	0	0	0	0	0	0	0
chr11:116514848:116515291:+@chr11:116518436:116518621:+@chr11:116518852:116518920:+	ENSMUSG00000075410	NA	Gm11744	chr11	116514848	116518920	0	0	0	0	0	0	0	0	0	0	0	0	0	0	0	0	0	0	0	0	0	0	0	0	0	0	0	0	0	0	0	0	0	0	0	0	0	0	0	0	0	0	0
chr11:116532974:116533070:+@chr11:116533478:116533669:+@chr11:116533978:116534052:+	ENSMUSG00000020812	NR_027819,NR_027820	1810032O08Rik	chr11	116532974	116534052	0.9	0.25	0.95	0.13	-0.05	0.2	0.9	0.25	0.96	0.12	-0.06	0.18	0.9	0.25	0.96	0.11	-0.06	0.23	0.9	0.25	0.96	0.12	-0.06	0.19	0.9	0.25	0.95	0.16	-0.05	0.19	0.9	0.25	0.96	0.13	-0.06	0.22	0.9	0.32	0.95	0.13	-0.05	0.23	0.9
chr11:11654010:11654177:+@chr11:11658198:11658320:+@chr11:11661222:11661356:+	ENSMUSG00000018654	NM_009578,NM_001025597	Ikzf1	chr11	11654010	11661356	0	0	0	0	0	0	0	0	0	0	0	0	0	0	0	0	0	0	0	0	0	0	0	0	0	0	0	0	0	0	0	0	0	0	0	0	0	0	0	0	0	0	0
chr11:11658198:11658320:+@chr11:11661222:11661326:+@chr11:11668884:11672929:+	ENSMUSG00000018654	NM_001025597,NM_009578	Ikzf1	chr11	11658198	11672929	0.39	0.88	0.81	0.51	-0.42	1.29	0.39	0.88	0.29	0.63	0.1	0.91	0.39	0.88	0.53	0.91	-0.14	1.1	0.39	0.88	0.55	0.93	-0.16	1.62	0.39	0.88	0.52	0.59	-0.13	1.2	0.39	0.88	0.69	0.7	-0.3	1.27	0.45	0.82	0.81	0.51	-0.36	1.16	0.45
chr11:11658198:11658320:+@chr11:11661222:11661356:+@chr11:11668884:11672929:+	ENSMUSG00000018654	NM_001025597,NM_009578	Ikzf1	chr11	11658198	11672929	0.31	0.75	0.83	0.4	-0.52	5.71	0.31	0.75	0.14	0.49	0.17	0.56	0.31	0.75	0.44	0.94	-0.13	0.98	0.31	0.75	0.48	0.85	-0.17	0.99	0.31	0.75	0.64	0.61	-0.33	1.55	0.31	0.75	0.79	0.51	-0.48	2.36	0.6	0.83	0.83	0.4	-0.23	1.02	0.6
chr11:116615648:116615803:+@chr11:116616414:116616524:+@chr11:116616607:116619197:+	ENSMUSG00000056032	NR_003364	BC018473	chr11	116615648	116619197	0	0	0	0	0	0	0	0	0	0	0	0	0	0	0	0	0	0	0	0	0	0	0	0	0	0	0	0	0	0	0	0	0	0	0	0	0	0	0	0	0	0	0
chr11:116701724:116701859:-@chr11:116701152:116701240:-@chr11:116700304:116700442:-	ENSMUSG00000056962	NM_033398	Jmjd6	chr11	116700442	116701724	0.26	0.18	0.18	0.13	0.08	0.37	0.26	0.18	0.07	0.1	0.19	489.37	0.26	0.18	0.24	0.17	0.02	0.17	0.26	0.18	0.17	0.13	0.09	0.44	0.26	0.18	0.12	0.09	0.14	5.54	0.26	0.18	0.09	0.07	0.17	1062.42	0.2	0.18	0.18	0.13	0.02	0.17	0.2
chr11:116701724:116701859:-@chr11:116701152:116701245:-@chr11:116700304:116700442:-	ENSMUSG00000056962	NM_033398	Jmjd6	chr11	116700442	116701724	0.27	0.18	0.23	0.15	0.04	0.19	0.27	0.18	0.08	0.09	0.19	111.42	0.27	0.18	0.23	0.16	0.04	0.2	0.27	0.18	0.28	0.15	-0.01	0.16	0.27	0.18	0.15	0.09	0.12	1.52	0.27	0.18	0.13	0.08	0.14	6.06	0.24	0.18	0.23	0.15	0.01	0.16	0.24
chr11:116702383:116702669:-@chr11:116701152:116701859:-@chr11:116700304:116700442:-	ENSMUSG00000056962	NM_033398	Jmjd6	chr11	116700442	116702383	0.96	0.08	0.92	0.11	0.04	0.16	0.96	0.08	0.9	0.1	0.06	0.43	0.96	0.08	0.98	0.05	-0.02	0.08	0.96	0.08	0.9	0.1	0.06	0.36	0.96	0.08	0.87	0.09	0.09	2.34	0.96	0.08	0.84	0.08	0.12	1104.87	0.9	0.11	0.92	0.11	-0.02	0.12	0.9
chr11:116702383:116702669:-@chr11:116701724:116701859:-@chr11:116700304:116700442:-	ENSMUSG00000056962	NM_033398	Jmjd6	chr11	116700442	116702383	0.99	0.04	0.99	0.03	0	0.03	0.99	0.04	1	0.02	-0.01	0	0.99	0.04	0.99	0.03	0	0	0.99	0.04	0.99	0.03	0	0	0.99	0.04	1	0.02	-0.01	0	0.99	0.04	1	0.01	-0.01	0.03	0.99	0.04	0.99	0.03	0	0.04	0.99
chr11:116704829:116705088:+@chr11:116707077:116707259:+@chr11:116709568:116709672:+	ENSMUSG00000090266	NM_028865	1110005A03Rik	chr11	116704829	116709672	0.24	0.48	0.65	0.29	-0.41	5.05	0.24	0.48	0.55	0.36	-0.31	3.1	0.24	0.48	0.6	0.3	-0.36	4.83	0.24	0.48	0.73	0.27	-0.49	14.72	0.24	0.48	0.51	0.24	-0.27	3.33	0.24	0.48	0.45	0.27	-0.21	1.57	0.41	0.5	0.65	0.29	-0.24	1.18	0.41
chr11:116704829:116705088:+@chr11:116707133:116707259:+@chr11:116709568:116709672:+	ENSMUSG00000090266	NM_028865	1110005A03Rik	chr11	116704829	116709672	0.27	0.41	0.56	0.29	-0.29	3.02	0.27	0.41	0.48	0.37	-0.21	1.22	0.27	0.41	0.51	0.33	-0.24	1.68	0.27	0.41	0.67	0.31	-0.4	17.41	0.27	0.41	0.45	0.26	-0.18	0.95	0.27	0.41	0.35	0.3	-0.08	0.42	0.32	0.46	0.56	0.29	-0.24	1.35	0.32
chr11:116713335:116713645:-@chr11:116712962:116713065:-@chr11:116711211:116712275:-	NA	NA	NA	chr11	116712275	116713335	0.05	0.03	0.06	0.02	-0.01	0.1	0.05	0.03	0.03	0.02	0.02	0.14	0.05	0.03	0.1	0.03	-0.05	8.01055e+08	0.05	0.03	0.1	0.03	-0.05	69.83	0.05	0.03	0.02	0.01	0.03	3.11	0.05	0.03	0.02	0.01	0.03	293.81	0.09	0.05	0.06	0.02	0.03	0.91	0.09
chr11:116834615:116834745:+@chr11:116835506:116835511:+@chr11:116838995:116839150:+	ENSMUSG00000043857	NM_172948	Mgat5b	chr11	116834615	116839150	0	0	0	0	0	0	0	0	0	0	0	0	0	0	0	0	0	0	0	0	0	0	0	0	0	0	0	0	0	0	0	0	0	0	0	0	0	0	0	0	0	0	0
chr11:11708898:11708965:-@chr11:11705962:11706218:-@chr11:11700291:11703066:-	ENSMUSG00000035455	NM_001163360,NM_021891,NM_001163359	Fignl1	chr11	11703066	11708898	0	0	0	0	0	0	0	0	0	0	0	0	0	0	0	0	0	0	0	0	0	0	0	0	0	0	0	0	0	0	0	0	0	0	0	0	0.24	0.68	0.04	0.15	0.2	0.54	0.24
chr11:11708898:11708965:-@chr11:11706099:11706218:-@chr11:11700291:11703066:-	ENSMUSG00000035455	NM_001163360,NM_021891,NM_001163359	Fignl1	chr11	11703066	11708898	0	0	0	0	0	0	0	0	0	0	0	0	0	0	0	0	0	0	0	0	0	0	0	0	0	0	0	0	0	0	0	0	0	0	0	0	0.41	0.85	0.34	0.58	0.07	0.71	0.41
chr11:117628880:117628947:-@chr11:117628085:117628229:-@chr11:117627299:117627647:-	NA	NA	NA	chr11	117627647	117628880	0.02	0.07	0.02	0.06	0	0.04	0.02	0.07	0.03	0.08	-0.01	0.08	0.02	0.07	0.01	0.05	0.01	0.04	0.02	0.07	0.02	0.05	0	0.05	0.02	0.07	0.01	0.05	0.01	0.05	0.02	0.07	0.02	0.06	0	0.05	0.02	0.06	0.02	0.06	0	0.06	0.02
chr11:117631783:117631858:-@chr11:117631062:117631189:-@chr11:117630707:117630840:-	ENSMUSG00000025572	NM_145439	Tmc6	chr11	117630840	117631783	0.15	0.21	0.13	0.2	0.02	0.21	0.15	0.21	0.12	0.2	0.03	0.2	0.15	0.21	0.09	0.13	0.06	0.2	0.15	0.21	0.05	0.13	0.1	0.41	0.15	0.21	0.21	0.21	-0.06	0.29	0.15	0.21	0.11	0.18	0.04	0.22	0.09	0.14	0.13	0.2	-0.04	0.19	0.09
chr11:117637552:117637657:-@chr11:117637368:117637464:-@chr11:117636903:117637160:-	ENSMUSG00000025572	NM_145439,NM_181321	Tmc6	chr11	117637160	117637552	0.98	0.05	0.99	0.04	-0.01	0.03	0.98	0.05	0.98	0.07	0	0.05	0.98	0.05	0.99	0.04	-0.01	0.03	0.98	0.05	0.99	0.04	-0.01	0.03	0.98	0.05	0.98	0.05	0	0.03	0.98	0.05	0.98	0.05	0	0.03	0.99	0.05	0.99	0.04	0	0.03	0.99
chr11:117640477:117640605:-@chr11:117640247:117640362:-@chr11:117640019:117640114:-	ENSMUSG00000025572	NM_145439,NM_181321	Tmc6	chr11	117640114	117640477	0.98	0.06	0.98	0.06	0	0.05	0.98	0.06	0.95	0.12	0.03	0.1	0.98	0.06	0.99	0.04	-0.01	0.03	0.98	0.06	0.97	0.08	0.01	0.07	0.98	0.06	0.97	0.07	0.01	0.06	0.98	0.06	0.96	0.08	0.02	0.08	0.98	0.08	0.98	0.06	0	0.06	0.98
chr11:117641850:117641997:-@chr11:117640740:117640824:-@chr11:117640477:117640605:-	ENSMUSG00000025572	NA	Tmc6	chr11	117640605	117641850	0.07	0.23	0.23	0.56	-0.16	0.43	0.07	0.23	0.21	0.55	-0.14	0.41	0.07	0.23	0.5	0.81	-0.43	3.06	0.07	0.23	0.18	0.43	-0.11	0.46	0.07	0.23	0.15	0.46	-0.08	0.28	0.07	0.23	0.15	0.49	-0.08	0.3	0.21	0.47	0.23	0.56	-0.02	0.68	0.21
chr11:117686915:117686946:-@chr11:117685985:117686095:-@chr11:117683411:117683504:-	ENSMUSG00000025574	NM_009387	Tk1	chr11	117683504	117686915	0.51	0.03	0.51	0.04	0	0.03	0.51	0.03	0.5	0.03	0.01	0.07	0.51	0.03	0.5	0.06	0.01	0.11	0.51	0.03	0.5	0.03	0.01	0.03	0.51	0.03	0.5	0.02	0.01	0.03	0.51	0.03	0.51	0.02	0	0.03	0.5	0.03	0.51	0.04	-0.01	0.22	0.5
chr11:117687028:117687328:-@chr11:117686915:117686946:-@chr11:117685985:117686095:-	ENSMUSG00000025574	NM_009387	Tk1	chr11	117686095	117687028	0.76	0.54	0.73	0.67	0.03	0.53	0.76	0.54	0.82	0.53	-0.06	0.5	0.76	0.54	0.69	0.53	0.07	0.53	0.76	0.54	0.41	0.84	0.35	1.56	0.76	0.54	0.98	0.07	-0.22	0.77	0.76	0.54	0.99	0.04	-0.23	0.9	0	0	0	0	0	0	0
chr11:117693842:117693890:+@chr11:117696081:117696166:+@chr11:117696260:117696332:+	ENSMUSG00000017718	NM_027827	Afmid	chr11	117693842	117696332	0	0	0	0	0	0	0	0	0	0	0	0	0	0	0	0	0	0	0	0	0	0	0	0	0	0	0	0	0	0	0	0	0	0	0	0	0	0	0	0	0	0	0
chr11:117710551:117710775:+@chr11:117711068:117711177:+@chr11:117713977:117714094:+	NA	NA	NA	chr11	117710551	117714094	0.92	0.28	0.98	0.08	-0.06	0.17	0.92	0.28	0.91	0.23	0.01	0.19	0.92	0.28	0.9	0.3	0.02	0.27	0	0	0	0	0	0	0.92	0.28	0.98	0.02	-0.06	0.17	0.92	0.28	0.99	0.01	-0.07	0.18	0	0	0	0	0	0	0
chr11:117732918:117733001:-@chr11:117732326:117732414:-@chr11:117731749:117731934:-	ENSMUSG00000017713	NM_027919	Tha1	chr11	117731934	117732918	0.81	0.5	0.77	0.37	0.04	0.44	0.81	0.5	0.8	0.43	0.01	0.38	0.81	0.5	0.86	0.43	-0.05	0.41	0.81	0.5	0.87	0.28	-0.06	0.42	0.81	0.5	0.75	0.77	0.06	0.53	0.81	0.5	0.81	0.45	0	0.48	0.64	0.73	0.77	0.37	-0.13	0.57	0.64
chr11:117899463:117899656:-@chr11:117897646:117897794:-@chr11:117895557:117895690:-	ENSMUSG00000033987	NM_001167746	Dnahc17	chr11	117895690	117899463	0	0	0	0	0	0	0	0	0	0	0	0	0	0	0	0	0	0	0	0	0	0	0	0	0	0	0	0	0	0	0	0	0	0	0	0	0	0	0	0	0	0	0
chr11:118272167:118272825:-@chr11:118271394:118271504:-@chr11:118269995:118270198:-	ENSMUSG00000025575	NM_029502,NM_001025617,NM_001025618	Cant1	chr11	118270198	118272167	0.02	0.04	0.02	0.05	0	0.04	0.02	0.04	0.05	0.07	-0.03	0.11	0.02	0.04	0.02	0.04	0	0.04	0.02	0.04	0.08	0.1	-0.06	0.57	0.02	0.04	0.02	0.06	0	0.05	0.02	0.04	0.01	0.04	0.01	0.05	0.03	0.06	0.02	0.05	0.01	0.06	0.03
chr11:118289771:118289882:+@chr11:118294559:118294724:+@chr11:118305006:118305164:+	NA	NA	NA	chr11	118289771	118305164	0.14	0.25	0.02	0.05	0.12	1.52	0.14	0.25	0.15	0.23	-0.01	0.24	0.14	0.25	0.02	0.06	0.12	3.09	0.14	0.25	0.07	0.13	0.07	0.34	0.14	0.25	0.04	0.12	0.1	0.43	0.14	0.25	0.08	0.21	0.06	0.28	0.09	0.19	0.02	0.05	0.07	0.51	0.09
chr11:118340400:118340601:+@chr11:118342590:118342738:+@chr11:118343188:118343345:+	ENSMUSG00000033857	NM_172573	Engase	chr11	118340400	118343345	0.9	0.24	0.94	0.15	-0.04	0.22	0.9	0.24	0.94	0.2	-0.04	0.23	0.9	0.24	0.95	0.12	-0.05	0.17	0.9	0.24	0.83	0.28	0.07	0.32	0.9	0.24	0.91	0.24	-0.01	0.23	0.9	0.24	0.94	0.17	-0.04	0.22	0.91	0.27	0.94	0.15	-0.03	0.15	0.91
chr11:118365034:118365087:-@chr11:118364156:118364248:-@chr11:118362883:118362943:-	ENSMUSG00000025576	NM_001039167,NM_001024931,NM_001039168	Rbfox3	chr11	118362943	118365034	0	0	0	0	0	0	0	0	0	0	0	0	0	0	0	0	0	0	0	0	0	0	0	0	0	0	0	0	0	0	0	0	0	0	0	0	0	0	0	0	0	0	0
chr11:11845967:11846035:-@chr11:11845498:11845635:-@chr11:11844819:11844929:-	ENSMUSG00000020176	NM_001177629,NM_010345	Grb10	chr11	11844929	11845967	0.98	0.05	0.94	0.17	0.04	0.13	0.98	0.05	0.99	0.04	-0.01	0.04	0.98	0.05	0.97	0.11	0.01	0.06	0.98	0.05	0.98	0.09	0	0.05	0.98	0.05	0.96	0.13	0.02	0.06	0.98	0.05	0.98	0.06	0	0.04	0.99	0.03	0.94	0.17	0.05	0.14	0.99
chr11:118531963:118532067:-@chr11:118471473:118471512:-@chr11:118374464:118374718:-	ENSMUSG00000025576	NM_001039167,NM_001024931,NM_001039168	Rbfox3	chr11	118374718	118531963	0	0	0	0	0	0	0	0	0	0	0	0	0	0	0	0	0	0	0	0	0	0	0	0	0	0	0	0	0	0	0	0	0	0	0	0	0	0	0	0	0	0	0
chr11:11867535:11867688:-@chr11:11854747:11854911:-@chr11:11851506:11851662:-	ENSMUSG00000020176	NM_001177629,NM_010345	Grb10	chr11	11851662	11867535	0.96	0.06	0.98	0.06	-0.02	0.11	0.96	0.06	0.96	0.08	0	0.06	0.96	0.06	0.96	0.11	0	0.07	0.96	0.06	0.87	0.18	0.09	0.65	0.96	0.06	0.92	0.13	0.04	0.14	0.96	0.06	0.97	0.08	-0.01	0.07	0.89	0.1	0.98	0.06	-0.09	9.08	0.89
chr11:11867535:11867688:-@chr11:11857755:11857829:-@chr11:11854747:11854911:-	ENSMUSG00000020176	NM_001177629,NM_010345	Grb10	chr11	11854911	11867535	0.08	0.12	0.03	0.12	0.05	0.23	0.08	0.12	0.11	0.13	-0.03	0.15	0.08	0.12	0.2	0.28	-0.12	0.64	0.08	0.12	0.09	0.23	-0.01	0.15	0.08	0.12	0.05	0.13	0.03	0.17	0.08	0.12	0.09	0.2	-0.01	0.14	0.03	0.07	0.03	0.12	0	0.07	0.03
chr11:119090342:119090476:+@chr11:119091936:119092008:+@chr11:119092787:119093602:+	ENSMUSG00000039963	NM_175430	Ccdc40	chr11	119090342	119093602	0	0	0	0	0	0	0	0	0	0	0	0	0	0	0	0	0	0	0	0	0	0	0	0	0	0	0	0	0	0	0	0	0	0	0	0	0	0	0	0	0	0	0
chr11:119090342:119090476:+@chr11:119091939:119092008:+@chr11:119092787:119093602:+	ENSMUSG00000039963	NM_175430	Ccdc40	chr11	119090342	119093602	0	0	0	0	0	0	0	0	0	0	0	0	0	0	0	0	0	0	0	0	0	0	0	0	0	0	0	0	0	0	0	0	0	0	0	0	0	0	0	0	0	0	0
chr11:119157381:119157447:-@chr11:119156787:119156849:-@chr11:119155885:119156017:-	ENSMUSG00000025580	NM_138669	Eif4a3	chr11	119156017	119157381	1	0.01	1	0.01	0	0	1	0.01	1	0.01	0	0	1	0.01	1	0.01	0	0	1	0.01	1	0.01	0	0	1	0.01	1	0	0	0	1	0.01	1	0.01	0	0	0.99	0.02	1	0.01	-0.01	0	0.99
chr11:119199549:119199786:+@chr11:119200186:119200249:+@chr11:119200889:119201000:+	ENSMUSG00000013483	NM_130886	Card14	chr11	119199549	119201000	0	0	0	0	0	0	0	0	0	0	0	0	0	0	0	0	0	0	0	0	0	0	0	0	0	0	0	0	0	0	0	0	0	0	0	0	0	0	0	0	0	0	0
chr11:119213960:119214120:-@chr11:119212238:119212343:-@chr11:119211716:119211866:-	ENSMUSG00000005043	NM_018822	Sgsh	chr11	119211866	119213960	0.96	0.12	0.99	0.04	-0.03	0.08	0.96	0.12	0.97	0.09	-0.01	0.08	0.96	0.12	0.98	0.05	-0.02	0.08	0.96	0.12	0.99	0.04	-0.03	0.06	0.96	0.12	0.99	0.03	-0.03	0.08	0.96	0.12	0.99	0.04	-0.03	0.07	0.96	0.1	0.99	0.04	-0.03	0.08	0.96
chr11:119218122:119218347:+@chr11:119219292:119219484:+@chr11:119220611:119220696:+	ENSMUSG00000039908	NM_178743	Slc26a11	chr11	119218122	119220696	0.98	0.05	0.98	0.05	0	0.04	0.98	0.05	0.96	0.07	0.02	0.12	0.98	0.05	0.99	0.03	-0.01	0.04	0.98	0.05	0.99	0.04	-0.01	0.03	0.98	0.05	0.98	0.07	0	0.05	0.98	0.05	0.97	0.08	0.01	0.06	0.94	0.19	0.98	0.05	-0.04	0.13	0.94
chr11:119352661:119352773:+@chr11:119353099:119353270:+@chr11:119360841:119360975:+	ENSMUSG00000039850	NM_001164636	A730011L01Rik	chr11	119352661	119360975	0	0	0	0	0	0	0	0	0	0	0	0	0	0	0	0	0	0	0	0	0	0	0	0	0	0	0	0	0	0	0	0	0	0	0	0	0.7	0.66	0.95	0.16	-0.25	1.14	0.7
chr11:119353099:119353270:+@chr11:119360841:119360975:+@chr11:119361160:119361199:+	ENSMUSG00000039850	NM_001164636,NM_177394	A730011L01Rik	chr11	119353099	119361199	0	0	0	0	0	0	0	0	0	0	0	0	0	0	0	0	0	0	0	0	0	0	0	0	0	0	0	0	0	0	0	0	0	0	0	0	0.76	0.66	0.95	0.21	-0.19	0.64	0.76
chr11:119353099:119353270:+@chr11:119360841:119360975:+@chr11:119361905:119362017:+	ENSMUSG00000039850	NM_001164636,NM_177394	A730011L01Rik	chr11	119353099	119362017	0	0	0	0	0	0	0	0	0	0	0	0	0	0	0	0	0	0	0	0	0	0	0	0	0	0	0	0	0	0	0	0	0	0	0	0	0.68	0.76	0.94	0.19	-0.26	0.78	0.68
chr11:119353099:119353270:+@chr11:119361160:119361199:+@chr11:119361905:119362017:+	ENSMUSG00000039850	NM_001164636,NM_177394	A730011L01Rik	chr11	119353099	119362017	0	0	0	0	0	0	0	0	0	0	0	0	0	0	0	0	0	0	0	0	0	0	0	0	0	0	0	0	0	0	0	0	0	0	0	0	0	0	0	0	0	0	0.7
chr11:119360841:119360975:+@chr11:119361160:119361199:+@chr11:119361905:119362017:+	ENSMUSG00000039850	NM_001164636,NM_177394	A730011L01Rik	chr11	119360841	119362017	0	0	0	0	0	0	0	0	0	0	0	0	0	0	0	0	0	0	0	0	0	0	0	0	0	0	0	0	0	0	0	0	0	0	0	0	0.91	0.27	0.94	0.3	-0.03	0.19	0.91
chr11:119660636:119660780:+@chr11:119673259:119673334:+@chr11:119678392:119678493:+	ENSMUSG00000025583	NM_028898	Rptor	chr11	119660636	119678493	0.95	0.15	0.78	0.54	0.17	0.47	0.95	0.15	0.93	0.21	0.02	0.13	0.95	0.15	0.91	0.24	0.04	0.16	0.95	0.15	0.65	0.74	0.3	0.94	0.95	0.15	0.88	0.25	0.07	0.23	0.95	0.15	0.87	0.35	0.08	0.25	0.96	0.12	0.78	0.54	0.18	0.64	0.96
chr11:119695604:119695679:-@chr11:119691734:119691848:-@chr11:119687141:119687285:-	ENSMUSG00000085081	NA	A430071A18Rik	chr11	119687285	119695604	0	0	0	0	0	0	0	0	0	0	0	0	0	0	0	0	0	0	0	0	0	0	0	0	0	0	0	0	0	0	0	0	0	0	0	0	0	0	0	0	0	0	0
chr11:119704996:119705070:+@chr11:119707672:119707737:+@chr11:119708067:119708258:+	ENSMUSG00000025583	NM_028898	Rptor	chr11	119704996	119708258	0.97	0.11	0.77	0.63	0.2	0.53	0.97	0.11	0.92	0.21	0.05	0.16	0.97	0.11	0.82	0.53	0.15	0.44	0.97	0.11	0.74	0.74	0.23	0.45	0.97	0.11	0.82	0.46	0.15	0.42	0.97	0.11	0.69	0.67	0.28	0.93	0.93	0.18	0.77	0.63	0.16	0.39	0.93
chr11:119717581:119717698:+@chr11:119718627:119718767:+@chr11:119719150:119719308:+	ENSMUSG00000025583	NM_028898	Rptor	chr11	119717581	119719308	0.96	0.11	0.9	0.3	0.06	0.18	0.96	0.11	0.97	0.11	-0.01	0.11	0.96	0.11	0.93	0.24	0.03	0.15	0	0	0	0	0	0	0	0	0	0	0	0	0.96	0.11	0.9	0.32	0.06	0.17	0.98	0.08	0.9	0.3	0.08	0.23	0.98
chr11:119726866:119726984:+@chr11:119732809:119732912:+@chr11:119733530:119733713:+	ENSMUSG00000025583	NM_028898	Rptor	chr11	119726866	119733713	0.94	0.17	0.87	0.35	0.07	0.24	0.94	0.17	0.95	0.2	-0.01	0.12	0.94	0.17	0.94	0.22	0	0.15	0	0	0	0	0	0	0.94	0.17	0.94	0.19	0	0.14	0.94	0.17	0.85	0.37	0.09	0.26	0.97	0.1	0.87	0.35	0.1	0.28	0.97
chr11:119861866:119861900:+@chr11:119864352:119864399:+@chr11:119867673:119868096:+	ENSMUSG00000025372	NM_001037755	Baiap2	chr11	119861866	119868096	0.38	0.94	0.26	0.4	0.12	0.79	0.38	0.94	0.18	0.4	0.2	0.74	0.38	0.94	0.21	0.41	0.17	0.79	0.38	0.94	0.45	0.42	-0.07	0.99	0.38	0.94	0.06	0.23	0.32	0.96	0.38	0.94	0.11	0.32	0.27	0.75	0.57	0.59	0.26	0.4	0.31	1.53	0.57
chr11:119878042:119878121:-@chr11:119877627:119877745:-@chr11:119877420:119877507:-	ENSMUSG00000025375	NM_001198787,NM_007377,NM_001198785	Aatk	chr11	119877507	119878042	0	0	0	0	0	0	0	0	0	0	0	0	0	0	0	0	0	0	0	0	0	0	0	0	0	0	0	0	0	0	0	0	0	0	0	0	0	0	0	0	0	0	0
chr11:119929260:119929461:-@chr11:119928444:119928551:-@chr11:119928235:119928352:-	ENSMUSG00000039781	NM_009734	Azi1	chr11	119928352	119929260	0	0	0	0	0	0	0	0	0	0	0	0	0	0	0	0	0	0	0	0	0	0	0	0	0	0	0	0	0	0	0	0	0	0	0	0	0.89	0.28	0.94	0.19	-0.05	0.23	0.89
chr11:119931603:119931719:-@chr11:119931263:119931308:-@chr11:119930012:119930114:-	ENSMUSG00000039781	NM_009734	Azi1	chr11	119930114	119931603	0	0	0	0	0	0	0	0	0	0	0	0	0	0	0	0	0	0	0	0	0	0	0	0	0	0	0	0	0	0	0	0	0	0	0	0	0.1	0.26	0.27	0.66	-0.17	0.49	0.1
chr11:119932673:119932849:-@chr11:119932106:119932216:-@chr11:119931799:119931924:-	ENSMUSG00000039781	NM_009734	Azi1	chr11	119931924	119932673	0	0	0	0	0	0	0	0	0	0	0	0	0	0	0	0	0	0	0	0	0	0	0	0	0	0	0	0	0	0	0	0	0	0	0	0	0.96	0.11	0.84	0.35	0.12	0.38	0.96
chr11:119956658:119956729:-@chr11:119955428:119955631:-@chr11:119955005:119955179:-	ENSMUSG00000025377	NM_183137	2410002I01Rik	chr11	119955179	119956658	0.98	0.07	0.97	0.08	0.01	0.06	0.98	0.07	0.97	0.1	0.01	0.07	0.98	0.07	0.98	0.07	0	0.05	0.98	0.07	0.99	0.04	-0.01	0.05	0.98	0.07	0.98	0.07	0	0.05	0.98	0.07	0.98	0.04	0	0.05	0.96	0.14	0.97	0.08	-0.01	0.07	0.96
chr11:119970746:119970850:-@chr11:119969781:119969804:-@chr11:119967748:119967924:-	ENSMUSG00000061306	NM_001164800,NM_001164799,NM_001164798,NM_024249	Slc38a10	chr11	119967924	119970746	0.04	0.07	0.1	0.12	-0.06	0.73	0.04	0.07	0.07	0.08	-0.03	0.13	0.04	0.07	0.09	0.08	-0.05	0.45	0.04	0.07	0.09	0.1	-0.05	0.59	0.04	0.07	0.13	0.12	-0.09	5.58	0.04	0.07	0.1	0.1	-0.06	0.53	0.08	0.08	0.1	0.12	-0.02	0.12	0.08
chr11:119970746:119970850:-@chr11:119969781:119969867:-@chr11:119967748:119967924:-	ENSMUSG00000061306	NM_001164800,NM_001164799,NM_001164798,NM_024249	Slc38a10	chr11	119967924	119970746	0.04	0.07	0.06	0.09	-0.02	0.1	0.04	0.07	0.12	0.09	-0.08	1.9	0.04	0.07	0.06	0.07	-0.02	0.08	0.04	0.07	0.08	0.08	-0.04	0.21	0.04	0.07	0.07	0.09	-0.03	0.13	0.04	0.07	0.11	0.09	-0.07	1.22	0.09	0.08	0.06	0.09	0.03	0.11	0.09
chr11:119971380:119971850:-@chr11:119970746:119970850:-@chr11:119967748:119967924:-	ENSMUSG00000061306	NM_001164800,NM_001164799,NM_001164798,NM_024249	Slc38a10	chr11	119967924	119971380	0.99	0.03	0.97	0.04	0.02	0.06	0.99	0.03	0.96	0.04	0.03	0.17	0.99	0.03	0.98	0.03	0.01	0.04	0.99	0.03	0.97	0.05	0.02	0.08	0.99	0.03	0.95	0.06	0.04	0.64	0.99	0.03	0.98	0.04	0.01	0	0.93	0.06	0.97	0.04	-0.04	0.31	0.93
chr11:120009035:120009152:-@chr11:120002914:120002959:-@chr11:120001907:120002000:-	ENSMUSG00000061306	NM_001164800,NM_001164799,NM_001164798,NM_024249,NM_001164802,NM_001164801	Slc38a10	chr11	120002000	120009035	0.99	0.04	0.97	0.07	0.02	0.07	0.99	0.04	0.94	0.07	0.05	0.35	0.99	0.04	0.97	0.04	0.02	0.06	0.99	0.04	0.96	0.07	0.03	0.1	0.99	0.04	0.98	0.04	0.01	0.04	0.99	0.04	0.98	0.05	0.01	0.04	0.99	0.04	0.97	0.07	0.02	0.07	0.99
chr11:120012294:120012665:-@chr11:120002914:120002959:-@chr11:120001907:120002000:-	NA	NA	NA	chr11	120002000	120012294	0.6	0.78	0.16	0.45	0.44	2.4	0.6	0.78	0.46	0.73	0.14	1	0.6	0.78	0.57	0.74	0.03	0.88	0.6	0.78	0.14	0.42	0.46	4.22	0.6	0.78	0.53	0.69	0.07	0.76	0.6	0.78	0.88	0.3	-0.28	1.11	0.43	0.65	0.16	0.45	0.27	1.21	0.43
chr11:120012294:120012665:-@chr11:120009035:120009152:-@chr11:120001907:120002000:-	NA	NA	NA	chr11	120002000	120012294	0.98	0.06	0.97	0.06	0.01	0.06	0.98	0.06	0.99	0.04	-0.01	0.03	0.98	0.06	0.99	0.03	-0.01	0.04	0.98	0.06	0.98	0.05	0	0.04	0.98	0.06	0.98	0.05	0	0.05	0.98	0.06	0.98	0.05	0	0.04	0.98	0.06	0.97	0.06	0.01	0.06	0.98
chr11:120012294:120012665:-@chr11:120009035:120009152:-@chr11:120002914:120002959:-	NA	NA	NA	chr11	120002959	120012294	0.98	0.06	0.99	0.03	-0.01	0.05	0.98	0.06	0.99	0.04	-0.01	0.05	0.98	0.06	0.99	0.03	-0.01	0.06	0.98	0.06	0.99	0.03	-0.01	0.05	0.98	0.06	0.98	0.05	0	0.06	0.98	0.06	0.98	0.05	0	0.05	0.98	0.05	0.99	0.03	-0.01	0.04	0.98
chr11:120208950:120209189:-@chr11:120208806:120208850:-@chr11:120208225:120208663:-	ENSMUSG00000062825	NM_009609	Actg1	chr11	120208663	120208950	0	0	0	0	0	0	0	0	0	0	0	0	0	0	0	0	0	0	0	0	0	0	0	0	0	0	0	0	0	0	0	0	0	0	0	0	0	0	0	0	0	0	0
chr11:120239856:120240060:-@chr11:120239642:120239760:-@chr11:120238020:120238975:-	ENSMUSG00000025384	NM_027980	2310003H01Rik	chr11	120238975	120239856	0.65	0.31	0.85	0.23	-0.2	1.67	0.65	0.31	0.84	0.32	-0.19	1.01	0.65	0.31	0.92	0.2	-0.27	18.51	0.65	0.31	0.86	0.24	-0.21	1.39	0.65	0.31	0.93	0.17	-0.28	21.04	0.65	0.31	0.83	0.26	-0.18	1.16	0.61	0.44	0.85	0.23	-0.24	1.79	0.61
chr11:120250682:120250753:-@chr11:120247084:120247179:-@chr11:120245857:120245973:-	ENSMUSG00000039703	NM_199469,NM_001195023	Nploc4	chr11	120245973	120250682	0.93	0.09	0.99	0.04	-0.06	1.73	0.93	0.09	0.99	0.02	-0.06	10.84	0.93	0.09	0.99	0.03	-0.06	6.64	0.93	0.09	0.97	0.07	-0.04	0.21	0.93	0.09	0.99	0.04	-0.06	1.88	0.93	0.09	0.98	0.04	-0.05	0.58	0.99	0.03	0.99	0.04	0	0.03	0.99
chr11:120274874:120275053:-@chr11:120272972:120273058:-@chr11:120270926:120270997:-	ENSMUSG00000039703	NM_199469,NM_001195023	Nploc4	chr11	120270997	120274874	0.98	0.04	0.98	0.07	0	0.04	0.98	0.04	0.99	0.04	-0.01	0.03	0.98	0.04	0.99	0.03	-0.01	0.03	0.98	0.04	0.98	0.06	0	0.03	0.98	0.04	0.99	0.03	-0.01	0.04	0.98	0.04	0.98	0.04	0	0.04	0.99	0.03	0.98	0.07	0.01	0.03	0.99
chr11:120303945:120304131:+@chr11:120304484:120304605:+@chr11:120305419:120306050:+	ENSMUSG00000039691	NM_145363	Tspan10	chr11	120303945	120306050	0	0	0	0	0	0	0	0	0	0	0	0	0	0	0	0	0	0	0	0	0	0	0	0	0	0	0	0	0	0	0	0	0	0	0	0	0	0	0	0	0	0	0
chr11:120327968:120328081:-@chr11:120327298:120327413:-@chr11:120325640:120327135:-	NA	NA	NA	chr11	120327135	120327968	0.99	0.03	0.99	0.02	0	0	0.99	0.03	0.94	0.07	0.05	2.02	0.99	0.03	0.98	0.02	0.01	0.06	0.99	0.03	0.98	0.03	0.01	0.08	0.99	0.03	0.95	0.06	0.04	1.56	0.99	0.03	0.96	0.04	0.03	0.37	0.98	0.04	0.99	0.02	-0.01	0.1	0.98
chr11:120392747:120393098:-@chr11:120391655:120391789:-@chr11:120388169:120388517:-	NA	NA	NA	chr11	120388517	120392747	0	0	0	0	0	0	0	0	0	0	0	0	0	0	0	0	0	0	0	0	0	0	0	0	0	0	0	0	0	0	0	0	0	0	0	0	0	0	0	0	0	0	0
chr11:120474693:120474737:-@chr11:120474160:120474397:-@chr11:120473777:120473915:-	ENSMUSG00000025137	NM_024229	Pcyt2	chr11	120473915	120474693	0.98	0.08	0.88	0.14	0.1	2.12	0.98	0.08	0.85	0.21	0.13	2.51	0.98	0.08	0.92	0.12	0.06	0.4	0.98	0.08	0.92	0.1	0.06	0.34	0.98	0.08	0.79	0.2	0.19	5791.13	0.98	0.08	0.83	0.16	0.15	41.86	0.88	0.14	0.88	0.14	0	0.13	0.88
chr11:120474693:120474737:-@chr11:120474344:120474397:-@chr11:120473777:120473915:-	ENSMUSG00000025137	NM_024229	Pcyt2	chr11	120473915	120474693	0.96	0.12	0.86	0.15	0.1	1.2	0.96	0.12	0.79	0.27	0.17	1.62	0.96	0.12	0.9	0.16	0.06	0.3	0.96	0.12	0.89	0.15	0.07	0.42	0.96	0.12	0.78	0.2	0.18	10.79	0.96	0.12	0.79	0.2	0.17	4.07	0.68	0.33	0.86	0.15	-0.18	1.28	0.68
chr11:120481477:120481583:-@chr11:120480463:120480604:-@chr11:120479686:120480363:-	ENSMUSG00000025138	NM_153056	Sirt7	chr11	120480363	120481477	0.18	0.1	0.06	0.04	0.12	90693.6	0.18	0.1	0.09	0.09	0.09	1.42	0.18	0.1	0.05	0.05	0.13	304831	0.18	0.1	0.03	0.04	0.15	7.95189e+08	0.18	0.1	0.07	0.07	0.11	18.58	0.18	0.1	0.04	0.05	0.14	4582.59	0.1	0.1	0.06	0.04	0.04	0.15	0.1
chr11:120481477:120481583:-@chr11:120480997:120481081:-@chr11:120479686:120480363:-	ENSMUSG00000025138	NM_153056	Sirt7	chr11	120480363	120481477	0.03	0.05	0.01	0.03	0.02	0.05	0.03	0.05	0.02	0.05	0.01	0.04	0.03	0.05	0.01	0.02	0.02	0.07	0.03	0.05	0.01	0.02	0.02	0.06	0.03	0.05	0.01	0.02	0.02	0.08	0.03	0.05	0	0.02	0.03	0.08	0.02	0.05	0.01	0.03	0.01	0.04	0.02
chr11:120491802:120492111:-@chr11:120491300:120491330:-@chr11:120491132:120491195:-	ENSMUSG00000051510	NM_010756	Mafg	chr11	120491195	120491802	0.16	0.41	0.25	0.61	-0.09	0.54	0.16	0.41	0.06	0.13	0.1	0.28	0.16	0.41	0.23	0.54	-0.07	0.49	0.16	0.41	0.16	0.39	0	0.35	0.16	0.41	0.16	0.49	0	0.3	0.16	0.41	0.12	0.31	0.04	0.29	0.07	0.21	0.25	0.61	-0.18	0.48	0.07
chr11:120504994:120505018:-@chr11:120504473:120504601:-@chr11:120504206:120504276:-	ENSMUSG00000025140	NM_144795	Pycr1	chr11	120504276	120504994	0	0	0	0	0	0	0	0	0	0	0	0	0	0	0	0	0	0	0	0	0	0	0	0	0	0	0	0	0	0	0	0	0	0	0	0	0	0	0	0	0	0	0
chr11:120534287:120534484:+@chr11:120535354:120535409:+@chr11:120538825:120538939:+	NA	NA	NA	chr11	120534287	120538939	0.96	0.14	0.95	0.21	0.01	0.12	0.96	0.14	0.95	0.16	0.01	0.13	0.96	0.14	0.95	0.17	0.01	0.16	0.96	0.14	0.96	0.12	0	0.08	0.96	0.14	0.97	0.11	-0.01	0.08	0.96	0.14	0.97	0.12	-0.01	0.08	0.92	0.19	0.95	0.21	-0.03	0.14	0.92
chr11:120563798:120563864:+@chr11:120564917:120564979:+@chr11:120565386:120565438:+	ENSMUSG00000025142	NM_026877,NM_198223,NM_001164224	Aspscr1	chr11	120563798	120565438	0.5	0.02	0.5	0.02	0	0.32	0.5	0.02	0.5	0.02	0	0	0.5	0.02	0.5	0.03	0	0	0.5	0.02	0.5	0.01	0	0.08	0.5	0.02	0.5	0.03	0	0.06	0.5	0.02	0.5	0.01	0	0	0.5	0.03	0.5	0.02	0	0.07	0.5
chr11:120563798:120563864:+@chr11:120564917:120564979:+@chr11:120565386:120565438:+			Aspscr1				0.5	0.02	0.51	0.06	-0.01	0.12	0.5	0.02	0.5	0.04	0	0	0.5	0.02	0.5	0.04	0	0.04	0.5	0.02	0.5	0.04	0	0.07	0.5	0.02	0.49	0.06	0.01	0	0.5	0.02	0.5	0.03	0	0.04	0.5	0.03	0.51	0.06	-0.01	0.04	0.5
chr11:120563798:120563864:+@chr11:120565386:120565438:+@chr11:120569972:120570023:+	ENSMUSG00000025142	NM_026877,NM_198223,NM_001164224	Aspscr1	chr11	120563798	120570023	0	0	0	0	0	0	0	0	0	0	0	0	0	0	0	0	0	0	0	0	0	0	0	0	0	0	0	0	0	0	0	0	0	0	0	0	0.5	0.05	0.5	0.03	0	0.03	0.5
chr11:120569972:120570023:+@chr11:120570244:120570313:+@chr11:120570385:120570560:+	ENSMUSG00000025142	NM_026877,NM_198223,NM_001164224	Aspscr1	chr11	120569972	120570560	0.96	0.09	0.97	0.08	-0.01	0.06	0.96	0.09	0.98	0.08	-0.02	0.08	0.96	0.09	0.98	0.06	-0.02	0.08	0.96	0.09	0.98	0.09	-0.02	0.07	0.96	0.09	0.99	0.05	-0.03	0.07	0.96	0.09	0.99	0.04	-0.03	0.07	0.96	0.13	0.97	0.08	-0.01	0.09	0.96
chr11:120575007:120575081:-@chr11:120573754:120573852:-@chr11:120573158:120573209:-	NA	NA	NA	chr11	120573209	120575007	0	0	0	0	0	0	0	0	0	0	0	0	0	0	0	0	0	0	0	0	0	0	0	0	0	0	0	0	0	0	0	0	0	0	0	0	0	0	0	0	0	0	0
chr11:120575007:120575081:-@chr11:120573754:120573853:-@chr11:120573158:120573209:-	NA	NA	NA	chr11	120573209	120575007	0	0	0	0	0	0	0	0	0	0	0	0	0	0	0	0	0	0	0	0	0	0	0	0	0	0	0	0	0	0	0	0	0	0	0	0	0	0	0	0	0	0	0
chr11:120575007:120575081:-@chr11:120573754:120574026:-@chr11:120573158:120573209:-	NA	NA	NA	chr11	120573209	120575007	0.51	0.03	0.5	0.02	0.01	0	0.51	0.03	0.49	0.04	0.02	0.03	0.51	0.03	0.5	0.02	0.01	0.04	0.51	0.03	0.5	0.03	0.01	0.08	0.51	0.03	0.5	0.04	0.01	0	0.51	0.03	0.5	0.03	0.01	0.07	0.5	0.03	0.5	0.02	0	0.03	0.5
chr11:120579756:120579867:+@chr11:120579964:120580034:+@chr11:120580354:120580446:+	ENSMUSG00000025145	NM_153545	Lrrc45	chr11	120579756	120580446	0.94	0.18	0.98	0.06	-0.04	0.13	0.94	0.18	0.93	0.14	0.01	0.14	0.94	0.18	0.98	0.08	-0.04	0.11	0.94	0.18	0.9	0.17	0.04	0.24	0.94	0.18	0.96	0.13	-0.02	0.12	0.94	0.18	0.97	0.09	-0.03	0.11	0.93	0.17	0.98	0.06	-0.05	0.22	0.93
chr11:120645586:120645656:+@chr11:120645961:120646039:+@chr11:120646435:120646527:+	ENSMUSG00000025156	NA	Gps1	chr11	120645586	120646527	0	0	0	0	0	0	0	0	0	0	0	0	0	0	0	0	0	0	0	0	0	0	0	0	0	0	0	0	0	0	0	0	0	0	0	0	0.78	0.53	0.75	0.54	0.03	0.39	0.78
chr11:120734900:120735113:-@chr11:120732362:120732576:-@chr11:120727869:120727990:-	ENSMUSG00000048445	NM_027745	Ccdc57	chr11	120727990	120734900	0	0	0	0	0	0	0	0	0	0	0	0	0	0	0	0	0	0	0	0	0	0	0	0	0	0	0	0	0	0	0	0	0	0	0	0	0	0	0	0	0	0	0
chr11:120810381:120810464:+@chr11:120815488:120815582:+@chr11:120816540:120816783:+	ENSMUSG00000025161	NM_001038654	Slc16a3	chr11	120810381	120816783	0.71	0.61	0.58	0.76	0.13	0.69	0.71	0.61	0.91	0.3	-0.2	0.74	0.71	0.61	0.64	0.78	0.07	0.84	0.71	0.61	0.81	0.44	-0.1	0.62	0.71	0.61	0.69	0.43	0.02	0.61	0.71	0.61	0.77	0.53	-0.06	0.61	0.6	0.72	0.58	0.76	0.02	0.97	0.6
chr11:120829309:120829448:-@chr11:120826262:120826324:-@chr11:120823055:120825220:-	ENSMUSG00000025162	NM_139059	Csnk1d	chr11	120825220	120829309	0.76	0.11	0.7	0.1	0.06	0.28	0.76	0.11	0.76	0.09	0	0.1	0.76	0.11	0.79	0.09	-0.03	0.15	0.76	0.11	0.83	0.09	-0.07	0.6	0.76	0.11	0.76	0.09	0	0.1	0.76	0.11	0.66	0.08	0.1	2.36	0.81	0.1	0.7	0.1	0.11	3.25	0.81
chr11:120844547:120844657:-@chr11:120841980:120842068:-@chr11:120835135:120835283:-	ENSMUSG00000025162	NM_139059,NM_027874	Csnk1d	chr11	120835283	120844547	0.01	0.05	0.01	0.03	0	0.03	0.01	0.05	0.01	0.02	0	0.03	0.01	0.05	0.01	0.03	0	0.03	0.01	0.05	0.01	0.02	0	0.03	0.01	0.05	0	0.02	0.01	0.03	0.01	0.05	0	0.01	0.01	0.03	0.01	0.02	0.01	0.03	0	0	0.01
chr11:120924831:120924883:-@chr11:120924510:120924617:-@chr11:120917518:120917681:-	ENSMUSG00000039364	NM_026907	Sectm1b	chr11	120917681	120924831	0	0	0	0	0	0	0	0	0	0	0	0	0	0	0	0	0	0	0	0	0	0	0	0	0	0	0	0	0	0	0	0	0	0	0	0	0	0	0	0	0	0	0
chr11:120924831:120924883:-@chr11:120924510:120924700:-@chr11:120917518:120917681:-	ENSMUSG00000039364	NM_026907	Sectm1b	chr11	120917681	120924831	0	0	0	0	0	0	0	0	0	0	0	0	0	0	0	0	0	0	0	0	0	0	0	0	0	0	0	0	0	0	0	0	0	0	0	0	0	0	0	0	0	0	0
chr11:120930902:120931210:-@chr11:120930349:120930402:-@chr11:120929998:120930160:-	ENSMUSG00000025165	NM_145373	Sectm1a	chr11	120930160	120930902	0	0	0	0	0	0	0	0	0	0	0	0	0	0	0	0	0	0	0	0	0	0	0	0	0	0	0	0	0	0	0	0	0	0	0	0	0	0	0	0	0	0	0
chr11:120936880:120937035:-@chr11:120930902:120931103:-@chr11:120930349:120930402:-	ENSMUSG00000025165	NM_145373	Sectm1a	chr11	120930402	120936880	0	0	0	0	0	0	0	0	0	0	0	0	0	0	0	0	0	0	0	0	0	0	0	0	0	0	0	0	0	0	0	0	0	0	0	0	0	0	0	0	0	0	0
chr11:120936880:120937035:-@chr11:120930902:120931210:-@chr11:120930349:120930402:-	ENSMUSG00000025165	NM_145373	Sectm1a	chr11	120930402	120936880	0	0	0	0	0	0	0	0	0	0	0	0	0	0	0	0	0	0	0	0	0	0	0	0	0	0	0	0	0	0	0	0	0	0	0	0	0	0	0	0	0	0	0
chr11:121076074:121076238:+@chr11:121078207:121078390:+@chr11:121079402:121079473:+	ENSMUSG00000039307	NM_001001333,NM_001146073	Hexdc	chr11	121076074	121079473	0.93	0.25	0.61	0.52	0.32	4.12	0.93	0.25	0.64	0.56	0.29	1.59	0.93	0.25	0.68	0.47	0.25	1.36	0.93	0.25	0.71	0.53	0.22	0.96	0.93	0.25	0.63	0.56	0.3	1.89	0.93	0.25	0.69	0.43	0.24	2.01	0.57	0.42	0.61	0.52	-0.04	0.46	0.57
chr11:121079857:121080052:+@chr11:121081155:121081237:+@chr11:121082178:121082475:+	ENSMUSG00000039307	NM_001001333,NM_001146073	Hexdc	chr11	121079857	121082475	0.92	0.23	0.93	0.21	-0.01	0.18	0.92	0.23	0.94	0.2	-0.02	0.17	0.92	0.23	0.92	0.19	0	0.16	0.92	0.23	0.91	0.26	0.01	0.22	0.92	0.23	0.84	0.44	0.08	0.23	0.92	0.23	0.84	0.43	0.08	0.3	0.83	0.32	0.93	0.21	-0.1	0.5	0.83
chr11:121088557:121088598:-@chr11:121088083:121088156:-@chr11:121087118:121087214:-	ENSMUSG00000039294	NM_144832	BC017643	chr11	121087214	121088557	0.51	0.03	0.5	0.05	0.01	0.14	0.51	0.03	0.5	0.04	0.01	0.08	0.51	0.03	0.5	0.02	0.01	0.03	0.51	0.03	0.49	0.03	0.02	0.04	0.51	0.03	0.5	0.03	0.01	0.08	0.51	0.03	0.51	0.04	0	0.05	0.5	0.03	0.5	0.05	0	0.05	0.5
chr11:121089642:121089784:-@chr11:121089203:121089347:-@chr11:121088557:121088598:-	ENSMUSG00000039294	NM_144832	BC017643	chr11	121088598	121089642	0.12	0.35	0.04	0.11	0.08	0.28	0.12	0.35	0.08	0.24	0.04	0.21	0.12	0.35	0.02	0.11	0.1	0.28	0.12	0.35	0.03	0.1	0.09	0.23	0.12	0.35	0.04	0.14	0.08	0.24	0.12	0.35	0.08	0.22	0.04	0.28	0.06	0.23	0.04	0.11	0.02	0.12	0.06
chr11:121159873:121160169:+@chr11:121160898:121161107:+@chr11:121168082:121171210:+	ENSMUSG00000039275	NM_001080932	Foxk2	chr11	121159873	121171210	0.69	0.38	0.39	0.43	0.3	2.48	0.69	0.38	0.53	0.29	0.16	0.64	0.69	0.38	0.31	0.34	0.38	17.66	0.69	0.38	0.7	0.54	-0.01	0.41	0.69	0.38	0.73	0.28	-0.04	0.35	0.69	0.38	0.56	0.37	0.13	0.51	0.57	0.32	0.39	0.43	0.18	0.84	0.57
chr11:121210546:121210620:-@chr11:121202428:121202529:-@chr11:121199871:121199958:-	ENSMUSG00000025173	NM_025793	Wdr45l	chr11	121199958	121210546	0.99	0.03	0.99	0.02	0	0	0.99	0.03	0.99	0.03	0	0.03	0.99	0.03	1	0.02	-0.01	0	0.99	0.03	1	0.01	-0.01	0	0.99	0.03	0.99	0.02	0	0	0.99	0.03	1	0.02	-0.01	0	0.99	0.03	0.99	0.02	0	0	0.99
chr11:121365007:121365101:+@chr11:121379425:121379655:+@chr11:121402166:121402322:+	ENSMUSG00000039230	NM_029878	Tbcd	chr11	121365007	121402322	0.1	0.28	0.05	0.13	0.05	0.18	0.1	0.28	0.03	0.1	0.07	0.19	0.1	0.28	0.02	0.05	0.08	0.2	0.1	0.28	0.04	0.13	0.06	0.18	0.1	0.28	0.03	0.1	0.07	0.2	0.1	0.28	0.02	0.06	0.08	0.21	0.04	0.13	0.05	0.13	-0.01	0.09	0.04
chr11:121563741:121564109:+@chr11:121569044:121569429:+@chr11:121576011:121576070:+	ENSMUSG00000039208	NM_144797	Metrnl	chr11	121563741	121576070	1	0.01	1	0	0	0	1	0.01	1	0	0	0	1	0.01	1	0	0	0	1	0.01	1	0	0	0	1	0.01	1	0.01	0	0	1	0.01	1	0.01	0	0	1	0.01	1	0	0	0	1
chr11:12209617:12209755:-@chr11:12166859:12167147:-@chr11:12156148:12156245:-	ENSMUSG00000020173	NM_172496	Cobl	chr11	12156245	12209617	0	0	0	0	0	0	0	0	0	0	0	0	0	0	0	0	0	0	0	0	0	0	0	0	0	0	0	0	0	0	0	0	0	0	0	0	0	0	0	0	0	0	0
chr11:12209617:12209755:-@chr11:12206961:12207131:-@chr11:12166859:12167147:-	ENSMUSG00000020173	NM_172496	Cobl	chr11	12167147	12209617	0	0	0	0	0	0	0	0	0	0	0	0	0	0	0	0	0	0	0	0	0	0	0	0	0	0	0	0	0	0	0	0	0	0	0	0	0	0	0	0	0	0	0
chr11:12220342:12220432:+@chr11:12220658:12220739:+@chr11:12221147:12221250:+	ENSMUSG00000086584	NA	Gm12002	chr11	12220342	12221250	0	0	0	0	0	0	0	0	0	0	0	0	0	0	0	0	0	0	0	0	0	0	0	0	0	0	0	0	0	0	0	0	0	0	0	0	0	0	0	0	0	0	0
chr11:12221147:12221250:+@chr11:12222255:12222328:+@chr11:12235754:12237133:+	ENSMUSG00000086584	NA	Gm12002	chr11	12221147	12237133	0	0	0	0	0	0	0	0	0	0	0	0	0	0	0	0	0	0	0	0	0	0	0	0	0	0	0	0	0	0	0	0	0	0	0	0	0	0	0	0	0	0	0
chr11:12269597:12269694:-@chr11:12265108:12265182:-@chr11:12243747:12243920:-	ENSMUSG00000020173	NM_172496	Cobl	chr11	12243920	12269597	0	0	0	0	0	0	0	0	0	0	0	0	0	0	0	0	0	0	0	0	0	0	0	0	0	0	0	0	0	0	0	0	0	0	0	0	0	0	0	0	0	0	0
chr11:12275813:12276041:-@chr11:12273332:12273376:-@chr11:12269597:12269694:-	ENSMUSG00000020173	NM_172496	Cobl	chr11	12269694	12275813	0	0	0	0	0	0	0	0	0	0	0	0	0	0	0	0	0	0	0	0	0	0	0	0	0	0	0	0	0	0	0	0	0	0	0	0	0	0	0	0	0	0	0
chr11:16850885:16850933:-@chr11:16837376:16837487:-@chr11:16836458:16836567:-	ENSMUSG00000087060	NA	2810442I21Rik	chr11	16836567	16850885	0	0	0	0	0	0	0	0	0	0	0	0	0	0	0	0	0	0	0	0	0	0	0	0	0	0	0	0	0	0	0	0	0	0	0	0	0	0	0	0	0	0	0
chr11:16850885:16850933:-@chr11:16838588:16838628:-@chr11:16837376:16837487:-	ENSMUSG00000087060	NA	2810442I21Rik	chr11	16837487	16850885	0	0	0	0	0	0	0	0	0	0	0	0	0	0	0	0	0	0	0	0	0	0	0	0	0	0	0	0	0	0	0	0	0	0	0	0	0	0	0	0	0	0	0
chr11:18768552:18768652:-@chr11:18759953:18760164:-@chr11:18746611:18747357:-	ENSMUSG00000085743	NA	8430419K02Rik	chr11	18747357	18768552	0	0	0	0	0	0	0	0	0	0	0	0	0	0	0	0	0	0	0	0	0	0	0	0	0	0	0	0	0	0	0	0	0	0	0	0	0	0	0	0	0	0	0
chr11:18768552:18768652:-@chr11:18759953:18760164:-@chr11:18753942:18754408:-	ENSMUSG00000085743	NA	8430419K02Rik	chr11	18754408	18768552	0	0	0	0	0	0	0	0	0	0	0	0	0	0	0	0	0	0	0	0	0	0	0	0	0	0	0	0	0	0	0	0	0	0	0	0	0	0	0	0	0	0	0
chr11:18772005:18772158:-@chr11:18768552:18768652:-@chr11:18759953:18760164:-	ENSMUSG00000085743	NA	8430419K02Rik	chr11	18760164	18772005	0	0	0	0	0	0	0	0	0	0	0	0	0	0	0	0	0	0	0	0	0	0	0	0	0	0	0	0	0	0	0	0	0	0	0	0	0	0	0	0	0	0	0
chr11:18784390:18784479:-@chr11:18783991:18784085:-@chr11:18780431:18781925:-	NA	NA	NA	chr11	18781925	18784390	0.8	0.4	0.8	0.31	0	0.36	0.8	0.4	0.92	0.19	-0.12	0.43	0.8	0.4	0.77	0.29	0.03	0.35	0.8	0.4	0.85	0.32	-0.05	0.35	0.8	0.4	0.64	0.36	0.16	0.81	0.8	0.4	0.8	0.46	0	0.38	0.91	0.24	0.8	0.31	0.11	0.54	0.91
chr11:18916136:18916362:-@chr11:18914253:18914394:-@chr11:18913635:18913685:-	ENSMUSG00000020160	NM_001193271,NM_010789	Meis1	chr11	18913685	18916136	0.73	0.54	0.95	0.15	-0.22	0.87	0.73	0.54	0.92	0.22	-0.19	0.59	0.73	0.54	0.97	0.09	-0.24	1.23	0.73	0.54	0.97	0.09	-0.24	1.26	0.73	0.54	0.88	0.32	-0.15	0.61	0.73	0.54	0.81	0.53	-0.08	0.72	0.93	0.2	0.95	0.15	-0.02	0.13	0.93
chr11:19898123:19898300:+@chr11:19901012:19901092:+@chr11:19905785:19905953:+	ENSMUSG00000045671	NM_033523	Spred2	chr11	19898123	19905953	0.04	0.14	0.03	0.1	0.01	0.09	0.04	0.14	0.03	0.12	0.01	0.08	0.04	0.14	0.04	0.14	0	0.09	0.04	0.14	0.04	0.13	0	0.09	0.04	0.14	0.08	0.19	-0.04	0.14	0.04	0.14	0.05	0.15	-0.01	0.12	0.07	0.21	0.03	0.1	0.04	0.14	0.07
chr11:20443256:20443763:+@chr11:20495133:20495217:+@chr11:20547805:20553026:+	NA	NA	NA	chr11	20443256	20553026	0.06	0.21	0.31	0.21	-0.25	5.43	0.06	0.21	0.36	0.21	-0.3	15.62	0.06	0.21	0.27	0.21	-0.21	3.72	0.06	0.21	0.19	0.25	-0.13	0.79	0.06	0.21	0.38	0.28	-0.32	20.98	0.06	0.21	0.29	0.29	-0.23	4.62	0.11	0.2	0.31	0.21	-0.2	3.69	0.11
chr11:20598316:20598376:-@chr11:20592468:20592591:-@chr11:20585088:20586201:-	ENSMUSG00000049659	NM_181411	Aftph	chr11	20586201	20598316	0.97	0.1	0.99	0.03	-0.02	0.06	0.97	0.1	0.99	0.03	-0.02	0.06	0.97	0.1	0.99	0.03	-0.02	0.05	0.97	0.1	0.99	0.03	-0.02	0.06	0.97	0.1	0.97	0.09	0	0.08	0.97	0.1	0.99	0.05	-0.02	0.06	0.98	0.07	0.99	0.03	-0.01	0.05	0.98
chr11:20598316:20598376:-@chr11:20596754:20596834:-@chr11:20592468:20592591:-	ENSMUSG00000049659	NM_181411	Aftph	chr11	20592591	20598316	0.09	0.31	0.07	0.13	0.02	0.2	0.09	0.31	0.07	0.14	0.02	0.19	0.09	0.31	0.04	0.14	0.05	0.2	0.09	0.31	0.09	0.2	0	0.23	0.09	0.31	0.18	0.53	-0.09	0.4	0.09	0.31	0.13	0.28	-0.04	0.27	0.25	0.31	0.07	0.13	0.18	1.72	0.25
chr11:21191036:21191162:+@chr11:21192027:21192134:+@chr11:21195344:21195399:+	ENSMUSG00000020128	NM_139061	Vps54	chr11	21191036	21195399	0.98	0.05	0.98	0.07	0	0.04	0.98	0.05	0.98	0.06	0	0.03	0.98	0.05	0.98	0.06	0	0.04	0.98	0.05	0.96	0.09	0.02	0.09	0.98	0.05	0.97	0.08	0.01	0.05	0.98	0.05	0.98	0.05	0	0.04	0.99	0.04	0.98	0.07	0.01	0.04	0.99
chr11:21472284:21472373:+@chr11:21548073:21548126:+@chr11:21552229:21552313:+	ENSMUSG00000020319	NM_145425	Wdpcp	chr11	21472284	21552313	0	0	0	0	0	0	0	0	0	0	0	0	0	0	0	0	0	0	0	0	0	0	0	0	0	0	0	0	0	0	0	0	0	0	0	0	0	0	0	0	0	0	0
chr11:21472284:21472373:+@chr11:21552229:21552313:+@chr11:21559998:21560045:+	ENSMUSG00000020319	NM_145425	Wdpcp	chr11	21472284	21560045	0	0	0	0	0	0	0	0	0	0	0	0	0	0	0	0	0	0	0	0	0	0	0	0	0	0	0	0	0	0	0	0	0	0	0	0	0	0	0	0	0	0	0
chr11:21589571:21589685:+@chr11:21591773:21591906:+@chr11:21595117:21595308:+	ENSMUSG00000020319	NM_145425	Wdpcp	chr11	21589571	21595308	0.92	0.24	0.9	0.18	0.02	0.18	0.92	0.24	0.93	0.15	-0.01	0.19	0.92	0.24	0.96	0.08	-0.04	0.13	0.92	0.24	0.91	0.16	0.01	0.17	0.92	0.24	0.92	0.18	0	0.14	0.92	0.24	0.97	0.12	-0.05	0.17	0.96	0.13	0.9	0.18	0.06	0.32	0.96
chr11:21589571:21589685:+@chr11:21591838:21591906:+@chr11:21595117:21595308:+	ENSMUSG00000020319	NM_145425	Wdpcp	chr11	21589571	21595308	0.86	0.47	0.76	0.32	0.1	0.61	0.86	0.47	0.83	0.33	0.03	0.36	0.86	0.47	0.85	0.32	0.01	0.31	0.86	0.47	0.8	0.33	0.06	0.42	0.86	0.47	0.8	0.42	0.06	0.42	0.86	0.47	0.84	0.47	0.02	0.43	0.85	0.43	0.76	0.32	0.09	0.52	0.85
chr11:21595117:21595308:+@chr11:21611465:21612074:+@chr11:21621106:21621294:+	ENSMUSG00000020319	NM_145425	Wdpcp	chr11	21595117	21621294	0.98	0.07	0.99	0.03	-0.01	0.03	0.98	0.07	0.97	0.06	0.01	0.08	0.98	0.07	0.99	0.02	-0.01	0.03	0.98	0.07	0.98	0.04	0	0.05	0.98	0.07	0.99	0.04	-0.01	0.03	0.98	0.07	0.98	0.05	0	0.04	0.99	0.05	0.99	0.03	0	0.03	0.99
chr11:22069038:22069177:-@chr11:22051791:22051895:-@chr11:22051070:22051192:-	ENSMUSG00000042302	NM_153078	Ehbp1	chr11	22051192	22069038	0.37	0.71	0.21	0.53	0.16	0.74	0.37	0.71	0.14	0.38	0.23	0.73	0.37	0.71	0.21	0.65	0.16	0.71	0.37	0.71	0.18	0.48	0.19	0.71	0.37	0.71	0.38	0.89	-0.01	1.3	0.37	0.71	0.25	0.65	0.12	0.73	0.21	0.6	0.21	0.53	0	0.39	0.21
chr11:22882079:22882284:-@chr11:22856411:22856692:-@chr11:22799728:22800057:-	ENSMUSG00000051355	NM_144514	Commd1	chr11	22800057	22882079	1	0.01	1	0	0	0	1	0.01	1	0.01	0	0	1	0.01	1	0	0	0	1	0.01	1	0.01	0	0	1	0.01	1	0	0	0	1	0.01	1	0	0	0	1	0.01	1	0	0	0	1
chr11:22890593:22890880:+@chr11:22893267:22893319:+@chr11:22895930:22896038:+	ENSMUSG00000007739	NM_009837	Cct4	chr11	22890593	22896038	0.96	0.13	0.98	0.08	-0.02	0.1	0.96	0.13	0.99	0.04	-0.03	0.09	0.96	0.13	0.99	0.05	-0.03	0.09	0.96	0.13	0.98	0.05	-0.02	0.08	0.96	0.13	0.99	0.04	-0.03	0.09	0.96	0.13	0.99	0.03	-0.03	0.07	0.94	0.19	0.98	0.08	-0.04	0.12	0.94
chr11:22893267:22893319:+@chr11:22894298:22894387:+@chr11:22895930:22896038:+	ENSMUSG00000007739	NM_009837	Cct4	chr11	22893267	22896038	0.99	0.02	1	0.01	-0.01	0	0.99	0.02	1	0.01	-0.01	0	0.99	0.02	1	0.01	-0.01	0	0.99	0.02	1	0.01	-0.01	0	0.99	0.02	1	0.01	-0.01	0	0.99	0.02	1	0.01	-0.01	0	0.99	0.02	1	0.01	-0.01	0	0.99
chr11:22894298:22894387:+@chr11:22895930:22896038:+@chr11:22896315:22896457:+	ENSMUSG00000007739	NM_009837	Cct4	chr11	22894298	22896457	1	0.01	1	0.01	0	0	1	0.01	1	0	0	0	1	0.01	1	0.01	0	0	1	0.01	1	0.01	0	0	1	0.01	1	0	0	0	1	0.01	1	0	0	0	1	0.01	1	0.01	0	0	1
chr11:22920000:22921133:+@chr11:22921494:22921661:+@chr11:22923430:22923741:+	ENSMUSG00000049811	NM_028672	Fam161a	chr11	22920000	22923741	0.1	0.19	0.44	0.46	-0.34	6.9	0.1	0.19	0.46	0.5	-0.36	9.2	0.1	0.19	0.49	0.37	-0.39	59352.8	0.1	0.19	0.6	0.4	-0.5	121391000000	0.1	0.19	0.34	0.47	-0.24	1.19	0.1	0.19	0.86	0.41	-0.76	30889.8	0.62	0.53	0.44	0.46	0.18	0.84	0.62
chr11:23156408:23156717:+@chr11:23157389:23157537:+@chr11:23161835:23161966:+	ENSMUSG00000020290	NM_134014	Xpo1	chr11	23156408	23161966	0.02	0.06	0.04	0.13	-0.02	0.09	0.02	0.06	0.01	0.04	0.01	0.04	0.02	0.06	0.03	0.08	-0.01	0.07	0.02	0.06	0.04	0.14	-0.02	0.08	0.02	0.06	0.03	0.09	-0.01	0.06	0.02	0.06	0.01	0.04	0.01	0.04	0.01	0.03	0.04	0.13	-0.03	0.11	0.01
chr11:23185056:23185219:+@chr11:23185801:23185935:+@chr11:23186745:23186928:+	ENSMUSG00000020290	NM_134014	Xpo1	chr11	23185056	23186928	0.99	0.03	0.99	0.03	0	0	0.99	0.03	0.99	0.02	0	0	0.99	0.03	0.99	0.03	0	0	0.99	0.03	0.99	0.04	0	0.03	0.99	0.03	0.99	0.02	0	0	0.99	0.03	1	0.01	-0.01	0	0.99	0.02	0.99	0.03	0	0	0.99
chr11:23524936:23525122:-@chr11:23522436:23522525:-@chr11:23520229:23520467:-	ENSMUSG00000042208	NM_027860	0610010F05Rik	chr11	23520467	23524936	0.8	0.27	0.91	0.12	-0.11	0.42	0.8	0.27	0.82	0.21	-0.02	0.22	0.8	0.27	0.71	0.19	0.09	0.38	0.8	0.27	0.81	0.17	-0.01	0.23	0.8	0.27	0.91	0.15	-0.11	0.5	0.8	0.27	0.93	0.13	-0.13	0.75	0.73	0.22	0.91	0.12	-0.18	8.2	0.73
chr11:23524936:23525122:-@chr11:23522436:23522529:-@chr11:23520229:23520467:-	ENSMUSG00000042208	NM_027860	0610010F05Rik	chr11	23520467	23524936	0.91	0.13	0.96	0.05	-0.05	0.23	0.91	0.13	0.94	0.08	-0.03	0.11	0.91	0.13	0.87	0.1	0.04	0.2	0.91	0.13	0.93	0.07	-0.02	0.1	0.91	0.13	0.98	0.05	-0.07	0.37	0.91	0.13	0.98	0.04	-0.07	0.45	0.86	0.13	0.96	0.05	-0.1	30.89	0.86
chr11:23533493:23533631:-@chr11:23533112:23533210:-@chr11:23531205:23531334:-	ENSMUSG00000042208	NM_027860	0610010F05Rik	chr11	23531334	23533493	0.31	0.67	0.12	0.27	0.19	0.58	0.31	0.67	0.16	0.28	0.15	0.53	0.31	0.67	0.04	0.11	0.27	0.98	0.31	0.67	0.1	0.3	0.21	0.78	0.31	0.67	0.31	0.46	0	0.69	0.31	0.67	0.11	0.23	0.2	0.61	0.11	0.31	0.12	0.27	-0.01	0.25	0.11
chr11:23565747:23565935:-@chr11:23555436:23556130:-@chr11:23550930:23551055:-	ENSMUSG00000020283	NM_023651	Pex13	chr11	23551055	23565747	1	0.01	1	0.01	0	0	1	0.01	1	0.01	0	0	1	0.01	1	0	0	0	1	0.01	1	0.01	0	0	1	0.01	1	0.01	0	0	1	0.01	1	0.01	0	0	1	0.01	1	0.01	0	0	1
chr11:23565747:23565935:-@chr11:23556386:23556583:-@chr11:23555436:23556130:-	ENSMUSG00000020283	NM_023651	Pex13	chr11	23556130	23565747	0.01	0.05	0.01	0.03	0	0.03	0.01	0.05	0.01	0.04	0	0.03	0.01	0.05	0.01	0.02	0	0	0.01	0.05	0.01	0.02	0	0	0.01	0.05	0.02	0.06	-0.01	0.04	0.01	0.05	0.02	0.04	-0.01	0.03	0.02	0.06	0.01	0.03	0.01	0.04	0.02
chr11:23770743:23770862:-@chr11:23770193:23770302:-@chr11:23768359:23768480:-	ENSMUSG00000020273	NM_172555	Papolg	chr11	23768480	23770743	0.96	0.13	0.98	0.06	-0.02	0.08	0.96	0.13	0.99	0.05	-0.03	0.08	0.96	0.13	0.99	0.05	-0.03	0.08	0.96	0.13	0.99	0.03	-0.03	0.08	0.96	0.13	0.98	0.04	-0.02	0.07	0.96	0.13	0.98	0.05	-0.02	0.08	0.98	0.1	0.98	0.06	0	0.05	0.98
chr11:23784061:23784114:-@chr11:23782183:23782294:-@chr11:23779874:23779963:-	ENSMUSG00000020273	NM_172555	Papolg	chr11	23779963	23784061	0.49	0.03	0.5	0.03	-0.01	0.07	0.49	0.03	0.5	0.03	-0.01	0	0.49	0.03	0.5	0.02	-0.01	0	0.49	0.03	0.5	0.02	-0.01	0.05	0.49	0.03	0.51	0.02	-0.02	0.04	0.49	0.03	0.5	0.03	-0.01	0.04	0.5	0.03	0.5	0.03	0	0.06	0.5
chr11:24826001:24826058:-@chr11:24824995:24825140:-@chr11:24819523:24819621:-	ENSMUSG00000087145	NA	Gm12665	chr11	24819621	24826001	0	0	0	0	0	0	0	0	0	0	0	0	0	0	0	0	0	0	0	0	0	0	0	0	0	0	0	0	0	0	0	0	0	0	0	0	0	0	0	0	0	0	0
chr11:25519510:25519572:-@chr11:25503906:25504022:-@chr11:25502763:25503036:-	ENSMUSG00000032985	NA	5730522E02Rik	chr11	25503036	25519510	0	0	0	0	0	0	0	0	0	0	0	0	0	0	0	0	0	0	0	0	0	0	0	0	0	0	0	0	0	0	0	0	0	0	0	0	0	0	0	0	0	0	0
chr11:26299649:26299709:+@chr11:26303322:26303378:+@chr11:26307548:26307648:+	ENSMUSG00000004018	NM_025923	Fancl	chr11	26299649	26307648	0.85	0.47	0.95	0.15	-0.1	0.32	0.85	0.47	0.94	0.23	-0.09	0.27	0.85	0.47	0.95	0.18	-0.1	0.31	0.85	0.47	0.97	0.1	-0.12	0.33	0.85	0.47	0.97	0.1	-0.12	0.34	0.85	0.47	0.97	0.11	-0.12	0.33	0.93	0.17	0.95	0.15	-0.02	0.13	0.93
chr11:26334432:26334500:+@chr11:26359686:26359836:+@chr11:26368335:26368418:+	ENSMUSG00000004018	NM_025923	Fancl	chr11	26334432	26368418	0.96	0.11	0.97	0.07	-0.01	0.07	0.96	0.11	0.96	0.11	0	0.11	0.96	0.11	0.98	0.06	-0.02	0.07	0.96	0.11	0.96	0.1	0	0.09	0.96	0.11	0.99	0.03	-0.03	0.08	0.96	0.11	0.98	0.04	-0.02	0.06	0.98	0.06	0.97	0.07	0.01	0.06	0.98
chr11:26383158:26383324:-@chr11:26376554:26376700:-@chr11:26371402:26371786:-	ENSMUSG00000064090	NM_027260	Vrk2	chr11	26371786	26383158	0.98	0.06	0.98	0.07	0	0.04	0.98	0.06	0.98	0.09	0	0.05	0.98	0.06	0.98	0.05	0	0.04	0.98	0.06	0.98	0.08	0	0.04	0.98	0.06	0.98	0.05	0	0.04	0.98	0.06	0.98	0.04	0	0.04	0.94	0.12	0.98	0.07	-0.04	0.18	0.94
chr11:26447839:26447926:-@chr11:26436268:26436392:-@chr11:26435537:26435642:-	ENSMUSG00000064090	NM_027260	Vrk2	chr11	26435642	26447839	0.05	0.22	0.1	0.19	-0.05	0.27	0.05	0.22	0.08	0.26	-0.03	0.17	0.05	0.22	0.08	0.26	-0.03	0.19	0.05	0.22	0.07	0.23	-0.02	0.15	0.05	0.22	0.04	0.13	0.01	0.1	0.05	0.22	0.04	0.12	0.01	0.1	0.13	0.35	0.1	0.19	0.03	0.2	0.13
chr11:28296046:28296165:-@chr11:28292854:28292952:-@chr11:28285692:28288948:-	ENSMUSG00000032878	NM_181577,NM_001166661	Ccdc85a	chr11	28288948	28296046	0	0	0	0	0	0	0	0	0	0	0	0	0	0	0	0	0	0	0	0	0	0	0	0	0	0	0	0	0	0	0	0	0	0	0	0	0	0	0	0	0	0	0
chr11:28334081:28334157:-@chr11:28296046:28296165:-@chr11:28285692:28288948:-	ENSMUSG00000032878	NM_181577,NM_001166661	Ccdc85a	chr11	28288948	28334081	0	0	0	0	0	0	0	0	0	0	0	0	0	0	0	0	0	0	0	0	0	0	0	0	0	0	0	0	0	0	0	0	0	0	0	0	0	0	0	0	0	0	0
chr11:28334081:28334157:-@chr11:28299376:28299510:-@chr11:28296046:28296165:-	ENSMUSG00000032878	NM_181577,NM_001166661	Ccdc85a	chr11	28296165	28334081	0	0	0	0	0	0	0	0	0	0	0	0	0	0	0	0	0	0	0	0	0	0	0	0	0	0	0	0	0	0	0	0	0	0	0	0	0	0	0	0	0	0	0
chr11:28334081:28334157:-@chr11:28312403:28312486:-@chr11:28299376:28299510:-	ENSMUSG00000032878	NM_181577,NM_001166661	Ccdc85a	chr11	28299510	28334081	0	0	0	0	0	0	0	0	0	0	0	0	0	0	0	0	0	0	0	0	0	0	0	0	0	0	0	0	0	0	0	0	0	0	0	0	0	0	0	0	0	0	0
chr11:28815661:28815780:+@chr11:28816850:28816969:+@chr11:28821403:28821526:+	ENSMUSG00000020467	NM_146015	Efemp1	chr11	28815661	28821526	0.91	0.02	0.91	0.02	0	0	0.91	0.02	0.93	0.02	-0.02	0.2	0.91	0.02	0.93	0.02	-0.02	0.16	0.91	0.02	0.92	0.02	-0.01	0.05	0.91	0.02	0.9	0.04	0.01	0.03	0.91	0.02	0.87	0.05	0.04	7.82	0.92	0.02	0.91	0.02	0.01	0.03	0.92
chr11:29100701:29100803:+@chr11:29102867:29102908:+@chr11:29105546:29105704:+	ENSMUSG00000020463	NM_134034	Smek2	chr11	29100701	29105704	0.99	0.04	1	0.01	-0.01	0.02	0.99	0.04	1	0.02	-0.01	0	0.99	0.04	0.99	0.03	0	0.03	0.99	0.04	1	0.01	-0.01	0	0.99	0.04	0.99	0.02	0	0	0.99	0.04	0.99	0.03	0	0.03	0.99	0.03	1	0.01	-0.01	0.06	0.99
chr11:29365611:29365738:+@chr11:29367329:29367482:+@chr11:29370315:29370456:+	ENSMUSG00000032740	NM_176841	Ccdc88a	chr11	29365611	29370456	0.04	0.11	0.2	0.34	-0.16	0.89	0.04	0.11	0.24	0.59	-0.2	0.5	0.04	0.11	0.12	0.35	-0.08	0.2	0.04	0.11	0.1	0.29	-0.06	0.18	0.04	0.11	0.17	0.49	-0.13	0.36	0.04	0.11	0.28	0.47	-0.24	1.77	0.29	0.49	0.2	0.34	0.09	0.41	0.29
chr11:29370315:29370456:+@chr11:29377294:29377458:+@chr11:29380490:29380651:+	ENSMUSG00000032740	NM_176841	Ccdc88a	chr11	29370315	29380651	0.98	0.06	0.97	0.11	0.01	0.06	0.98	0.06	0.95	0.21	0.03	0.09	0.98	0.06	0.92	0.22	0.06	0.2	0.98	0.06	0.96	0.15	0.02	0.09	0.98	0.06	0.97	0.08	0.01	0.06	0.98	0.06	0.97	0.09	0.01	0.06	0.94	0.19	0.97	0.11	-0.03	0.14	0.94
chr11:29393879:29394093:+@chr11:29397343:29397426:+@chr11:29398409:29398612:+	ENSMUSG00000032740	NM_176841	Ccdc88a	chr11	29393879	29398612	0.84	0.42	0.73	0.61	0.11	0.61	0.84	0.42	0.76	0.67	0.08	0.53	0.84	0.42	0.67	0.49	0.17	0.77	0.84	0.42	0.49	0.66	0.35	2.24	0.84	0.42	0.69	0.51	0.15	0.68	0.84	0.42	0.46	0.54	0.38	2.99	0.78	0.42	0.73	0.61	0.05	0.47	0.78
chr11:29400976:29401056:+@chr11:29403383:29403651:+@chr11:29403852:29404311:+	ENSMUSG00000032740	NM_176841	Ccdc88a	chr11	29400976	29404311	0.8	0.22	0.85	0.33	-0.05	0.35	0.8	0.22	0.84	0.4	-0.04	0.42	0.8	0.22	0.91	0.25	-0.11	0.62	0.8	0.22	0.7	0.44	0.1	0.41	0.8	0.22	0.89	0.2	-0.09	0.43	0.8	0.22	0.91	0.26	-0.11	0.47	0.92	0.25	0.85	0.33	0.07	0.33	0.92
chr11:29414917:29415033:-@chr11:29414432:29414522:-@chr11:29411757:29413676:-	NA	NA	NA	chr11	29413676	29414917	0.15	0.36	0.46	0.35	-0.31	6.09	0.15	0.36	0.41	0.51	-0.26	1.35	0.15	0.36	0.42	0.37	-0.27	2.65	0.15	0.36	0.47	0.35	-0.32	7.64	0.15	0.36	0.4	0.26	-0.25	2.99	0.15	0.36	0.47	0.28	-0.32	7.33	0.31	0.41	0.46	0.35	-0.15	0.64	0.31
chr11:29426408:29426487:+@chr11:29426693:29426843:+@chr11:29429929:29430154:+	ENSMUSG00000020459	NA	Mtif2	chr11	29426408	29430154	0.93	0.2	0.92	0.23	0.01	0.18	0.93	0.2	0.93	0.19	0	0.18	0.93	0.2	0.91	0.23	0.02	0.17	0.93	0.2	0.95	0.15	-0.02	0.16	0.93	0.2	0.91	0.26	0.02	0.22	0.93	0.2	0.92	0.19	0.01	0.15	0.93	0.15	0.92	0.23	0.01	0.19	0.93
chr11:29433832:29433992:+@chr11:29435090:29435266:+@chr11:29436833:29436972:+	ENSMUSG00000020459	NM_133767	Mtif2	chr11	29433832	29436972	0.96	0.13	0.99	0.04	-0.03	0.08	0.96	0.13	0.99	0.04	-0.03	0.07	0.96	0.13	0.99	0.04	-0.03	0.07	0.96	0.13	0.98	0.08	-0.02	0.09	0.96	0.13	0.99	0.04	-0.03	0.07	0.96	0.13	0.99	0.03	-0.03	0.07	0.99	0.04	0.99	0.04	0	0	0.99
chr11:29463850:29463956:+@chr11:29469201:29469375:+@chr11:29471650:29471852:+	ENSMUSG00000020461	NM_028504,NM_001163521	1700034F02Rik	chr11	29463850	29471852	0	0	0	0	0	0	0	0	0	0	0	0	0	0	0	0	0	0	0	0	0	0	0	0	0	0	0	0	0	0	0	0	0	0	0	0	0	0	0	0	0	0	0
chr11:29469201:29469375:+@chr11:29471650:29471852:+@chr11:29475345:29475524:+	ENSMUSG00000020461	NM_028504,NM_001163521	1700034F02Rik	chr11	29469201	29475524	0	0	0	0	0	0	0	0	0	0	0	0	0	0	0	0	0	0	0	0	0	0	0	0	0	0	0	0	0	0	0	0	0	0	0	0	0	0	0	0	0	0	0
chr11:29592898:29593693:+@chr11:29605535:29605591:+@chr11:29633633:29633840:+	NA	NA	NA	chr11	29592898	29633840	0.08	0.08	0.28	0.3	-0.2	18.77	0.08	0.08	0.13	0.07	-0.05	0.36	0.08	0.08	0.2	0.28	-0.12	0.59	0.08	0.08	0.2	0.24	-0.12	0.81	0.08	0.08	0.17	0.13	-0.09	2.13	0.08	0.08	0.12	0.11	-0.04	0.15	0.15	0.08	0.28	0.3	-0.13	0.81	0.15
chr11:29605535:29605591:+@chr11:29606410:29608770:+@chr11:29633633:29633840:+	ENSMUSG00000020458	NM_194053,NM_194052,NM_024226,NM_194054,NM_194051	Rtn4	chr11	29605535	29633840	0.68	0.16	0.96	0.06	-0.28	2.95e+21	0.68	0.16	0.82	0.07	-0.14	21.9	0.68	0.16	0.92	0.08	-0.24	39323600000000	0.68	0.16	0.87	0.1	-0.19	4162.14	0.68	0.16	0.92	0.06	-0.24	33571344075	0.68	0.16	0.88	0.07	-0.2	18398.5	0.62	0.11	0.96	0.06	-0.34	1.36e+87	0.62
chr11:29636360:29636498:+@chr11:29640981:29641050:+@chr11:29641500:29641546:+	ENSMUSG00000020458	NM_194053,NM_194052,NM_024226,NM_194054,NM_194051	Rtn4	chr11	29636360	29641546	0.99	0.02	0.97	0.1	0.02	0.06	0.99	0.02	0.99	0.02	0	0	0.99	0.02	0.97	0.09	0.02	0.06	0.99	0.02	0.97	0.1	0.02	0.05	0.99	0.02	0.99	0.03	0	0	0.99	0.02	0.98	0.04	0.01	0.03	0.99	0.02	0.97	0.1	0.02	0.05	0.99
chr11:29636360:29636498:+@chr11:29640981:29641050:+@chr11:29641695:29641753:+	ENSMUSG00000020458	NM_194053,NM_194052,NM_024226,NM_194054,NM_194051	Rtn4	chr11	29636360	29641753	0.98	0.05	0.96	0.15	0.02	0.09	0.98	0.05	0.99	0.03	-0.01	0.04	0.98	0.05	0.93	0.21	0.05	0.13	0.98	0.05	0.92	0.27	0.06	0.15	0.98	0.05	0.98	0.07	0	0.04	0.98	0.05	0.98	0.06	0	0.05	0.99	0.05	0.96	0.15	0.03	0.09	0.99
chr11:29636360:29636498:+@chr11:29641500:29641546:+@chr11:29641695:29641753:+	ENSMUSG00000020458	NM_194053,NM_194052,NM_024226,NM_194054,NM_194051	Rtn4	chr11	29636360	29641753	0	0	0	0	0	0	0	0	0	0	0	0	0	0	0	0	0	0	0	0	0	0	0	0	0	0	0	0	0	0	0	0	0	0	0	0	0	0	0	0	0	0	0
chr11:29640981:29641050:+@chr11:29641500:29641546:+@chr11:29641695:29641753:+	ENSMUSG00000020458	NM_194053,NM_194052,NM_024226,NM_194054,NM_194051	Rtn4	chr11	29640981	29641753	0.5	0.03	0.5	0.04	0	0.05	0.5	0.03	0.5	0.03	0	0.87	0.5	0.03	0.5	0.02	0	0.39	0.5	0.03	0.49	0.02	0.01	0	0.5	0.03	0.49	0.03	0.01	0.05	0.5	0.03	0.5	0.03	0	0.17	0.51	0.06	0.5	0.04	0.01	0.05	0.51
chr11:3025791:3026061:+@chr11:3027134:3027222:+@chr11:3027482:3027647:+	NA	NA	NA	chr11	3025791	3027647	0.19	0.13	0.1	0.08	0.09	0.82	0.19	0.13	0.14	0.16	0.05	0.21	0.19	0.13	0.08	0.08	0.11	4.37	0.19	0.13	0.11	0.09	0.08	0.51	0.19	0.13	0.16	0.13	0.03	0.13	0.19	0.13	0.06	0.08	0.13	10.92	0.08	0.09	0.1	0.08	-0.02	0.1	0.08
chr11:30354671:30354878:-@chr11:30354146:30354212:-@chr11:30346227:30346380:-	ENSMUSG00000040919	NM_001100394	4930505A04Rik	chr11	30346380	30354671	0	0	0	0	0	0	0	0	0	0	0	0	0	0	0	0	0	0	0	0	0	0	0	0	0	0	0	0	0	0	0	0	0	0	0	0	0	0	0	0	0	0	0
chr11:3044220:3044295:-@chr11:3043698:3043793:-@chr11:3043263:3043339:-	ENSMUSG00000023764	NM_030207	Sfi1	chr11	3043339	3044220	0.74	0.62	0.77	0.56	-0.03	0.46	0	0	0	0	0	0	0.74	0.62	0.85	0.42	-0.11	0.4	0.74	0.62	0.79	0.49	-0.05	0.43	0.74	0.62	0.71	0.63	0.03	0.6	0	0	0	0	0	0	0.8	0.52	0.77	0.56	0.03	0.47	0
chr11:3046165:3046295:-@chr11:3045244:3045325:-@chr11:3044795:3044973:-	ENSMUSG00000023764	NM_030207	Sfi1	chr11	3044973	3046165	0.96	0.12	0.97	0.09	-0.01	0.1	0.96	0.12	0.96	0.16	0	0.14	0.96	0.12	0.96	0.13	0	0.08	0.96	0.12	0.97	0.11	-0.01	0.1	0.96	0.12	0.95	0.17	0.01	0.11	0.96	0.12	0.91	0.27	0.05	0.2	0.94	0.18	0.97	0.09	-0.03	0.09	0.94
chr11:3053435:3053501:-@chr11:3046165:3046295:-@chr11:3045244:3045325:-	ENSMUSG00000023764	NM_030207	Sfi1	chr11	3045325	3053435	0.51	0.03	0.5	0.02	0.01	0.03	0.51	0.03	0.5	0.03	0.01	0.05	0.51	0.03	0.5	0.03	0.01	0.07	0.51	0.03	0.49	0.03	0.02	0.43	0.51	0.03	0.5	0.04	0.01	1.2	0.51	0.03	0.49	0.05	0.02	0.04	0.5	0.03	0.5	0.02	0	0.14	0.5
chr11:3057869:3057939:-@chr11:3056775:3056867:-@chr11:3055402:3055499:-	ENSMUSG00000023764	NM_030207	Sfi1	chr11	3055499	3057869	0.94	0.19	0.94	0.23	0	0.15	0.94	0.19	0.67	0.68	0.27	1.4	0.94	0.19	0.91	0.25	0.03	0.15	0.94	0.19	0.95	0.14	-0.01	0.11	0.94	0.19	0.86	0.67	0.08	0.27	0.94	0.19	0.79	0.52	0.15	0.45	0.74	0.64	0.94	0.23	-0.2	0.64	0.74
chr11:3064560:3064716:-@chr11:3053435:3053501:-@chr11:3046165:3046295:-	ENSMUSG00000023764	NM_030207	Sfi1	chr11	3046295	3064560	0.94	0.19	0.86	0.37	0.08	0.28	0.94	0.19	0.49	0.73	0.45	3.3	0.94	0.19	0.82	0.48	0.12	0.34	0.94	0.19	0.91	0.3	0.03	0.21	0.94	0.19	0.81	0.42	0.13	0.36	0.94	0.19	0.72	0.68	0.22	0.62	0.84	0.42	0.86	0.37	-0.02	0.31	0.84
chr11:3070590:3070707:-@chr11:3064560:3064716:-@chr11:3053435:3053501:-	ENSMUSG00000023764	NM_030207	Sfi1	chr11	3053501	3070590	0.86	0.38	0.87	0.28	-0.01	0.37	0.86	0.38	0.72	0.55	0.14	0.62	0.86	0.38	0.88	0.41	-0.02	0.33	0.86	0.38	0.84	0.45	0.02	0.44	0.86	0.38	0.71	0.72	0.15	0.54	0	0	0	0	0	0	0.86	0.45	0.87	0.28	-0.01	0.32	0.86
chr11:3070590:3070707:-@chr11:3065579:3065681:-@chr11:3064560:3064716:-	ENSMUSG00000023764	NM_030207	Sfi1	chr11	3064716	3070590	0.96	0.11	0.95	0.09	0.01	0.1	0.96	0.11	0.94	0.25	0.02	0.1	0.96	0.11	0.99	0.04	-0.03	0.08	0.96	0.11	0.98	0.05	-0.02	0.07	0.96	0.11	0.95	0.1	0.01	0.13	0.96	0.11	0.96	0.14	0	0.08	0.96	0.1	0.95	0.09	0.01	0.09	0.96
chr11:30765434:30765589:+@chr11:30766036:30766279:+@chr11:30774118:30774280:+	ENSMUSG00000040850	NM_134013	Psme4	chr11	30765434	30774280	0.03	0.1	0.04	0.15	-0.01	0.08	0.03	0.1	0.04	0.12	-0.01	0.09	0.03	0.1	0.06	0.15	-0.03	0.13	0.03	0.1	0.04	0.12	-0.01	0.08	0.03	0.1	0.04	0.14	-0.01	0.09	0.03	0.1	0.01	0.05	0.02	0.05	0.03	0.1	0.04	0.15	-0.01	0.09	0.03
chr11:30839497:30839621:-@chr11:30835368:30835445:-@chr11:30834982:30835059:-	ENSMUSG00000020311	NM_025745	Erlec1	chr11	30835059	30839497	0.09	0.23	0.16	0.28	-0.07	0.36	0.09	0.23	0.1	0.25	-0.01	0.2	0.09	0.23	0.06	0.17	0.03	0.15	0.09	0.23	0.02	0.07	0.07	0.21	0.09	0.23	0.18	0.32	-0.09	0.38	0.09	0.23	0.16	0.34	-0.07	0.27	0.1	0.22	0.16	0.28	-0.06	0.3	0.1
chr11:30843039:30843098:-@chr11:30839497:30839621:-@chr11:30835368:30835445:-	ENSMUSG00000020311	NM_025745	Erlec1	chr11	30835445	30843039	0.5	0.04	0.5	0.02	0	0.06	0.5	0.04	0.5	0.04	0	0.09	0.5	0.04	0.5	0.03	0	0	0.5	0.04	0.51	0.03	-0.01	0.03	0.5	0.04	0.5	0.05	0	0.17	0.5	0.04	0.5	0.03	0	0.07	0.5	0.03	0.5	0.02	0	0	0.5
chr11:3086068:3086139:-@chr11:3079400:3079510:-@chr11:3077430:3077524:-	ENSMUSG00000023764	NM_030207	Sfi1	chr11	3077524	3086068	0.98	0.07	0.97	0.08	0.01	0.07	0.98	0.07	0.94	0.19	0.04	0.14	0.98	0.07	0.98	0.08	0	0.05	0.98	0.07	0.98	0.08	0	0.06	0.98	0.07	0.96	0.1	0.02	0.08	0.98	0.07	0.93	0.19	0.05	0.12	0.96	0.12	0.97	0.08	-0.01	0.09	0.96
chr11:30886112:30886365:-@chr11:30879565:30879600:-@chr11:30876709:30877746:-	NA	NA	NA	chr11	30877746	30886112	0.96	0.15	0.85	0.31	0.11	0.33	0.96	0.15	0.86	0.27	0.1	0.36	0.96	0.15	0.53	0.45	0.43	2788.58	0.96	0.15	0.76	0.37	0.2	1.46	0.96	0.15	0.77	0.21	0.19	4.3	0.96	0.15	0.71	0.28	0.25	7.5	0.66	0.41	0.85	0.31	-0.19	0.97	0.66
chr11:30898313:30898521:+@chr11:30928693:30928805:+@chr11:30928908:30929066:+	ENSMUSG00000020305	NM_023906	Asb3	chr11	30898313	30929066	0.04	0.13	0.01	0.03	0.03	0.08	0.04	0.13	0.01	0.05	0.03	0.08	0.04	0.13	0.03	0.05	0.01	0.07	0.04	0.13	0.01	0.03	0.03	0.1	0.04	0.13	0.02	0.04	0.02	0.08	0.04	0.13	0.01	0.03	0.03	0.09	0.03	0.07	0.01	0.03	0.02	0.08	0.03
chr11:3129872:3130104:+@chr11:3133991:3134062:+@chr11:3134465:3134648:+	ENSMUSG00000020454	NM_001166548,NM_023743,NM_001166547,NM_001166549	Eif4enif1	chr11	3129872	3134648	0.58	0.24	0.55	0.21	0.03	0.23	0.58	0.24	0.47	0.2	0.11	0.46	0.58	0.24	0.53	0.2	0.05	0.25	0.58	0.24	0.5	0.21	0.08	0.31	0.58	0.24	0.6	0.23	-0.02	0.23	0.58	0.24	0.53	0.2	0.05	0.26	0.47	0.25	0.55	0.21	-0.08	0.35	0.47
chr11:3164770:3164893:-@chr11:3162492:3162667:-@chr11:3159309:3159378:-	ENSMUSG00000020457	NM_007879	Drg1	chr11	3159378	3164770	1	0.02	1	0	0	0	1	0.02	1	0.01	0	0	1	0.02	1	0.01	0	0	1	0.02	1	0	0	0	1	0.02	1	0	0	0	1	0.02	1	0	0	0	1	0.01	1	0	0	0	1
chr11:3166272:3166389:-@chr11:3164770:3164893:-@chr11:3162492:3162667:-	ENSMUSG00000020457	NM_007879	Drg1	chr11	3162667	3166272	0.99	0.03	1	0.01	-0.01	0	0.99	0.03	1	0.01	-0.01	0	0.99	0.03	1	0.01	-0.01	0	0.99	0.03	1	0.01	-0.01	0	0.99	0.03	1	0.01	-0.01	0	0.99	0.03	1	0.01	-0.01	0	0.98	0.04	1	0.01	-0.02	0.03	0.98
chr11:31724293:31724547:-@chr11:31702830:31702981:-@chr11:31702332:31702448:-	NA	NA	NA	chr11	31702448	31724293	0	0	0	0	0	0	0	0	0	0	0	0	0	0	0	0	0	0	0	0	0	0	0	0	0	0	0	0	0	0	0	0	0	0	0	0	0	0	0	0	0	0	0
chr11:31789858:31789939:+@chr11:31808825:31808875:+@chr11:31818801:31818824:+	ENSMUSG00000020300	NM_026252	Cpeb4	chr11	31789858	31818824	0	0	0	0	0	0	0	0	0	0	0	0	0	0	0	0	0	0	0	0	0	0	0	0	0	0	0	0	0	0	0	0	0	0	0	0	0	0	0	0	0	0	0
chr11:31789858:31789939:+@chr11:31808825:31808875:+@chr11:31820409:31820582:+	ENSMUSG00000020300	NM_026252	Cpeb4	chr11	31789858	31820582	0.58	0.41	0.74	0.44	-0.16	0.79	0.58	0.41	0.75	0.49	-0.17	0.77	0.58	0.41	0.35	0.66	0.23	0.95	0	0	0	0	0	0	0.58	0.41	0.73	0.74	-0.15	0.87	0	0	0	0	0	0	0.88	0.32	0.74	0.44	0.14	0.53	0.88
chr11:31789858:31789939:+@chr11:31818801:31818824:+@chr11:31820409:31820582:+	ENSMUSG00000020300	NM_026252	Cpeb4	chr11	31789858	31820582	0.17	0.44	0.43	0.81	-0.26	0.94	0.17	0.44	0.24	0.57	-0.07	0.53	0.17	0.44	0.19	0.61	-0.02	0.43	0	0	0	0	0	0	0	0	0	0	0	0	0	0	0	0	0	0	0.32	0.78	0.43	0.81	-0.11	0.99	0.32
chr11:31808825:31808875:+@chr11:31818801:31818824:+@chr11:31820409:31820582:+	ENSMUSG00000020300	NM_026252	Cpeb4	chr11	31808825	31820582	0.17	0.53	0.14	0.36	0.03	0.26	0.17	0.53	0.13	0.42	0.04	0.38	0.17	0.53	0.66	0.81	-0.49	3.43	0	0	0	0	0	0	0	0	0	0	0	0	0	0	0	0	0	0	0.22	0.51	0.14	0.36	0.08	0.36	0.22
chr11:3193283:3193346:+@chr11:3194459:3194550:+@chr11:3199037:3199208:+	ENSMUSG00000020453	NM_019574	Patz1	chr11	3193283	3199208	0.28	0.31	0.26	0.45	0.02	0.38	0.28	0.31	0.1	0.25	0.18	1.02	0.28	0.31	0.22	0.32	0.06	0.34	0.28	0.31	0.13	0.36	0.15	0.71	0.28	0.31	0.2	0.36	0.08	0.45	0.28	0.31	0.32	0.57	-0.04	0.42	0.19	0.3	0.26	0.45	-0.07	0.41	0.19
chr11:3199037:3199208:+@chr11:3206226:3206363:+@chr11:3207651:3209086:+	ENSMUSG00000020453	NM_019574	Patz1	chr11	3199037	3209086	0.02	0.08	0.04	0.12	-0.02	0.08	0.02	0.08	0.03	0.11	-0.01	0.06	0.02	0.08	0.02	0.07	0	0.05	0.02	0.08	0.02	0.07	0	0.04	0.02	0.08	0.06	0.17	-0.04	0.14	0.02	0.08	0.07	0.16	-0.05	0.23	0.03	0.1	0.04	0.12	-0.01	0.08	0.03
chr11:3199037:3199208:+@chr11:3206291:3206363:+@chr11:3207651:3209086:+	ENSMUSG00000020453	NM_019574	Patz1	chr11	3199037	3209086	0.19	0.23	0.12	0.23	0.07	0.27	0.19	0.23	0.13	0.21	0.06	0.25	0.19	0.23	0.3	0.26	-0.11	0.48	0.19	0.23	0.14	0.2	0.05	0.25	0.19	0.23	0.07	0.18	0.12	0.59	0.19	0.23	0.15	0.31	0.04	0.28	0.21	0.29	0.12	0.23	0.09	0.35	0.21
chr11:32115934:32116064:-@chr11:32115576:32115680:-@chr11:32114910:32115123:-	ENSMUSG00000020282	NM_010117	Rhbdf1	chr11	32115123	32115934	0.01	0.02	0.02	0.03	-0.01	0.04	0.01	0.02	0.01	0.02	0	0	0.01	0.02	0	0.01	0.01	0	0.01	0.02	0	0.02	0.01	0	0.01	0.02	0.01	0.03	0	0	0.01	0.02	0.01	0.02	0	0	0.01	0.02	0.02	0.03	-0.01	0.05	0.01
chr11:32127752:32127949:+@chr11:32129247:32129616:+@chr11:32129849:32130053:+	ENSMUSG00000020287	NM_010822	Mpg	chr11	32127752	32130053	0.48	0.21	0.31	0.17	0.17	3.09	0.48	0.21	0.21	0.18	0.27	39.4	0.48	0.21	0.3	0.17	0.18	2.75	0.48	0.21	0.17	0.13	0.31	975976877	0.48	0.21	0.09	0.09	0.39	6.39e+27	0.48	0.21	0.07	0.07	0.41	2.26e+27	0.54	0.27	0.31	0.17	0.23	13.81	0.54
chr11:32139797:32139953:-@chr11:32138989:32139290:-@chr11:32137300:32137406:-	ENSMUSG00000020289	NM_181569	Nprl3	chr11	32137406	32139797	0.03	0.09	0.02	0.06	0.01	0.06	0.03	0.09	0.03	0.09	0	0.07	0.03	0.09	0.03	0.08	0	0.08	0.03	0.09	0.11	0.17	-0.08	0.46	0.03	0.09	0.03	0.08	0	0.06	0.03	0.09	0.03	0.09	0	0.07	0.03	0.09	0.02	0.06	0.01	0.05	0.03
chr11:32150125:32150278:-@chr11:32148145:32148226:-@chr11:32141798:32141935:-	ENSMUSG00000020289	NM_181569	Nprl3	chr11	32141935	32150125	0.98	0.05	0.99	0.04	-0.01	0.04	0.98	0.05	0.98	0.08	0	0.04	0.98	0.05	0.99	0.04	-0.01	0.04	0.98	0.05	0.99	0.05	-0.01	0.04	0.98	0.05	0.99	0.04	-0.01	0.04	0.98	0.05	0.99	0.05	-0.01	0.04	0.98	0.06	0.99	0.04	-0.01	0.03	0.98
chr11:32155439:32155568:-@chr11:32153875:32153949:-@chr11:32150125:32150278:-	ENSMUSG00000020289	NM_181569	Nprl3	chr11	32150278	32155439	0.99	0.04	0.99	0.04	0	0.03	0.99	0.04	0.98	0.09	0.01	0.05	0.99	0.04	0.99	0.06	0	0.03	0.99	0.04	0.99	0.03	0	0.02	0.99	0.04	0.99	0.04	0	0.03	0.99	0.04	0.99	0.05	0	0.03	0.98	0.06	0.99	0.04	-0.01	0.04	0.98
chr11:32163025:32163094:-@chr11:32153875:32153949:-@chr11:32150125:32150278:-	ENSMUSG00000020289	NM_181569	Nprl3	chr11	32150278	32163025	0.97	0.08	0.97	0.1	0	0.06	0.97	0.08	0.96	0.14	0.01	0.07	0.97	0.08	0.96	0.13	0.01	0.08	0.97	0.08	0.98	0.11	-0.01	0.06	0.97	0.08	0.96	0.13	0.01	0.08	0.97	0.08	0.97	0.1	0	0.06	0.96	0.13	0.97	0.1	-0.01	0.09	0.96
chr11:32163025:32163094:-@chr11:32155439:32155568:-@chr11:32150125:32150278:-	ENSMUSG00000020289	NM_181569	Nprl3	chr11	32150278	32163025	0.62	0.7	0.73	0.53	-0.11	0.64	0.62	0.7	0.6	0.87	0.02	0.78	0.62	0.7	0.89	0.34	-0.27	1.27	0.62	0.7	0.91	0.27	-0.29	1.26	0.62	0.7	0.6	0.62	0.02	0.71	0.62	0.7	0.92	0.24	-0.3	1.2	0.71	0.71	0.73	0.53	-0.02	0.65	0.71
chr11:32163025:32163094:-@chr11:32155439:32155568:-@chr11:32153875:32153949:-	ENSMUSG00000020289	NM_181569	Nprl3	chr11	32153949	32163025	0.5	0.04	0.5	0.05	0	0.21	0.5	0.04	0.49	0.06	0.01	0.06	0.5	0.04	0.49	0.02	0.01	0	0.5	0.04	0.5	0.04	0	0.04	0.5	0.04	0.5	0.03	0	0.05	0.5	0.04	0.5	0.02	0	0.02	0.49	0.03	0.5	0.05	-0.01	0.05	0.49
chr11:32163025:32163094:-@chr11:32159217:32159255:-@chr11:32155439:32155568:-	ENSMUSG00000020289	NM_181569	Nprl3	chr11	32155568	32163025	0.81	0.33	0.72	0.29	0.09	0.42	0.81	0.33	0.56	0.53	0.25	1.21	0.81	0.33	0.44	0.37	0.37	10.09	0.81	0.33	0.57	0.37	0.24	1.37	0.81	0.33	0.66	0.37	0.15	0.64	0.81	0.33	0.34	0.3	0.47	81.48	0.56	0.52	0.72	0.29	-0.16	0.64	0.56
chr11:32167505:32167658:-@chr11:32163025:32163094:-@chr11:32150125:32150278:-	ENSMUSG00000020289	NM_181569	Nprl3	chr11	32150278	32167505	0	0	0	0	0	0	0	0	0	0	0	0	0	0	0	0	0	0	0	0	0	0	0	0	0	0	0	0	0	0	0	0	0	0	0	0	0.6	0.83	0.32	0.69	0.28	1.02	0.6
chr11:3233508:3233586:+@chr11:3235722:3235834:+@chr11:3241526:3242974:+	ENSMUSG00000034614	NM_178149	Pik3ip1	chr11	3233508	3242974	0.1	0.07	0.07	0.04	0.03	0.13	0.1	0.07	0.04	0.05	0.06	1.28	0.1	0.07	0.08	0.04	0.02	0.07	0.1	0.07	0.06	0.04	0.04	0.38	0.1	0.07	0.05	0.06	0.05	0.3	0.1	0.07	0.06	0.07	0.04	0.23	0.04	0.05	0.07	0.04	-0.03	0.22	0.04
chr11:3253280:3253466:-@chr11:3252903:3252920:-@chr11:3252294:3252380:-	ENSMUSG00000020451	NM_001034030,NM_173053,NM_010718	Limk2	chr11	3252380	3253280	0.05	0.16	0.03	0.11	0.02	0.1	0.05	0.16	0.03	0.09	0.02	0.08	0.05	0.16	0.03	0.1	0.02	0.08	0.05	0.16	0.02	0.07	0.03	0.1	0.05	0.16	0.04	0.12	0.01	0.1	0.05	0.16	0.01	0.05	0.04	0.11	0.06	0.18	0.03	0.11	0.03	0.13	0.06
chr11:32542875:32542935:+@chr11:32552748:32552904:+@chr11:32580201:32580302:+	ENSMUSG00000020271	NM_134015	Fbxw11	chr11	32542875	32580302	0.88	0.34	0.91	0.25	-0.03	0.3	0.88	0.34	0.78	0.46	0.1	0.44	0.88	0.34	0.91	0.32	-0.03	0.22	0.88	0.34	0.93	0.3	-0.05	0.24	0.88	0.34	0.91	0.22	-0.03	0.25	0.88	0.34	0.94	0.18	-0.06	0.24	0.83	0.41	0.91	0.25	-0.08	0.28	0.83
chr11:32542875:32542935:+@chr11:32552748:32552904:+@chr11:32608188:32608250:+	ENSMUSG00000020271	NM_134015	Fbxw11	chr11	32542875	32608250	0.51	0.02	0.51	0.04	0	0.03	0.51	0.02	0.49	0.04	0.02	0.18	0.51	0.02	0.5	0.02	0.01	0.06	0.51	0.02	0.51	0.04	0	0.06	0.51	0.02	0.5	0.03	0.01	0	0.51	0.02	0.5	0.04	0.01	0.04	0.5	0.04	0.51	0.04	-0.01	0.04	0.5
chr11:32542875:32542935:+@chr11:32580201:32580302:+@chr11:32608188:32608250:+	ENSMUSG00000020271	NM_134015	Fbxw11	chr11	32542875	32608250	0	0	0	0	0	0	0	0	0	0	0	0	0	0	0	0	0	0	0	0	0	0	0	0	0	0	0	0	0	0	0	0	0	0	0	0	0	0	0	0	0	0	0
chr11:32542875:32542935:+@chr11:32580201:32580302:+@chr11:32611772:32611997:+	ENSMUSG00000020271	NM_134015	Fbxw11	chr11	32542875	32611997	0.04	0.11	0.06	0.13	-0.02	0.1	0.04	0.11	0.04	0.09	0	0.1	0.04	0.11	0.09	0.14	-0.05	0.18	0.04	0.11	0.08	0.13	-0.04	0.15	0.04	0.11	0.07	0.14	-0.03	0.14	0.04	0.11	0.12	0.19	-0.08	0.37	0.09	0.15	0.06	0.13	0.03	0.16	0.09
chr11:32542875:32542935:+@chr11:32608188:32608250:+@chr11:32611772:32611997:+	ENSMUSG00000020271	NM_134015	Fbxw11	chr11	32542875	32611997	0.77	0.3	0.79	0.23	-0.02	0.25	0.77	0.3	0.66	0.23	0.11	0.56	0.77	0.3	0.54	0.25	0.23	2.11	0.77	0.3	0.56	0.24	0.21	2.66	0.77	0.3	0.66	0.34	0.11	0.5	0.77	0.3	0.6	0.34	0.17	0.81	0.75	0.25	0.79	0.23	-0.04	0.26	0.75
chr11:32552748:32552904:+@chr11:32580201:32580302:+@chr11:32608188:32608250:+	ENSMUSG00000020271	NM_134015	Fbxw11	chr11	32552748	32608250	0.14	0.39	0.11	0.34	0.03	0.39	0.14	0.39	0.19	0.38	-0.05	0.32	0.14	0.39	0.28	0.4	-0.14	0.7	0.14	0.39	0.13	0.28	0.01	0.25	0.14	0.39	0.34	0.49	-0.2	1.04	0.14	0.39	0.21	0.46	-0.07	0.46	0.09	0.25	0.11	0.34	-0.02	0.22	0.09
chr11:32580201:32580302:+@chr11:32608188:32608250:+@chr11:32611772:32611997:+	ENSMUSG00000020271	NM_134015	Fbxw11	chr11	32580201	32611997	0.9	0.27	0.92	0.23	-0.02	0.19	0.9	0.27	0.93	0.2	-0.03	0.21	0.9	0.27	0.7	0.3	0.2	1.76	0.9	0.27	0.76	0.36	0.14	0.62	0.9	0.27	0.84	0.36	0.06	0.33	0.9	0.27	0.65	0.35	0.25	3.24	0.85	0.26	0.92	0.23	-0.07	0.29	0.85
chr11:33056991:33057048:-@chr11:33056664:33056747:-@chr11:33056003:33056104:-	ENSMUSG00000057113	NM_008722	Npm1	chr11	33056104	33056991	1	0.01	1	0	0	0	1	0.01	1	0.01	0	0	1	0.01	1	0.01	0	0	1	0.01	1	0.01	0	0	1	0.01	1	0	0	0	1	0.01	1	0	0	0	1	0.01	1	0	0	0	1
chr11:3309049:3309238:-@chr11:3292920:3293019:-@chr11:3260454:3260589:-	NA	NA	NA	chr11	3260589	3309049	0.94	0.17	0.97	0.09	-0.03	0.12	0.94	0.17	0.95	0.15	-0.01	0.1	0.94	0.17	0.97	0.08	-0.03	0.12	0.94	0.17	0.98	0.08	-0.04	0.09	0.94	0.17	0.98	0.08	-0.04	0.11	0.94	0.17	0.99	0.04	-0.05	0.1	0.92	0.32	0.97	0.09	-0.05	0.18	0.92
chr11:33341803:33341938:-@chr11:33304038:33304199:-@chr11:33229471:33229544:-	ENSMUSG00000040594	NM_023146	Ranbp17	chr11	33229544	33341803	0.2	0.65	0.61	0.53	-0.41	2.9	0.2	0.65	0.67	0.31	-0.47	3.72	0.2	0.65	0.46	0.66	-0.26	0.97	0.2	0.65	0.57	0.47	-0.37	1.96	0.2	0.65	0.63	0.4	-0.43	2.88	0.2	0.65	0.34	0.49	-0.14	0.83	0.22	0.6	0.61	0.53	-0.39	2.21	0.22
chr11:33341803:33341938:-@chr11:33304082:33304199:-@chr11:33229471:33229544:-	ENSMUSG00000040594	NM_023146	Ranbp17	chr11	33229544	33341803	0.23	0.51	0.58	0.53	-0.35	2.01	0.23	0.51	0.52	0.44	-0.29	2.44	0.23	0.51	0.41	0.61	-0.18	0.81	0.23	0.51	0.58	0.51	-0.35	2.46	0.23	0.51	0.54	0.41	-0.31	2.4	0.23	0.51	0.29	0.47	-0.06	0.59	0.22	0.68	0.58	0.53	-0.36	2.1	0.22
chr11:33378164:33378336:-@chr11:33374887:33375080:-@chr11:33352444:33352549:-	ENSMUSG00000040594	NM_023146	Ranbp17	chr11	33352549	33378164	0.95	0.16	0.96	0.13	-0.01	0.11	0.95	0.16	0.89	0.19	0.06	0.28	0.95	0.16	0.96	0.13	-0.01	0.14	0.95	0.16	0.88	0.18	0.07	0.29	0.95	0.16	0.97	0.1	-0.02	0.08	0.95	0.16	0.96	0.11	-0.01	0.1	0.91	0.26	0.96	0.13	-0.05	0.18	0.91
chr11:33478806:33478957:-@chr11:33474482:33474574:-@chr11:33473318:33473416:-	ENSMUSG00000020159	NM_146017	Gabrp	chr11	33473416	33478806	0	0	0	0	0	0	0	0	0	0	0	0	0	0	0	0	0	0	0	0	0	0	0	0	0	0	0	0	0	0	0	0	0	0	0	0	0	0	0	0	0	0	0
chr11:3352212:3352328:-@chr11:3332403:3332623:-@chr11:3328887:3328905:-	ENSMUSG00000020448	NM_145355	Rnf185	chr11	3328905	3352212	0.5	0.04	0.51	0.03	-0.01	0.1	0.5	0.04	0.5	0.05	0	0.21	0.5	0.04	0.5	0.04	0	0.08	0.5	0.04	0.5	0.03	0	0.05	0.5	0.04	0.5	0.02	0	0.04	0.5	0.04	0.5	0.02	0	0.07	0.51	0.02	0.51	0.03	0	0	0.51
chr11:3352212:3352328:-@chr11:3338208:3338326:-@chr11:3332403:3332623:-	ENSMUSG00000020448	NM_145355	Rnf185	chr11	3332623	3352212	0.07	0.18	0.09	0.18	-0.02	0.19	0.07	0.18	0.1	0.24	-0.03	0.25	0.07	0.18	0.04	0.12	0.03	0.16	0.07	0.18	0.1	0.18	-0.03	0.17	0.07	0.18	0.1	0.17	-0.03	0.19	0.07	0.18	0.04	0.1	0.03	0.16	0.08	0.24	0.09	0.18	-0.01	0.2	0.08
chr11:3352475:3352573:+@chr11:3352647:3352743:+@chr11:3356766:3358345:+	ENSMUSG00000034587	NR_028317	8430429K09Rik	chr11	3352475	3358345	0.42	0.6	0.35	0.51	0.07	0.63	0.42	0.6	0.41	0.61	0.01	0.63	0.42	0.6	0.41	0.66	0.01	0.62	0.42	0.6	0.5	0.64	-0.08	0.6	0.42	0.6	0.37	0.46	0.05	0.62	0.42	0.6	0.25	0.39	0.17	0.7	0.41	0.86	0.35	0.51	0.06	0.83	0.41
chr11:33743130:33743585:-@chr11:33551540:33551572:-@chr11:33545503:33545627:-	ENSMUSG00000053519	NA	Kcnip1	chr11	33545627	33743130	0	0	0	0	0	0	0	0	0	0	0	0	0	0	0	0	0	0	0	0	0	0	0	0	0	0	0	0	0	0	0	0	0	0	0	0	0	0	0	0	0	0	0
chr11:33892749:33893193:-@chr11:33551540:33551572:-@chr11:33545503:33545627:-	NA	NA	NA	chr11	33545627	33892749	0	0	0	0	0	0	0	0	0	0	0	0	0	0	0	0	0	0	0	0	0	0	0	0	0	0	0	0	0	0	0	0	0	0	0	0	0	0	0	0	0	0	0
chr11:3404647:3404824:-@chr11:3401990:3403146:-@chr11:3401528:3401641:-	ENSMUSG00000034570	NM_172439	Inpp5j	chr11	3401641	3404647	0	0	0	0	0	0	0	0	0	0	0	0	0	0	0	0	0	0	0	0	0	0	0	0	0	0	0	0	0	0	0	0	0	0	0	0	0	0	0	0	0	0	0
chr11:3421820:3421971:-@chr11:3420755:3420919:-@chr11:3417525:3417830:-	NA	NA	NA	chr11	3417830	3421820	0.96	0.04	0.98	0.02	-0.02	0.08	0.96	0.04	0.99	0.01	-0.03	0.35	0.96	0.04	0.95	0.05	0.01	0.06	0.96	0.04	0.97	0.03	-0.01	0.04	0.96	0.04	0.98	0.02	-0.02	0.2	0.96	0.04	0.99	0.01	-0.03	0.29	0.99	0.02	0.98	0.02	0.01	0.1	0.99
chr11:3421820:3421971:-@chr11:3420851:3420919:-@chr11:3417525:3417830:-	NA	NA	NA	chr11	3417830	3421820	0.85	0.15	0.92	0.09	-0.07	0.33	0.85	0.15	0.94	0.06	-0.09	1.37	0.85	0.15	0.8	0.17	0.05	0.21	0.85	0.15	0.86	0.14	-0.01	0.14	0.85	0.15	0.93	0.08	-0.08	0.46	0.85	0.15	0.94	0.06	-0.09	1.66	0.97	0.05	0.92	0.09	0.05	0.29	0.97
chr11:3432414:3432511:-@chr11:3432020:3432072:-@chr11:3431205:3431525:-	ENSMUSG00000020439	NM_001159284,NM_013870	Smtn	chr11	3431525	3432414	0.01	0.02	0	0.02	0.01	0	0.01	0.02	0	0.01	0.01	0	0.01	0.02	0.01	0.03	0	0	0.01	0.02	0.01	0.03	0	0	0.01	0.02	0	0.01	0.01	0	0.01	0.02	0	0.01	0.01	0	0.01	0.02	0	0.02	0.01	0	0.01
chr11:3439115:3439295:-@chr11:3437558:3437608:-@chr11:3437326:3437439:-	ENSMUSG00000020439	NM_001159284,NM_013870	Smtn	chr11	3437439	3439115	0.08	0.21	0.15	0.22	-0.07	0.33	0.08	0.21	0.05	0.1	0.03	0.15	0.08	0.21	0.04	0.14	0.04	0.14	0.08	0.21	0.05	0.13	0.03	0.18	0.08	0.21	0.03	0.1	0.05	0.16	0.08	0.21	0.17	0.18	-0.09	0.51	0.05	0.14	0.15	0.22	-0.1	0.47	0.05
chr11:3439115:3439295:-@chr11:3437639:3437746:-@chr11:3437326:3437439:-	ENSMUSG00000020439	NM_001159284,NM_013870	Smtn	chr11	3437439	3439115	0.06	0.16	0.04	0.14	0.02	0.13	0.06	0.16	0.01	0.05	0.05	0.11	0.06	0.16	0.04	0.11	0.02	0.16	0.06	0.16	0.04	0.12	0.02	0.11	0.06	0.16	0.03	0.1	0.03	0.12	0.06	0.16	0.02	0.07	0.04	0.1	0.06	0.16	0.04	0.14	0.02	0.13	0.06
chr11:3439115:3439295:-@chr11:3437674:3437746:-@chr11:3437326:3437439:-	ENSMUSG00000020439	NM_001159284,NM_013870	Smtn	chr11	3437439	3439115	0.04	0.15	0.04	0.12	0	0.1	0.04	0.15	0.01	0.05	0.03	0.08	0.04	0.15	0.05	0.13	-0.01	0.11	0.04	0.15	0.05	0.14	-0.01	0.09	0.04	0.15	0.03	0.09	0.01	0.08	0.04	0.15	0.03	0.06	0.01	0.09	0.05	0.19	0.04	0.12	0.01	0.11	0.05
chr11:34503213:34503302:-@chr11:34501955:34502055:-@chr11:34501010:34501144:-	ENSMUSG00000020143	NM_033374	Dock2	chr11	34501144	34503213	0	0	0	0	0	0	0	0	0	0	0	0	0	0	0	0	0	0	0	0	0	0	0	0	0	0	0	0	0	0	0	0	0	0	0	0	0	0	0	0	0	0	0
chr11:3561832:3561866:+@chr11:3564154:3564301:+@chr11:3568774:3568842:+	ENSMUSG00000034543	NM_001159288,NM_198162	Morc2a	chr11	3561832	3568842	0	0	0	0	0	0	0	0	0	0	0	0	0	0	0	0	0	0	0	0	0	0	0	0	0	0	0	0	0	0	0	0	0	0	0	0	0	0	0	0	0	0	0
chr11:35646674:35646808:-@chr11:35646073:35646165:-@chr11:35642127:35642315:-	ENSMUSG00000018848	NM_025936	Rars	chr11	35642315	35646674	0.03	0.1	0.04	0.06	-0.01	0.07	0.03	0.1	0.02	0.03	0.01	0.06	0.03	0.1	0.01	0.03	0.02	0.06	0.03	0.1	0.01	0.03	0.02	0.08	0.03	0.1	0.02	0.03	0.01	0.05	0.03	0.1	0.02	0.03	0.01	0.06	0.05	0.1	0.04	0.06	0.01	0.08	0.05
chr11:35977221:35977322:-@chr11:35960517:35960711:-@chr11:35954985:35955185:-	ENSMUSG00000049336	NM_011856	Odz2	chr11	35955185	35977221	0	0	0	0	0	0	0	0	0	0	0	0	0	0	0	0	0	0	0	0	0	0	0	0	0	0	0	0	0	0	0	0	0	0	0	0	0	0	0	0	0	0	0
chr11:36086733:36086971:-@chr11:36034910:36035032:-@chr11:36020407:36020612:-	ENSMUSG00000049336	NM_011856	Odz2	chr11	36020612	36086733	0	0	0	0	0	0	0	0	0	0	0	0	0	0	0	0	0	0	0	0	0	0	0	0	0	0	0	0	0	0	0	0	0	0	0	0	0	0	0	0	0	0	0
chr11:3622103:3622219:-@chr11:3617797:3617989:-@chr11:3617100:3617217:-	ENSMUSG00000020435	NM_152818	Osbp2	chr11	3617217	3622103	0	0	0	0	0	0	0	0	0	0	0	0	0	0	0	0	0	0	0	0	0	0	0	0	0	0	0	0	0	0	0	0	0	0	0	0	0	0	0	0	0	0	0
chr11:36959030:36959142:-@chr11:36771373:36771462:-@chr11:36757443:36757743:-	ENSMUSG00000049336	NM_011856	Odz2	chr11	36757743	36959030	0	0	0	0	0	0	0	0	0	0	0	0	0	0	0	0	0	0	0	0	0	0	0	0	0	0	0	0	0	0	0	0	0	0	0	0	0	0	0	0	0	0	0
chr11:3883639:3883843:+@chr11:3884944:3885161:+@chr11:3896912:3897054:+	ENSMUSG00000049721	NM_001177703	Gal3st1	chr11	3883639	3897054	0	0	0	0	0	0	0	0	0	0	0	0	0	0	0	0	0	0	0	0	0	0	0	0	0	0	0	0	0	0	0	0	0	0	0	0	0	0	0	0	0	0	0
chr11:3931786:3931902:+@chr11:3935126:3935201:+@chr11:3939439:3939482:+	ENSMUSG00000019368	NM_146013	Sec14l4	chr11	3931786	3939482	0	0	0	0	0	0	0	0	0	0	0	0	0	0	0	0	0	0	0	0	0	0	0	0	0	0	0	0	0	0	0	0	0	0	0	0	0	0	0	0	0	0	0
chr11:3939439:3939482:+@chr11:3939774:3939833:+@chr11:3939940:3940128:+	ENSMUSG00000019368	NM_146013	Sec14l4	chr11	3939439	3940128	0	0	0	0	0	0	0	0	0	0	0	0	0	0	0	0	0	0	0	0	0	0	0	0	0	0	0	0	0	0	0	0	0	0	0	0	0	0	0	0	0	0	0
chr11:3943290:3943373:+@chr11:3943656:3943762:+@chr11:3943836:3943975:+	ENSMUSG00000019368	NM_146013	Sec14l4	chr11	3943290	3943975	0	0	0	0	0	0	0	0	0	0	0	0	0	0	0	0	0	0	0	0	0	0	0	0	0	0	0	0	0	0	0	0	0	0	0	0	0	0	0	0	0	0	0
chr11:3964856:3965008:+@chr11:3966140:3966215:+@chr11:3966463:3966506:+	ENSMUSG00000054986	NM_001029937	Sec14l3	chr11	3964856	3966506	0	0	0	0	0	0	0	0	0	0	0	0	0	0	0	0	0	0	0	0	0	0	0	0	0	0	0	0	0	0	0	0	0	0	0	0	0	0	0	0	0	0	0
chr11:3966463:3966506:+@chr11:3966643:3966702:+@chr11:3967959:3968147:+	ENSMUSG00000054986	NM_001029937	Sec14l3	chr11	3966463	3968147	0	0	0	0	0	0	0	0	0	0	0	0	0	0	0	0	0	0	0	0	0	0	0	0	0	0	0	0	0	0	0	0	0	0	0	0	0	0	0	0	0	0	0
chr11:4008500:4008583:-@chr11:4003898:4004004:-@chr11:4003677:4003816:-	ENSMUSG00000003585	NM_144520	Sec14l2	chr11	4003816	4008500	0.99	0.04	0.94	0.22	0.05	0.15	0.99	0.04	0.97	0.11	0.02	0.08	0.99	0.04	0.94	0.18	0.05	0.12	0.99	0.04	0.98	0.1	0.01	0.04	0.99	0.04	0.97	0.11	0.02	0.06	0.99	0.04	0.94	0.18	0.05	0.14	0.98	0.06	0.94	0.22	0.04	0.13	0.98
chr11:4011897:4011940:-@chr11:4011446:4011505:-@chr11:4011040:4011228:-	ENSMUSG00000003585	NM_144520	Sec14l2	chr11	4011228	4011897	0.91	0.24	0.93	0.16	-0.02	0.2	0.91	0.24	0.87	0.37	0.04	0.29	0.91	0.24	0.95	0.14	-0.04	0.19	0.91	0.24	0.93	0.2	-0.02	0.24	0.91	0.24	0.9	0.32	0.01	0.26	0.91	0.24	0.88	0.35	0.03	0.26	0.94	0.18	0.93	0.16	0.01	0.18	0.94
chr11:4018628:4018732:-@chr11:4016684:4016759:-@chr11:4011897:4011940:-	ENSMUSG00000003585	NM_144520	Sec14l2	chr11	4011940	4018628	0	0	0	0	0	0	0	0	0	0	0	0	0	0	0	0	0	0	0	0	0	0	0	0	0	0	0	0	0	0	0	0	0	0	0	0	0.5	0.04	0.5	0.04	0	0.09	0.5
chr11:4035163:4035566:+@chr11:4035817:4035960:+@chr11:4036563:4036634:+	NA	NA	NA	chr11	4035163	4036634	1	0.01	0.99	0.03	0.01	0	1	0.01	0.97	0.06	0.03	0.21	1	0.01	0.99	0.03	0.01	0.06	1	0.01	0.98	0.03	0.02	0.15	1	0.01	0.99	0.02	0.01	0	1	0.01	0.99	0.02	0.01	0	1	0.02	0.99	0.03	0.01	0	1
chr11:4036715:4036800:+@chr11:4037215:4037371:+@chr11:4039742:4039861:+	ENSMUSG00000003581	NM_027859	Rnf215	chr11	4036715	4039861	0.99	0.01	0.99	0.01	0	0	0.99	0.01	0.99	0.03	0	0	0.99	0.01	1	0.01	-0.01	0	0.99	0.01	1	0.01	-0.01	0	0.99	0.01	0.98	0.03	0.01	0.07	0.99	0.01	0.99	0.02	0	0	0.99	0.02	0.99	0.01	0	0	0.99
chr11:4036715:4036800:+@chr11:4037312:4037371:+@chr11:4039742:4039861:+	ENSMUSG00000003581	NM_027859	Rnf215	chr11	4036715	4039861	0.95	0.08	0.97	0.08	-0.02	0.11	0.95	0.08	0.94	0.19	0.01	0.1	0.95	0.08	0.98	0.07	-0.03	0.09	0.95	0.08	0.97	0.08	-0.02	0.08	0.95	0.08	0.88	0.17	0.07	0.42	0.95	0.08	0.97	0.11	-0.02	0.12	0.92	0.1	0.97	0.08	-0.05	0.28	0.92
chr11:4051675:4051933:-@chr11:4051392:4051527:-@chr11:4049934:4050105:-	ENSMUSG00000051427	NM_177616,NM_001164620	Ccdc157	chr11	4050105	4051675	0.03	0.15	0.18	0.47	-0.15	0.41	0.03	0.15	0.23	0.32	-0.2	2.58	0.03	0.15	0.07	0.15	-0.04	0.15	0.03	0.15	0.1	0.28	-0.07	0.28	0.03	0.15	0.18	0.38	-0.15	0.69	0.03	0.15	0.17	0.41	-0.14	0.47	0.06	0.16	0.18	0.47	-0.12	0.33	0.06
chr11:4051675:4051933:-@chr11:4051395:4051527:-@chr11:4049934:4050105:-	ENSMUSG00000051427	NM_177616,NM_001164620	Ccdc157	chr11	4050105	4051675	0.05	0.18	0.15	0.38	-0.1	0.35	0.05	0.18	0.08	0.2	-0.03	0.16	0.05	0.18	0.04	0.11	0.01	0.1	0.05	0.18	0.07	0.22	-0.02	0.17	0.05	0.18	0.18	0.38	-0.13	0.47	0.05	0.18	0.17	0.38	-0.12	0.4	0.07	0.17	0.15	0.38	-0.08	0.26	0.07
chr11:40535141:40535241:-@chr11:40529371:40529445:-@chr11:40528743:40528918:-	ENSMUSG00000020330	NM_013552	Hmmr	chr11	40528918	40535141	0.92	0.28	0.93	0.26	-0.01	0.17	0	0	0	0	0	0	0	0	0	0	0	0	0	0	0	0	0	0	0.92	0.28	0.98	0.05	-0.06	0.15	0.92	0.28	1	0.02	-0.08	0.2	0.92	0.28	0.93	0.26	-0.01	0.2	0
chr11:4109929:4110036:+@chr11:4112144:4112250:+@chr11:4112788:4112902:+	ENSMUSG00000034412	NM_134023	Tbc1d10a	chr11	4109929	4112902	1	0.01	1	0.01	0	0	1	0.01	0.99	0.02	0.01	0	1	0.01	1	0.01	0	0	1	0.01	0.99	0.02	0.01	0	1	0.01	0.99	0.02	0.01	0	1	0.01	1	0.02	0	0	1	0.01	1	0.01	0	0	1
chr11:4136423:4136916:+@chr11:4138409:4138545:+@chr11:4139389:4141029:+	ENSMUSG00000058755	NM_001013365	Osm	chr11	4136423	4141029	0	0	0	0	0	0	0	0	0	0	0	0	0	0	0	0	0	0	0	0	0	0	0	0	0	0	0	0	0	0	0	0	0	0	0	0	0	0	0	0	0	0	0
chr11:41729786:41729991:-@chr11:41727472:41727495:-@chr11:41723697:41726093:-	ENSMUSG00000020436	NA	Gabrg2	chr11	41726093	41729786	0	0	0	0	0	0	0	0	0	0	0	0	0	0	0	0	0	0	0	0	0	0	0	0	0	0	0	0	0	0	0	0	0	0	0	0	0	0	0	0	0	0	0
chr11:41768640:41768718:+@chr11:41769153:41769301:+@chr11:41774509:41774555:+	ENSMUSG00000087306	NA	A230004M16Rik	chr11	41768640	41774555	0	0	0	0	0	0	0	0	0	0	0	0	0	0	0	0	0	0	0	0	0	0	0	0	0	0	0	0	0	0	0	0	0	0	0	0	0	0	0	0	0	0	0
chr11:42233259:42233536:+@chr11:42234703:42234928:+@chr11:42235054:42235145:+	ENSMUSG00000007653	NM_008070	Gabrb2	chr11	42233259	42235145	0	0	0	0	0	0	0	0	0	0	0	0	0	0	0	0	0	0	0	0	0	0	0	0	0	0	0	0	0	0	0	0	0	0	0	0	0	0	0	0	0	0	0
chr11:42411043:42411287:+@chr11:42415617:42415730:+@chr11:42440046:42446093:+	NA	NA	NA	chr11	42411043	42446093	0	0	0	0	0	0	0	0	0	0	0	0	0	0	0	0	0	0	0	0	0	0	0	0	0	0	0	0	0	0	0	0	0	0	0	0	0	0	0	0	0	0	0
chr11:42966726:42966920:+@chr11:42967754:42969782:+@chr11:42986212:42986416:+	ENSMUSG00000055415	NM_176999	Atp10b	chr11	42966726	42986416	0	0	0	0	0	0	0	0	0	0	0	0	0	0	0	0	0	0	0	0	0	0	0	0	0	0	0	0	0	0	0	0	0	0	0	0	0	0	0	0	0	0	0
chr11:43247233:43247321:+@chr11:43248556:43248713:+@chr11:43250847:43251032:+	NA	NA	NA	chr11	43247233	43251032	0.1	0.44	0.06	0.18	0.04	0.24	0.1	0.44	0.09	0.26	0.01	0.3	0.1	0.44	0.04	0.12	0.06	0.19	0.1	0.44	0.05	0.14	0.05	0.17	0.1	0.44	0.05	0.18	0.05	0.19	0.1	0.44	0.15	0.39	-0.05	0.39	0.32	0.6	0.06	0.18	0.26	1.29	0.32
chr11:43247233:43247321:+@chr11:43249856:43249934:+@chr11:43250847:43251032:+	NA	NA	NA	chr11	43247233	43251032	0.56	0.69	0.44	0.47	0.12	0.67	0.56	0.69	0.58	0.44	-0.02	0.6	0.56	0.69	0.6	0.33	-0.04	0.49	0.56	0.69	0.53	0.33	0.03	0.51	0.56	0.69	0.68	0.43	-0.12	0.56	0.56	0.69	0.33	0.48	0.23	0.95	0.61	0.55	0.44	0.47	0.17	0.79	0.61
chr11:4327247:4327388:-@chr11:4325509:4325629:-@chr11:4324759:4324822:-	ENSMUSG00000020419	NM_029458	Hormad2	chr11	4324822	4327247	0	0	0	0	0	0	0	0	0	0	0	0	0	0	0	0	0	0	0	0	0	0	0	0	0	0	0	0	0	0	0	0	0	0	0	0	0	0	0	0	0	0	0
chr11:43287808:43287889:+@chr11:43294398:43294471:+@chr11:43299323:43299575:+	ENSMUSG00000046491	NM_026979	C1qtnf2	chr11	43287808	43299575	0.85	0.43	0.84	0.48	0.01	0.44	0.85	0.43	0.56	0.8	0.29	0.91	0.85	0.43	0.5	0.74	0.35	1.21	0.85	0.43	0.8	0.4	0.05	0.49	0.85	0.43	0.57	0.77	0.28	1.18	0.85	0.43	0.89	0.3	-0.04	0.41	0.77	0.46	0.84	0.48	-0.07	0.49	0.77
chr11:43495500:43496118:+@chr11:43496983:43497727:+@chr11:43518036:43518979:+	ENSMUSG00000044950	NM_027557	Pwwp2a	chr11	43495500	43518979	0.32	0.17	0.19	0.1	0.13	3.97	0.32	0.17	0.27	0.14	0.05	0.19	0.32	0.17	0.21	0.1	0.11	1.3	0.32	0.17	0.31	0.11	0.01	0.13	0.32	0.17	0.24	0.11	0.08	0.39	0.32	0.17	0.18	0.09	0.14	4.31	0.37	0.14	0.19	0.1	0.18	9517.13	0.37
chr11:43518036:43518979:+@chr11:43530532:43530651:+@chr11:43533723:43536135:+	NA	NA	NA	chr11	43518036	43536135	0.11	0.16	0.18	0.2	-0.07	0.33	0.11	0.16	0.21	0.25	-0.1	0.44	0.11	0.16	0.33	0.25	-0.22	9.22	0.11	0.16	0.18	0.17	-0.07	0.31	0.11	0.16	0.18	0.25	-0.07	0.31	0.11	0.16	0.14	0.14	-0.03	0.17	0.08	0.12	0.18	0.2	-0.1	0.76	0.08
chr11:43714596:43714712:-@chr11:43657739:43657888:-@chr11:43650295:43650362:-	ENSMUSG00000050541	NM_007416	Adra1b	chr11	43650362	43714596	0	0	0	0	0	0	0	0	0	0	0	0	0	0	0	0	0	0	0	0	0	0	0	0	0	0	0	0	0	0	0	0	0	0	0	0	0	0	0	0	0	0	0
chr11:4385366:4385454:-@chr11:4384674:4384700:-@chr11:4380871:4382942:-	ENSMUSG00000034354	NM_028860	Mtmr3	chr11	4382942	4385366	0.01	0.04	0.1	0.17	-0.09	0.82	0.01	0.04	0.07	0.15	-0.06	0.18	0.01	0.04	0.03	0.09	-0.02	0.05	0.01	0.04	0.03	0.1	-0.02	0.05	0.01	0.04	0.04	0.1	-0.03	0.08	0.01	0.04	0.04	0.11	-0.03	0.08	0.08	0.13	0.1	0.17	-0.02	0.15	0.08
chr11:4387237:4388635:-@chr11:4385882:4385992:-@chr11:4385366:4385454:-	ENSMUSG00000034354	NM_028860	Mtmr3	chr11	4385454	4387237	0.48	0.17	0.63	0.27	-0.15	0.84	0.48	0.17	0.4	0.18	0.08	0.36	0.48	0.17	0.58	0.21	-0.1	0.47	0.48	0.17	0.62	0.23	-0.14	0.87	0.48	0.17	0.52	0.28	-0.04	0.24	0.48	0.17	0.55	0.29	-0.07	0.32	0.52	0.21	0.63	0.27	-0.11	0.48	0.52
chr11:4387237:4388635:-@chr11:4385882:4385992:-@chr11:4385366:4385454:-			Mtmr3				0.48	0.18	0.63	0.26	-0.15	0.99	0.48	0.18	0.4	0.19	0.08	0.34	0.48	0.18	0.58	0.22	-0.1	0.5	0.48	0.18	0.61	0.24	-0.13	0.85	0.48	0.18	0.53	0.28	-0.05	0.25	0.48	0.18	0.57	0.28	-0.09	0.36	0.52	0.22	0.63	0.26	-0.11	0.45	0.52
chr11:44804915:44805092:+@chr11:44805811:44805990:+@chr11:44809508:44809702:+	ENSMUSG00000057098	NM_007897	Ebf1	chr11	44804915	44809702	0.99	0.05	0.98	0.06	0.01	0.04	0.99	0.05	0.97	0.11	0.02	0.05	0.99	0.05	0.99	0.02	0	0.02	0.99	0.05	0.99	0.04	0	0.03	0.99	0.05	0.98	0.06	0.01	0.04	0.99	0.05	0.96	0.14	0.03	0.07	0.99	0.03	0.98	0.06	0.01	0.04	0.99
chr11:45708562:45708631:+@chr11:45715713:45715787:+@chr11:45719683:45719969:+	ENSMUSG00000006169	NM_001045520	Clint1	chr11	45708562	45719969	0.75	0.2	0.9	0.13	-0.15	1.96	0.75	0.2	0.88	0.1	-0.13	1.24	0.75	0.2	0.95	0.07	-0.2	3285.14	0.75	0.2	0.94	0.09	-0.19	946.7	0.75	0.2	0.91	0.1	-0.16	10.67	0.75	0.2	0.92	0.08	-0.17	12.38	0.98	0.06	0.9	0.13	0.08	0.84	0.98
chr11:4572286:4572500:+@chr11:4573331:4573450:+@chr11:4579255:4579348:+	ENSMUSG00000020412	NM_029291	Ascc2	chr11	4572286	4579348	0.98	0.07	0.98	0.05	0	0.04	0.98	0.07	0.99	0.05	-0.01	0.04	0.98	0.07	0.99	0.04	-0.01	0.03	0.98	0.07	0.99	0.04	-0.01	0.04	0.98	0.07	0.99	0.04	-0.01	0.03	0.98	0.07	0.99	0.04	-0.01	0.03	0.98	0.06	0.98	0.05	0	0.04	0.98
chr11:45768622:45768690:-@chr11:45768110:45768178:-@chr11:45767894:45767996:-	ENSMUSG00000011254	NM_001080969	Thg1l	chr11	45767996	45768622	0	0	0	0	0	0	0	0	0	0	0	0	0	0	0	0	0	0	0	0	0	0	0	0	0	0	0	0	0	0	0	0	0	0	0	0	0	0	0	0	0	0	0
chr11:45869489:45869712:+@chr11:45869801:45869943:+@chr11:45874425:45874510:+	ENSMUSG00000011256	NA	Adam19	chr11	45869489	45874510	0	0	0	0	0	0	0	0	0	0	0	0	0	0	0	0	0	0	0	0	0	0	0	0	0	0	0	0	0	0	0	0	0	0	0	0	0	0	0	0	0	0	0
chr11:4604160:4604347:-@chr11:4603907:4603992:-@chr11:4601971:4602223:-	NA	NA	NA	chr11	4602223	4604160	0.13	0.08	0.11	0.05	0.02	0.07	0.13	0.08	0.09	0.05	0.04	0.18	0.13	0.08	0.12	0.06	0.01	0.07	0.13	0.08	0.1	0.04	0.03	0.1	0.13	0.08	0.1	0.04	0.03	0.14	0.13	0.08	0.07	0.03	0.06	1.45	0.11	0.08	0.11	0.05	0	0.07	0.11
chr11:46074302:46074449:-@chr11:46072178:46072252:-@chr11:46071051:46071204:-	ENSMUSG00000020340	NM_133769	Cyfip2	chr11	46071204	46074302	0	0	0	0	0	0	0	0	0	0	0	0	0	0	0	0	0	0	0	0	0	0	0	0	0	0	0	0	0	0	0	0	0	0	0	0	0	0	0	0	0	0	0
chr11:46250449:46250511:+@chr11:46253308:46253326:+@chr11:46254065:46256223:+	NA	NA	NA	chr11	46250449	46256223	0.21	0.51	0.09	0.28	0.12	0.35	0.21	0.51	0.08	0.32	0.13	0.39	0.21	0.51	0.12	0.49	0.09	0.47	0.21	0.51	0.11	0.33	0.1	0.31	0.21	0.51	0.07	0.24	0.14	0.37	0.21	0.51	0.05	0.15	0.16	0.42	0.15	0.44	0.09	0.28	0.06	0.27	0.15
chr11:46250449:46250511:+@chr11:46253308:46253477:+@chr11:46254065:46256223:+	NA	NA	NA	chr11	46250449	46256223	0.76	0.34	0.9	0.13	-0.14	0.77	0.76	0.34	0.96	0.08	-0.2	2.68	0.76	0.34	0.93	0.13	-0.17	1.12	0.76	0.34	0.97	0.08	-0.21	5.5	0.76	0.34	0.97	0.07	-0.21	3.47	0.76	0.34	0.96	0.06	-0.2	3.63	0.89	0.2	0.9	0.13	-0.01	0.16	0.89
chr11:46250463:46250693:+@chr11:46253308:46253326:+@chr11:46254065:46256223:+	ENSMUSG00000020397	NM_001104557,NM_001104556	Med7	chr11	46250463	46256223	0.2	0.53	0.06	0.14	0.14	0.34	0.2	0.53	0.14	0.37	0.06	0.53	0.2	0.53	0.08	0.17	0.12	0.34	0.2	0.53	0.11	0.19	0.09	0.34	0.2	0.53	0.08	0.15	0.12	0.33	0.2	0.53	0.08	0.18	0.12	0.34	0.08	0.24	0.06	0.14	0.02	0.16	0.08
chr11:46250463:46250693:+@chr11:46253308:46253477:+@chr11:46254065:46256223:+	ENSMUSG00000020397	NM_001104557,NM_001104556	Med7	chr11	46250463	46256223	0.87	0.23	0.8	0.13	0.07	0.33	0.87	0.23	0.95	0.07	-0.08	0.25	0.87	0.23	0.79	0.14	0.08	0.34	0.87	0.23	0.84	0.11	0.03	0.22	0.87	0.23	0.88	0.08	-0.01	0.18	0.87	0.23	0.93	0.06	-0.06	0.2	0.9	0.15	0.8	0.13	0.1	0.8	0.9
chr11:46253308:46253326:+@chr11:46253429:46253477:+@chr11:46254065:46256223:+	ENSMUSG00000020397	NM_001104557,NM_001104556,NM_001104530,NM_025426	Med7	chr11	46253308	46256223	0.9	0.29	0.98	0.08	-0.08	0.19	0.9	0.29	0.94	0.16	-0.04	0.19	0.9	0.29	0.92	0.29	-0.02	0.24	0.9	0.29	0.89	0.29	0.01	0.2	0.9	0.29	0.97	0.1	-0.07	0.2	0.9	0.29	0.98	0.07	-0.08	0.22	0.95	0.16	0.98	0.08	-0.03	0.11	0.95
chr11:46442727:46442776:-@chr11:46440421:46440506:-@chr11:46439070:46439127:-	NA	NA	NA	chr11	46439127	46442727	0	0	0	0	0	0	0	0	0	0	0	0	0	0	0	0	0	0	0	0	0	0	0	0	0	0	0	0	0	0	0	0	0	0	0	0	0	0	0	0	0	0	0
chr11:46520437:46520606:-@chr11:46512045:46512110:-@chr11:46502983:46503040:-	NA	NA	NA	chr11	46503040	46520437	0	0	0	0	0	0	0	0	0	0	0	0	0	0	0	0	0	0	0	0	0	0	0	0	0	0	0	0	0	0	0	0	0	0	0	0	0	0	0	0	0	0	0
chr11:46569631:46569789:+@chr11:46580143:46580211:+@chr11:46583993:46584042:+	ENSMUSG00000040405	NM_001166632,NM_001166631,NM_134248	Havcr1	chr11	46569631	46584042	0	0	0	0	0	0	0	0	0	0	0	0	0	0	0	0	0	0	0	0	0	0	0	0	0	0	0	0	0	0	0	0	0	0	0	0	0	0	0	0	0	0	0
chr11:4682190:4682355:-@chr11:4680581:4680625:-@chr11:4665848:4668276:-	ENSMUSG00000009073	NM_010898	Nf2	chr11	4668276	4682190	0.35	0.28	0.28	0.26	0.07	0.35	0.35	0.28	0.44	0.21	-0.09	0.38	0.35	0.28	0.37	0.23	-0.02	0.23	0.35	0.28	0.28	0.17	0.07	0.31	0.35	0.28	0.45	0.21	-0.1	0.43	0.35	0.28	0.34	0.22	0.01	0.23	0.44	0.18	0.28	0.26	0.16	1.31	0.44
chr11:4703681:4703756:-@chr11:4699864:4699998:-@chr11:4694846:4694920:-	ENSMUSG00000009073	NM_010898	Nf2	chr11	4694920	4703681	0.98	0.09	0.98	0.06	0	0.05	0.98	0.09	0.99	0.05	-0.01	0.05	0.98	0.09	0.99	0.04	-0.01	0.05	0.98	0.09	0.99	0.05	-0.01	0.05	0.98	0.09	0.98	0.07	0	0.05	0.98	0.09	0.98	0.07	0	0.06	0.99	0.03	0.98	0.06	0.01	0.04	0.99
chr11:4716085:4716168:-@chr11:4708699:4708837:-@chr11:4708260:4708328:-	ENSMUSG00000009073	NM_010898	Nf2	chr11	4708328	4716085	0.31	0.72	0.36	0.74	-0.05	0.81	0.31	0.72	0.22	0.49	0.09	0.75	0.31	0.72	0.35	0.68	-0.04	0.9	0.31	0.72	0.19	0.49	0.12	0.58	0.31	0.72	0.46	0.65	-0.15	0.78	0	0	0	0	0	0	0.58	0.56	0.36	0.74	0.22	0.93	0.58
chr11:47168687:47168875:-@chr11:47008533:47008634:-@chr11:46946100:46946187:-	ENSMUSG00000020354	NM_011891	Sgcd	chr11	46946187	47168687	0.99	0.04	0.99	0.04	0	0	0.99	0.04	0.98	0.07	0.01	0.04	0.99	0.04	0.99	0.04	0	0.03	0.99	0.04	0.98	0.04	0.01	0.06	0.99	0.04	0.98	0.04	0.01	0.03	0.99	0.04	0.99	0.04	0	0.03	0.99	0.02	0.99	0.04	0	0	0.99
chr11:4720371:4720496:-@chr11:4718508:4718630:-@chr11:4716085:4716168:-	ENSMUSG00000009073	NM_010898	Nf2	chr11	4716168	4720371	0.98	0.08	0.89	0.13	0.09	1.18	0.98	0.08	0.96	0.05	0.02	0.1	0.98	0.08	0.88	0.13	0.1	1.09	0.98	0.08	0.97	0.08	0.01	0.06	0.98	0.08	0.96	0.07	0.02	0.07	0.98	0.08	0.93	0.11	0.05	0.19	0.92	0.09	0.89	0.13	0.03	0.16	0.92
chr11:4774006:4774106:+@chr11:4782904:4783174:+@chr11:4783371:4783498:+	ENSMUSG00000034285	NM_008698	Nipsnap1	chr11	4774006	4783498	0.12	0.44	0.46	0.53	-0.34	2.88	0.12	0.44	0.49	0.51	-0.37	2.92	0.12	0.44	0.16	0.56	-0.04	0.28	0.12	0.44	0.32	0.46	-0.2	1.09	0.12	0.44	0.26	0.45	-0.14	0.68	0.12	0.44	0.09	0.25	0.03	0.23	0.43	0.77	0.46	0.53	-0.03	0.64	0.43
chr11:4784025:4784119:+@chr11:4788883:4788953:+@chr11:4789100:4789240:+	ENSMUSG00000034285	NM_008698	Nipsnap1	chr11	4784025	4789240	0.99	0.04	0.99	0.03	0	0.03	0.99	0.04	0.98	0.07	0.01	0.04	0.99	0.04	0.98	0.04	0.01	0.04	0.99	0.04	0.98	0.04	0.01	0.06	0.99	0.04	0.99	0.03	0	0.02	0.99	0.04	0.98	0.03	0.01	0.05	0.98	0.08	0.99	0.03	-0.01	0.04	0.98
chr11:4799794:4799909:+@chr11:4801155:4801298:+@chr11:4802089:4802202:+	ENSMUSG00000034274	NM_172438	Thoc5	chr11	4799794	4802202	0.97	0.07	0.98	0.06	-0.01	0.05	0.97	0.07	0.99	0.04	-0.02	0.04	0.97	0.07	0.98	0.07	-0.01	0.08	0.97	0.07	0.98	0.05	-0.01	0.05	0.97	0.07	0.99	0.04	-0.02	0.06	0.97	0.07	0.99	0.02	-0.02	0.05	0.97	0.09	0.98	0.06	-0.01	0.08	0.97
chr11:4810630:4810762:+@chr11:4811438:4811473:+@chr11:4812784:4812861:+	ENSMUSG00000034274	NM_172438	Thoc5	chr11	4810630	4812861	0.04	0.13	0.07	0.12	-0.03	0.16	0.04	0.13	0.02	0.06	0.02	0.07	0.04	0.13	0.03	0.08	0.01	0.08	0.04	0.13	0.03	0.1	0.01	0.08	0.04	0.13	0.02	0.07	0.02	0.07	0.04	0.13	0.04	0.07	0	0.11	0.04	0.12	0.07	0.12	-0.03	0.14	0.04
chr11:4810630:4810762:+@chr11:4811532:4811566:+@chr11:4812784:4812861:+	ENSMUSG00000034274	NM_172438	Thoc5	chr11	4810630	4812861	0.04	0.14	0.03	0.1	0.01	0.1	0.04	0.14	0.02	0.07	0.02	0.08	0.04	0.14	0.04	0.11	0	0.1	0.04	0.14	0.03	0.1	0.01	0.08	0.04	0.14	0.02	0.08	0.02	0.09	0.04	0.14	0.01	0.04	0.03	0.07	0.03	0.09	0.03	0.1	0	0.07	0.03
chr11:48629345:48630893:-@chr11:48625802:48625897:-@chr11:48622552:48622782:-	NA	NA	NA	chr11	48622782	48629345	0	0	0	0	0	0	0	0	0	0	0	0	0	0	0	0	0	0	0	0	0	0	0	0	0	0	0	0	0	0	0	0	0	0	0	0	0.9	0.28	0.78	0.51	0.12	0.44	0.9
chr11:48684596:48684848:-@chr11:48682064:48682282:-@chr11:48678751:48680505:-	ENSMUSG00000046879	NM_008326	Irgm1	chr11	48680505	48684596	0.23	0.11	0.28	0.04	-0.05	0.29	0.23	0.11	0.35	0.08	-0.12	11.23	0.23	0.11	0.18	0.06	0.05	0.24	0.23	0.11	0.17	0.07	0.06	0.38	0.23	0.11	0.42	0.09	-0.19	1106660000000	0.23	0.11	0.48	0.11	-0.25	179515000000000	0.23	0.12	0.28	0.04	-0.05	0.32	0.23
chr11:4886827:4887054:+@chr11:4909533:4909595:+@chr11:4912885:4912990:+	ENSMUSG00000009090	NA	Ap1b1	chr11	4886827	4912990	0.92	0.25	0.96	0.1	-0.04	0.14	0.92	0.25	0.95	0.18	-0.03	0.17	0.92	0.25	0.93	0.24	-0.01	0.2	0.92	0.25	0.97	0.12	-0.05	0.16	0.92	0.25	0.93	0.2	-0.01	0.2	0.92	0.25	0.93	0.23	-0.01	0.23	0.91	0.23	0.96	0.1	-0.05	0.15	0.91
chr11:48900536:48900646:+@chr11:48905262:48905471:+@chr11:48908891:48910489:+	ENSMUSG00000040328	NM_010999	Olfr56	chr11	48900536	48910489	0.03	0.04	0.01	0.01	0.02	0.16	0.03	0.04	0.01	0.01	0.02	0.29	0.03	0.04	0.01	0.02	0.02	0.07	0.03	0.04	0.01	0.02	0.02	0.07	0.03	0.04	0.01	0.02	0.02	0.21	0.03	0.04	0.01	0.01	0.02	0.17	0.01	0.03	0.01	0.01	0	0	0.01
chr11:48900536:48900646:+@chr11:48931123:48931616:+@chr11:48937786:48937813:+	ENSMUSG00000040328	NM_010999	Olfr56	chr11	48900536	48937813	0.51	0.03	0.49	0.04	0.02	0.17	0.51	0.03	0.5	0.04	0.01	0.1	0.51	0.03	0.49	0.03	0.02	0.08	0.51	0.03	0.51	0.02	0	0.08	0.51	0.03	0.5	0.04	0.01	0.02	0.51	0.03	0.5	0.02	0.01	0.02	0	0	0	0	0	0	0
chr11:48988328:48988360:-@chr11:48986955:48986975:-@chr11:48986714:48986740:-	ENSMUSG00000040283	NM_172793	Btnl9	chr11	48986740	48988328	0	0	0	0	0	0	0	0	0	0	0	0	0	0	0	0	0	0	0	0	0	0	0	0	0	0	0	0	0	0	0	0	0	0	0	0	0	0	0	0	0	0	0
chr11:48992217:48992498:-@chr11:48989256:48989558:-@chr11:48989070:48989198:-	ENSMUSG00000040283	NM_172793	Btnl9	chr11	48989198	48992217	0	0	0	0	0	0	0	0	0	0	0	0	0	0	0	0	0	0	0	0	0	0	0	0	0	0	0	0	0	0	0	0	0	0	0	0	0	0	0	0	0	0	0
chr11:48994043:48994390:-@chr11:48992217:48992498:-@chr11:48989070:48989198:-	ENSMUSG00000040283	NM_172793	Btnl9	chr11	48989198	48994043	0	0	0	0	0	0	0	0	0	0	0	0	0	0	0	0	0	0	0	0	0	0	0	0	0	0	0	0	0	0	0	0	0	0	0	0	0	0	0	0	0	0	0
chr11:49017002:49017040:+@chr11:49017498:49017670:+@chr11:49026197:49026278:+	ENSMUSG00000046311	NM_001024846,NM_009562	Zfp62	chr11	49017002	49026278	0	0	0	0	0	0	0	0	0	0	0	0	0	0	0	0	0	0	0	0	0	0	0	0	0	0	0	0	0	0	0	0	0	0	0	0	0	0	0	0	0	0	0
chr11:49017002:49017040:+@chr11:49026197:49026278:+@chr11:49028566:49032318:+	ENSMUSG00000046311	NM_001024846,NM_009562	Zfp62	chr11	49017002	49032318	0.03	0.11	0.03	0.13	0	0.07	0.03	0.11	0.04	0.11	-0.01	0.09	0.03	0.11	0.02	0.08	0.01	0.07	0.03	0.11	0.03	0.09	0	0.06	0.03	0.11	0.03	0.12	0	0.06	0.03	0.11	0.04	0.12	-0.01	0.08	0.04	0.09	0.03	0.13	0.01	0.1	0.04
chr11:49026197:49026278:+@chr11:49027092:49027144:+@chr11:49028566:49032318:+	ENSMUSG00000046311	NM_001024846,NM_009562	Zfp62	chr11	49026197	49032318	0.95	0.22	0.52	0.48	0.43	21.4	0.95	0.22	0.78	0.42	0.17	0.79	0.95	0.22	0.9	0.28	0.05	0.25	0.95	0.22	0.73	0.4	0.22	1.25	0.95	0.22	0.59	0.54	0.36	4.38	0.95	0.22	0.85	0.41	0.1	0.3	0.86	0.32	0.52	0.48	0.34	2.89	0.86
chr11:49027092:49027144:+@chr11:49027725:49028156:+@chr11:49028566:49032318:+	ENSMUSG00000046311	NM_001024846,NM_009562	Zfp62	chr11	49027092	49032318	0.01	0.02	0.09	0.08	-0.08	8.8	0.01	0.02	0.11	0.1	-0.1	1.40081e+08	0.01	0.02	0.07	0.06	-0.06	14.83	0.01	0.02	0.17	0.11	-0.16	6.8e+16	0.01	0.02	0.16	0.11	-0.15	108708000000000	0.01	0.02	0.08	0.08	-0.07	1163.09	0.04	0.06	0.09	0.08	-0.05	0.39	0.04
chr11:49027092:49027144:+@chr11:49028028:49028156:+@chr11:49028566:49032318:+	ENSMUSG00000046311	NM_001024846,NM_009562	Zfp62	chr11	49027092	49032318	0.02	0.06	0.08	0.13	-0.06	0.46	0.02	0.06	0.11	0.15	-0.09	1.72	0.02	0.06	0.07	0.11	-0.05	0.54	0.02	0.06	0.09	0.14	-0.07	0.77	0.02	0.06	0.07	0.13	-0.05	0.25	0.02	0.06	0.1	0.13	-0.08	1.05	0.1	0.15	0.08	0.13	0.02	0.13	0.1
chr11:49027092:49027144:+@chr11:49028057:49028156:+@chr11:49028566:49032318:+	ENSMUSG00000046311	NM_001024846,NM_009562	Zfp62	chr11	49027092	49032318	0.02	0.06	0.09	0.17	-0.07	0.34	0.02	0.06	0.13	0.2	-0.11	1.45	0.02	0.06	0.06	0.1	-0.04	0.17	0.02	0.06	0.1	0.18	-0.08	0.35	0.02	0.06	0.07	0.14	-0.05	0.21	0.02	0.06	0.08	0.13	-0.06	0.29	0.11	0.17	0.09	0.17	0.02	0.16	0.11
chr11:49058695:49059119:+@chr11:49065052:49065176:+@chr11:49074073:49076526:+	ENSMUSG00000020346	NA	Mgat1	chr11	49058695	49076526	0.32	0.15	0.41	0.18	-0.09	0.46	0.32	0.15	0.49	0.18	-0.17	6.54	0.32	0.15	0.46	0.16	-0.14	2.23	0.32	0.15	0.46	0.19	-0.14	1.76	0.32	0.15	0.4	0.17	-0.08	0.41	0.32	0.15	0.47	0.17	-0.15	3.26	0.43	0.16	0.41	0.18	0.02	0.18	0.43
chr11:49060979:49061033:+@chr11:49065052:49065176:+@chr11:49074073:49076526:+	ENSMUSG00000020346	NA	Mgat1	chr11	49060979	49076526	0.3	0.16	0.32	0.17	-0.02	0.16	0.3	0.16	0.45	0.18	-0.15	1.93	0.3	0.16	0.42	0.18	-0.12	1.17	0.3	0.16	0.42	0.17	-0.12	0.86	0.3	0.16	0.37	0.16	-0.07	0.29	0.3	0.16	0.37	0.15	-0.07	0.31	0.42	0.18	0.32	0.17	0.1	0.47	0.42
chr11:49064054:49064157:+@chr11:49065052:49065176:+@chr11:49074073:49076526:+	ENSMUSG00000020346	NM_001110150	Mgat1	chr11	49064054	49076526	0.33	0.17	0.36	0.18	-0.03	0.2	0.33	0.17	0.48	0.18	-0.15	1.85	0.33	0.17	0.5	0.17	-0.17	6.97	0.33	0.17	0.45	0.17	-0.12	0.96	0.33	0.17	0.45	0.18	-0.12	0.86	0.33	0.17	0.43	0.16	-0.1	0.57	0.44	0.18	0.36	0.18	0.08	0.3	0.44
chr11:49064054:49064157:+@chr11:49067613:49067717:+@chr11:49074073:49076526:+	ENSMUSG00000020346	NM_001110150	Mgat1	chr11	49064054	49076526	0.01	0.03	0.01	0.04	0	0.03	0.01	0.03	0.01	0.03	0	0	0.01	0.03	0.01	0.02	0	0	0.01	0.03	0.01	0.03	0	0	0.01	0.03	0.01	0.02	0	0	0.01	0.03	0.01	0.03	0	0	0.01	0.03	0.01	0.04	0	0.03	0.01
chr11:4909533:4909595:+@chr11:4912885:4912990:+@chr11:4915609:4915744:+	ENSMUSG00000009090	NM_007454	Ap1b1	chr11	4909533	4915744	0.97	0.08	0.98	0.05	-0.01	0.06	0.97	0.08	0.99	0.04	-0.02	0.05	0.97	0.08	0.98	0.07	-0.01	0.06	0.97	0.08	0.98	0.05	-0.01	0.06	0.97	0.08	0.98	0.07	-0.01	0.06	0.97	0.08	0.99	0.05	-0.02	0.05	0.98	0.07	0.98	0.05	0	0.05	0.98
chr11:4932421:4932622:+@chr11:4933245:4933265:+@chr11:4933690:4933845:+	ENSMUSG00000009090	NM_007454	Ap1b1	chr11	4932421	4933845	0.01	0.05	0.01	0.04	0	0.03	0.01	0.05	0.01	0.03	0	0.03	0.01	0.05	0.01	0.02	0	0.03	0.01	0.05	0.01	0.03	0	0.03	0.01	0.05	0.01	0.04	0	0.03	0.01	0.05	0.01	0.04	0	0.03	0.01	0.04	0.01	0.04	0	0.03	0.01
chr11:4940270:4940424:+@chr11:4940924:4940932:+@chr11:4941721:4942732:+	ENSMUSG00000009090	NM_007454	Ap1b1	chr11	4940270	4942732	0.02	0.05	0.01	0.04	0.01	0.04	0.02	0.05	0.01	0.03	0.01	0.04	0.02	0.05	0.01	0.03	0.01	0.03	0.02	0.05	0.01	0.02	0.01	0.03	0.02	0.05	0.01	0.03	0.01	0.04	0.02	0.05	0.01	0.03	0.01	0.04	0.02	0.05	0.01	0.04	0.01	0.04	0.02
chr11:49477112:49477217:+@chr11:49477521:49477625:+@chr11:49477872:49478107:+	ENSMUSG00000064057	NM_170727,NM_054037	Scgb3a1	chr11	49477112	49478107	0	0	0	0	0	0	0	0	0	0	0	0	0	0	0	0	0	0	0	0	0	0	0	0	0	0	0	0	0	0	0	0	0	0	0	0	0	0	0	0	0	0	0
chr11:4962597:4962704:-@chr11:4962418:4962514:-@chr11:4962158:4962329:-	ENSMUSG00000034201	NM_030228,NM_001190406,NM_144560,NM_001190408	Gas2l1	chr11	4962329	4962597	0.95	0.05	0.96	0.05	-0.01	0.07	0.95	0.05	0.93	0.06	0.02	0.08	0.95	0.05	0.96	0.05	-0.01	0.08	0.95	0.05	0.96	0.06	-0.01	0.06	0.95	0.05	0.94	0.08	0.01	0.07	0.95	0.05	0.96	0.06	-0.01	0.07	0.95	0.05	0.96	0.05	-0.01	0.05	0.95
chr11:4965218:4965330:-@chr11:4964840:4965018:-@chr11:4963829:4964481:-	ENSMUSG00000034201	NM_144560,NM_001190408	Gas2l1	chr11	4964481	4965218	0.37	0.15	0.29	0.15	0.08	0.37	0.37	0.15	0.33	0.14	0.04	0.17	0.37	0.15	0.38	0.17	-0.01	0.15	0.37	0.15	0.33	0.15	0.04	0.17	0.37	0.15	0.28	0.16	0.09	0.45	0.37	0.15	0.44	0.21	-0.07	0.28	0.37	0.15	0.29	0.15	0.08	0.35	0.37
chr11:4965218:4965330:-@chr11:4964840:4965097:-@chr11:4963829:4964481:-	ENSMUSG00000034201	NM_144560,NM_001190408	Gas2l1	chr11	4964481	4965218	0.37	0.14	0.38	0.15	-0.01	0.13	0.37	0.14	0.38	0.14	-0.01	0.13	0.37	0.14	0.47	0.15	-0.1	0.87	0.37	0.14	0.37	0.14	0	0.12	0.37	0.14	0.4	0.17	-0.03	0.16	0.37	0.14	0.43	0.18	-0.06	0.23	0.38	0.13	0.38	0.15	0	0.12	0.38
chr11:49667715:49667884:+@chr11:49668239:49668479:+@chr11:49677046:49677175:+	ENSMUSG00000020366	NM_207692,NM_001163672,NM_001163671,NM_016961	Mapk9	chr11	49667715	49677175	0.01	0.04	0.08	0.09	-0.07	4.72	0.01	0.04	0.13	0.12	-0.12	216.34	0.01	0.04	0.06	0.07	-0.05	1.29	0.01	0.04	0.11	0.1	-0.1	689.56	0.01	0.04	0.02	0.05	-0.01	0.04	0.01	0.04	0.11	0.1	-0.1	119.26	0.1	0.11	0.08	0.09	0.02	0.09	0.1
chr11:49770536:49770718:+@chr11:49770865:49770987:+@chr11:49772102:49772239:+	ENSMUSG00000020374	NM_029004	Rasgef1c	chr11	49770536	49772239	0.92	0.28	0.93	0.26	-0.01	0.15	0	0	0	0	0	0	0.92	0.28	0.91	0.28	0.01	0.18	0	0	0	0	0	0	0	0	0	0	0	0	0	0	0	0	0	0	0	0	0	0	0	0	0
chr11:4982256:4982436:-@chr11:4979488:4979522:-@chr11:4978923:4978955:-	ENSMUSG00000009079	NM_007968	Ewsr1	chr11	4978955	4982256	0.96	0.07	0.96	0.07	0	0.08	0.96	0.07	0.96	0.08	0	0.06	0.96	0.07	0.96	0.08	0	0.07	0.96	0.07	0.96	0.06	0	0.06	0.96	0.07	0.95	0.07	0.01	0.1	0.96	0.07	0.96	0.04	0	0.06	0.93	0.14	0.96	0.07	-0.03	0.11	0.93
chr11:4982256:4982436:-@chr11:4979488:4979525:-@chr11:4978923:4978955:-	ENSMUSG00000009079	NM_007968	Ewsr1	chr11	4978955	4982256	0.66	0.3	0.73	0.25	-0.07	0.34	0.66	0.3	0.72	0.24	-0.06	0.33	0.66	0.3	0.73	0.22	-0.07	0.31	0.66	0.3	0.77	0.23	-0.11	0.41	0.66	0.3	0.74	0.2	-0.08	0.36	0.66	0.3	0.77	0.18	-0.11	0.45	0.67	0.31	0.73	0.25	-0.06	0.33	0.67
chr11:49909278:49909482:+@chr11:49912748:49912841:+@chr11:49918051:49918235:+	ENSMUSG00000020376	NM_021540	Rnf130	chr11	49909278	49918235	0.89	0.07	0.93	0.05	-0.04	0.32	0.89	0.07	0.94	0.05	-0.05	0.54	0.89	0.07	0.91	0.05	-0.02	0.08	0.89	0.07	0.9	0.04	-0.01	0.06	0.89	0.07	0.95	0.04	-0.06	23.02	0.89	0.07	0.93	0.04	-0.04	0.69	0.92	0.06	0.93	0.05	-0.01	0.05	0.92
chr11:4991862:4991985:-@chr11:4991463:4991480:-@chr11:4987963:4988149:-	ENSMUSG00000009079	NM_007968	Ewsr1	chr11	4988149	4991862	0	0.01	0	0.01	0	0	0	0.01	0	0.01	0	0	0	0.01	0	0.01	0	0	0	0.01	0	0.01	0	0	0	0.01	0	0.01	0	0	0	0.01	0	0.01	0	0	0.01	0.02	0	0.01	0.01	0	0.01
chr11:49944862:49945058:+@chr11:49945364:49945689:+@chr11:49949327:49949437:+	NA	NA	NA	chr11	49944862	49949437	0.63	0.34	0.72	0.2	-0.09	0.39	0.63	0.34	0.42	0.31	0.21	1.31	0.63	0.34	0.74	0.19	-0.11	0.46	0.63	0.34	0.7	0.19	-0.07	0.36	0.63	0.34	0.73	0.22	-0.1	0.42	0.63	0.34	0.64	0.31	-0.01	0.29	0.75	0.28	0.72	0.2	0.03	0.25	0.75
chr11:49949327:49949437:+@chr11:49953885:49954003:+@chr11:49958529:49958757:+	ENSMUSG00000036644	NM_029745	Tbc1d9b	chr11	49949327	49958757	0.99	0.05	0.99	0.04	0	0.03	0.99	0.05	0.97	0.06	0.02	0.07	0.99	0.05	0.99	0.04	0	0.03	0.99	0.05	0.99	0.04	0	0.03	0.99	0.05	0.98	0.06	0.01	0.04	0.99	0.05	0.98	0.06	0.01	0.05	0.98	0.05	0.99	0.04	-0.01	0.03	0.98
chr11:49977327:49977398:+@chr11:49977664:49977714:+@chr11:49981671:49981727:+	ENSMUSG00000036644	NM_029745	Tbc1d9b	chr11	49977327	49981727	0.5	0.04	0.49	0.04	0.01	0.04	0.5	0.04	0.5	0.02	0	0.03	0.5	0.04	0.5	0.03	0	0.11	0.5	0.04	0.49	0.02	0.01	0.04	0	0	0	0	0	0	0	0	0	0	0	0	0.51	0	0.49	0.04	0.02	0.25	0.51
chr11:49977327:49977398:+@chr11:49981671:49981727:+@chr11:49982198:49982304:+	ENSMUSG00000036644	NM_029745	Tbc1d9b	chr11	49977327	49982304	0.84	0.29	0.94	0.13	-0.1	0.4	0.84	0.29	0.85	0.23	-0.01	0.2	0.84	0.29	0.93	0.13	-0.09	0.32	0.84	0.29	0.87	0.18	-0.03	0.22	0.84	0.29	0.89	0.21	-0.05	0.22	0.84	0.29	0.9	0.2	-0.06	0.26	0.9	0.13	0.94	0.13	-0.04	0.2	0.9
chr11:49995994:49996082:+@chr11:50001046:50001165:+@chr11:50007710:50007785:+	ENSMUSG00000020381	NM_026543	3010026O09Rik	chr11	49995994	50007785	0	0	0	0	0	0	0	0	0	0	0	0	0	0	0	0	0	0	0	0	0	0	0	0	0	0	0	0	0	0	0	0	0	0	0	0	0	0	0	0	0	0	0
chr11:5000400:5000590:+@chr11:5001339:5001419:+@chr11:5001872:5001908:+	ENSMUSG00000034175	NM_177370	Rhbdd3	chr11	5000400	5001908	0	0	0	0	0	0	0	0	0	0	0	0	0	0	0	0	0	0	0	0	0	0	0	0	0	0	0	0	0	0	0	0	0	0	0	0	0.27	0.62	0.14	0.34	0.13	0.66	0.27
chr11:50076752:50076985:-@chr11:50074479:50074575:-@chr11:50069137:50072330:-	ENSMUSG00000050567	NA	Maml1	chr11	50072330	50076752	0.82	0.48	0.19	0.57	0.63	12.54	0.82	0.48	0.16	0.63	0.66	14.53	0.82	0.48	0.41	0.89	0.41	1.42	0.82	0.48	0.11	0.44	0.71	87.17	0.82	0.48	0.19	0.45	0.63	36.37	0.82	0.48	0.24	0.62	0.58	12.63	0.55	0.83	0.19	0.57	0.36	1.49	0.55
chr11:5009547:5009637:-@chr11:5007727:5007791:-@chr11:5006269:5006972:-	ENSMUSG00000034164	NM_080595	Emid1	chr11	5006972	5009547	0	0	0	0	0	0	0	0	0	0	0	0	0	0	0	0	0	0	0	0	0	0	0	0	0	0	0	0	0	0	0	0	0	0	0	0	0	0	0	0	0	0	0
chr11:5016883:5016927:-@chr11:5009547:5009637:-@chr11:5006269:5006972:-	ENSMUSG00000034164	NM_080595	Emid1	chr11	5006972	5016883	0	0	0	0	0	0	0	0	0	0	0	0	0	0	0	0	0	0	0	0	0	0	0	0	0	0	0	0	0	0	0	0	0	0	0	0	0	0	0	0	0	0	0
chr11:5016883:5016927:-@chr11:5010693:5010777:-@chr11:5006269:5006972:-	ENSMUSG00000034164	NM_080595	Emid1	chr11	5006972	5016883	0	0	0	0	0	0	0	0	0	0	0	0	0	0	0	0	0	0	0	0	0	0	0	0	0	0	0	0	0	0	0	0	0	0	0	0	0	0	0	0	0	0	0
chr11:5016883:5016927:-@chr11:5015468:5015526:-@chr11:5010693:5010777:-	ENSMUSG00000034164	NM_080595	Emid1	chr11	5010777	5016883	0	0	0	0	0	0	0	0	0	0	0	0	0	0	0	0	0	0	0	0	0	0	0	0	0	0	0	0	0	0	0	0	0	0	0	0	0	0	0	0	0	0	0
chr11:5016883:5016927:-@chr11:5016480:5016633:-@chr11:5006269:5006972:-	ENSMUSG00000034164	NM_080595	Emid1	chr11	5006972	5016883	0	0	0	0	0	0	0	0	0	0	0	0	0	0	0	0	0	0	0	0	0	0	0	0	0	0	0	0	0	0	0	0	0	0	0	0	0	0	0	0	0	0	0
chr11:50193323:50193466:+@chr11:50194961:50195099:+@chr11:50196039:50196217:+	ENSMUSG00000007850	NM_021510	Hnrnph1	chr11	50193323	50196217	0.91	0.08	0.92	0.05	-0.01	0.07	0.91	0.08	0.95	0.04	-0.04	0.31	0.91	0.08	0.87	0.07	0.04	0.24	0.91	0.08	0.89	0.07	0.02	0.08	0.91	0.08	0.95	0.04	-0.04	0.23	0.91	0.08	0.98	0.03	-0.07	18.69	0.91	0.07	0.92	0.05	-0.01	0.06	0.91
chr11:50196681:50196816:+@chr11:50197182:50197241:+@chr11:50197333:50197422:+	ENSMUSG00000007850	NM_021510	Hnrnph1	chr11	50196681	50197422	0.96	0.07	0.99	0.02	-0.03	0.23	0.96	0.07	0.99	0.02	-0.03	0.47	0.96	0.07	0.99	0.02	-0.03	0.36	0.96	0.07	0.99	0.03	-0.03	0.17	0.96	0.07	0.99	0.02	-0.03	0.43	0.96	0.07	0.99	0.01	-0.03	1.59	0.98	0.03	0.99	0.02	-0.01	0.03	0.98
chr11:50198146:50198238:+@chr11:50198643:50198692:+@chr11:50199279:50200030:+	ENSMUSG00000007850	NM_021510	Hnrnph1	chr11	50198146	50200030	0.92	0.09	0.91	0.06	0.01	0.08	0.92	0.09	0.91	0.05	0.01	0.09	0.92	0.09	0.93	0.06	-0.01	0.07	0.92	0.09	0.93	0.06	-0.01	0.07	0.92	0.09	0.89	0.06	0.03	0.16	0.92	0.09	0.87	0.07	0.05	0.51	0.92	0.07	0.91	0.06	0.01	0.06	0.92
chr11:5034352:5034413:-@chr11:5034077:5034175:-@chr11:5031923:5032043:-	ENSMUSG00000034164	NM_080595	Emid1	chr11	5032043	5034352	0	0	0	0	0	0	0	0	0	0	0	0	0	0	0	0	0	0	0	0	0	0	0	0	0	0	0	0	0	0	0	0	0	0	0	0	0	0	0	0	0	0	0
chr11:50654028:50654092:-@chr11:50651912:50652038:-@chr11:50651412:50651507:-	ENSMUSG00000044296	NM_173387	Zfp879	chr11	50651507	50654028	0	0	0	0	0	0	0	0	0	0	0	0	0	0	0	0	0	0	0	0	0	0	0	0	0	0	0	0	0	0	0	0	0	0	0	0	0	0	0	0	0	0	0
chr11:50699871:50700000:-@chr11:50691545:50691607:-@chr11:50686222:50687789:-	ENSMUSG00000048728	NM_172794	Zfp454	chr11	50687789	50699871	0.32	0.7	0.58	0.7	-0.26	0.97	0.32	0.7	0.41	0.88	-0.09	0.79	0.32	0.7	0.42	0.86	-0.1	0.88	0.32	0.7	0.48	0.59	-0.16	0.88	0.32	0.7	0.32	0.8	0	0.6	0.32	0.7	0.72	0.66	-0.4	2.4	0	0	0	0	0	0	0
chr11:50699871:50700000:-@chr11:50699675:50699780:-@chr11:50697187:50697313:-	ENSMUSG00000048728	NM_172794	Zfp454	chr11	50697313	50699871	0	0	0	0	0	0	0	0	0	0	0	0	0	0	0	0	0	0	0	0	0	0	0	0	0	0	0	0	0	0	0	0	0	0	0	0	0	0	0	0	0	0	0
chr11:50719588:50719659:-@chr11:50719108:50719188:-@chr11:50712214:50714793:-	ENSMUSG00000049321	NM_001044697,NM_001044699,NM_001044698,NM_001044700	Zfp2	chr11	50714793	50719588	0.18	0.6	0.09	0.27	0.09	0.31	0.18	0.6	0.26	0.94	-0.08	0.49	0.18	0.6	0.11	0.33	0.07	0.33	0.18	0.6	0.06	0.2	0.12	0.36	0.18	0.6	0.24	0.61	-0.06	0.66	0.18	0.6	0.29	0.71	-0.11	0.67	0.17	0.56	0.09	0.27	0.08	0.31	0.17
chr11:51012078:51012218:-@chr11:51005886:51006027:-@chr11:51003335:51003813:-	ENSMUSG00000086646	NA	5133400J02Rik	chr11	51003813	51012078	0	0	0	0	0	0	0	0	0	0	0	0	0	0	0	0	0	0	0	0	0	0	0	0	0	0	0	0	0	0	0	0	0	0	0	0	0	0	0	0	0	0	0
chr11:51032960:51033055:-@chr11:51027547:51027716:-@chr11:51012078:51012218:-	ENSMUSG00000086646	NA	5133400J02Rik	chr11	51012218	51032960	0	0	0	0	0	0	0	0	0	0	0	0	0	0	0	0	0	0	0	0	0	0	0	0	0	0	0	0	0	0	0	0	0	0	0	0	0	0	0	0	0	0	0
chr11:51076279:51076453:-@chr11:51068661:51068748:-@chr11:51067861:51068166:-	ENSMUSG00000045942	NM_177567	BC049762	chr11	51068166	51076279	0	0	0	0	0	0	0	0	0	0	0	0	0	0	0	0	0	0	0	0	0	0	0	0	0	0	0	0	0	0	0	0	0	0	0	0	0	0	0	0	0	0	0
chr11:51076673:51076771:+@chr11:51080673:51080833:+@chr11:51085302:51085524:+	ENSMUSG00000020385	NM_007714	Clk4	chr11	51076673	51085524	0.94	0.19	0.98	0.07	-0.04	0.1	0.94	0.19	0.86	0.19	0.08	0.46	0.94	0.19	0.96	0.09	-0.02	0.11	0.94	0.19	0.92	0.12	0.02	0.16	0.94	0.19	0.89	0.18	0.05	0.25	0.94	0.19	0.93	0.13	0.01	0.13	0.84	0.21	0.98	0.07	-0.14	11.35	0.84
chr11:51080673:51080833:+@chr11:51081667:51081733:+@chr11:51084039:51084097:+	ENSMUSG00000020385	NM_007714	Clk4	chr11	51080673	51084097	0.74	0.56	0.31	0.42	0.43	4.07	0.74	0.56	0.52	0.5	0.22	0.94	0.74	0.56	0.3	0.43	0.44	6.82	0.74	0.56	0.31	0.31	0.43	5.93	0.74	0.56	0.39	0.42	0.35	2.76	0.74	0.56	0.46	0.45	0.28	1.4	0.47	0.67	0.31	0.42	0.16	0.71	0.47
chr11:51080673:51080833:+@chr11:51081667:51081733:+@chr11:51085302:51085524:+	ENSMUSG00000020385	NM_007714	Clk4	chr11	51080673	51085524	0.12	0.17	0.04	0.05	0.08	0.7	0.12	0.17	0.06	0.1	0.06	0.21	0.12	0.17	0.05	0.06	0.07	0.34	0.12	0.17	0.08	0.07	0.04	0.14	0.12	0.17	0.08	0.11	0.04	0.14	0.12	0.17	0.05	0.08	0.07	0.31	0.02	0.06	0.04	0.05	-0.02	0.06	0.02
chr11:51080673:51080833:+@chr11:51084039:51084097:+@chr11:51085302:51085524:+	ENSMUSG00000020385	NM_007714	Clk4	chr11	51080673	51085524	0.02	0.05	0.16	0.09	-0.14	289.45	0.02	0.05	0.32	0.15	-0.3	2.03e+52	0.02	0.05	0.21	0.11	-0.19	2.37e+16	0.02	0.05	0.32	0.11	-0.3	5.88e+81	0.02	0.05	0.27	0.14	-0.25	6.85e+21	0.02	0.05	0.31	0.14	-0.29	6.26e+48	0.21	0.16	0.16	0.09	0.05	0.2	0.21
chr11:51081667:51081733:+@chr11:51082271:51082348:+@chr11:51084039:51084097:+	ENSMUSG00000020385	NM_007714	Clk4	chr11	51081667	51084097	0	0	0	0	0	0	0	0	0	0	0	0	0	0	0	0	0	0	0	0	0	0	0	0	0	0	0	0	0	0	0	0	0	0	0	0	0	0	0	0	0	0	0
chr11:51081667:51081733:+@chr11:51084039:51084097:+@chr11:51085302:51085524:+	ENSMUSG00000020385	NM_007714	Clk4	chr11	51081667	51085524	0.09	0.24	0.22	0.22	-0.13	0.72	0.09	0.24	0.68	0.46	-0.59	231937	0.09	0.24	0.4	0.3	-0.31	9.34	0.09	0.24	0.47	0.28	-0.38	63.25	0.09	0.24	0.39	0.32	-0.3	8.88	0.09	0.24	0.68	0.39	-0.59	5084.36	0.42	0.36	0.22	0.22	0.2	1.18	0.42
chr11:51085302:51085524:+@chr11:51086580:51086670:+@chr11:51087062:51087128:+	ENSMUSG00000020385	NM_007714	Clk4	chr11	51085302	51087128	0.69	0.29	0.68	0.16	0.01	0.21	0.69	0.29	0.82	0.17	-0.13	0.8	0.69	0.29	0.75	0.18	-0.06	0.3	0.69	0.29	0.56	0.2	0.13	0.66	0.69	0.29	0.76	0.16	-0.07	0.33	0.69	0.29	0.92	0.12	-0.23	26.16	0.65	0.23	0.68	0.16	-0.03	0.2	0.65
chr11:51330708:51330754:+@chr11:51333071:51333076:+@chr11:51341370:51341396:+	ENSMUSG00000063564	NM_153393	Col23a1	chr11	51330708	51341396	0	0	0	0	0	0	0	0	0	0	0	0	0	0	0	0	0	0	0	0	0	0	0	0	0	0	0	0	0	0	0	0	0	0	0	0	0	0	0	0	0	0	0
chr11:51390576:51390662:+@chr11:51392085:51392162:+@chr11:51393077:51393115:+	ENSMUSG00000063564	NM_153393	Col23a1	chr11	51390576	51393115	0	0	0	0	0	0	0	0	0	0	0	0	0	0	0	0	0	0	0	0	0	0	0	0	0	0	0	0	0	0	0	0	0	0	0	0	0	0	0	0	0	0	0
chr11:51405671:51405787:+@chr11:51406415:51406529:+@chr11:51407106:51407188:+	ENSMUSG00000020359	NM_028398	Agxt2l2	chr11	51405671	51407188	0.15	0.33	0.2	0.21	-0.05	0.32	0.15	0.33	0.15	0.28	0	0.25	0.15	0.33	0.06	0.14	0.09	0.25	0.15	0.33	0.07	0.15	0.08	0.29	0.15	0.33	0.06	0.14	0.09	0.35	0.15	0.33	0.13	0.33	0.02	0.25	0.12	0.35	0.2	0.21	-0.08	0.37	0.12
chr11:51416095:51416197:-@chr11:51415252:51415392:-@chr11:51413602:51414980:-	ENSMUSG00000020358	NM_001048061,NM_010448	Hnrnpab	chr11	51414980	51416095	0.58	0.09	0.52	0.05	0.06	0.5	0.58	0.09	0.48	0.04	0.1	49.47	0.58	0.09	0.47	0.05	0.11	111.84	0.58	0.09	0.41	0.06	0.17	903378000000000	0.58	0.09	0.51	0.04	0.07	2.77	0.58	0.09	0.53	0.03	0.05	0.51	0.5	0.08	0.52	0.05	-0.02	0.12	0.5
chr11:51440238:51440404:-@chr11:51439171:51439336:-@chr11:51437977:51438079:-	ENSMUSG00000001054	NM_025346	Rmnd5b	chr11	51438079	51440238	0.99	0.03	1	0.02	-0.01	0	0.99	0.03	0.99	0.02	0	0	0.99	0.03	1	0.02	-0.01	0	0.99	0.03	1	0.02	-0.01	0	0.99	0.03	1	0.01	-0.01	0	0.99	0.03	1	0.01	-0.01	0	0.99	0.02	1	0.02	-0.01	0	0.99
chr11:51464180:51464575:-@chr11:51461510:51461664:-@chr11:51459429:51459776:-	NA	NA	NA	chr11	51459776	51464180	0.09	0.31	0.07	0.2	0.02	0.22	0.09	0.31	0.09	0.14	0	0.19	0.09	0.31	0.14	0.28	-0.05	0.28	0.09	0.31	0.06	0.23	0.03	0.21	0.09	0.31	0.12	0.14	-0.03	0.24	0.09	0.31	0.1	0.1	-0.01	0.2	0.42	0.83	0.07	0.2	0.35	1.04	0.42
chr11:51464180:51464575:-@chr11:51463651:51463856:-@chr11:51459429:51459776:-	NA	NA	NA	chr11	51459776	51464180	0.1	0.25	0.06	0.16	0.04	0.23	0.1	0.25	0.06	0.12	0.04	0.15	0.1	0.25	0.09	0.23	0.01	0.21	0.1	0.25	0.03	0.13	0.07	0.18	0.1	0.25	0.06	0.1	0.04	0.15	0.1	0.25	0.02	0.05	0.08	0.2	0.33	0.7	0.06	0.16	0.27	0.75	0.33
chr11:51593191:51593310:+@chr11:51596040:51596093:+@chr11:51596274:51596339:+	ENSMUSG00000020386	NM_025535	Sar1b	chr11	51593191	51596339	0.02	0.08	0.01	0.03	0.01	0.05	0.02	0.08	0.02	0.05	0	0.06	0.02	0.08	0.01	0.04	0.01	0.05	0.02	0.08	0.01	0.05	0.01	0.06	0.02	0.08	0.01	0.03	0.01	0.06	0.02	0.08	0.01	0.04	0.01	0.04	0.05	0.14	0.01	0.03	0.04	0.1	0.05
chr11:51634581:51634698:-@chr11:51631999:51632130:-@chr11:51626958:51631202:-	ENSMUSG00000020387	NM_199299	Phf15	chr11	51631202	51634581	0.32	0.65	0.47	0.57	-0.15	0.75	0.32	0.65	0.83	0.38	-0.51	13.87	0.32	0.65	0.25	0.54	0.07	0.45	0.32	0.65	0.19	0.32	0.13	0.48	0.32	0.65	0.39	0.69	-0.07	0.47	0.32	0.65	0.59	0.78	-0.27	1.27	0.37	0.69	0.47	0.57	-0.1	0.68	0.37
chr11:51670813:51670983:-@chr11:51668382:51668469:-@chr11:51662496:51662553:-	ENSMUSG00000020387	NM_199299	Phf15	chr11	51662553	51670813	0.25	0.64	0.45	0.78	-0.2	0.9	0.25	0.64	0.21	0.58	0.04	0.68	0.25	0.64	0.29	0.71	-0.04	0.64	0.25	0.64	0.53	0.88	-0.28	1.32	0.25	0.64	0.29	0.73	-0.04	0.6	0.25	0.64	0.34	0.73	-0.09	0.64	0	0	0	0	0	0	0
chr11:51781133:51781459:+@chr11:51781728:51781853:+@chr11:51783646:51783745:+	NA	NA	NA	chr11	51781133	51783745	0.02	0.06	0.03	0.06	-0.01	0.06	0.02	0.06	0.02	0.05	0	0.05	0.02	0.06	0.01	0.03	0.01	0.04	0.02	0.06	0.02	0.06	0	0.05	0.02	0.06	0.01	0.02	0.01	0.04	0.02	0.06	0.02	0.03	0	0.05	0.02	0.1	0.03	0.06	-0.01	0.09	0.02
chr11:51839341:51839429:+@chr11:51840261:51840420:+@chr11:51840515:51840843:+	ENSMUSG00000020389	NM_001166653,NM_153785,NM_001166654,NM_001166657,NM_001166655,NM_001166656	Cdkl3	chr11	51839341	51840843	0	0	0	0	0	0	0	0	0	0	0	0	0	0	0	0	0	0	0	0	0	0	0	0	0	0	0	0	0	0	0	0	0	0	0	0	0	0	0	0	0	0	0
chr11:51847016:51847113:+@chr11:51849449:51849522:+@chr11:51850933:51851667:+	ENSMUSG00000020389	NM_001166653,NM_153785,NM_001166654	Cdkl3	chr11	51847016	51851667	0	0	0	0	0	0	0	0	0	0	0	0	0	0	0	0	0	0	0	0	0	0	0	0	0	0	0	0	0	0	0	0	0	0	0	0	0	0	0	0	0	0	0
chr11:52050339:52050435:+@chr11:52050886:52050974:+@chr11:52056089:52056162:+	ENSMUSG00000036309	NM_011543	Skp1a	chr11	52050339	52056162	0.01	0.06	0.06	0.06	-0.05	0.37	0.01	0.06	0.01	0.04	0	0.03	0.01	0.06	0.04	0.05	-0.03	0.14	0.01	0.06	0.04	0.05	-0.03	0.13	0.01	0.06	0.03	0.05	-0.02	0.08	0.01	0.06	0.01	0.02	0	0.03	0.02	0.06	0.06	0.06	-0.04	0.21	0.02
chr11:52056089:52056162:+@chr11:52057117:52057260:+@chr11:52058483:52058623:+	ENSMUSG00000036309	NM_011543	Skp1a	chr11	52056089	52058623	1	0	1	0	0	0	1	0	1	0.01	0	0	1	0	1	0	0	0	1	0	1	0	0	0	1	0	1	0	0	0	1	0	1	0	0	0	1	0	1	0	0	0	1
chr11:52074033:52074123:-@chr11:52072355:52072447:-@chr11:52071186:52071305:-	ENSMUSG00000000782,ENSMUSG00000087101	NM_009331	Tcf7,Gm16953	chr11	52071305	52074033	0.23	0.65	0.5	0.6	-0.27	1.09	0.23	0.65	0.45	0.55	-0.22	1.06	0.23	0.65	0.74	0.35	-0.51	7.39	0.23	0.65	0.13	0.37	0.1	0.56	0.23	0.65	0.6	0.35	-0.37	2.12	0.23	0.65	0.26	0.37	-0.03	0.62	0.45	0.41	0.5	0.6	-0.05	0.51	0.45
chr11:52074033:52074123:-@chr11:52072355:52072447:-@chr11:52071186:52071305:-			Tcf7				0.29	0.73	0.53	0.48	-0.24	1.2	0.29	0.73	0.42	0.54	-0.13	0.85	0.29	0.73	0.73	0.34	-0.44	2.65	0.29	0.73	0.13	0.42	0.16	0.55	0.29	0.73	0.59	0.38	-0.3	1.13	0.29	0.73	0.29	0.35	0	0.7	0.43	0.46	0.53	0.48	-0.1	0.49	0.43
chr11:52199085:52199235:+@chr11:52199869:52199973:+@chr11:52200918:52200975:+	ENSMUSG00000020402	NM_011694	Vdac1	chr11	52199085	52200975	0.01	0.03	0.01	0.02	0	0	0.01	0.03	0.01	0.03	0	0	0.01	0.03	0.01	0.03	0	0	0.01	0.03	0.01	0.02	0	0	0.01	0.03	0	0.01	0.01	0	0.01	0.03	0	0.01	0.01	0	0.01	0.03	0.01	0.02	0	0	0.01
chr11:53144189:53144233:+@chr11:53145150:53145273:+@chr11:53145804:53146803:+	ENSMUSG00000018239	NM_026479	Zcchc10	chr11	53144189	53146803	0.02	0.06	0.05	0.08	-0.03	0.1	0.02	0.06	0.05	0.08	-0.03	0.11	0.02	0.06	0.01	0.03	0.01	0.05	0.02	0.06	0.02	0.05	0	0.04	0.02	0.06	0.03	0.06	-0.01	0.06	0.02	0.06	0.01	0.02	0.01	0.06	0.02	0.06	0.05	0.08	-0.03	0.1	0.02
chr11:53189091:53189135:+@chr11:53194088:53194174:+@chr11:53203257:53203293:+	ENSMUSG00000049470	NM_033565	Aff4	chr11	53189091	53203293	0.5	0.03	0.5	0.02	0	0.03	0.5	0.03	0.5	0.04	0	0.15	0.5	0.03	0.5	0.01	0	0.08	0.5	0.03	0.51	0.03	-0.01	0	0.5	0.03	0.5	0.03	0	0.06	0.5	0.03	0.5	0.02	0	0.05	0.5	0.04	0.5	0.02	0	0.05	0.5
chr11:53211334:53211371:+@chr11:53211739:53211901:+@chr11:53213091:53214008:+	ENSMUSG00000049470	NM_033565	Aff4	chr11	53211334	53214008	0.99	0.03	0.99	0.02	0	0	0.99	0.03	0.98	0.07	0.01	0.05	0.99	0.03	0.99	0.02	0	0	0.99	0.03	0.99	0.03	0	0	0.99	0.03	0.99	0.04	0	0.02	0.99	0.03	0.98	0.05	0.01	0.03	0.98	0.07	0.99	0.02	-0.01	0.04	0.98
chr11:53277777:53277832:+@chr11:53278622:53278810:+@chr11:53278998:53279546:+	ENSMUSG00000018387	NM_027917	Shroom1	chr11	53277777	53279546	0.81	0.28	0.77	0.32	0.04	0.34	0.81	0.28	0.82	0.34	-0.01	0.3	0.81	0.28	0.82	0.21	-0.01	0.24	0.81	0.28	0.64	0.22	0.17	1.07	0.81	0.28	0.96	0.12	-0.15	0.9	0.81	0.28	0.94	0.18	-0.13	0.52	0.89	0.21	0.77	0.32	0.12	0.52	0.89
chr11:53349450:53349611:+@chr11:53350154:53350250:+@chr11:53350656:53350824:+	ENSMUSG00000018398	NM_033144	2017-09-08	chr11	53349450	53350824	0.97	0.1	0.96	0.12	0.01	0.09	0.97	0.1	0.98	0.07	-0.01	0.09	0.97	0.1	0.96	0.11	0.01	0.08	0.97	0.1	0.95	0.14	0.02	0.12	0.97	0.1	0.98	0.08	-0.01	0.07	0.97	0.1	0.98	0.08	-0.01	0.07	0.98	0.08	0.96	0.12	0.02	0.08	0.98
chr11:53400337:53400432:+@chr11:53402191:53402262:+@chr11:53404219:53404227:+	ENSMUSG00000018395	NM_008443	Kif3a	chr11	53400337	53404227	0	0	0	0	0	0	0	0	0	0	0	0	0	0	0	0	0	0	0	0	0	0	0	0	0	0	0	0	0	0	0	0	0	0	0	0	0	0	0	0	0	0	0
chr11:53400337:53400432:+@chr11:53404219:53404227:+@chr11:53406876:53407032:+	ENSMUSG00000018395	NM_008443	Kif3a	chr11	53400337	53407032	0.08	0.22	0.12	0.48	-0.04	0.22	0.08	0.22	0.14	0.35	-0.06	0.3	0.08	0.22	0.05	0.16	0.03	0.17	0.08	0.22	0.1	0.25	-0.02	0.2	0.08	0.22	0.08	0.25	0	0.21	0.08	0.22	0.1	0.28	-0.02	0.23	0.1	0.32	0.12	0.48	-0.02	0.29	0.1
chr11:53407779:53407889:+@chr11:53408328:53408453:+@chr11:53411461:53411514:+	ENSMUSG00000018395	NM_008443	Kif3a	chr11	53407779	53411514	0.97	0.1	0.93	0.21	0.04	0.15	0.97	0.1	0.93	0.27	0.04	0.13	0.97	0.1	0.95	0.16	0.02	0.1	0.97	0.1	0.95	0.16	0.02	0.08	0.97	0.1	0.92	0.23	0.05	0.18	0.97	0.1	0.96	0.15	0.01	0.11	0.92	0.26	0.93	0.21	-0.01	0.14	0.92
chr11:53493535:53493724:-@chr11:53492892:53493018:-@chr11:53492367:53492560:-	ENSMUSG00000020380	NM_009012	Rad50	chr11	53492560	53493535	0.94	0.2	0.98	0.08	-0.04	0.11	0.94	0.2	0.95	0.14	-0.01	0.13	0.94	0.2	0.97	0.1	-0.03	0.14	0.94	0.2	0.98	0.08	-0.04	0.14	0.94	0.2	0.97	0.1	-0.03	0.12	0.94	0.2	0.98	0.07	-0.04	0.13	0.96	0.13	0.98	0.08	-0.02	0.11	0.96
chr11:53501597:53501779:-@chr11:53499652:53499809:-@chr11:53497628:53497803:-	ENSMUSG00000020380	NM_009012	Rad50	chr11	53497803	53501597	0.97	0.11	0.99	0.04	-0.02	0.05	0.97	0.11	0.97	0.09	0	0.06	0.97	0.11	0.95	0.09	0.02	0.09	0.97	0.11	0.97	0.09	0	0.08	0.97	0.11	0.98	0.06	-0.01	0.06	0.97	0.11	0.99	0.03	-0.02	0.07	0.97	0.1	0.99	0.04	-0.02	0.05	0.97
chr11:53505615:53505821:-@chr11:53501597:53501779:-@chr11:53499652:53499809:-	ENSMUSG00000020380	NM_009012	Rad50	chr11	53499809	53505615	0.97	0.1	0.99	0.02	-0.02	0.05	0.97	0.1	0.99	0.04	-0.02	0.04	0.97	0.1	0.99	0.03	-0.02	0.06	0.97	0.1	0.99	0.03	-0.02	0.06	0.97	0.1	0.99	0.03	-0.02	0.05	0.97	0.1	0.99	0.02	-0.02	0.05	0.98	0.06	0.99	0.02	-0.01	0.04	0.98
chr11:53583516:53583780:+@chr11:53584786:53584877:+@chr11:53586341:53586440:+	ENSMUSG00000018899	NM_008390	Irf1	chr11	53583516	53586440	0.99	0.02	1	0.01	-0.01	0	0.99	0.02	0.99	0.02	0	0	0.99	0.02	1	0.01	-0.01	0	0.99	0.02	1	0.01	-0.01	0	0.99	0.02	1	0.01	-0.01	0	0.99	0.02	0.99	0.03	0	0.03	0.99	0.04	1	0.01	-0.01	0.03	0.99
chr11:53583516:53583780:+@chr11:53584786:53584877:+@chr11:53587158:53587334:+	ENSMUSG00000018899	NM_008390	Irf1	chr11	53583516	53587334	0.94	0.17	0.99	0.03	-0.05	0.16	0.94	0.17	0.98	0.06	-0.04	0.11	0.94	0.17	0.99	0.03	-0.05	0.15	0.94	0.17	0.99	0.04	-0.05	0.12	0.94	0.17	0.98	0.04	-0.04	0.11	0.94	0.17	0.98	0.06	-0.04	0.11	0.89	0.26	0.99	0.03	-0.1	0.32	0.89
chr11:53583516:53583780:+@chr11:53586341:53586440:+@chr11:53587158:53587334:+	ENSMUSG00000018899	NM_008390	Irf1	chr11	53583516	53587334	0.99	0.02	1	0.01	-0.01	0	0.99	0.02	0.99	0.02	0	0	0.99	0.02	1	0.01	-0.01	0	0.99	0.02	1	0.01	-0.01	0	0.99	0.02	0.99	0.02	0	0	0.99	0.02	0.99	0.02	0	0	0.99	0.02	1	0.01	-0.01	0	0.99
chr11:53584786:53584877:+@chr11:53586341:53586440:+@chr11:53587158:53587334:+	ENSMUSG00000018899	NM_008390,NM_001159393,NM_001159396	Irf1	chr11	53584786	53587334	1	0.01	1	0.01	0	0	1	0.01	1	0.01	0	0	1	0.01	1	0.01	0	0	1	0.01	0.99	0.01	0.01	0	1	0.01	0.99	0.01	0.01	0	1	0.01	0.99	0.02	0.01	0	1	0.01	1	0.01	0	0	1
chr11:53587564:53587696:+@chr11:53587848:53587970:+@chr11:53588556:53588605:+	ENSMUSG00000018899	NM_008390,NM_001159393,NM_001159396	Irf1	chr11	53587564	53588605	1	0.01	1	0	0	0	1	0.01	1	0.01	0	0	1	0.01	1	0	0	0	1	0.01	1	0	0	0	1	0.01	1	0.01	0	0	1	0.01	1	0.01	0	0	1	0.01	1	0	0	0	1
chr11:53685070:53685170:-@chr11:53682724:53682938:-@chr11:53681025:53681207:-	ENSMUSG00000018900	NM_011396	Slc22a5	chr11	53681207	53685070	0.99	0.02	0.99	0.03	0	0	0.99	0.02	0.99	0.03	0	0	0.99	0.02	0.99	0.02	0	0	0.99	0.02	0.99	0.02	0	0	0.99	0.02	0.99	0.05	0	0.03	0.99	0.02	0.99	0.04	0	0.03	0.99	0.03	0.99	0.03	0	0	0.99
chr11:53766503:53766685:-@chr11:53765209:53765344:-@chr11:53764326:53764857:-	ENSMUSG00000063652	NM_019723	Slc22a21	chr11	53764857	53766503	0.62	0.45	0.63	0.27	-0.01	0.33	0.62	0.45	0.38	0.31	0.24	1.48	0.62	0.45	0.33	0.31	0.29	3.07	0.62	0.45	0.52	0.23	0.1	0.43	0.62	0.45	0.35	0.41	0.27	1.26	0.62	0.45	0.42	0.59	0.2	0.97	0.22	0.34	0.63	0.27	-0.41	25.43	0.22
chr11:53783002:53783105:-@chr11:53773785:53773939:-@chr11:53772706:53772877:-	ENSMUSG00000063652	NM_019723	Slc22a21	chr11	53772877	53783002	0.94	0.19	0.96	0.12	-0.02	0.15	0.94	0.19	0.93	0.2	0.01	0.13	0.94	0.19	0.93	0.2	0.01	0.17	0.94	0.19	0.96	0.15	-0.02	0.14	0.94	0.19	0.87	0.45	0.07	0.29	0.94	0.19	0.93	0.25	0.01	0.15	0.87	0.37	0.96	0.12	-0.09	0.26	0.87
chr11:53783002:53783105:-@chr11:53773785:53774123:-@chr11:53772706:53772877:-	ENSMUSG00000063652	NM_019723	Slc22a21	chr11	53772877	53783002	0.86	0.38	0.96	0.1	-0.1	0.35	0.86	0.38	0.93	0.23	-0.07	0.28	0.86	0.38	0.95	0.16	-0.09	0.33	0.86	0.38	0.95	0.15	-0.09	0.28	0.86	0.38	0.89	0.31	-0.03	0.38	0.86	0.38	0.89	0.25	-0.03	0.3	0.82	0.46	0.96	0.1	-0.14	0.43	0.82
chr11:53792967:53793529:-@chr11:53783002:53783105:-@chr11:53773785:53773939:-	ENSMUSG00000063652	NM_019723	Slc22a21	chr11	53773939	53792967	0.89	0.29	0.53	0.35	0.36	10.24	0.89	0.29	0.66	0.45	0.23	1.24	0.89	0.29	0.57	0.33	0.32	5.5	0.89	0.29	0.28	0.26	0.61	36975863629	0.89	0.29	0.42	0.59	0.47	16.22	0.89	0.29	0.75	0.46	0.14	0.59	0.55	0.48	0.53	0.35	0.02	0.43	0.55
chr11:53841086:53841592:-@chr11:53821270:53821373:-@chr11:53818896:53819050:-	ENSMUSG00000020334	NM_019687	Slc22a4	chr11	53819050	53841086	0.73	0.56	0.94	0.19	-0.21	0.56	0.73	0.56	0.63	0.61	0.1	0.75	0.73	0.56	0.94	0.2	-0.21	0.64	0.73	0.56	0.53	0.78	0.2	0.96	0.73	0.56	0.54	0.72	0.19	1.05	0.73	0.56	0.55	0.72	0.18	0.91	0.84	0.45	0.94	0.19	-0.1	0.29	0.84
chr11:53869292:53869455:-@chr11:53868859:53868976:-@chr11:53868430:53868741:-	ENSMUSG00000020388	NM_019417	Pdlim4	chr11	53868741	53869292	1	0.01	1	0	0	0	1	0.01	1	0.01	0	0	1	0.01	1	0	0	0	1	0.01	1	0.01	0	0	1	0.01	1	0.01	0	0	1	0.01	1	0.01	0	0	0.99	0.02	1	0	-0.01	0	0.99
chr11:53914426:53914542:+@chr11:53914985:53915149:+@chr11:53923711:53923816:+	ENSMUSG00000018906	NM_001136076	P4ha2	chr11	53914426	53923816	0.96	0.11	0.97	0.1	-0.01	0.1	0.96	0.11	0.97	0.09	-0.01	0.09	0.96	0.11	0.97	0.11	-0.01	0.08	0.96	0.11	0.97	0.09	-0.01	0.09	0.96	0.11	0.98	0.05	-0.02	0.07	0.96	0.11	0.99	0.04	-0.03	0.06	0.98	0.06	0.97	0.1	0.01	0.06	0.98
chr11:53914426:53914542:+@chr11:53915022:53915149:+@chr11:53923711:53923816:+	ENSMUSG00000018906	NM_001136076	P4ha2	chr11	53914426	53923816	0.97	0.11	0.98	0.07	-0.01	0.06	0.97	0.11	0.98	0.07	-0.01	0.08	0.97	0.11	0.98	0.09	-0.01	0.06	0.97	0.11	0.98	0.07	-0.01	0.07	0.97	0.11	0.99	0.04	-0.02	0.06	0.97	0.11	0.99	0.04	-0.02	0.06	0.98	0.07	0.98	0.07	0	0.05	0.98
chr11:53915022:53915149:+@chr11:53919847:53919903:+@chr11:53923711:53923816:+	ENSMUSG00000018906	NM_001136076,NM_011031	P4ha2	chr11	53915022	53923816	0.03	0.1	0.04	0.11	-0.01	0.09	0.03	0.1	0.03	0.09	0	0.07	0.03	0.1	0.03	0.11	0	0.08	0.03	0.1	0.02	0.06	0.01	0.08	0.03	0.1	0.02	0.06	0.01	0.07	0.03	0.1	0.02	0.05	0.01	0.06	0.01	0.06	0.04	0.11	-0.03	0.07	0.01
chr11:53923711:53923816:+@chr11:53923984:53924054:+@chr11:53924488:53924584:+	ENSMUSG00000018906	NM_001136076,NM_011031	P4ha2	chr11	53923711	53924584	0.03	0.06	0.06	0.12	-0.03	0.09	0.03	0.06	0.03	0.08	0	0.07	0.03	0.06	0.04	0.09	-0.01	0.07	0.03	0.06	0.02	0.05	0.01	0.07	0.03	0.06	0.02	0.05	0.01	0.07	0.03	0.06	0.01	0.03	0.02	0.07	0.01	0.04	0.06	0.12	-0.05	0.16	0.01
chr11:54128405:54128709:+@chr11:54128799:54129005:+@chr11:54129096:54129264:+	ENSMUSG00000020333	NM_001033598,NM_144823,NM_001033597	Acsl6	chr11	54128405	54129264	0	0	0	0	0	0	0	0	0	0	0	0	0	0	0	0	0	0	0	0	0	0	0	0	0	0	0	0	0	0	0	0	0	0	0	0	0	0	0	0	0	0	0
chr11:54128405:54128709:+@chr11:54129096:54129264:+@chr11:54133654:54133874:+	ENSMUSG00000020333	NM_001033598,NM_144823,NM_001033597	Acsl6	chr11	54128405	54133874	0	0	0	0	0	0	0	0	0	0	0	0	0	0	0	0	0	0	0	0	0	0	0	0	0	0	0	0	0	0	0	0	0	0	0	0	0	0	0	0	0	0	0
chr11:5423336:5423470:+@chr11:5424242:5424284:+@chr11:5424311:5424387:+	ENSMUSG00000020484	NM_013842	Xbp1	chr11	5423336	5424387	0.99	0.04	0.99	0.02	0	0	0.99	0.04	0.98	0.03	0.01	0.04	0.99	0.04	0.99	0.02	0	0	0.99	0.04	0.99	0.02	0	0	0.99	0.04	0.99	0.03	0	0	0.99	0.04	0.99	0.02	0	0	0.99	0.03	0.99	0.02	0	0	0.99
chr11:54462684:54462841:+@chr11:54465251:54465265:+@chr11:54470748:54470988:+	ENSMUSG00000037533	NM_175258	Rapgef6	chr11	54462684	54470988	0.12	0.32	0.08	0.31	0.04	0.3	0.12	0.32	0.02	0.08	0.1	0.26	0.12	0.32	0.05	0.16	0.07	0.25	0.12	0.32	0.07	0.2	0.05	0.19	0.12	0.32	0.25	0.59	-0.13	0.46	0.12	0.32	0.07	0.21	0.05	0.25	0.04	0.09	0.08	0.31	-0.04	0.15	0.04
chr11:54482116:54482239:+@chr11:54485157:54485180:+@chr11:54489697:54489917:+	ENSMUSG00000037533	NM_175258	Rapgef6	chr11	54482116	54489917	0.25	0.49	0.17	0.3	0.08	0.45	0.25	0.49	0.09	0.18	0.16	0.57	0.25	0.49	0.13	0.2	0.12	0.42	0.25	0.49	0.12	0.27	0.13	0.45	0.25	0.49	0.2	0.3	0.05	0.38	0.25	0.49	0.18	0.38	0.07	0.47	0.12	0.23	0.17	0.3	-0.05	0.29	0.12
chr11:54497394:54497528:+@chr11:54499146:54499906:+@chr11:54501046:54501527:+	ENSMUSG00000037533	NM_175258	Rapgef6	chr11	54497394	54501527	0.16	0.56	0.75	0.7	-0.59	4.45	0.16	0.56	0.94	0.2	-0.78	60.49	0.16	0.56	0.7	0.67	-0.54	3.9	0.16	0.56	0.84	0.44	-0.68	10.29	0.16	0.56	0.66	0.64	-0.5	2.91	0.16	0.56	0.78	0.55	-0.62	7.67	0.81	0.59	0.75	0.7	0.06	0.58	0.81
chr11:54497394:54497528:+@chr11:54501046:54501156:+@chr11:54503679:54503907:+	ENSMUSG00000037533	NM_175258	Rapgef6	chr11	54497394	54503907	0.08	0.26	0.03	0.14	0.05	0.13	0.08	0.26	0.03	0.07	0.05	0.15	0.08	0.26	0.06	0.19	0.02	0.13	0.08	0.26	0.08	0.27	0	0.17	0.08	0.26	0.07	0.22	0.01	0.24	0.08	0.26	0.07	0.17	0.01	0.16	0.04	0.12	0.03	0.14	0.01	0.1	0.04
chr11:54504740:54505242:+@chr11:54507772:54508074:+@chr11:54509582:54512787:+	ENSMUSG00000037533	NM_175258	Rapgef6	chr11	54504740	54512787	0.69	0.27	0.82	0.3	-0.13	0.64	0.69	0.27	0.93	0.1	-0.24	85.84	0.69	0.27	0.72	0.27	-0.03	0.25	0.69	0.27	0.68	0.29	0.01	0.28	0.69	0.27	0.78	0.26	-0.09	0.35	0.69	0.27	0.94	0.13	-0.25	41.16	0.97	0.11	0.82	0.3	0.15	1.36	0.97
chr11:54569908:54570061:-@chr11:54554755:54554836:-@chr11:54553740:54554052:-	ENSMUSG00000052298	NM_178626	Cdc42se2	chr11	54554052	54569908	0.01	0.02	0.01	0.02	0	0	0.01	0.02	0	0.01	0.01	0	0.01	0.02	0	0.01	0.01	0	0.01	0.02	0.01	0.02	0	0	0.01	0.02	0	0.01	0.01	0	0.01	0.02	0	0.01	0.01	0	0.01	0.02	0.01	0.02	0	0	0.01
chr11:54569908:54570061:-@chr11:54569328:54569426:-@chr11:54553740:54554052:-	ENSMUSG00000052298	NM_178626	Cdc42se2	chr11	54554052	54569908	0.01	0.02	0.02	0.02	-0.01	0.06	0.01	0.02	0.01	0.02	0	0	0.01	0.02	0.01	0.02	0	0	0.01	0.02	0.01	0.02	0	0.04	0.01	0.02	0.01	0.02	0	0	0.01	0.02	0	0.01	0.01	0	0.01	0.02	0.02	0.02	-0.01	0.06	0.01
[truncated: 32,896 more rows]
[truncated: 314 more columns]
