# Supplementary material for: Alternative RNA splicing in the endothelium mediated in part by Rbfox2 regulates the arterial response to low flow
Source: eLife. 2018 Jan 2;7:e29494. doi: 10.7554/eLife.29494 (PMC5771670; doi:10.7554/eLife.29494)
Supplement: Figure 2—source data 2. [file elife-29494-fig2-data2.xlsx]

## Sheet: EIIIA-FN
EIIIA:Fn	-3.41719	PBS liposome	Left	Ligated	C57	48hrs	Intima
EIIIA:Fn	-1.36848	PBS liposome	Left	Ligated	C57	48hrs	Intima
EIIIA:Fn	-2.71166	PBS liposome	Left	Ligated	C57	48hrs	Intima
EIIIA:Fn	-1.58981	PBS liposome	Left	Ligated	C57	48hrs	Intima
EIIIA:Fn	-1.48781	PBS liposome	Left	Ligated	C57	48hrs	Intima
EIIIA:Fn	-1.61617	PBS liposome	Left	Ligated	C57	48hrs	Intima
EIIIA:Fn	-2.10685	PBS liposome	Left	Ligated	C57	48hrs	Intima
EIIIA:Fn	-1.69977	PBS liposome	Left	Ligated	C57	48hrs	Intima
EIIIA:Fn	-2.87352	PBS liposome	Left	Ligated	C57	48hrs	Intima
EIIIA:Fn	-1.39356	PBS liposome	Left	Ligated	C57	48hrs	Intima
EIIIA:Fn	-4.09574	PBS liposome	Right	Ligated	C57	48hrs	Intima
EIIIA:Fn	-3.23743	PBS liposome	Right	Ligated	C57	48hrs	Intima
EIIIA:Fn	-3.23911	PBS liposome	Right	Ligated	C57	48hrs	Intima
EIIIA:Fn	-3.48568	PBS liposome	Right	Ligated	C57	48hrs	Intima
EIIIA:Fn	-3.7137	Clodronate liposome	Left	Ligated	C57	48hrs	Intima
EIIIA:Fn	-2.23175	Clodronate liposome	Left	Ligated	C57	48hrs	Intima
EIIIA:Fn	-3.67879	Clodronate liposome	Left	Ligated	C57	48hrs	Intima
EIIIA:Fn	-3.74313	Clodronate liposome	Left	Ligated	C57	48hrs	Intima
EIIIA:Fn	-3.27251	Clodronate liposome	Left	Ligated	C57	48hrs	Intima
EIIIA:Fn	-3.75256	Clodronate liposome	Left	Ligated	C57	48hrs	Intima
EIIIA:Fn	-2.68311	Clodronate liposome	Left	Ligated	C57	48hrs	Intima
EIIIA:Fn	-3.74028	Clodronate liposome	Left	Ligated	C57	48hrs	Intima
EIIIA:Fn	-3.85474	Clodronate liposome	Left	Ligated	C57	48hrs	Intima
EIIIA:Fn	-3.96812	Clodronate liposome	Left	Ligated	C57	48hrs	Intima
EIIIA:Fn	-1.74097	Clodronate liposome	Left	Ligated	C57	48hrs	Intima
EIIIA:Fn	-3.17886	Clodronate liposome	Right	Ligated	C57	48hrs	Intima
EIIIA:Fn	-3.45582	Clodronate liposome	Right	Ligated	C57	48hrs	Intima
EIIIA:Fn	-3.17654	Clodronate liposome	Right	Ligated	C57	48hrs	Intima
EIIIA:Fn	-3.33462	Clodronate liposome	Right	Ligated	C57	48hrs	Intima
EIIIA:Fn	-4.4662	No treatment	Right	Sham	C57 AB+/+	7 days	Intima
EIIIA:Fn	-3.33891	No treatment	Right	Sham	C57 AB+/+	7 days	Intima
EIIIA:Fn	-3.87147	No treatment	Right	Sham	C57 AB+/+	7 days	Intima
EIIIA:Fn	-4.58254	No treatment	Right	Sham	C57 AB+/+	7 days	Intima
EIIIA:Fn	-3.84896	No treatment	Right	Sham	C57 AB+/+	7 days	Intima
EIIIA:Fn	-4.33555	No treatment	Right	Sham	C57 AB+/+	7 days	Intima
EIIIA:Fn	-1.9618	No treatment	Left	Ligated	C57 AB+/+	7 days	Intima
EIIIA:Fn	-2.72083	No treatment	Left	Ligated	C57 AB+/+	7 days	Intima
EIIIA:Fn	-2.62863	No treatment	Left	Ligated	C57 AB+/+	7 days	Intima
EIIIA:Fn	-2.42749	No treatment	Left	Ligated	C57 AB+/+	7 days	Intima
EIIIA:Fn	-2.53292	No treatment	Left	Ligated	C57 AB+/+	7 days	Intima
EIIIA:Fn	-1.53767	No treatment	Left	Ligated	C57 AB+/+	7 days	Intima
EIIIA:Fn	-2.17201	No treatment	Left	Ligated	C57 AB+/+	7 days	Intima
EIIIA:Fn	-2.58937	No treatment	Left	Ligated	C57 AB+/+	7 days	Intima
EIIIA:Fn	-3.99943	No treatment	Left	Ligated	C57 AB+/+	7 days	Intima
EIIIA:Fn	-0.91908	No treatment	Left	Ligated	C57 AB+/+	7 days	Intima
EIIIA:Fn	-3.21746	No treatment	Left	Ligated	C57 AB+/+	7 days	Intima
EIIIA:Fn	-1.64388	No treatment	Left	Ligated	C57 AB+/+	7 days	Intima
EIIIA:Fn	-2.77505	No treatment	Left	Ligated	C57 AB+/+	7 days	Intima
EIIIA:Fn	-1.08598	No treatment	Left	Ligated	C57 AB+/+	7 days	Intima
EIIIA:Fn	-1.33982	No treatment	Left	Ligated	C57 AB+/+	7 days	Intima
EIIIA:Fn	-2.07041	No treatment	Left	Ligated	C57 AB+/+	7 days	Intima
EIIIA:Fn	-1.80213	No treatment	Left	Ligated	C57 AB+/+	7 days	Intima
EIIIA:Fn	-1.0961	No treatment	Left	Ligated	C57 AB+/+	48hrs	Intima
EIIIA:Fn	-2.64545	No treatment	Left	Ligated	C57 AB+/+	48hrs	Intima
EIIIA:Fn	-1.80214	No treatment	Left	Ligated	C57 AB+/+	48hrs	Intima
EIIIA:Fn	-1.8369	No treatment	Left	Ligated	C57 AB+/+	48hrs	Intima
EIIIA:Fn	-1.52533	No treatment	Left	Ligated	C57 AB+/+	48hrs	Intima
EIIIA:Fn	-2.813	No treatment	Left	Sham	C57 AB+/+	48hrs	Intima
EIIIA:Fn	-2.68284	No treatment	Left	Sham	C57 AB+/+	48hrs	Intima
EIIIA:Fn	-4.49841	No treatment	Left	Sham	C57 AB+/+	48hrs	Intima
EIIIA:Fn	-3.02048	No treatment	Left	Sham	C57 AB+/+	48hrs	Intima
EIIIA:Fn	-3.1292	No treatment	Left	Sham	C57 AB+/+	48hrs	Intima
EIIIA:Fn	-3.49238	No treatment	Right	Ligated	C57 AB+/+	48hrs	Intima
EIIIA:Fn	-3.2763	No treatment	Right	Ligated	C57 AB+/+	48hrs	Intima
EIIIA:Fn	-4.10262	No treatment	Right	Ligated	C57 AB+/+	48hrs	Intima
EIIIA:Fn	-3.36521	No treatment	Right	Ligated	C57 AB+/+	48hrs	Intima
EIIIA:Fn	-3.98225	No treatment	Right	Ligated	C57 AB+/+	48hrs	Intima
EIIIA:Fn	-3.30202	No treatment	Right	Sham	C57 AB+/+	48hrs	Intima
EIIIA:Fn	-3.33091	No treatment	Right	Sham	C57 AB+/+	48hrs	Intima
EIIIA:Fn	-4.48558	No treatment	Right	Sham	C57 AB+/+	48hrs	Intima
EIIIA:Fn	-4.05149	No treatment	Right	Sham	C57 AB+/+	48hrs	Intima
EIIIA:Fn	-3.50042	No treatment	Right	Sham	C57 AB+/+	48hrs	Intima
EIIIA:Fn	-2.54524	anti-platelet (after surgery)	Left	Ligated	C57	48hrs	Intima
EIIIA:Fn	-3.6854	anti-platelet (after surgery)	Left	Ligated	C57	48hrs	Intima
EIIIA:Fn	-2.415	anti-platelet (after surgery)	Left	Ligated	C57	48hrs	Intima
EIIIA:Fn	-2.9967	anti-platelet (after surgery)	Left	Ligated	C57	48hrs	Intima
EIIIA:Fn	-2.94385	anti-platelet (after surgery)	Left	Ligated	C57	48hrs	Intima
EIIIA:Fn	-3.53877	anti-platelet (after surgery)	Left	Ligated	C57	48hrs	Intima
EIIIA:Fn	-3.10121	anti-platelet (after surgery)	Left	Ligated	C57	48hrs	Intima
EIIIA:Fn	-2.14106	anti-platelet (after surgery)	Left	Ligated	C57	48hrs	Intima
EIIIA:Fn	-2.28171	anti-platelet (after surgery)	Left	Ligated	C57	48hrs	Intima
EIIIA:Fn	-1.89322	anti-platlet (before surgery)	Left	Ligated	C57	48hrs	Intima
EIIIA:Fn	-1.32044	IgG control	Left	Ligated	C57	48hrs	Intima
EIIIA:Fn	-1.21998	IgG control	Left	Ligated	C57	48hrs	Intima
EIIIA:Fn	-1.99367	IgG control	Left	Ligated	C57	48hrs	Intima
EIIIA:Fn	-1.12194	IgG control	Left	Ligated	C57	48hrs	Intima
EIIIA:Fn	-1.52477	IgG control	Left	Ligated	C57	48hrs	Intima
EIIIA:Fn	-2.20111	IgG control	Left	Ligated	C57	48hrs	Intima
EIIIA:Fn	-1.53312	IgG control	Left	Ligated	C57	48hrs	Intima
EIIIA:Fn	-1.11701	IgG control	Left	Ligated	C57	48hrs	Intima
EIIIA:Fn	-2.85743	IgG control	Left	Ligated	C57	48hrs	Intima
EIIIA:Fn	-1.66217	IgG control	Left	Ligated	C57	48hrs	Intima
EIIIA:Fn	-2.00506	anti-neutrophil	Left	Ligated	C57	48hrs	Intima
EIIIA:Fn	-2.94013	anti-neutrophil	Left	Ligated	C57	48hrs	Intima
EIIIA:Fn	-2.15156	anti-neutrophil	Left	Ligated	C57	48hrs	Intima
EIIIA:Fn	-2.31675	anti-neutrophil	Left	Ligated	C57	48hrs	Intima
EIIIA:Fn	-3.55379	anti-neutrophil	Left	Ligated	C57	48hrs	Intima
EIIIA:Fn	-2.9406	anti-neutrophil	Left	Ligated	C57	48hrs	Intima
EIIIA:Fn	-2.99292	anti-neutrophil	Left	Ligated	C57	48hrs	Intima
EIIIA:Fn	-2.49408	anti-neutrophil	Left	Ligated	C57	48hrs	Intima
EIIIA:Fn	-1.55012	anti-neutrophil	Left	Ligated	C57	48hrs	Intima
EIIIA:Fn	-1.97172	DMEM only			High density pTripz-SV40 aEC		Round 3 - July 21 2015
EIIIA:Fn	-2.09835	DMEM only			High density pTripz-SV40 aEC		Round 3 - July 21 2015
EIIIA:Fn	-2.18292	DMEM only			High density pTripz-SV40 aEC		Round 3 - July 21 2015
EIIIA:Fn	-2.01167	DMEM only			High density pTripz-SV40 aEC		Round 3 - July 21 2015
EIIIA:Fn	-1.41144	10% plasma			High density pTripz-SV40 aEC		Round 3 - July 21 2015
EIIIA:Fn	-1.55584	10% plasma			High density pTripz-SV40 aEC		Round 3 - July 21 2015
EIIIA:Fn	-1.31864	platelets			High density pTripz-SV40 aEC		Round 3 - July 21 2015
EIIIA:Fn	-1.65827	platelets			High density pTripz-SV40 aEC		Round 3 - July 21 2015
EIIIA:Fn	-2.57246	monocytes			High density pTripz-SV40 aEC		Round 3 - July 21 2015
EIIIA:Fn	-2.04452	monocytes			High density pTripz-SV40 aEC		Round 3 - July 21 2015
EIIIA:Fn	-1.63435	monocytes + platelets			High density pTripz-SV40 aEC		Round 3 - July 21 2015
EIIIA:Fn	-1.58789	monocytes + platelets			High density pTripz-SV40 aEC		Round 3 - July 21 2015
EIIIA:Fn	-0.888313	monocytes + platelets + plasma			High density pTripz-SV40 aEC		Round 3 - July 21 2015
EIIIA:Fn	-0.750785	monocytes + platelets + plasma			High density pTripz-SV40 aEC		Round 3 - July 21 2015

## Sheet: EIIIB-FN
EIIIB:Fn	-4.8989	PBS liposome	Left	Ligated	C57	48hrs	Intima
EIIIB:Fn	-3.00525	PBS liposome	Left	Ligated	C57	48hrs	Intima
EIIIB:Fn	-5.18445	PBS liposome	Left	Ligated	C57	48hrs	Intima
EIIIB:Fn	-3.11911	PBS liposome	Left	Ligated	C57	48hrs	Intima
EIIIB:Fn	-2.789	PBS liposome	Left	Ligated	C57	48hrs	Intima
EIIIB:Fn	-4.2494	PBS liposome	Left	Ligated	C57	48hrs	Intima
EIIIB:Fn	-3.9226	PBS liposome	Left	Ligated	C57	48hrs	Intima
EIIIB:Fn	-3.78318	PBS liposome	Left	Ligated	C57	48hrs	Intima
EIIIB:Fn	-4.24824	PBS liposome	Left	Ligated	C57	48hrs	Intima
EIIIB:Fn	-3.54203	PBS liposome	Left	Ligated	C57	48hrs	Intima
EIIIB:Fn	-5.2792	PBS liposome	Right	Ligated	C57	48hrs	Intima
EIIIB:Fn	-5.36795	PBS liposome	Right	Ligated	C57	48hrs	Intima
EIIIB:Fn	-5.44341	PBS liposome	Right	Ligated	C57	48hrs	Intima
EIIIB:Fn	-5.12095	PBS liposome	Right	Ligated	C57	48hrs	Intima
EIIIB:Fn	-4.9943	Clodronate liposome	Left	Ligated	C57	48hrs	Intima
EIIIB:Fn	-4.62901	Clodronate liposome	Left	Ligated	C57	48hrs	Intima
EIIIB:Fn	-5.41025	Clodronate liposome	Left	Ligated	C57	48hrs	Intima
EIIIB:Fn	-4.806	Clodronate liposome	Left	Ligated	C57	48hrs	Intima
EIIIB:Fn	-5.47683	Clodronate liposome	Left	Ligated	C57	48hrs	Intima
EIIIB:Fn	-5.29852	Clodronate liposome	Left	Ligated	C57	48hrs	Intima
EIIIB:Fn	-4.75331	Clodronate liposome	Left	Ligated	C57	48hrs	Intima
EIIIB:Fn	-6.16655	Clodronate liposome	Left	Ligated	C57	48hrs	Intima
EIIIB:Fn	-6.51198	Clodronate liposome	Left	Ligated	C57	48hrs	Intima
EIIIB:Fn	-6.7037	Clodronate liposome	Left	Ligated	C57	48hrs	Intima
EIIIB:Fn	-3.65451	Clodronate liposome	Left	Ligated	C57	48hrs	Intima
EIIIB:Fn	-4.66317	Clodronate liposome	Right	Ligated	C57	48hrs	Intima
EIIIB:Fn	-4.77739	Clodronate liposome	Right	Ligated	C57	48hrs	Intima
EIIIB:Fn	-4.57657	Clodronate liposome	Right	Ligated	C57	48hrs	Intima
EIIIB:Fn	-4.68392	Clodronate liposome	Right	Ligated	C57	48hrs	Intima
EIIIB:Fn	-7.08746	No treatment	Right	Sham	C57 AB+/+	7 days	Intima
EIIIB:Fn	-6.14691	No treatment	Right	Sham	C57 AB+/+	7 days	Intima
EIIIB:Fn	-5.78957	No treatment	Right	Sham	C57 AB+/+	7 days	Intima
EIIIB:Fn	-6.77989	No treatment	Right	Sham	C57 AB+/+	7 days	Intima
EIIIB:Fn	-5.79213	No treatment	Right	Sham	C57 AB+/+	7 days	Intima
EIIIB:Fn	-7.60743	No treatment	Right	Sham	C57 AB+/+	7 days	Intima
EIIIB:Fn	-3.80637	No treatment	Left	Ligated	C57 AB+/+	7 days	Intima
EIIIB:Fn	-5.0828	No treatment	Left	Ligated	C57 AB+/+	7 days	Intima
EIIIB:Fn	-4.7617	No treatment	Left	Ligated	C57 AB+/+	7 days	Intima
EIIIB:Fn	-2.52827	No treatment	Left	Ligated	C57 AB+/+	7 days	Intima
EIIIB:Fn	-3.67229	No treatment	Left	Ligated	C57 AB+/+	7 days	Intima
EIIIB:Fn	-4.81431	No treatment	Left	Ligated	C57 AB+/+	7 days	Intima
EIIIB:Fn	-5.35762	No treatment	Left	Ligated	C57 AB+/+	7 days	Intima
EIIIB:Fn	-5.51932	No treatment	Left	Ligated	C57 AB+/+	7 days	Intima
EIIIB:Fn	-6.08736	No treatment	Left	Ligated	C57 AB+/+	7 days	Intima
EIIIB:Fn	-2.08909	No treatment	Left	Ligated	C57 AB+/+	7 days	Intima
EIIIB:Fn	-6.44331	No treatment	Left	Ligated	C57 AB+/+	7 days	Intima
EIIIB:Fn	-4.44387	No treatment	Left	Ligated	C57 AB+/+	7 days	Intima
EIIIB:Fn	-4.81484	No treatment	Left	Ligated	C57 AB+/+	7 days	Intima
EIIIB:Fn	-3.9739	No treatment	Left	Ligated	C57 AB+/+	7 days	Intima
EIIIB:Fn	-3.85657	No treatment	Left	Ligated	C57 AB+/+	7 days	Intima
EIIIB:Fn	-4.59582	No treatment	Left	Ligated	C57 AB+/+	7 days	Intima
EIIIB:Fn	-4.10563	No treatment	Left	Ligated	C57 AB+/+	7 days	Intima
EIIIB:Fn	-3.43802	No treatment	Left	Ligated	C57 AB+/+	48hrs	Intima
EIIIB:Fn	-4.69705	No treatment	Left	Ligated	C57 AB+/+	48hrs	Intima
EIIIB:Fn	-3.75122	No treatment	Left	Ligated	C57 AB+/+	48hrs	Intima
EIIIB:Fn	-3.76391	No treatment	Left	Ligated	C57 AB+/+	48hrs	Intima
EIIIB:Fn	-3.68176	No treatment	Left	Ligated	C57 AB+/+	48hrs	Intima
EIIIB:Fn	-5.85323	No treatment	Left	Sham	C57 AB+/+	48hrs	Intima
EIIIB:Fn	-4.87643	No treatment	Left	Sham	C57 AB+/+	48hrs	Intima
EIIIB:Fn	-5.8938	No treatment	Left	Sham	C57 AB+/+	48hrs	Intima
EIIIB:Fn	-4.41048	No treatment	Left	Sham	C57 AB+/+	48hrs	Intima
EIIIB:Fn	-5.91141	No treatment	Left	Sham	C57 AB+/+	48hrs	Intima
EIIIB:Fn	-4.97853	No treatment	Right	Ligated	C57 AB+/+	48hrs	Intima
EIIIB:Fn	-5.28502	No treatment	Right	Ligated	C57 AB+/+	48hrs	Intima
EIIIB:Fn	-5.5934	No treatment	Right	Ligated	C57 AB+/+	48hrs	Intima
EIIIB:Fn	-5.02356	No treatment	Right	Ligated	C57 AB+/+	48hrs	Intima
EIIIB:Fn	-5.17757	No treatment	Right	Ligated	C57 AB+/+	48hrs	Intima
EIIIB:Fn	-5.09398	No treatment	Right	Sham	C57 AB+/+	48hrs	Intima
EIIIB:Fn	-5.06361	No treatment	Right	Sham	C57 AB+/+	48hrs	Intima
EIIIB:Fn	-6.2533	No treatment	Right	Sham	C57 AB+/+	48hrs	Intima
EIIIB:Fn	-5.45294	No treatment	Right	Sham	C57 AB+/+	48hrs	Intima
EIIIB:Fn	-5.51185	No treatment	Right	Sham	C57 AB+/+	48hrs	Intima
EIIIB:Fn	-3.97039	anti-platelet (after surgery)	Left	Ligated	C57	48hrs	Intima
EIIIB:Fn	-5.20119	anti-platelet (after surgery)	Left	Ligated	C57	48hrs	Intima
EIIIB:Fn	-5.82064	anti-platelet (after surgery)	Left	Ligated	C57	48hrs	Intima
EIIIB:Fn	-7.15058	anti-platelet (after surgery)	Left	Ligated	C57	48hrs	Intima
EIIIB:Fn	-5.21372	anti-platelet (after surgery)	Left	Ligated	C57	48hrs	Intima
EIIIB:Fn	-7.48051	anti-platelet (after surgery)	Left	Ligated	C57	48hrs	Intima
EIIIB:Fn	-5.96704	anti-platelet (after surgery)	Left	Ligated	C57	48hrs	Intima
EIIIB:Fn	-3.57174	anti-platelet (after surgery)	Left	Ligated	C57	48hrs	Intima
EIIIB:Fn	-5.24771	anti-platelet (after surgery)	Left	Ligated	C57	48hrs	Intima
EIIIB:Fn	-4.11508	anti-platlet (before surgery)	Left	Ligated	C57	48hrs	Intima
EIIIB:Fn	-2.54007	IgG control	Left	Ligated	C57	48hrs	Intima
EIIIB:Fn	-3.21172	IgG control	Left	Ligated	C57	48hrs	Intima
EIIIB:Fn	-4.63329	IgG control	Left	Ligated	C57	48hrs	Intima
EIIIB:Fn	-2.5369	IgG control	Left	Ligated	C57	48hrs	Intima
EIIIB:Fn	-2.75311	IgG control	Left	Ligated	C57	48hrs	Intima
EIIIB:Fn	-4.00731	IgG control	Left	Ligated	C57	48hrs	Intima
EIIIB:Fn	-3.14325	IgG control	Left	Ligated	C57	48hrs	Intima
EIIIB:Fn	-3.37485	IgG control	Left	Ligated	C57	48hrs	Intima
EIIIB:Fn	-3.98706	IgG control	Left	Ligated	C57	48hrs	Intima
EIIIB:Fn	-4.53941	IgG control	Left	Ligated	C57	48hrs	Intima
EIIIB:Fn	-4.0935	anti-neutrophil	Left	Ligated	C57	48hrs	Intima
EIIIB:Fn	-4.76968	anti-neutrophil	Left	Ligated	C57	48hrs	Intima
EIIIB:Fn	-3.60736	anti-neutrophil	Left	Ligated	C57	48hrs	Intima
EIIIB:Fn	-3.54567	anti-neutrophil	Left	Ligated	C57	48hrs	Intima
EIIIB:Fn	-4.8592	anti-neutrophil	Left	Ligated	C57	48hrs	Intima
EIIIB:Fn	-4.69219	anti-neutrophil	Left	Ligated	C57	48hrs	Intima
EIIIB:Fn	-4.56321	anti-neutrophil	Left	Ligated	C57	48hrs	Intima
EIIIB:Fn	-4.47823	anti-neutrophil	Left	Ligated	C57	48hrs	Intima
EIIIB:Fn	-3.55337	anti-neutrophil	Left	Ligated	C57	48hrs	Intima
EIIIB:Fn	-1.98503	DMEM only			High density pTripz-SV40 aEC		Round 3 - July 21 2015
EIIIB:Fn	-1.95656	DMEM only			High density pTripz-SV40 aEC		Round 3 - July 21 2015
EIIIB:Fn	-2.19027	DMEM only			High density pTripz-SV40 aEC		Round 3 - July 21 2015
EIIIB:Fn	-1.9909	DMEM only			High density pTripz-SV40 aEC		Round 3 - July 21 2015
EIIIB:Fn	-2.02863	10% plasma			High density pTripz-SV40 aEC		Round 3 - July 21 2015
EIIIB:Fn	-1.81017	10% plasma			High density pTripz-SV40 aEC		Round 3 - July 21 2015
EIIIB:Fn	-1.34591	platelets			High density pTripz-SV40 aEC		Round 3 - July 21 2015
EIIIB:Fn	-1.56583	platelets			High density pTripz-SV40 aEC		Round 3 - July 21 2015
EIIIB:Fn	-3.07927	monocytes			High density pTripz-SV40 aEC		Round 3 - July 21 2015
EIIIB:Fn	-2.47329	monocytes			High density pTripz-SV40 aEC		Round 3 - July 21 2015
EIIIB:Fn	-1.92843	monocytes + platelets			High density pTripz-SV40 aEC		Round 3 - July 21 2015
EIIIB:Fn	-2.37962	monocytes + platelets			High density pTripz-SV40 aEC		Round 3 - July 21 2015
EIIIB:Fn	-1.98187	monocytes + platelets + plasma			High density pTripz-SV40 aEC		Round 3 - July 21 2015
EIIIB:Fn	-1.43619	monocytes + platelets + plasma			High density pTripz-SV40 aEC		Round 3 - July 21 2015
