# Supplementary material for: Alternative RNA splicing in the endothelium mediated in part by Rbfox2 regulates the arterial response to low flow
Source: eLife. 2018 Jan 2;7:e29494. doi: 10.7554/eLife.29494 (PMC5771670; doi:10.7554/eLife.29494)
Supplement: Figure 3—source data 1. — See GEO file GSE101826 for annotation of samples. [file elife-29494-fig3-data1.xlsx]

## Sheet: Raw_MISO_data.txt
Event	ENSID	RefseqID	GeneID	Chromosome	Event_Start	Event_End	PSI_IgG_contra_1	95CIwidth_IgG_contra_1	PSI_IgG_lig_1.miso_bf	95CIwidth_IgG_lig_1.miso_bf	DeltaPSI_IgG_contra_1_min_IgG_lig_1.miso_bf	BF_IgG_contra_1_vs_IgG_lig_1.miso_bf	PSI_IgG_contra_1 (2)	95CIwidth_IgG_contra_1 (2)	PSI_IgG_lig_2.miso_bf	95CIwidth_IgG_lig_2.miso_bf	DeltaPSI_IgG_contra_1_min_IgG_lig_2.miso_bf	BF_IgG_contra_1_vs_IgG_lig_2.miso_bf	PSI_IgG_contra_1 (3)	95CIwidth_IgG_contra_1 (3)	PSI_antiGr1_lig_1.miso_bf	95CIwidth_antiGr1_lig_1.miso_bf	DeltaPSI_IgG_contra_1_min_antiGr1_lig_1.miso_bf	BF_IgG_contra_1_vs_antiGr1_lig_1.miso_bf	PSI_IgG_contra_1 (4)	95CIwidth_IgG_contra_1 (4)	PSI_antiGr1_lig_2.miso_bf	95CIwidth_antiGr1_lig_2.miso_bf	DeltaPSI_IgG_contra_1_min_antiGr1_lig_2.miso_bf	BF_IgG_contra_1_vs_antiGr1_lig_2.miso_bf	PSI_IgG_contra_1 (5)	95CIwidth_IgG_contra_1 (5)	PSI_antiPlatelet_lig_1.miso_bf	95CIwidth_antiPlatelet_lig_1.miso_bf	DeltaPSI_IgG_contra_1_min_antiPlatelet_lig_1.miso_bf	BF_IgG_contra_1_vs_antiPlatelet_lig_1.miso_bf	PSI_IgG_contra_1 (6)	95CIwidth_IgG_contra_1 (6)	PSI_antiPlatelet_lig_2.miso_bf	95CIwidth_antiPlatelet_lig_2.miso_bf	DeltaPSI_IgG_contra_1_min_antiPlatelet_lig_2.miso_bf	BF_IgG_contra_1_vs_antiPlatelet_lig_2.miso_bf	PSI_IgG_contra_2	95CIwidth_IgG_contra_2	PSI_IgG_lig_1.miso_bf (2)	95CIwidth_IgG_lig_1.miso_bf (2)	DeltaPSI_IgG_contra_2_min_IgG_lig_1.miso_bf	BF_IgG_contra_2_vs_IgG_lig_1.miso_bf	PSI_IgG_contra_2 (2)
chr10:127929115:127929192:-@chr10:127928776:127928820:-@chr10:127927917:127928089:-	ENSMUSG00000090841	NM_010860	Myl6	chr10	127928089	127929115	0.44	0.06	0.3	0.03	0.14	4.41163e+49	0.44	0.06	0.22	0.03	0.22	2.1288e+173	0.44	0.06	0.41	0.04	0.03	0.18	0.44	0.06	0.39	0.04	0.05	1.35	0.44	0.06	0.46	0.05	-0.02	0.07	0.44	0.06	0.45	0.04	-0.01	0.06	0.47	0.06	0.3	0.03	0.17	5.13766e+84	0.47
chr10:128138399:128138500:-@chr10:128137032:128137175:-@chr10:128136528:128136731:-	ENSMUSG00000025358	NM_016756,NM_183417	Cdk2	chr10	128136731	128138399	0.66	0.18	0.5	0.14	0.16	6.66	0.66	0.18	0.46	0.09	0.2	109.56	0.66	0.18	0.62	0.17	0.04	0.18	0.66	0.18	0.56	0.16	0.1	0.46	0.66	0.18	0.71	0.14	-0.05	0.22	0.66	0.18	0.78	0.13	-0.12	1.06	0.45	0.2	0.5	0.14	-0.05	0.22	0.45
chr10:128258827:128259027:+@chr10:128261835:128261887:+@chr10:128270368:128270467:+	ENSMUSG00000078427	NM_025364	Sarnp	chr10	128258827	128270467	0.65	0.78	0.18	0.39	0.47	2.76	0.65	0.78	0.69	0.7	-0.04	0.92	0.65	0.78	0.34	0.7	0.31	1.41	0.65	0.78	0.68	0.71	-0.03	0.88	0.65	0.78	0.84	0.54	-0.19	0.86	0.65	0.78	0.67	0.51	-0.02	0.71	0	0	0	0	0	0	0
chr10:12981572:12981730:-@chr10:12977383:12977622:-@chr10:12973148:12973685:-	ENSMUSG00000062866	NM_001033257,NM_001195066,NM_001195065,NM_001195096	Phactr2	chr10	12973685	12981572	0.04	0.05	0.09	0.05	-0.05	1.2	0.04	0.05	0.1	0.05	-0.06	12.74	0.04	0.05	0.07	0.04	-0.03	0.14	0.04	0.05	0.14	0.08	-0.1	82.5	0.04	0.05	0.06	0.04	-0.02	0.07	0.04	0.05	0.05	0.03	-0.01	0.06	0.09	0.07	0.09	0.05	0	0.06	0.09
chr10:20051892:20052067:+@chr10:20052202:20052363:+@chr10:20053198:20053378:+	ENSMUSG00000037608	NM_001025393,NM_153787,NM_001025392	Bclaf1	chr10	20051892	20053378	0.24	0.13	0.16	0.12	0.08	0.66	0.24	0.13	0.12	0.09	0.12	6.2	0.24	0.13	0.29	0.16	-0.05	0.2	0.24	0.13	0.25	0.16	-0.01	0.14	0.24	0.13	0.29	0.15	-0.05	0.19	0.24	0.13	0.34	0.15	-0.1	0.73	0.32	0.17	0.16	0.12	0.16	11.71	0.32
chr10:20053198:20053378:+@chr10:20054305:20054451:+@chr10:20059515:20059727:+	ENSMUSG00000037608	NM_001025393,NM_153787,NM_001025392	Bclaf1	chr10	20053198	20059727	0.83	0.12	0.7	0.15	0.13	2	0.83	0.12	0.75	0.1	0.08	0.6	0.83	0.12	0.82	0.12	0.01	0.12	0.83	0.12	0.75	0.16	0.08	0.38	0.83	0.12	0.9	0.09	-0.07	0.41	0.83	0.12	0.74	0.15	0.09	0.55	0.82	0.14	0.7	0.15	0.12	1.22	0.82
chr10:61943306:61943455:-@chr10:61933808:61933883:-@chr10:61932649:61932805:-	ENSMUSG00000020078	NM_001113355,NM_133672	Vps26a	chr10	61932805	61943306	0.84	0.13	0.98	0.03	-0.14	4282.17	0.84	0.13	0.99	0.02	-0.15	2.11382e+10	0.84	0.13	0.95	0.04	-0.11	193.61	0.84	0.13	0.95	0.05	-0.11	42.62	0.84	0.13	0.96	0.03	-0.12	610.97	0.84	0.13	0.92	0.05	-0.08	0.85	0.92	0.07	0.98	0.03	-0.06	4.22	0.92
chr10:82219447:82219540:-@chr10:82217710:82217840:-@chr10:82215152:82215349:-	ENSMUSG00000020248	NM_010914	Nfyb	chr10	82215349	82219447	0.97	0.07	0.96	0.04	0.01	0.08	0.97	0.07	0.95	0.04	0.02	0.13	0.97	0.07	0.94	0.06	0.03	0.17	0.97	0.07	0.92	0.09	0.05	0.4	0.97	0.07	0.92	0.09	0.05	0.5	0.97	0.07	0.85	0.1	0.12	30.48	0.84	0.16	0.96	0.04	-0.12	53.57	0.84
chr10:90621493:90621590:-@chr10:90616023:90616142:-@chr10:90615830:90615925:-	ENSMUSG00000019961	NM_001080132,NM_001080134,NM_001080131,NM_001080130,NM_001080129	Tmpo	chr10	90615925	90621493	0.82	0.09	0.93	0.04	-0.11	6.44327e+08	0.82	0.09	0.91	0.04	-0.09	120.46	0.82	0.09	0.85	0.06	-0.03	0.14	0.82	0.09	0.85	0.07	-0.03	0.12	0.82	0.09	0.86	0.06	-0.04	0.25	0.82	0.09	0.87	0.06	-0.05	0.32	0.72	0.08	0.93	0.04	-0.21	2.91619e+80	0.72
chr10:99542608:99542764:+@chr10:99543491:99543574:+@chr10:99549981:99550090:+	ENSMUSG00000019966	NM_013598	Kitl	chr10	99542608	99550090	0.84	0.14	0.91	0.12	-0.07	0.31	0.84	0.14	0.95	0.06	-0.11	3.53	0.84	0.14	0.94	0.13	-0.1	0.64	0.84	0.14	0.84	0.22	0	0.17	0.84	0.14	0.86	0.14	-0.02	0.13	0.84	0.14	0.92	0.13	-0.08	0.5	0.85	0.14	0.91	0.12	-0.06	0.24	0.85
chr11:100451212:100451303:-@chr11:100450993:100451092:-@chr11:100446296:100446369:-	ENSMUSG00000014195	NM_019795	Dnajc7	chr11	100446369	100451212	0.45	0.35	0.26	0.2	0.19	1.89	0.45	0.35	0.13	0.14	0.32	153.72	0.45	0.35	0.31	0.21	0.14	0.63	0.45	0.35	0.24	0.22	0.21	2.33	0.45	0.35	0.4	0.25	0.05	0.31	0.45	0.35	0.24	0.19	0.21	1.76	0.36	0.24	0.26	0.2	0.1	0.48	0.36
chr11:101845926:101846105:-@chr11:101842931:101843157:-@chr11:101832457:101836253:-	ENSMUSG00000003518	NM_028207	Dusp3	chr11	101836253	101845926	0.72	0.27	0.96	0.08	-0.24	8.54	0.72	0.27	0.94	0.11	-0.22	7.9	0.72	0.27	0.88	0.17	-0.16	1.47	0.72	0.27	0.88	0.16	-0.16	1.31	0.72	0.27	0.86	0.19	-0.14	0.86	0.72	0.27	0.93	0.14	-0.21	3.38	0.76	0.27	0.96	0.08	-0.2	3.76	0.76
chr11:102172694:102172814:-@chr11:102172240:102172350:-@chr11:102171757:102171890:-	ENSMUSG00000020923	NM_011551,NM_001044383	Ubtf	chr11	102171890	102172694	0.41	0.18	0.52	0.12	-0.11	0.91	0.41	0.18	0.54	0.12	-0.13	1.63	0.41	0.18	0.48	0.13	-0.07	0.33	0.41	0.18	0.51	0.12	-0.1	0.56	0.41	0.18	0.34	0.14	0.07	0.33	0.41	0.18	0.35	0.13	0.06	0.24	0.31	0.16	0.52	0.12	-0.21	1152.7	0.31
chr11:106054780:106054862:-@chr11:106049122:106049235:-@chr11:106048439:106048494:-	ENSMUSG00000069631	NA	Strada	chr11	106048494	106054780	0	0	0	0	0	0	0	0	0	0	0	0	0	0	0	0	0	0	0	0	0	0	0	0	0	0	0	0	0	0	0	0	0	0	0	0	0	0	0	0	0	0	0
chr11:106540863:106540925:-@chr11:106533056:106533112:-@chr11:106515532:106516476:-	ENSMUSG00000020717	NM_008816,NM_001032378	Pecam1	chr11	106516476	106540863	0.44	0.03	0.39	0.04	0.05	162.63	0.44	0.03	0.36	0.05	0.08	204539416690927	0.44	0.03	0.49	0.04	-0.05	139.15	0.44	0.03	0.45	0.04	-0.01	0.03	0.44	0.03	0.47	0.03	-0.03	1.16	0.44	0.03	0.49	0.03	-0.05	1856.71	0.48	0.03	0.39	0.04	0.09	1.58704e+28	0.48
chr11:106908314:106908657:-@chr11:106905806:106905979:-@chr11:106904947:106905139:-	ENSMUSG00000040481	NM_176850	Bptf	chr11	106905139	106908314	0.64	0.38	0.4	0.3	0.24	1.69	0.64	0.38	0.4	0.32	0.24	2.14	0.64	0.38	0.62	0.38	0.02	0.39	0.64	0.38	0.53	0.29	0.11	0.52	0.64	0.38	0.53	0.33	0.11	0.44	0.64	0.38	0.32	0.28	0.32	5.21	0.74	0.27	0.4	0.3	0.34	23.75	0.74
chr11:109510719:109510841:+@chr11:109511755:109511938:+@chr11:109515093:109515275:+	ENSMUSG00000020612	NM_021880	Prkar1a	chr11	109510719	109515275	0.4	0.23	0.24	0.16	0.16	2.45	0.4	0.23	0.22	0.13	0.18	7.96	0.4	0.23	0.4	0.18	0	0.2	0.4	0.23	0.26	0.19	0.14	1.12	0.4	0.23	0.5	0.19	-0.1	0.45	0.4	0.23	0.36	0.16	0.04	0.2	0.48	0.23	0.24	0.16	0.24	72.5	0.48
chr11:116701724:116701859:-@chr11:116701152:116701240:-@chr11:116700304:116700442:-	ENSMUSG00000056962	NM_033398	Jmjd6	chr11	116700442	116701724	0.26	0.18	0.12	0.09	0.14	5.54	0.26	0.18	0.09	0.07	0.17	1062.42	0.26	0.18	0.18	0.13	0.08	0.37	0.26	0.18	0.07	0.1	0.19	489.37	0.26	0.18	0.24	0.17	0.02	0.17	0.26	0.18	0.17	0.13	0.09	0.44	0.2	0.18	0.12	0.09	0.08	0.44	0.2
chr11:116701724:116701859:-@chr11:116701152:116701245:-@chr11:116700304:116700442:-	ENSMUSG00000056962	NM_033398	Jmjd6	chr11	116700442	116701724	0.27	0.18	0.15	0.09	0.12	1.52	0.27	0.18	0.13	0.08	0.14	6.06	0.27	0.18	0.23	0.15	0.04	0.19	0.27	0.18	0.08	0.09	0.19	111.42	0.27	0.18	0.23	0.16	0.04	0.2	0.27	0.18	0.28	0.15	-0.01	0.16	0.24	0.18	0.15	0.09	0.09	0.64	0.24
chr11:116704829:116705088:+@chr11:116707077:116707259:+@chr11:116709568:116709672:+	ENSMUSG00000090266	NM_028865	1110005A03Rik	chr11	116704829	116709672	0.24	0.48	0.51	0.24	-0.27	3.33	0.24	0.48	0.45	0.27	-0.21	1.57	0.24	0.48	0.65	0.29	-0.41	5.05	0.24	0.48	0.55	0.36	-0.31	3.1	0.24	0.48	0.6	0.3	-0.36	4.83	0.24	0.48	0.73	0.27	-0.49	14.72	0.41	0.5	0.51	0.24	-0.1	0.52	0.41
chr11:116704829:116705088:+@chr11:116707133:116707259:+@chr11:116709568:116709672:+	ENSMUSG00000090266	NM_028865	1110005A03Rik	chr11	116704829	116709672	0.27	0.41	0.45	0.26	-0.18	0.95	0.27	0.41	0.35	0.3	-0.08	0.42	0.27	0.41	0.56	0.29	-0.29	3.02	0.27	0.41	0.48	0.37	-0.21	1.22	0.27	0.41	0.51	0.33	-0.24	1.68	0.27	0.41	0.67	0.31	-0.4	17.41	0.32	0.46	0.45	0.26	-0.13	0.55	0.32
chr11:29605535:29605591:+@chr11:29606410:29608770:+@chr11:29633633:29633840:+	ENSMUSG00000020458	NM_194053,NM_194052,NM_024226,NM_194054,NM_194051	Rtn4	chr11	29605535	29633840	0.68	0.16	0.92	0.06	-0.24	3.35713e+10	0.68	0.16	0.88	0.07	-0.2	18398.5	0.68	0.16	0.96	0.06	-0.28	2.94604e+21	0.68	0.16	0.82	0.07	-0.14	21.9	0.68	0.16	0.92	0.08	-0.24	3.93236e+13	0.68	0.16	0.87	0.1	-0.19	4162.14	0.62	0.11	0.92	0.06	-0.3	4.21629e+76	0.62
chr11:32127752:32127949:+@chr11:32129247:32129616:+@chr11:32129849:32130053:+	ENSMUSG00000020287	NM_010822	Mpg	chr11	32127752	32130053	0.48	0.21	0.09	0.09	0.39	6.38789e+27	0.48	0.21	0.07	0.07	0.41	2.25713e+27	0.48	0.21	0.31	0.17	0.17	3.09	0.48	0.21	0.21	0.18	0.27	39.4	0.48	0.21	0.3	0.17	0.18	2.75	0.48	0.21	0.17	0.13	0.31	9.75977e+08	0.54	0.27	0.09	0.09	0.45	8.7513e+22	0.54
chr11:32542875:32542935:+@chr11:32608188:32608250:+@chr11:32611772:32611997:+	ENSMUSG00000020271	NM_134015	Fbxw11	chr11	32542875	32611997	0.77	0.3	0.66	0.34	0.11	0.5	0.77	0.3	0.6	0.34	0.17	0.81	0.77	0.3	0.79	0.23	-0.02	0.25	0.77	0.3	0.66	0.23	0.11	0.56	0.77	0.3	0.54	0.25	0.23	2.11	0.77	0.3	0.56	0.24	0.21	2.66	0.75	0.25	0.66	0.34	0.09	0.4	0.75
chr11:43495500:43496118:+@chr11:43496983:43497727:+@chr11:43518036:43518979:+	ENSMUSG00000044950	NM_027557	Pwwp2a	chr11	43495500	43518979	0.32	0.17	0.24	0.11	0.08	0.39	0.32	0.17	0.18	0.09	0.14	4.31	0.32	0.17	0.19	0.1	0.13	3.97	0.32	0.17	0.27	0.14	0.05	0.19	0.32	0.17	0.21	0.1	0.11	1.3	0.32	0.17	0.31	0.11	0.01	0.13	0.37	0.14	0.24	0.11	0.13	4.25	0.37
chr11:48684596:48684848:-@chr11:48682064:48682282:-@chr11:48678751:48680505:-	ENSMUSG00000046879	NM_008326	Irgm1	chr11	48680505	48684596	0.23	0.11	0.42	0.09	-0.19	1.10666e+12	0.23	0.11	0.48	0.11	-0.25	179515298941472	0.23	0.11	0.28	0.04	-0.05	0.29	0.23	0.11	0.35	0.08	-0.12	11.23	0.23	0.11	0.18	0.06	0.05	0.24	0.23	0.11	0.17	0.07	0.06	0.38	0.23	0.12	0.42	0.09	-0.19	5777.4	0.23
chr11:50193323:50193466:+@chr11:50194961:50195099:+@chr11:50196039:50196217:+	ENSMUSG00000007850	NM_021510	Hnrnph1	chr11	50193323	50196217	0.91	0.08	0.95	0.04	-0.04	0.23	0.91	0.08	0.98	0.03	-0.07	18.69	0.91	0.08	0.92	0.05	-0.01	0.07	0.91	0.08	0.95	0.04	-0.04	0.31	0.91	0.08	0.87	0.07	0.04	0.24	0.91	0.08	0.89	0.07	0.02	0.08	0.91	0.07	0.95	0.04	-0.04	0.34	0.91
chr11:61569697:61569847:-@chr11:61568912:61568964:-@chr11:61566369:61566435:-	ENSMUSG00000020528	NM_001164242,NM_001164244,NM_144806,NM_001164243	Prpsap2	chr11	61566435	61569697	0.49	0.44	0.86	0.23	-0.37	23.86	0.49	0.44	0.87	0.25	-0.38	8.33	0.49	0.44	0.59	0.34	-0.1	0.51	0.49	0.44	0.87	0.29	-0.38	14.44	0.49	0.44	0.68	0.3	-0.19	0.87	0.49	0.44	0.29	0.32	0.2	0.99	0.72	0.5	0.86	0.23	-0.14	0.47	0.72
chr11:74723703:74723822:-@chr11:74723196:74723270:-@chr11:74722498:74722707:-	ENSMUSG00000001323	NM_013761,NM_001163311	Srr	chr11	74722707	74723703	0.99	0.05	0.96	0.15	0.03	0.09	0.99	0.05	0.95	0.16	0.04	0.13	0.99	0.05	0.99	0.03	0	0.04	0.99	0.05	0.95	0.14	0.04	0.11	0.99	0.05	0.99	0.04	0	0.03	0.99	0.05	0.98	0.05	0.01	0.03	0.98	0.06	0.96	0.15	0.02	0.08	0.98
chr11:80068162:80068364:+@chr11:80071016:80071138:+@chr11:80079244:80081409:+	ENSMUSG00000017686	NM_001163354,NM_001163355,NM_021536	Rhot1	chr11	80068162	80081409	0.51	0.16	0.46	0.14	0.05	0.2	0.51	0.16	0.32	0.11	0.19	828.9	0.51	0.16	0.48	0.13	0.03	0.15	0.51	0.16	0.52	0.13	-0.01	0.14	0.51	0.16	0.59	0.13	-0.08	0.42	0.51	0.16	0.62	0.13	-0.11	1.02	0.5	0.16	0.46	0.14	0.04	0.19	0.5
chr11:80069364:80069459:+@chr11:80071016:80071138:+@chr11:80079244:80081409:+	ENSMUSG00000017686	NM_001163354,NM_001163355,NM_021536	Rhot1	chr11	80069364	80081409	0.74	0.27	0.52	0.22	0.22	4.71	0.74	0.27	0.42	0.19	0.32	66.22	0.74	0.27	0.78	0.28	-0.04	0.28	0.74	0.27	0.73	0.23	0.01	0.24	0.74	0.27	0.72	0.23	0.02	0.25	0.74	0.27	0.75	0.21	-0.01	0.23	0.76	0.28	0.52	0.22	0.24	4.69	0.76
chr12:104674773:104674892:+@chr12:104675600:104675734:+@chr12:104675886:104675915:+	ENSMUSG00000064215	NM_194066,NM_194067,NM_194068,NM_194069,NM_026790	Ifi27l1	chr12	104674773	104675915	0.99	0.02	1	0.01	-0.01	0	0.99	0.02	1	0.01	-0.01	0	0.99	0.02	0.99	0.01	0	0	0.99	0.02	1	0.01	-0.01	0	0.99	0.02	0.99	0.02	0	0	0.99	0.02	1	0.01	-0.01	0	0.99	0.02	1	0.01	-0.01	0	0.99
chr12:104674773:104674892:+@chr12:104675600:104675734:+@chr12:104677611:104677772:+	ENSMUSG00000064215	NM_194066,NM_194067,NM_194068,NM_194069,NM_026790	Ifi27l1	chr12	104674773	104677772	0.93	0.06	0.93	0.05	0	0.05	0.93	0.06	0.94	0.04	-0.01	0.05	0.93	0.06	0.93	0.03	0	0.05	0.93	0.06	0.93	0.05	0	0.05	0.93	0.06	0.87	0.06	0.06	2.19	0.93	0.06	0.9	0.05	0.03	0.26	0.93	0.05	0.93	0.05	0	0.05	0.93
chr12:104674773:104674892:+@chr12:104675660:104675734:+@chr12:104675886:104675915:+	ENSMUSG00000064215	NM_194066,NM_194067,NM_194068,NM_194069,NM_026790	Ifi27l1	chr12	104674773	104675915	0.9	0.21	0.96	0.1	-0.06	0.19	0.9	0.21	0.96	0.09	-0.06	0.17	0.9	0.21	0.93	0.09	-0.03	0.14	0.9	0.21	0.95	0.11	-0.05	0.18	0.9	0.21	0.94	0.11	-0.04	0.18	0.9	0.21	0.95	0.12	-0.05	0.19	0.89	0.19	0.96	0.1	-0.07	0.27	0.89
chr12:109921405:109921471:+@chr12:109921558:109921620:+@chr12:109924260:109924326:+	ENSMUSG00000021262	NM_001163395,NM_007965,NM_001163396,NM_001163394	Evl	chr12	109921405	109924326	0.5	0.03	0.5	0.03	0	0.05	0.5	0.03	0.5	0.04	0	0.04	0.5	0.03	0.5	0.02	0	0.1	0.5	0.03	0.5	0.04	0	0.06	0.5	0.03	0.5	0.03	0	0	0.5	0.03	0.5	0.04	0	0.06	0	0	0	0	0	0	0
chr12:11280800:11280917:+@chr12:11283066:11283171:+@chr12:11286411:11286547:+	ENSMUSG00000020608	NM_025695	Smc6	chr12	11280800	11286547	0.83	0.07	0.92	0.04	-0.09	196225	0.83	0.07	0.94	0.03	-0.11	7.68685e+18	0.83	0.07	0.9	0.04	-0.07	11.18	0.83	0.07	0.86	0.07	-0.03	0.12	0.83	0.07	0.81	0.07	0.02	0.08	0.83	0.07	0.8	0.06	0.03	0.13	0.9	0.06	0.92	0.04	-0.02	0.1	0.9
chr12:112885682:112885939:+@chr12:112891601:112891645:+@chr12:112893481:112894438:+	ENSMUSG00000007411	NM_022801,NM_021516	Mark3	chr12	112885682	112894438	0.95	0.14	0.59	0.2	0.36	2.94629e+07	0.95	0.14	0.47	0.15	0.48	5.11285e+55	0.95	0.14	0.82	0.19	0.13	0.95	0.95	0.14	0.57	0.23	0.38	1.15244e+18	0.95	0.14	0.68	0.19	0.27	2335.02	0.95	0.14	0.79	0.19	0.16	4.43	0.7	0.23	0.59	0.2	0.11	0.5	0.7
chr12:41172253:41172377:-@chr12:41137163:41137540:-@chr12:41105260:41105461:-	ENSMUSG00000055917	NM_178845,NM_172575	Zfp277	chr12	41105461	41172253	0.23	0.31	0.29	0.19	-0.06	0.35	0.23	0.31	0.3	0.16	-0.07	0.35	0.23	0.31	0.34	0.19	-0.11	0.5	0.23	0.31	0.27	0.21	-0.04	0.31	0.23	0.31	0.16	0.17	0.07	0.29	0.23	0.31	0.46	0.18	-0.23	3.87	0.1	0.18	0.29	0.19	-0.19	6.71	0.1
chr12:60162143:60162448:-@chr12:60160243:60160498:-@chr12:60152628:60152695:-	ENSMUSG00000020993	NM_030057	Trappc6b	chr12	60152695	60162143	0.3	0.16	0.07	0.07	0.23	2.80229e+16	0.3	0.16	0.13	0.09	0.17	2034.64	0.3	0.16	0.1	0.08	0.2	1.30024e+06	0.3	0.16	0.08	0.09	0.22	9563.28	0.3	0.16	0.07	0.07	0.23	3.56366e+17	0.3	0.16	0.08	0.07	0.22	1177540996513380	0.03	0.05	0.07	0.07	-0.04	0.32	0.03
chr12:66144219:66144344:+@chr12:66144702:66144864:+@chr12:66144993:66145111:+	ENSMUSG00000035597	NM_177806	Prpf39	chr12	66144219	66145111	0.93	0.19	0.6	0.2	0.33	63131.2	0.93	0.19	0.53	0.18	0.4	4684830296364570	0.93	0.19	0.82	0.15	0.11	0.83	0.93	0.19	0.62	0.19	0.31	2930.7	0.93	0.19	0.73	0.14	0.2	5.55	0.93	0.19	0.66	0.18	0.27	125.16	0.71	0.18	0.6	0.2	0.11	0.62	0.71
chr12:88293694:88293881:+@chr12:88300678:88300778:+@chr12:88301222:88301391:+	ENSMUSG00000034157	NR_033623,NM_173735	2310044G17Rik	chr12	88293694	88301391	0.02	0.08	0.37	0.29	-0.35	6.49722e+08	0.02	0.08	0.31	0.25	-0.29	2.49743e+08	0.02	0.08	0.17	0.25	-0.15	1.51	0.02	0.08	0.15	0.17	-0.13	2.27	0.02	0.08	0.08	0.18	-0.06	0.18	0.02	0.08	0.2	0.31	-0.18	2.44	0.05	0.15	0.37	0.29	-0.32	300.96	0.05
chr13:107632169:107632290:-@chr13:107626292:107626506:-@chr13:107613036:107613131:-	ENSMUSG00000042590	NM_029665	Ipo11	chr13	107613131	107632169	0.17	0.25	0.23	0.25	-0.06	0.3	0.17	0.25	0.37	0.23	-0.2	2.15	0.17	0.25	0.6	0.35	-0.43	6258.96	0.17	0.25	0.25	0.25	-0.08	0.34	0.17	0.25	0.35	0.25	-0.18	1.17	0.17	0.25	0.35	0.29	-0.18	1.18	0.23	0.27	0.23	0.25	0	0.24	0.23
chr13:34027791:34027952:-@chr13:34027488:34027663:-@chr13:34023341:34023515:-	ENSMUSG00000060147	NM_001164117,NM_001164118,NM_009254	Serpinb6a	chr13	34023515	34027791	0.09	0.18	0.28	0.2	-0.19	8.32	0.09	0.18	0.18	0.17	-0.09	0.46	0.09	0.18	0.24	0.16	-0.15	2.23	0.09	0.18	0.19	0.2	-0.1	0.48	0.09	0.18	0.18	0.12	-0.09	0.5	0.09	0.18	0.3	0.14	-0.21	11.93	0.06	0.12	0.28	0.2	-0.22	45.74	0.06
chr13:54666543:54666743:-@chr13:54665871:54665982:-@chr13:54663054:54663232:-	ENSMUSG00000025871	NM_133797	4833439L19Rik	chr13	54663232	54666543	0.52	0.31	0.77	0.24	-0.25	3.79	0.52	0.31	0.67	0.22	-0.15	0.76	0.52	0.31	0.52	0.21	0	0.26	0.52	0.31	0.69	0.26	-0.17	0.88	0.52	0.31	0.68	0.19	-0.16	0.75	0.52	0.31	0.69	0.2	-0.17	0.94	0.57	0.31	0.77	0.24	-0.2	1.42	0.57
chr13:54666543:54666743:-@chr13:54665876:54665982:-@chr13:54663054:54663232:-	ENSMUSG00000025871	NM_133797	4833439L19Rik	chr13	54663232	54666543	0.6	0.35	0.87	0.17	-0.27	8.98	0.6	0.35	0.86	0.14	-0.26	4.72	0.6	0.35	0.59	0.21	0.01	0.25	0.6	0.35	0.79	0.22	-0.19	1.39	0.6	0.35	0.71	0.18	-0.11	0.48	0.6	0.35	0.71	0.21	-0.11	0.47	0.66	0.34	0.87	0.17	-0.21	1.48	0.66
chr13:55609569:55609687:-@chr13:55609225:55609241:-@chr13:55608849:55608985:-	ENSMUSG00000021493	NM_001114087,NM_026131,NM_001114088	Pdlim7	chr13	55608985	55609569	0.09	0.07	0.02	0.03	0.07	6.73	0.09	0.07	0.01	0.02	0.08	1.12409e+06	0.09	0.07	0.06	0.06	0.03	0.14	0.09	0.07	0.06	0.05	0.03	0.16	0.09	0.07	0.07	0.08	0.02	0.09	0.09	0.07	0.07	0.07	0.02	0.1	0.06	0.05	0.02	0.03	0.04	0.88	0.06
chr13:62558293:62558419:-@chr13:62558047:62558107:-@chr13:62554376:62556553:-	NA	NA	NA	chr13	62556553	62558293	0.93	0.13	0.84	0.21	0.09	0.38	0.93	0.13	0.76	0.29	0.17	1.57	0.93	0.13	0.96	0.1	-0.03	0.11	0.93	0.13	0.95	0.14	-0.02	0.16	0.93	0.13	0.91	0.17	0.02	0.17	0.93	0.13	0.92	0.15	0.01	0.15	0.92	0.23	0.84	0.21	0.08	0.38	0.92
chr13:76862929:76863040:+@chr13:76880555:76880614:+@chr13:76896247:76896417:+	ENSMUSG00000021596	NM_030174	Mctp1	chr13	76862929	76896417	0.95	0.15	0.69	0.54	0.26	1.43	0.95	0.15	0.34	0.54	0.61	2720.35	0.95	0.15	0.86	0.35	0.09	0.28	0.95	0.15	0.89	0.31	0.06	0.22	0.95	0.15	0.56	0.71	0.39	2.97	0.95	0.15	0.76	0.56	0.19	0.57	0.48	0.82	0.69	0.54	-0.21	1.09	0.48
chr13:89851810:89852103:-@chr13:89842523:89845402:-@chr13:89827890:89833106:-	ENSMUSG00000021614	NM_001081249,NM_001134474,NM_019389,NM_001134475	Vcan	chr13	89833106	89851810	0.04	0.16	0.54	0.14	-0.5	5.08335e+53	0.04	0.16	0.64	0.21	-0.6	1.77794e+50	0.04	0.16	0.52	0.29	-0.48	1.95031e+12	0.04	0.16	0.51	0.25	-0.47	1.54635e+19	0.04	0.16	0.91	0.19	-0.87	1.03485e+250	0.04	0.16	0.09	0.24	-0.05	0.18	0.81	0.38	0.54	0.14	0.27	5.06	0.81
chr13:91704215:91704299:+@chr13:91781907:91781996:+@chr13:91803723:91803782:+	ENSMUSG00000003992	NM_024272,NM_024186	Ssbp2	chr13	91704215	91803782	0.51	0.05	0.5	0.03	0.01	0.08	0.51	0.05	0.5	0.04	0.01	0.14	0.51	0.05	0.5	0.03	0.01	0.22	0.51	0.05	0.5	0.04	0.01	0.1	0.51	0.05	0.49	0.03	0.02	0.09	0.51	0.05	0.5	0.02	0.01	0.05	0.5	0.05	0.5	0.03	0	0.06	0.5
chr13:93119104:93119292:-@chr13:93117783:93118401:-@chr13:93117284:93117400:-	ENSMUSG00000014850	NM_010829	Msh3	chr13	93117400	93119104	0.08	0.27	0.11	0.16	-0.03	0.22	0.08	0.27	0.02	0.06	0.06	0.16	0.08	0.27	0.14	0.2	-0.06	0.32	0.08	0.27	0.17	0.23	-0.09	0.42	0.08	0.27	0.18	0.19	-0.1	0.52	0.08	0.27	0.03	0.08	0.05	0.14	0.44	0.31	0.11	0.16	0.33	57.79	0.44
chr14:105539533:105539664:-@chr14:105538308:105538379:-@chr14:105531099:105531224:-	ENSMUSG00000022119	NM_134077	Rbm26	chr14	105531224	105539533	0.94	0.17	0.71	0.28	0.23	6.69	0.94	0.17	0.58	0.3	0.36	55.88	0.94	0.17	0.92	0.19	0.02	0.19	0.94	0.17	0.86	0.2	0.08	0.35	0.94	0.17	0.84	0.25	0.1	0.41	0.94	0.17	0.88	0.19	0.06	0.25	0.97	0.08	0.71	0.28	0.26	130.83	0.97
chr14:120788122:120788385:+@chr14:120794934:120794987:+@chr14:120795673:120795826:+	ENSMUSG00000022139	NM_207515,NM_175341	Mbnl2	chr14	120788122	120795826	0.04	0.03	0.07	0.04	-0.03	0.17	0.04	0.03	0.07	0.03	-0.03	0.12	0.04	0.03	0.03	0.03	0.01	0.04	0.04	0.03	0.05	0.04	-0.01	0.04	0.04	0.03	0.02	0.02	0.02	0.53	0.04	0.03	0.02	0.02	0.02	0.92	0.03	0.03	0.07	0.04	-0.04	2.7	0.03
chr14:120795673:120795826:+@chr14:120803860:120803954:+@chr14:120828157:120830920:+	NA	NA	NA	chr14	120795673	120830920	0.19	0.07	0.35	0.06	-0.16	1.73794e+19	0.19	0.07	0.38	0.05	-0.19	7.86547e+57	0.19	0.07	0.25	0.06	-0.06	1.11	0.19	0.07	0.35	0.07	-0.16	9.91693e+24	0.19	0.07	0.24	0.05	-0.05	0.64	0.19	0.07	0.28	0.05	-0.09	2847.11	0.16	0.05	0.35	0.06	-0.19	3.44468e+49	0.16
chr14:21864710:21864985:-@chr14:21863875:21864046:-@chr14:21860175:21860312:-	ENSMUSG00000021824	NM_018829	Ap3m1	chr14	21860312	21864710	0.92	0.09	0.98	0.03	-0.06	1.03	0.92	0.09	0.99	0.01	-0.07	5.36	0.92	0.09	0.97	0.04	-0.05	0.21	0.92	0.09	0.98	0.04	-0.06	0.81	0.92	0.09	0.94	0.06	-0.02	0.09	0.92	0.09	0.88	0.09	0.04	0.17	0.94	0.07	0.98	0.03	-0.04	0.49	0.94
chr14:25312605:25312715:+@chr14:25314652:25314671:+@chr14:25314997:25315368:+	ENSMUSG00000025290	NM_207635,NM_011297,NM_207634	Rps24	chr14	25312605	25315368	0.77	0.27	0.41	0.1	0.36	2.79603e+08	0.77	0.27	0.34	0.09	0.43	222121032976740	0.77	0.27	0.69	0.14	0.08	0.32	0.77	0.27	0.46	0.14	0.31	3796.7	0.77	0.27	0.73	0.15	0.04	0.26	0.77	0.27	0.77	0.11	0	0.2	0.69	0.28	0.41	0.1	0.28	104.04	0.69
chr14:52723564:52723703:-@chr14:52717690:52717715:-@chr14:52703790:52704066:-	ENSMUSG00000060373	NM_001170984,NM_001170981,NM_016884,NM_001170983,NM_001170982	Hnrnpc	chr14	52704066	52723564	0.79	0.22	0.78	0.08	0.01	0.18	0.79	0.22	0.73	0.08	0.06	0.3	0.79	0.22	0.82	0.1	-0.03	0.18	0.79	0.22	0.77	0.12	0.02	0.21	0.79	0.22	0.71	0.14	0.08	0.36	0.79	0.22	0.82	0.1	-0.03	0.17	0.8	0.18	0.78	0.08	0.02	0.14	0.8
chr14:55723668:55723764:-@chr14:55723419:55723495:-@chr14:55723200:55723295:-	ENSMUSG00000040701	NM_007455	Ap1g2	chr14	55723295	55723668	0.67	0.34	0.88	0.18	-0.21	1.78	0.67	0.34	0.91	0.16	-0.24	5.1	0.67	0.34	0.9	0.15	-0.23	4.35	0.67	0.34	0.83	0.25	-0.16	0.65	0.67	0.34	0.81	0.24	-0.14	0.62	0.67	0.34	0.74	0.29	-0.07	0.36	0.9	0.16	0.88	0.18	0.02	0.16	0.9
chr14:58267256:58267361:-@chr14:58262172:58262326:-@chr14:58261919:58262060:-	ENSMUSG00000021952,ENSMUSG00000021959	NM_020506,NM_015771	Xpo4,Lats2	chr14	58262060	58267256	0.56	0.58	0.38	0.35	0.18	0.69	0.56	0.58	0.29	0.28	0.27	1.31	0.56	0.58	0.42	0.39	0.14	0.65	0.56	0.58	0.64	0.33	-0.08	0.54	0.56	0.58	0.53	0.34	0.03	0.56	0.56	0.58	0.24	0.32	0.32	2.27	0.78	0.56	0.38	0.35	0.4	3.68	0.78
chr14:73562134:73562284:+@chr14:73564491:73564657:+@chr14:73566287:73566445:+	ENSMUSG00000022106	NM_134083,NM_001170694,NR_033185	Rcbtb2	chr14	73562134	73566445	0.98	0.06	0.94	0.05	0.04	0.36	0.98	0.06	0.98	0.03	0	0.05	0.98	0.06	0.94	0.05	0.04	0.26	0.98	0.06	0.98	0.03	0	0.04	0.98	0.06	0.92	0.07	0.06	1.04	0.98	0.06	0.94	0.06	0.04	0.34	0.94	0.08	0.94	0.05	0	0.06	0.94
chr14:99461488:99461623:+@chr14:99463553:99464760:+@chr14:99467227:99467780:+	ENSMUSG00000022070	NM_175265	6720463M24Rik	chr14	99461488	99467780	0	0	0	0	0	0	0	0	0	0	0	0	0	0	0	0	0	0	0	0	0	0	0	0	0	0	0	0	0	0	0	0	0	0	0	0	0.1	0.21	0.03	0.06	0.07	0.24	0.1
chr15:103045699:103045783:-@chr15:103045453:103045552:-@chr15:103043503:103043685:-	ENSMUSG00000009575	NM_001110216,NM_007626,NM_001076789	Cbx5	chr15	103043685	103045699	0.68	0.48	0.44	0.47	0.24	1.16	0.68	0.48	0.73	0.35	-0.05	0.42	0.68	0.48	0.84	0.39	-0.16	0.6	0.68	0.48	0.79	0.43	-0.11	0.59	0.68	0.48	0.82	0.41	-0.14	0.6	0.68	0.48	0.57	0.47	0.11	0.6	0.84	0.42	0.44	0.47	0.4	5.7	0.84
chr15:103045699:103045783:-@chr15:103045453:103045556:-@chr15:103043503:103043685:-	ENSMUSG00000009575	NM_001110216,NM_007626,NM_001076789	Cbx5	chr15	103043685	103045699	0.58	0.49	0.43	0.46	0.15	0.67	0.58	0.49	0.72	0.38	-0.14	0.71	0.58	0.49	0.8	0.38	-0.22	0.96	0.58	0.49	0.65	0.5	-0.07	0.46	0.58	0.49	0.78	0.41	-0.2	0.73	0.58	0.49	0.56	0.51	0.02	0.44	0.86	0.44	0.43	0.46	0.43	5.96	0.86
chr15:38444228:38444364:-@chr15:38436942:38437101:-@chr15:38431159:38431355:-	ENSMUSG00000037458	NM_001102458,NM_018745	Azin1	chr15	38431355	38444228	0.14	0.06	0.18	0.06	-0.04	0.32	0.14	0.06	0.15	0.05	-0.01	0.07	0.14	0.06	0.14	0.06	0	0.05	0.14	0.06	0.13	0.05	0.01	0.05	0.14	0.06	0.12	0.06	0.02	0.08	0.14	0.06	0.08	0.05	0.06	3.32	0.08	0.04	0.18	0.06	-0.1	6.55866e+11	0.08
chr15:82944787:82944869:+@chr15:82945997:82946093:+@chr15:82946687:82947101:+	ENSMUSG00000058586	NM_023475	Serhl	chr15	82944787	82947101	0.98	0.05	0.89	0.2	0.09	0.55	0.98	0.05	0.69	0.18	0.29	5.93463e+16	0.98	0.05	0.97	0.09	0.01	0.05	0.98	0.05	0.46	0.19	0.52	3.16763e+111	0.98	0.05	0.95	0.11	0.03	0.09	0.98	0.05	0.97	0.09	0.01	0.07	0.94	0.14	0.89	0.2	0.05	0.19	0.94
chr15:93166771:93166896:-@chr15:93147970:93148039:-@chr15:93116841:93116993:-	ENSMUSG00000022634	NR_028315,NM_024189	Yaf2	chr15	93116993	93166771	0.53	0.17	0.36	0.13	0.17	10.57	0.53	0.17	0.31	0.1	0.22	17267.5	0.53	0.17	0.52	0.14	0.01	0.15	0.53	0.17	0.39	0.15	0.14	1.84	0.53	0.17	0.57	0.14	-0.04	0.19	0.53	0.17	0.44	0.12	0.09	0.47	0.39	0.21	0.36	0.13	0.03	0.17	0.39
chr16:13819370:13819529:+@chr16:13826976:13827078:+@chr16:13827153:13827218:+	ENSMUSG00000022681	NM_010946	Ntan1	chr16	13819370	13827218	0.9	0.21	0.94	0.12	-0.04	0.18	0.9	0.21	0.95	0.08	-0.05	0.2	0.9	0.21	0.94	0.11	-0.04	0.18	0.9	0.21	0.94	0.17	-0.04	0.18	0.9	0.21	0.95	0.11	-0.05	0.14	0.9	0.21	0.87	0.18	0.03	0.22	0.92	0.2	0.94	0.12	-0.02	0.15	0.92
chr16:13837136:13837240:-@chr16:13836479:13836708:-@chr16:13834023:13834939:-	ENSMUSG00000022680	NM_001039533,NM_053181	Pdxdc1	chr16	13834939	13837136	0.98	0.04	0.93	0.07	0.05	1.8	0.98	0.04	0.93	0.06	0.05	1.37	0.98	0.04	0.87	0.07	0.11	3.67575e+12	0.98	0.04	0.93	0.06	0.05	4.44	0.98	0.04	0.93	0.06	0.05	0.68	0.98	0.04	0.86	0.08	0.12	4209707685769830	0.94	0.05	0.93	0.07	0.01	0.07	0.94
chr16:17632079:17632150:+@chr16:17635575:17635661:+@chr16:17638589:17638734:+	ENSMUSG00000005899	NM_029945,NM_001164611,NM_001164610,NM_001164609	Smpd4	chr16	17632079	17638734	0.86	0.22	0.28	0.35	0.58	1.95814e+10	0.86	0.22	0.66	0.27	0.2	1.92	0.86	0.22	0.75	0.35	0.11	0.51	0.86	0.22	0.67	0.35	0.19	1.33	0.86	0.22	0.57	0.31	0.29	12.25	0.86	0.22	0.57	0.39	0.29	8.13	0.83	0.23	0.28	0.35	0.55	2.40673e+11	0.83
chr16:23111890:23111969:+@chr16:23112424:23112530:+@chr16:23113240:23114205:+	ENSMUSG00000022884	NA	Eif4a2	chr16	23111890	23114205	0.04	0.04	0.14	0.06	-0.1	228037771966952	0.04	0.04	0.13	0.07	-0.09	1.02783e+06	0.04	0.04	0.07	0.03	-0.03	0.25	0.04	0.04	0.08	0.05	-0.04	1.68	0.04	0.04	0.04	0.02	0	0	0.04	0.04	0.04	0.03	0	0	0.06	0.04	0.14	0.06	-0.08	65.57	0.06
chr16:32995034:32995082:+@chr16:32995892:32995999:+@chr16:32997468:32997574:+	ENSMUSG00000022801	NM_001081255	Lrch3	chr16	32995034	32997574	0.13	0.35	0.81	0.38	-0.68	23045.3	0.13	0.35	0.87	0.25	-0.74	4.02703e+20	0.13	0.35	0.22	0.47	-0.09	0.45	0.13	0.35	0.85	0.31	-0.72	5.89557e+24	0.13	0.35	0.47	0.53	-0.34	3.28	0.13	0.35	0.36	0.55	-0.23	1.03	0.24	0.42	0.81	0.38	-0.57	111.8	0.24
chr16:36885097:36885274:+@chr16:36886220:36886314:+@chr16:36887325:36887489:+	ENSMUSG00000034243	NM_030035	Golgb1	chr16	36885097	36887489	0.89	0.09	0.66	0.12	0.23	5.14033e+21	0.89	0.09	0.68	0.11	0.21	2.60306e+16	0.89	0.09	0.79	0.08	0.1	4.75	0.89	0.09	0.84	0.1	0.05	0.23	0.89	0.09	0.85	0.08	0.04	0.14	0.89	0.09	0.76	0.09	0.13	79.5	0.8	0.16	0.66	0.12	0.14	4.15	0.8
chr16:43569794:43569894:+@chr16:43571847:43571904:+@chr16:43577143:43577306:+	ENSMUSG00000022708	NM_019778,NM_181058	Zbtb20	chr16	43569794	43577306	0.48	0.16	0.53	0.2	-0.05	0.23	0.48	0.16	0.55	0.17	-0.07	0.3	0.48	0.16	0.57	0.12	-0.09	0.53	0.48	0.16	0.6	0.16	-0.12	0.94	0.48	0.16	0.52	0.13	-0.04	0.19	0.48	0.16	0.56	0.13	-0.08	0.37	0.44	0.14	0.53	0.2	-0.09	0.47	0.44
chr16:45408969:45409166:-@chr16:45400335:45400416:-@chr16:45397082:45397408:-	ENSMUSG00000022661	NM_010818	Cd200	chr16	45397408	45408969	0.76	0.1	0.73	0.07	0.03	0.11	0.76	0.1	0.67	0.07	0.09	1.95	0.76	0.1	0.75	0.05	0.01	0.08	0.76	0.1	0.73	0.08	0.03	0.12	0.76	0.1	0.76	0.06	0	0.08	0.76	0.1	0.79	0.05	-0.03	0.11	0.76	0.11	0.73	0.07	0.03	0.13	0.76
chr16:45777826:45777915:-@chr16:45775057:45775200:-@chr16:45772248:45772388:-	ENSMUSG00000033149	NM_153412	Phldb2	chr16	45772388	45777826	0.11	0.12	0.54	0.2	-0.43	1.59577e+36	0.11	0.12	0.75	0.13	-0.64	6.19112e+215	0.11	0.12	0.2	0.15	-0.09	0.57	0.11	0.12	0.44	0.18	-0.33	8.46097e+12	0.11	0.12	0.23	0.15	-0.12	1.8	0.11	0.12	0.24	0.16	-0.13	2.67	0.34	0.17	0.54	0.2	-0.2	15.08	0.34
chr16:84835666:84835819:-@chr16:84835054:84835228:-@chr16:84831574:84831752:-	ENSMUSG00000022890	NM_016755	Atp5j	chr16	84831752	84835666	1	0.01	1	0	0	0	1	0.01	1	0	0	0	1	0.01	1	0	0	0	1	0.01	0.99	0.01	0.01	0	1	0.01	1	0	0	0	1	0.01	1	0	0	0	1	0.01	1	0	0	0	1
chr16:84978309:84978530:-@chr16:84971653:84971706:-@chr16:84965915:84966015:-	ENSMUSG00000022892	NM_001198826,NM_001198825,NM_007471,NM_001198823,NM_001198824	App	chr16	84966015	84978309	0.3	0.04	0.41	0.05	-0.11	4.61619e+23	0.3	0.04	0.4	0.06	-0.1	1.32416e+07	0.3	0.04	0.37	0.04	-0.07	2.34298e+08	0.3	0.04	0.4	0.04	-0.1	7.50714e+19	0.3	0.04	0.34	0.04	-0.04	1.88	0.3	0.04	0.31	0.04	-0.01	0.04	0.34	0.04	0.41	0.05	-0.07	60.07	0.34
chr16:85043821:85043988:-@chr16:85040496:85040552:-@chr16:85030477:85030610:-	ENSMUSG00000022892	NM_001198826,NM_001198825,NM_007471,NM_001198823,NM_001198824	App	chr16	85030610	85043821	0.74	0.04	0.61	0.06	0.13	1.18683e+36	0.74	0.04	0.57	0.07	0.17	1.52405e+62	0.74	0.04	0.6	0.04	0.14	5.48859e+78	0.74	0.04	0.6	0.05	0.14	1.58713e+92	0.74	0.04	0.7	0.03	0.04	8.81	0.74	0.04	0.69	0.04	0.05	21.78	0.69	0.04	0.61	0.06	0.08	44.28	0.69
chr17:13109331:13109495:+@chr17:13110664:13110749:+@chr17:13110909:13111037:+	ENSMUSG00000068039	NM_013686	Tcp1	chr17	13109331	13111037	0.97	0.04	0.97	0.03	0	0.04	0.97	0.04	0.96	0.01	0.01	0.05	0.97	0.04	0.98	0.02	-0.01	0.03	0.97	0.04	0.97	0.02	0	0.03	0.97	0.04	0.98	0.03	-0.01	0.03	0.97	0.04	0.98	0.02	-0.01	0.03	0.95	0.05	0.97	0.03	-0.02	0.06	0.95
chr17:24551620:24551679:+@chr17:24554983:24555163:+@chr17:24555402:24555557:+	ENSMUSG00000034681	NM_001080127,NM_009070,NM_001080128	Rnps1	chr17	24551620	24555557	0.96	0.14	0.94	0.07	0.02	0.15	0.96	0.14	0.96	0.04	0	0.08	0.96	0.14	0.92	0.11	0.04	0.25	0.96	0.14	0.93	0.09	0.03	0.21	0.96	0.14	0.89	0.13	0.07	0.39	0.96	0.14	0.89	0.15	0.07	0.31	0.92	0.18	0.94	0.07	-0.02	0.13	0.92
chr17:25410427:25410545:-@chr17:25409483:25409710:-@chr17:25406348:25406424:-	ENSMUSG00000015120	NM_011665,NM_001177609,NM_001177610	Ube2i	chr17	25406424	25410427	0.98	0.08	0.95	0.1	0.03	0.14	0.98	0.08	0.96	0.06	0.02	0.14	0.98	0.08	0.96	0.08	0.02	0.12	0.98	0.08	0.96	0.08	0.02	0.15	0.98	0.08	0.95	0.11	0.03	0.15	0.98	0.08	0.94	0.11	0.04	0.24	0.97	0.12	0.95	0.1	0.02	0.1	0.97
chr17:26389855:26390036:+@chr17:26390919:26390989:+@chr17:26391976:26392070:+	ENSMUSG00000024188	NM_025881	Luc7l	chr17	26389855	26392070	0.63	0.5	0.32	0.32	0.31	1.99	0.63	0.5	0.18	0.22	0.45	32.89	0.63	0.5	0.52	0.45	0.11	0.64	0.63	0.5	0.38	0.36	0.25	1.26	0.63	0.5	0.6	0.42	0.03	0.48	0.63	0.5	0.28	0.35	0.35	4.12	0.32	0.51	0.32	0.32	0	0.41	0.32
chr17:29089411:29089514:+@chr17:29094824:29095002:+@chr17:29098359:29098632:+	ENSMUSG00000005936	NM_025888	Kctd20	chr17	29089411	29098632	0.04	0.13	0.35	0.25	-0.31	12245.4	0.04	0.13	0.44	0.25	-0.4	135834101895961	0.04	0.13	0.26	0.24	-0.22	10.4	0.04	0.13	0.26	0.21	-0.22	49.78	0.04	0.13	0.26	0.21	-0.22	31.46	0.04	0.13	0.09	0.14	-0.05	0.24	0.15	0.26	0.35	0.25	-0.2	2.33	0.15
chr17:29089544:29089702:+@chr17:29094824:29095002:+@chr17:29098359:29098632:+	ENSMUSG00000005936	NM_025888	Kctd20	chr17	29089544	29098632	0.06	0.18	0.42	0.34	-0.36	44.66	0.06	0.18	0.5	0.29	-0.44	5.12362e+06	0.06	0.18	0.35	0.29	-0.29	15.76	0.06	0.18	0.33	0.3	-0.27	14.5	0.06	0.18	0.35	0.28	-0.29	108.23	0.06	0.18	0.11	0.18	-0.05	0.23	0.18	0.33	0.42	0.34	-0.24	2.02	0.18
chr17:29090161:29090288:+@chr17:29094824:29095002:+@chr17:29098359:29098632:+	ENSMUSG00000005936	NM_025888	Kctd20	chr17	29090161	29098632	0.03	0.11	0.39	0.3	-0.36	3.80437e+08	0.03	0.11	0.49	0.31	-0.46	8.88444e+13	0.03	0.11	0.32	0.27	-0.29	210246	0.03	0.11	0.3	0.23	-0.27	35734.9	0.03	0.11	0.33	0.28	-0.3	3060.73	0.03	0.11	0.11	0.17	-0.08	0.39	0.18	0.32	0.39	0.3	-0.21	1.46	0.18
chr17:29175435:29175569:+@chr17:29176399:29176854:+@chr17:29177720:29177758:+	ENSMUSG00000071172	NR_036613,NM_013663	Srsf3	chr17	29175435	29177758	0.86	0.05	0.61	0.06	0.25	5.12906e+215	0.86	0.05	0.52	0.05	0.34	1000000000000	0.86	0.05	0.74	0.05	0.12	4.90189e+24	0.86	0.05	0.71	0.06	0.15	1.27183e+36	0.86	0.05	0.8	0.05	0.06	4.15	0.86	0.05	0.77	0.04	0.09	157.25	0.87	0.06	0.61	0.06	0.26	5.32998e+218	0.87
chr17:31658514:31658637:+@chr17:31664255:31665346:+@chr17:31668055:31668270:+	NA	NA	NA	chr17	31658514	31668270	0.85	0.05	0.74	0.04	0.11	298788062790335	0.85	0.05	0.67	0.06	0.18	4.57631e+58	0.85	0.05	0.84	0.04	0.01	0.05	0.85	0.05	0.74	0.07	0.11	3.94809e+06	0.85	0.05	0.86	0.04	-0.01	0.07	0.85	0.05	0.8	0.03	0.05	3.36	0.9	0.05	0.74	0.04	0.16	6.59412e+88	0.9
chr17:34137139:34137278:-@chr17:34136679:34136948:-@chr17:34134230:34134505:-	ENSMUSG00000061232	NM_001001892	H2-K1	chr17	34134505	34137139	0.63	0.04	0.75	0.03	-0.12	5.09588e+57	0.63	0.04	0.75	0.05	-0.12	2.01156e+35	0.63	0.04	0.73	0.02	-0.1	1.85216e+45	0.63	0.04	0.73	0.03	-0.1	6.27987e+35	0.63	0.04	0.73	0.03	-0.1	3.689e+36	0.63	0.04	0.77	0.04	-0.14	7.66828e+113	0.61	0.05	0.75	0.03	-0.14	6.34828e+66	0.61
chr17:34137139:34137278:-@chr17:34136679:34137008:-@chr17:34134230:34134505:-	ENSMUSG00000061232	NM_001001892	H2-K1	chr17	34134505	34137139	0.53	0.03	0.63	0.03	-0.1	1.52755e+35	0.53	0.03	0.63	0.04	-0.1	3.77777e+25	0.53	0.03	0.61	0.02	-0.08	1.67668e+20	0.53	0.03	0.6	0.03	-0.07	6.1027e+07	0.53	0.03	0.61	0.02	-0.08	1.37274e+24	0.53	0.03	0.65	0.03	-0.12	1.06772e+78	0.49	0.04	0.63	0.03	-0.14	2.26132e+92	0.49
chr17:36177423:36177698:-@chr17:36177170:36177274:-@chr17:36176287:36176319:-	ENSMUSG00000056116	NM_010399,NM_010397	H2-T22	chr17	36176319	36177423	0.98	0.06	0.8	0.18	0.18	136.26	0.98	0.06	0.88	0.2	0.1	1.14	0.98	0.06	0.88	0.14	0.1	3.25	0.98	0.06	0.83	0.22	0.15	3.64	0.98	0.06	0.82	0.16	0.16	322.36	0.98	0.06	0.79	0.15	0.19	394426	0.96	0.08	0.8	0.18	0.16	70.1	0.96
chr17:43574465:43574635:+@chr17:43576625:43576744:+@chr17:43576900:43577109:+	ENSMUSG00000056492	NM_001081178	Gpr116	chr17	43574465	43577109	0.32	0.1	0.58	0.18	-0.26	2.98164e+08	0.32	0.1	0.6	0.19	-0.28	2.32567e+12	0.32	0.1	0.4	0.15	-0.08	0.54	0.32	0.1	0.53	0.1	-0.21	1.47603e+19	0.32	0.1	0.31	0.1	0.01	0.1	0.32	0.1	0.27	0.12	0.05	0.19	0.42	0.09	0.58	0.18	-0.16	16.74	0.42
chr17:6106830:6106996:+@chr17:6121828:6122344:+@chr17:6137211:6138792:+	ENSMUSG00000034377	NA	Tulp4	chr17	6106830	6138792	0.83	0.13	0.98	0.02	-0.15	1.908e+07	0.83	0.13	0.99	0.01	-0.16	1.04894e+10	0.83	0.13	0.94	0.04	-0.11	8.38	0.83	0.13	0.95	0.04	-0.12	21.33	0.83	0.13	0.94	0.04	-0.11	20.86	0.83	0.13	0.94	0.04	-0.11	27.41	0.79	0.11	0.98	0.02	-0.19	2.4843e+30	0.79
chr17:64657963:64659007:-@chr17:64647065:64647250:-@chr17:64642180:64642365:-	ENSMUSG00000024083	NM_001025309,NM_144859	Pja2	chr17	64642365	64657963	0.64	0.09	0.59	0.09	0.05	0.25	0.64	0.09	0.72	0.07	-0.08	1.65	0.64	0.09	0.51	0.08	0.13	435.25	0.64	0.09	0.52	0.09	0.12	15.5	0.64	0.09	0.43	0.07	0.21	2.74888e+21	0.64	0.09	0.42	0.07	0.22	1.29231e+41	0.49	0.09	0.59	0.09	-0.1	2.55	0.49
chr17:80604602:80604778:-@chr17:80603962:80604421:-@chr17:80603653:80603727:-	ENSMUSG00000024097	NM_146083,NR_036615,NM_001195485,NM_001195486,NM_001195487	Srsf7	chr17	80603727	80604602	0.78	0.06	0.51	0.05	0.27	3.18889e+280	0.78	0.06	0.44	0.04	0.34	1000000000000	0.78	0.06	0.81	0.04	-0.03	0.22	0.78	0.06	0.61	0.05	0.17	1.64452e+74	0.78	0.06	0.87	0.04	-0.09	4.82931e+09	0.78	0.06	0.85	0.03	-0.07	377.21	0.88	0.04	0.51	0.05	0.37	1000000000000	0.88
chr17:87663481:87663705:-@chr17:87658090:87658221:-@chr17:87657268:87657429:-	ENSMUSG00000024150	NM_139295,NM_176808	Mcfd2	chr17	87657429	87663481	0.53	0.24	0.73	0.17	-0.2	5.29	0.53	0.24	0.75	0.15	-0.22	7.18	0.53	0.24	0.61	0.22	-0.08	0.37	0.53	0.24	0.75	0.19	-0.22	10.7	0.53	0.24	0.63	0.24	-0.1	0.42	0.53	0.24	0.53	0.18	0	0.21	0.51	0.32	0.73	0.17	-0.22	3.3	0.51
chr17:87665175:87665287:-@chr17:87658090:87658221:-@chr17:87657268:87657429:-	NA	NA	NA	chr17	87657429	87665175	0.64	0.23	0.59	0.17	0.05	0.24	0.64	0.23	0.65	0.15	-0.01	0.18	0.64	0.23	0.4	0.19	0.24	40.67	0.64	0.23	0.62	0.18	0.02	0.2	0.64	0.23	0.45	0.21	0.19	3.86	0.64	0.23	0.45	0.18	0.19	4.36	0.3	0.21	0.59	0.17	-0.29	39628.7	0.3
chr18:21179389:21179500:+@chr18:21182910:21183017:+@chr18:21184587:21186724:+	ENSMUSG00000024317	NM_019706,NM_207623	Rnf138	chr18	21179389	21186724	0.38	0.18	0.63	0.16	-0.25	154.89	0.38	0.18	0.69	0.13	-0.31	1.38453e+10	0.38	0.18	0.49	0.16	-0.11	0.86	0.38	0.18	0.59	0.15	-0.21	575.5	0.38	0.18	0.57	0.16	-0.19	15.49	0.38	0.18	0.51	0.14	-0.13	1.4	0.33	0.18	0.63	0.16	-0.3	849721	0.33
chr18:3280947:3281130:-@chr18:3276692:3276773:-@chr18:3273420:3273576:-	ENSMUSG00000063889	NM_001110851,NM_001110859,NM_001110857,NM_001110858,NM_013498,NM_001110850,NM_001110856,NM_001110854,NM_001110855,NM_001110853	Crem	chr18	3273576	3280947	0.81	0.42	0.14	0.32	0.67	7655.37	0.81	0.42	0.62	0.4	0.19	0.86	0.81	0.42	0.44	0.3	0.37	9.39	0.81	0.42	0.66	0.41	0.15	0.69	0.81	0.42	0.53	0.48	0.28	1.62	0.81	0.42	0.64	0.31	0.17	0.76	0.57	0.52	0.14	0.32	0.43	19.86	0.57
chr18:60969982:60970072:+@chr18:60970948:60971139:+@chr18:60971513:60971575:+	ENSMUSG00000024610	NM_010545,NM_001042605	Cd74	chr18	60969982	60971575	0.87	0.13	0.86	0.04	0.01	0.1	0.87	0.13	0.87	0.03	0	0.1	0.87	0.13	0.91	0.03	-0.04	0.13	0.87	0.13	0.89	0.04	-0.02	0.1	0.87	0.13	0.92	0.05	-0.05	0.28	0.87	0.13	0.91	0.04	-0.04	0.15	0.94	0.08	0.86	0.04	0.08	2.77	0.94
chr19:38046665:38046747:-@chr19:38044397:38044435:-@chr19:38042818:38042942:-	ENSMUSG00000048612	NM_001099634	Myof	chr19	38042942	38046665	0.82	0.16	0.91	0.17	-0.09	0.53	0.82	0.16	0.9	0.23	-0.08	0.5	0.82	0.16	0.73	0.25	0.09	0.39	0.82	0.16	0.96	0.07	-0.14	13.51	0.82	0.16	0.89	0.15	-0.07	0.33	0.82	0.16	0.79	0.22	0.03	0.19	0.73	0.19	0.91	0.17	-0.18	4.49	0.73
chr19:46973112:46973169:-@chr19:46972818:46973011:-@chr19:46972066:46972159:-	ENSMUSG00000025041	NM_029810,NR_028353,NM_001164365,NM_001164363	Nt5c2	chr19	46972159	46973112	0.79	0.28	0.69	0.36	0.1	0.43	0.79	0.28	0.56	0.38	0.23	1.53	0.79	0.28	0.83	0.21	-0.04	0.26	0.79	0.28	0.95	0.15	-0.16	1.36	0.79	0.28	0.87	0.14	-0.08	0.27	0.79	0.28	0.93	0.13	-0.14	1.07	0.88	0.21	0.69	0.36	0.19	1.15	0.88
chr19:4792398:4792820:-@chr19:4787361:4788042:-@chr19:4784293:4785567:-	NA	NA	NA	chr19	4785567	4792398	0.95	0.1	0.93	0.06	0.02	0.12	0.95	0.1	0.9	0.05	0.05	0.34	0.95	0.1	0.94	0.06	0.01	0.09	0.95	0.1	0.86	0.08	0.09	1.11	0.95	0.1	0.89	0.08	0.06	0.31	0.95	0.1	0.85	0.08	0.1	1.58	0.92	0.09	0.93	0.06	-0.01	0.07	0.92
chr19:4811172:4811634:-@chr19:4793816:4794009:-@chr19:4792398:4792820:-	NA	NA	NA	chr19	4792820	4811172	0.27	0.28	0.32	0.19	-0.05	0.27	0.27	0.28	0.16	0.13	0.11	0.46	0.27	0.28	0.5	0.24	-0.23	2.86	0.27	0.28	0.61	0.3	-0.34	50	0.27	0.28	0.59	0.26	-0.32	140.97	0.27	0.28	0.56	0.29	-0.29	10.4	0.42	0.33	0.32	0.19	0.1	0.38	0.42
chr19:53316994:53317117:+@chr19:53318800:53318895:+@chr19:53319488:53321889:+	ENSMUSG00000025026	NM_001164100,NM_013758,NM_001164099,NM_001164101	Add3	chr19	53316994	53321889	0.02	0.03	0.2	0.11	-0.18	1.43211e+24	0.02	0.03	0.12	0.09	-0.1	2688.98	0.02	0.03	0.06	0.06	-0.04	0.72	0.02	0.03	0.12	0.11	-0.1	1158.45	0.02	0.03	0.04	0.04	-0.02	0.06	0.02	0.03	0.03	0.05	-0.01	0.04	0.03	0.04	0.2	0.11	-0.17	9.92162e+18	0.03
chr19:55892254:55892355:+@chr19:55937908:55938051:+@chr19:55982913:55983045:+	ENSMUSG00000024985	NM_001142923,NM_001142918,NM_001142919,NM_001142920,NM_009333,NM_001142921,NM_001142922,NM_001142924	Tcf7l2	chr19	55892254	55983045	0.07	0.11	0.08	0.16	-0.01	0.11	0.07	0.11	0.04	0.12	0.03	0.16	0.07	0.11	0.08	0.11	-0.01	0.1	0.07	0.11	0.06	0.12	0.01	0.1	0.07	0.11	0.06	0.09	0.01	0.09	0.07	0.11	0.08	0.09	-0.01	0.1	0.08	0.13	0.08	0.16	0	0.13	0.08
chr19:60890515:60890711:+@chr19:60893434:60893513:+@chr19:60897110:60897258:+	ENSMUSG00000024993	NM_026437,NM_001167829	Fam45a	chr19	60890515	60897258	0.87	0.1	0.91	0.07	-0.04	0.23	0.87	0.1	0.95	0.05	-0.08	6.95	0.87	0.1	0.83	0.1	0.04	0.14	0.87	0.1	0.82	0.13	0.05	0.18	0.87	0.1	0.85	0.08	0.02	0.11	0.87	0.1	0.77	0.09	0.1	2.73	0.89	0.1	0.91	0.07	-0.02	0.11	0.89
chr19:7014842:7014972:-@chr19:7014019:7014244:-@chr19:7013751:7013900:-	ENSMUSG00000024958	NM_001177362,NM_001177360,NM_207220,NM_001177361	Gpr137	chr19	7013900	7014842	0.1	0.25	0.72	0.2	-0.62	1.01803e+39	0.1	0.25	0.79	0.18	-0.69	2.16752e+65	0.1	0.25	0.3	0.23	-0.2	1.99	0.1	0.25	0.43	0.27	-0.33	103.37	0.1	0.25	0.58	0.31	-0.48	1.33595e+06	0.1	0.25	0.51	0.25	-0.41	50.62	0.57	0.34	0.72	0.2	-0.15	0.71	0.57
chr1:129864455:129864546:-@chr1:129862358:129862910:-@chr1:129861640:129861741:-	ENSMUSG00000036086	NM_027678	Zranb3	chr1	129861741	129864455	0	0	0	0	0	0	0	0	0	0	0	0	0	0	0	0	0	0	0	0	0	0	0	0	0	0	0	0	0	0	0	0	0	0	0	0	0	0	0	0	0	0	0
chr1:172079402:172079590:-@chr1:172078127:172078177:-@chr1:172073528:172073594:-	ENSMUSG00000026670	NM_133806	Uap1	chr1	172073594	172079402	0.8	0.11	0.67	0.11	0.13	10.13	0.8	0.11	0.55	0.13	0.25	105000	0.8	0.11	0.74	0.13	0.06	0.23	0.8	0.11	0.68	0.13	0.12	2.65	0.8	0.11	0.75	0.12	0.05	0.17	0.8	0.11	0.74	0.13	0.06	0.26	0.75	0.12	0.67	0.11	0.08	0.66	0.75
chr1:71651544:71651657:-@chr1:71650234:71650503:-@chr1:71648884:71649071:-	ENSMUSG00000026193	NM_010233	Fn1	chr1	71649071	71651544	0.15	0.07	0.55	0.09	-0.4	2.99443e+250	0.15	0.07	0.61	0.08	-0.46	1000000000000	0.15	0.07	0.32	0.13	-0.17	191770	0.15	0.07	0.48	0.06	-0.33	1.18367e+261	0.15	0.07	0.33	0.11	-0.18	2.38955e+11	0.15	0.07	0.23	0.14	-0.08	0.61	0.22	0.06	0.55	0.09	-0.33	1.47586e+185	0.22
chr1:71661934:71662125:-@chr1:71660337:71660609:-@chr1:71659042:71659224:-	ENSMUSG00000026193	NM_010233	Fn1	chr1	71659224	71661934	0.11	0.05	0.16	0.09	-0.05	0.41	0.11	0.05	0.19	0.11	-0.08	3.03	0.11	0.05	0.24	0.16	-0.13	21.35	0.11	0.05	0.14	0.05	-0.03	0.17	0.11	0.05	0.03	0.05	0.08	1452.62	0.11	0.05	0.04	0.09	0.07	1.08	0.05	0.03	0.16	0.09	-0.11	5.90971e+09	0.05
chr1:89670720:89670806:+@chr1:89671388:89671444:+@chr1:89672332:89672434:+	ENSMUSG00000026289	NM_029846	Atg16l1	chr1	89670720	89672434	0.96	0.16	0.6	0.26	0.36	3.63637e+09	0.96	0.16	0.58	0.3	0.38	353.56	0.96	0.16	0.76	0.25	0.2	4.68	0.96	0.16	0.89	0.16	0.07	0.48	0.96	0.16	0.9	0.11	0.06	0.43	0.96	0.16	0.88	0.15	0.08	0.73	0.89	0.16	0.6	0.26	0.29	688.21	0.89
chr1:92997762:92997887:+@chr1:92999824:92999895:+@chr1:93001704:93001874:+	ENSMUSG00000026305	NM_008515,NM_001111311,NM_001111312	Lrrfip1	chr1	92997762	93001874	0.24	0.06	0.35	0.05	-0.11	2.63946e+13	0.24	0.06	0.37	0.04	-0.13	3.7614e+32	0.24	0.06	0.24	0.03	0	0.05	0.24	0.06	0.3	0.04	-0.06	5.78	0.24	0.06	0.2	0.04	0.04	0.54	0.24	0.06	0.17	0.03	0.07	345.15	0.21	0.05	0.35	0.05	-0.14	3.78562e+38	0.21
chr2:120995546:120996885:-@chr2:120994935:120995139:-@chr2:120991780:120992454:-	NA	NA	NA	chr2	120992454	120995546	0.4	0.23	0.75	0.21	-0.35	892887	0.4	0.23	0.85	0.18	-0.45	2.38083e+06	0.4	0.23	0.38	0.25	0.02	0.24	0.4	0.23	0.72	0.25	-0.32	632.12	0.4	0.23	0.69	0.17	-0.29	2128.87	0.4	0.23	0.59	0.19	-0.19	3.62	0.79	0.21	0.75	0.21	0.04	0.23	0.79
chr2:131737931:131738028:+@chr2:131743764:131745304:+@chr2:131762156:131764167:+	ENSMUSG00000027338	NM_023043	Prnd	chr2	131737931	131764167	0	0.01	0.05	0.02	-0.05	2.34439e+28	0	0.01	0.08	0.02	-0.08	1.78758e+86	0	0.01	0.03	0.02	-0.03	3.82981e+12	0	0.01	0.03	0.01	-0.03	3.18266e+06	0	0.01	0	0.01	0	0	0	0.01	0.01	0.01	-0.01	0.26	0.01	0.01	0.05	0.02	-0.04	4.37632e+18	0.01
chr2:151326451:151326525:+@chr2:151328191:151328196:+@chr2:151328750:151328915:+	ENSMUSG00000027455	NM_198326	Nsfl1c	chr2	151326451	151328915	0.21	0.56	0.04	0.09	0.17	0.43	0.21	0.56	0.05	0.15	0.16	0.45	0.21	0.56	0.06	0.15	0.15	0.4	0.21	0.56	0.06	0.15	0.15	0.38	0.21	0.56	0.08	0.28	0.13	0.47	0.21	0.56	0.11	0.33	0.1	0.41	0.37	0.84	0.04	0.09	0.33	1.06	0.37
chr2:151368554:151368601:+@chr2:151369642:151369876:+@chr2:151383122:151383234:+	ENSMUSG00000032966	NM_008019	Fkbp1a	chr2	151368554	151383234	0.39	0.15	0.55	0.05	-0.16	32.48	0.39	0.15	0.51	0.05	-0.12	2.54	0.39	0.15	0.41	0.08	-0.02	0.13	0.39	0.15	0.51	0.08	-0.12	2.06	0.39	0.15	0.37	0.1	0.02	0.14	0.39	0.15	0.23	0.09	0.16	18.8	0.38	0.15	0.55	0.05	-0.17	559.65	0.38
chr2:151368554:151368601:+@chr2:151369749:151369876:+@chr2:151383122:151383234:+	ENSMUSG00000032966	NM_008019	Fkbp1a	chr2	151368554	151383234	0.3	0.16	0.48	0.06	-0.18	285.64	0.3	0.16	0.44	0.05	-0.14	7	0.3	0.16	0.32	0.08	-0.02	0.13	0.3	0.16	0.39	0.09	-0.09	0.56	0.3	0.16	0.26	0.09	0.04	0.16	0.3	0.16	0.13	0.07	0.17	16.25	0.27	0.16	0.48	0.06	-0.21	1.30008e+07	0.27
chr2:152525919:152526004:+@chr2:152529731:152529930:+@chr2:152530358:152534404:+	ENSMUSG00000019188	NM_001159551,NM_010376	H13	chr2	152525919	152534404	0.47	0.08	0.23	0.06	0.24	7.53539e+83	0.47	0.08	0.24	0.05	0.23	3.02692e+92	0.47	0.08	0.31	0.06	0.16	6.81748e+21	0.47	0.08	0.26	0.06	0.21	1.95887e+48	0.47	0.08	0.31	0.06	0.16	3.91528e+17	0.47	0.08	0.26	0.06	0.21	2.08428e+48	0.41	0.1	0.23	0.06	0.18	5.54539e+28	0.41
chr2:154262220:154262372:+@chr2:154326136:154326275:+@chr2:154330289:154330530:+	ENSMUSG00000038533	NM_172860,NM_009823	Cbfa2t2	chr2	154262220	154330530	0.09	0.3	0.71	0.61	-0.62	47.34	0.09	0.3	0.73	0.56	-0.64	80.66	0.09	0.3	0.68	0.64	-0.59	42.97	0.09	0.3	0.69	0.62	-0.6	32.02	0.09	0.3	0.86	0.35	-0.77	485929786087423	0.09	0.3	0.77	0.5	-0.68	490.24	0.21	0.54	0.71	0.61	-0.5	4.28	0.21
chr2:156004913:156004976:-@chr2:156004616:156004688:-@chr2:156003072:156003121:-	ENSMUSG00000027620	NM_133242	Rbm39	chr2	156003121	156004913	0.51	0.02	0.5	0.03	0.01	0.04	0.51	0.02	0.5	0.05	0.01	0.08	0.51	0.02	0.5	0.02	0.01	0	0.51	0.02	0.5	0.03	0.01	0.12	0.51	0.02	0.5	0.03	0.01	0.26	0.51	0.02	0.5	0.04	0.01	0.05	0.5	0.03	0.5	0.03	0	0.13	0.5
chr2:162757730:162757878:+@chr2:162758551:162758818:+@chr2:162759162:162759286:+	ENSMUSG00000016921	NM_026499	Srsf6	chr2	162757730	162759286	0.42	0.17	0.14	0.05	0.28	1.35787e+18	0.42	0.17	0.08	0.03	0.34	4.19929e+45	0.42	0.17	0.22	0.09	0.2	1678.66	0.42	0.17	0.13	0.07	0.29	1.18913e+23	0.42	0.17	0.29	0.1	0.13	3.27	0.42	0.17	0.35	0.1	0.07	0.36	0.28	0.17	0.14	0.05	0.14	49.3	0.28
chr2:164658373:164658696:+@chr2:164659224:164659350:+@chr2:164659530:164659708:+	ENSMUSG00000017760	NM_008906,NM_001038492	Ctsa	chr2	164658373	164659708	0.38	0.23	0.5	0.32	-0.12	0.46	0.38	0.23	0.64	0.31	-0.26	7.64	0.38	0.23	0.58	0.25	-0.2	2.26	0.38	0.23	0.43	0.28	-0.05	0.3	0.38	0.23	0.48	0.24	-0.1	0.42	0.38	0.23	0.7	0.27	-0.32	201.79	0.36	0.3	0.5	0.32	-0.14	0.63	0.36
chr2:167457440:167457505:-@chr2:167454569:167454788:-@chr2:167443329:167443477:-	ENSMUSG00000089739,ENSMUSG00000078923	NM_023230	Tmem189,Ube2v1	chr2	167443477	167457440	0.48	0.41	0.24	0.32	0.24	1.43	0.48	0.41	0.07	0.15	0.41	2257.37	0.48	0.41	0.18	0.24	0.3	4.38	0.48	0.41	0.05	0.13	0.43	750996	0.48	0.41	0.15	0.24	0.33	11.11	0.48	0.41	0.15	0.27	0.33	13.31	0.12	0.35	0.24	0.32	-0.12	0.79	0.12
chr2:173434234:173434380:-@chr2:173425091:173425188:-@chr2:173422541:173422688:-	ENSMUSG00000055897	NR_027957	Ppp4r1l-ps	chr2	173422688	173434234	0.9	0.17	0.79	0.22	0.11	0.54	0.9	0.17	0.82	0.25	0.08	0.34	0.9	0.17	0.81	0.17	0.09	0.45	0.9	0.17	0.86	0.18	0.04	0.21	0.9	0.17	0.75	0.16	0.15	2.91	0.9	0.17	0.79	0.15	0.11	0.83	0.55	0.29	0.79	0.22	-0.24	4.44	0.55
chr2:22812538:22812638:-@chr2:22805704:22805790:-@chr2:22802096:22802281:-	ENSMUSG00000058835	NM_001077192,NM_001077190,NM_145994,NM_007380,NM_001077193	Abi1	chr2	22802281	22812538	0.9	0.16	0.75	0.19	0.15	2.1	0.9	0.16	0.7	0.16	0.2	18.29	0.9	0.16	0.86	0.16	0.04	0.2	0.9	0.16	0.89	0.13	0.01	0.16	0.9	0.16	0.94	0.1	-0.04	0.15	0.9	0.16	0.96	0.08	-0.06	0.24	0.98	0.08	0.75	0.19	0.23	688.14	0.98
chr2:22812538:22812638:-@chr2:22808955:22809128:-@chr2:22802096:22802281:-	ENSMUSG00000058835	NM_001077192,NM_001077190,NM_145994,NM_007380,NM_001077193	Abi1	chr2	22802281	22812538	0.88	0.2	0.82	0.13	0.06	0.25	0.88	0.2	0.77	0.12	0.11	0.61	0.88	0.2	0.89	0.13	-0.01	0.18	0.88	0.2	0.86	0.16	0.02	0.19	0.88	0.2	0.96	0.08	-0.08	0.42	0.88	0.2	0.96	0.07	-0.08	0.42	0.99	0.05	0.82	0.13	0.17	37993.8	0.99
chr2:22812538:22812638:-@chr2:22808955:22809131:-@chr2:22802096:22802281:-	ENSMUSG00000058835	NM_001077192,NM_001077190,NM_145994,NM_007380,NM_001077193	Abi1	chr2	22802281	22812538	0.95	0.11	0.81	0.14	0.14	5.84	0.95	0.11	0.79	0.12	0.16	13.59	0.95	0.11	0.88	0.15	0.07	0.37	0.95	0.11	0.86	0.17	0.09	0.4	0.95	0.11	0.97	0.06	-0.02	0.09	0.95	0.11	0.97	0.07	-0.02	0.09	0.98	0.05	0.81	0.14	0.17	2673.54	0.98
chr2:22826603:22826779:-@chr2:22818734:22818748:-@chr2:22817921:22818021:-	ENSMUSG00000058835	NM_001077192,NM_001077190,NM_145994,NM_007380,NM_001077193	Abi1	chr2	22818021	22826603	0.7	0.16	0.53	0.17	0.17	5.13	0.7	0.16	0.35	0.13	0.35	1.73097e+27	0.7	0.16	0.64	0.15	0.06	0.27	0.7	0.16	0.54	0.14	0.16	4.78	0.7	0.16	0.73	0.15	-0.03	0.16	0.7	0.16	0.7	0.15	0	0.15	0.74	0.15	0.53	0.17	0.21	308.76	0.74
chr2:29696922:29697003:+@chr2:29697982:29698066:+@chr2:29698241:29698289:+	ENSMUSG00000069020	NM_026615	Urm1	chr2	29696922	29698289	0.49	0.02	0.49	0.05	0	0.06	0.49	0.02	0.5	0.02	-0.01	0.21	0.49	0.02	0.5	0.03	-0.01	0.02	0.49	0.02	0.5	0.03	-0.01	1.31	0.49	0.02	0.49	0.03	0	0	0.49	0.02	0.5	0.04	-0.01	0.08	0.5	0.02	0.49	0.05	0.01	0.14	0.5
chr2:29869196:29869358:+@chr2:29869678:29869692:+@chr2:29871109:29871240:+	ENSMUSG00000057738	NM_001076554,NM_001177667,NM_001177668	Spna2	chr2	29869196	29871240	0.71	0.11	0.48	0.23	0.23	39.37	0.71	0.11	0.46	0.22	0.25	1026.99	0.71	0.11	0.67	0.18	0.04	0.19	0.71	0.11	0.58	0.14	0.13	6.79	0.71	0.11	0.6	0.15	0.11	1.61	0.71	0.11	0.7	0.15	0.01	0.12	0.75	0.07	0.48	0.23	0.27	38102.2	0.75
chr2:32583226:32583326:+@chr2:32588312:32588445:+@chr2:32593039:32593078:+	ENSMUSG00000059013	NM_013781	Sh2d3c	chr2	32583226	32593078	0	0	0	0	0	0	0	0	0	0	0	0	0	0	0	0	0	0	0	0	0	0	0	0	0	0	0	0	0	0	0	0	0	0	0	0	0	0	0	0	0	0	0
chr2:32651536:32651690:-@chr2:32650108:32650233:-@chr2:32643127:32645157:-	ENSMUSG00000026797	NM_001113569,NM_009295	Stxbp1	chr2	32645157	32651536	0.3	0.09	0.36	0.15	-0.06	0.26	0.3	0.09	0.5	0.18	-0.2	9926.76	0.3	0.09	0.39	0.15	-0.09	0.54	0.3	0.09	0.35	0.13	-0.05	0.2	0.3	0.09	0.37	0.15	-0.07	0.37	0.3	0.09	0.32	0.14	-0.02	0.12	0.27	0.09	0.36	0.15	-0.09	0.69	0.27
chr2:35122340:35122423:+@chr2:35138171:35138241:+@chr2:35139425:35139629:+	ENSMUSG00000026879	NM_146120	Gsn	chr2	35122340	35139629	0.05	0.08	0.08	0.08	-0.03	0.1	0.05	0.08	0.11	0.1	-0.06	0.4	0.05	0.08	0.1	0.06	-0.05	0.25	0.05	0.08	0.04	0.07	0.01	0.07	0.05	0.08	0.03	0.04	0.02	0.11	0.05	0.08	0.06	0.05	-0.01	0.07	0.04	0.06	0.08	0.08	-0.04	0.23	0.04
chr2:58368435:58368711:-@chr2:58359688:58359932:-@chr2:58352895:58352968:-	ENSMUSG00000026836	NM_007394,NM_001110205,NM_001110204	Acvr1	chr2	58352968	58368435	0.07	0.26	0.28	0.42	-0.21	1.3	0.07	0.26	0.45	0.32	-0.38	19.16	0.07	0.26	0.39	0.48	-0.32	2.11	0.07	0.26	0.12	0.29	-0.05	0.23	0.07	0.26	0.24	0.22	-0.17	1.61	0.07	0.26	0.07	0.2	0	0.15	0.16	0.28	0.28	0.42	-0.12	0.48	0.16
chr2:59800078:59800687:-@chr2:59797878:59798162:-@chr2:59796489:59796549:-	ENSMUSG00000026987	NM_001001182	Baz2b	chr2	59796549	59800078	0.15	0.1	0.42	0.14	-0.27	3.11933e+18	0.15	0.1	0.45	0.15	-0.3	2.5192e+10	0.15	0.1	0.23	0.09	-0.08	1.21	0.15	0.1	0.37	0.15	-0.22	610165	0.15	0.1	0.2	0.09	-0.05	0.22	0.15	0.1	0.14	0.09	0.01	0.09	0.31	0.14	0.42	0.14	-0.11	1.13	0.31
chr2:84265227:84265423:-@chr2:84247676:84247743:-@chr2:84217122:84217202:-	ENSMUSG00000059588	NM_018782	Calcrl	chr2	84217202	84265227	0.91	0.11	0.91	0.21	0	0.16	0.91	0.11	0.72	0.23	0.19	13.33	0.91	0.11	0.88	0.16	0.03	0.14	0.91	0.11	0.67	0.34	0.24	45.24	0.91	0.11	0.81	0.15	0.1	0.7	0.91	0.11	0.93	0.1	-0.02	0.1	0.87	0.13	0.91	0.21	-0.04	0.21	0.87
chr2:84453093:84453246:-@chr2:84452689:84452706:-@chr2:84452181:84452249:-	ENSMUSG00000034101	NM_001085450,NM_007615,NM_001085449,NM_001085448,NM_001085453	Ctnnd1	chr2	84452249	84453093	0.04	0.07	0.22	0.22	-0.18	124.99	0.04	0.07	0.24	0.21	-0.2	157.31	0.04	0.07	0.2	0.2	-0.16	45.87	0.04	0.07	0.15	0.12	-0.11	9.21	0.04	0.07	0.12	0.12	-0.08	1.54	0.04	0.07	0.19	0.16	-0.15	30.09	0.13	0.1	0.22	0.22	-0.09	0.41	0.13
chr2:9980623:9980719:-@chr2:9978397:9978433:-@chr2:9977659:9977788:-	ENSMUSG00000025781	NM_020615,NM_001112738	Atp5c1	chr2	9977788	9980623	0.95	0.07	0.96	0.03	-0.01	0.05	0.95	0.07	0.97	0.02	-0.02	0.09	0.95	0.07	0.96	0.04	-0.01	0.05	0.95	0.07	0.96	0.04	-0.01	0.05	0.95	0.07	0.96	0.04	-0.01	0.05	0.95	0.07	0.94	0.05	0.01	0.07	0.89	0.09	0.96	0.03	-0.07	3.14	0.89
chr3:102843856:102843965:+@chr3:102844364:102844456:+@chr3:102845068:102845165:+	ENSMUSG00000068823	NM_144901,NM_001161854	Csde1	chr3	102843856	102845165	0.43	0.09	0.45	0.09	-0.02	0.11	0.43	0.09	0.42	0.09	0.01	0.09	0.43	0.09	0.53	0.08	-0.1	13.34	0.43	0.09	0.51	0.09	-0.08	1.89	0.43	0.09	0.45	0.08	-0.02	0.1	0.43	0.09	0.5	0.09	-0.07	1.03	0.49	0.08	0.45	0.09	0.04	0.18	0.49
chr3:106524600:106525024:+@chr3:106534581:106536060:+@chr3:106537276:106537557:+	ENSMUSG00000056260	NM_001039488,NM_028081	4933421E11Rik	chr3	106524600	106537557	0.98	0.04	0.93	0.06	0.05	0.53	0.98	0.04	0.88	0.08	0.1	19.42	0.98	0.04	0.95	0.05	0.03	0.25	0.98	0.04	0.92	0.06	0.06	1.77	0.98	0.04	0.96	0.04	0.02	0.08	0.98	0.04	0.95	0.03	0.03	0.27	0.97	0.04	0.93	0.06	0.04	0.82	0.97
chr3:157207928:157208086:+@chr3:157209039:157209113:+@chr3:157209639:157211303:+	ENSMUSG00000028180	NM_017381	Zranb2	chr3	157207928	157211303	0.49	0.22	0.08	0.09	0.41	2.18581e+27	0.49	0.22	0.04	0.04	0.45	5.82524e+64	0.49	0.22	0.03	0.05	0.46	1.44312e+59	0.49	0.22	0.01	0.04	0.48	7.60589e+70	0.49	0.22	0.02	0.04	0.47	2.37306e+68	0.49	0.22	0.01	0.04	0.48	2.11824e+69	0.01	0.03	0.08	0.09	-0.07	15.73	0.01
chr3:157689689:157689822:-@chr3:157686207:157686323:-@chr3:157685805:157685914:-	ENSMUSG00000055436	NM_001093753,NM_001093752	Srsf11	chr3	157685914	157689689	0.47	0.13	0.11	0.06	0.36	4.03498e+97	0.47	0.13	0.06	0.04	0.41	3.07579e+158	0.47	0.13	0.26	0.1	0.21	6.58586e+08	0.47	0.13	0.24	0.1	0.23	6.06128e+10	0.47	0.13	0.35	0.1	0.12	3.01	0.47	0.13	0.34	0.1	0.13	10	0.24	0.14	0.11	0.06	0.13	22.62	0.24
chr3:159183794:159183934:+@chr3:159185490:159186320:+@chr3:159186741:159186913:+	ENSMUSG00000028175	NM_029523,NM_001172092,NM_001172093	Depdc1a	chr3	159183794	159186913	0.09	0.26	0.52	0.2	-0.43	187.77	0.09	0.26	0.61	0.13	-0.52	8.87345e+13	0.09	0.26	0.3	0.5	-0.21	1.15	0	0	0	0	0	0	0	0	0	0	0	0	0	0	0	0	0	0	0	0	0	0	0	0	0
chr3:29856235:29856471:-@chr3:29855228:29855411:-@chr3:29850218:29851772:-	NA	NA	NA	chr3	29851772	29856235	0.48	0.13	0.66	0.15	-0.18	10.33	0.48	0.13	0.77	0.13	-0.29	2853323447720630	0.48	0.13	0.55	0.14	-0.07	0.32	0.48	0.13	0.65	0.13	-0.17	45.89	0.48	0.13	0.6	0.1	-0.12	3.28	0.48	0.13	0.6	0.12	-0.12	2.14	0.66	0.12	0.66	0.15	0	0.14	0.66
chr3:38361822:38362051:-@chr3:38352963:38356507:-@chr3:38348183:38351427:-	ENSMUSG00000044864	NM_001167883	Ankrd50	chr3	38351427	38361822	1	0.01	0.73	0.1	0.27	2.99316e+124	1	0.01	0.88	0.1	0.12	9.36756e+07	1	0.01	0.75	0.1	0.25	1.4762e+113	1	0.01	0.97	0.03	0.03	4.86	1	0.01	0.84	0.07	0.16	6.37155e+48	1	0.01	0.88	0.07	0.12	4.64099e+18	0.99	0.02	0.73	0.1	0.26	4.6642e+114	0.99
chr3:5563165:5563272:-@chr3:5562669:5562732:-@chr3:5560188:5561760:-	ENSMUSG00000040374	NM_001163305,NM_008994,NM_001163304,NM_001163302,NM_001163303,NM_001163306	Pxmp3	chr3	5561760	5563165	0.1	0.13	0.14	0.13	-0.04	0.16	0.1	0.13	0.21	0.16	-0.11	1.38	0.1	0.13	0.15	0.12	-0.05	0.18	0.1	0.13	0.15	0.16	-0.05	0.18	0.1	0.13	0.16	0.11	-0.06	0.25	0.1	0.13	0.09	0.1	0.01	0.1	0.07	0.12	0.14	0.13	-0.07	0.39	0.07
chr3:5563165:5563272:-@chr3:5562669:5562732:-@chr3:5560188:5561764:-	ENSMUSG00000040374	NM_001163305,NM_008994,NM_001163304,NM_001163302,NM_001163303,NM_001163306	Pxmp3	chr3	5561764	5563165	0.25	0.15	0.47	0.14	-0.22	342.93	0.25	0.15	0.5	0.12	-0.25	1.20374e+09	0.25	0.15	0.36	0.11	-0.11	1.25	0.25	0.15	0.47	0.16	-0.22	41.01	0.25	0.15	0.26	0.11	-0.01	0.13	0.25	0.15	0.24	0.11	0.01	0.13	0.23	0.15	0.47	0.14	-0.24	54048.3	0.23
chr3:60305174:60305345:+@chr3:60332678:60333726:+@chr3:60399516:60399686:+	ENSMUSG00000027763	NM_020007	Mbnl1	chr3	60305174	60399686	0.88	0.06	0.96	0.02	-0.08	7.02486e+09	0.88	0.06	0.98	0.02	-0.1	4.73587e+30	0.88	0.06	0.91	0.04	-0.03	0.21	0.88	0.06	0.93	0.04	-0.05	4.37	0.88	0.06	0.93	0.03	-0.05	4.62	0.88	0.06	0.89	0.04	-0.01	0.06	0.86	0.06	0.96	0.02	-0.1	6.56656e+25	0.86
chr3:60417185:60417442:+@chr3:60418605:60418658:+@chr3:60419542:60419695:+	ENSMUSG00000027763	NM_020007	Mbnl1	chr3	60417185	60419695	0.04	0.03	0.05	0.04	-0.01	0.04	0.04	0.03	0.08	0.05	-0.04	3.92	0.04	0.03	0.04	0.03	0	0.03	0.04	0.03	0.06	0.04	-0.02	0.09	0.04	0.03	0.04	0.03	0	0.03	0.04	0.03	0.03	0.03	0.01	0.06	0.03	0.03	0.05	0.04	-0.02	0.05	0.03
chr3:87717235:87717373:+@chr3:87717763:87717832:+@chr3:87717974:87718159:+	ENSMUSG00000004897	NM_008231	Hdgf	chr3	87717235	87718159	0.08	0.04	0.01	0.01	0.07	777333829864847	0.08	0.04	0.03	0.02	0.05	327.96	0.08	0.04	0.04	0.03	0.04	7.3	0.08	0.04	0.04	0.02	0.04	2.55	0.08	0.04	0.04	0.03	0.04	2.43	0.08	0.04	0.06	0.04	0.02	0.09	0.07	0.04	0.01	0.01	0.06	5.62707e+06	0.07
chr3:87723466:87723627:+@chr3:87723725:87723750:+@chr3:87725739:87725970:+	ENSMUSG00000019710	NM_026591	Mrpl24	chr3	87723466	87725970	0.12	0.19	0.48	0.29	-0.36	909.45	0.12	0.19	0.5	0.21	-0.38	1.46295e+16	0.12	0.19	0.43	0.28	-0.31	194.85	0.12	0.19	0.48	0.28	-0.36	128323	0.12	0.19	0.32	0.28	-0.2	2.42	0.12	0.19	0.31	0.23	-0.19	2.86	0.51	0.39	0.48	0.29	0.03	0.32	0.51
chr3:87723467:87723573:+@chr3:87723725:87723750:+@chr3:87725739:87725970:+	ENSMUSG00000019710	NM_026591	Mrpl24	chr3	87723467	87725970	0.21	0.35	0.57	0.43	-0.36	9.14	0.21	0.35	0.78	0.34	-0.57	2264.41	0.21	0.35	0.57	0.44	-0.36	6.3	0.21	0.35	0.66	0.42	-0.45	21.17	0.21	0.35	0.41	0.37	-0.2	0.96	0.21	0.35	0.35	0.37	-0.14	0.62	0.66	0.59	0.57	0.43	0.09	0.57	0.66
chr3:88905784:88905889:-@chr3:88904843:88905058:-@chr3:88904591:88904753:-	NA	NA	NA	chr3	88904753	88905784	0.15	0.4	0.6	0.31	-0.45	37.64	0.15	0.4	0.56	0.27	-0.41	7.58	0.15	0.4	0.18	0.45	-0.03	0.41	0.15	0.4	0.43	0.42	-0.28	1.63	0.15	0.4	0.63	0.44	-0.48	34.21	0.15	0.4	0.29	0.4	-0.14	0.58	0.28	0.51	0.6	0.31	-0.32	2.54	0.28
chr3:90307018:90307204:-@chr3:90306038:90306175:-@chr3:90302880:90304029:-	ENSMUSG00000001017	NM_023215	2500003M10Rik	chr3	90304029	90307018	0.84	0.14	0.9	0.06	-0.06	0.24	0.84	0.14	0.9	0.05	-0.06	0.31	0.84	0.14	0.89	0.06	-0.05	0.19	0.84	0.14	0.88	0.07	-0.04	0.13	0.84	0.14	0.88	0.07	-0.04	0.13	0.84	0.14	0.85	0.08	-0.01	0.11	0.87	0.11	0.9	0.06	-0.03	0.13	0.87
chr3:90341176:90341339:+@chr3:90345922:90346094:+@chr3:90346287:90347073:+	NA	NA	NA	chr3	90341176	90347073	0.75	0.1	0.88	0.06	-0.13	3732.12	0.75	0.1	0.89	0.05	-0.14	4934.73	0.75	0.1	0.84	0.06	-0.09	7.01	0.75	0.1	0.85	0.07	-0.1	9.21	0.75	0.1	0.8	0.06	-0.05	0.35	0.75	0.1	0.87	0.07	-0.12	37.23	0.79	0.1	0.88	0.06	-0.09	5.14	0.79
chr4:114688777:114688892:+@chr4:114693653:114693758:+@chr4:114694080:114694194:+	ENSMUSG00000028718	NM_009185	Stil	chr4	114688777	114694194	0	0	0	0	0	0	0	0	0	0	0	0	0	0	0	0	0	0	0	0	0	0	0	0	0	0	0	0	0	0	0	0	0	0	0	0	0	0	0	0	0	0	0
chr4:125850688:125850772:-@chr4:125850381:125850573:-@chr4:125848938:125849125:-	ENSMUSG00000043962	NM_146153	Thrap3	chr4	125849125	125850688	0.14	0.16	0.14	0.27	0	0.2	0.14	0.16	0.16	0.27	-0.02	0.2	0.14	0.16	0.1	0.22	0.04	0.2	0.14	0.16	0.3	0.23	-0.16	1.6	0.14	0.16	0.25	0.31	-0.11	0.43	0.14	0.16	0.26	0.31	-0.12	0.52	0.21	0.17	0.14	0.27	0.07	0.31	0.21
chr4:125879814:125879954:-@chr4:125871561:125871648:-@chr4:125863679:125863832:-	ENSMUSG00000043962	NM_146153	Thrap3	chr4	125863832	125879814	0.75	0.34	0.72	0.24	0.03	0.3	0.75	0.34	0.72	0.27	0.03	0.34	0.75	0.34	0.77	0.25	-0.02	0.32	0.75	0.34	0.72	0.25	0.03	0.29	0.75	0.34	0.75	0.2	0	0.3	0.75	0.34	0.75	0.21	0	0.27	0.75	0.28	0.72	0.24	0.03	0.24	0.75
chr4:129278227:129278487:+@chr4:129279114:129279205:+@chr4:129279439:129279505:+	ENSMUSG00000028797	NM_029748	2510006D16Rik	chr4	129278227	129279505	0.45	0.16	0.44	0.16	0.01	0.15	0.45	0.16	0.39	0.14	0.06	0.24	0.45	0.16	0.5	0.14	-0.05	0.22	0.45	0.16	0.57	0.2	-0.12	0.84	0.45	0.16	0.58	0.14	-0.13	1.82	0.45	0.16	0.56	0.13	-0.11	0.95	0.58	0.22	0.44	0.16	0.14	1.27	0.58
chr4:129278651:129278777:+@chr4:129279114:129279205:+@chr4:129279439:129279505:+	ENSMUSG00000028797	NM_029748	2510006D16Rik	chr4	129278651	129279505	0.79	0.19	0.71	0.19	0.08	0.33	0.79	0.19	0.68	0.2	0.11	0.66	0.79	0.19	0.71	0.15	0.08	0.38	0.79	0.19	0.82	0.2	-0.03	0.22	0.79	0.19	0.76	0.14	0.03	0.19	0.79	0.19	0.82	0.13	-0.03	0.17	0.74	0.24	0.71	0.19	0.03	0.23	0.74
chr4:131513558:131513734:-@chr4:131492930:131493379:-@chr4:131491654:131491782:-	ENSMUSG00000028906	NM_001128607,NM_001128606,NM_183428	Epb4.1	chr4	131491782	131513558	0.03	0.1	0.28	0.26	-0.25	11.4	0.03	0.1	0.44	0.3	-0.41	9.22443e+08	0.03	0.1	0.21	0.19	-0.18	30.51	0.03	0.1	0.3	0.18	-0.27	101502	0.03	0.1	0.11	0.11	-0.08	0.7	0.03	0.1	0.13	0.13	-0.1	1.83	0.12	0.15	0.28	0.26	-0.16	1.18	0.12
chr4:131885268:131885453:-@chr4:131881861:131881960:-@chr4:131881123:131881175:-	ENSMUSG00000028898	NM_027925	Trnau1ap	chr4	131881175	131885268	0.83	0.43	0.88	0.34	-0.05	0.43	0.83	0.43	0.79	0.38	0.04	0.4	0.83	0.43	0.82	0.38	0.01	0.31	0.83	0.43	0.92	0.23	-0.09	0.28	0.83	0.43	0.76	0.51	0.07	0.46	0.83	0.43	0.7	0.5	0.13	0.63	0.79	0.45	0.88	0.34	-0.09	0.37	0.79
chr4:131885268:131885453:-@chr4:131884384:131884481:-@chr4:131881123:131881175:-	ENSMUSG00000028898	NM_027925	Trnau1ap	chr4	131881175	131885268	0.94	0.21	0.93	0.19	0.01	0.14	0.94	0.21	0.84	0.36	0.1	0.4	0.94	0.21	0.83	0.31	0.11	0.43	0.94	0.21	0.94	0.17	0	0.19	0.94	0.21	0.95	0.16	-0.01	0.15	0.94	0.21	0.88	0.26	0.06	0.32	0.67	0.5	0.93	0.19	-0.26	1.66	0.67
chr4:132826878:132826962:-@chr4:132826585:132826729:-@chr4:132825693:132825724:-	ENSMUSG00000028857	NM_025667	Tmem222	chr4	132825724	132826878	0.5	0.02	0.5	0.04	0	0.07	0.5	0.02	0.5	0.05	0	0.05	0.5	0.02	0.51	0.05	-0.01	0.11	0.5	0.02	0.5	0.02	0	0	0.5	0.02	0.49	0.04	0.01	0.04	0.5	0.02	0.51	0.04	-0.01	0.06	0.51	0.03	0.5	0.04	0.01	0.05	0.51
chr4:134902650:134902772:-@chr4:134901111:134901392:-@chr4:134900414:134900584:-	ENSMUSG00000028809	NM_001130477,NM_016799	Srrm1	chr4	134900584	134902650	0.2	0.09	0.11	0.04	0.09	24.34	0.2	0.09	0.13	0.05	0.07	1.99	0.2	0.09	0.24	0.06	-0.04	0.19	0.2	0.09	0.26	0.08	-0.06	0.41	0.2	0.09	0.22	0.06	-0.02	0.1	0.2	0.09	0.18	0.05	0.02	0.1	0.32	0.11	0.11	0.04	0.21	6.90681e+45	0.32
chr4:135508286:135508393:+@chr4:135509204:135509348:+@chr4:135509772:135509867:+	ENSMUSG00000028672	NM_008254	Hmgcl	chr4	135508286	135509867	0.38	0.21	0.15	0.14	0.23	25.35	0.38	0.21	0.1	0.1	0.28	522.1	0.38	0.21	0.22	0.15	0.16	2.73	0.38	0.21	0.17	0.16	0.21	9.03	0.38	0.21	0.22	0.17	0.16	2.09	0.38	0.21	0.24	0.13	0.14	1.58	0.42	0.24	0.15	0.14	0.27	78.38	0.42
chr4:137772542:137772655:+@chr4:137777441:137777633:+@chr4:137778004:137778103:+	ENSMUSG00000028759	NM_001122896,NM_010470	Hp1bp3	chr4	137772542	137778103	0.98	0.09	0.96	0.09	0.02	0.11	0.98	0.09	0.97	0.07	0.01	0.07	0.98	0.09	0.97	0.07	0.01	0.08	0.98	0.09	0.94	0.1	0.04	0.19	0.98	0.09	0.94	0.08	0.04	0.17	0.98	0.09	0.95	0.07	0.03	0.17	0.98	0.08	0.96	0.09	0.02	0.09	0.98
chr4:137772542:137772655:+@chr4:137777441:137777638:+@chr4:137778004:137778103:+	ENSMUSG00000028759	NM_001122896,NM_010470	Hp1bp3	chr4	137772542	137778103	0.99	0.03	0.98	0.02	0.01	0.04	0.99	0.03	0.99	0.03	0	0	0.99	0.03	0.99	0.03	0	0.04	0.99	0.03	0.98	0.04	0.01	0.06	0.99	0.03	0.98	0.03	0.01	0.07	0.99	0.03	0.98	0.03	0.01	0.07	0.99	0.03	0.98	0.02	0.01	0.03	0.99
chr4:154937924:154938088:+@chr4:154950837:154950999:+@chr4:154951102:154951306:+	ENSMUSG00000029063	NM_138671,NM_001159637	Nadk	chr4	154937924	154951306	0.08	0.11	0.07	0.08	0.01	0.09	0.08	0.11	0.1	0.08	-0.02	0.11	0.08	0.11	0.1	0.1	-0.02	0.11	0.08	0.11	0.15	0.11	-0.07	0.44	0.08	0.11	0.05	0.07	0.03	0.1	0.08	0.11	0.11	0.1	-0.03	0.15	0.12	0.15	0.07	0.08	0.05	0.19	0.12
chr4:154999640:154999763:+@chr4:154999836:154999882:+@chr4:155000883:155000998:+	ENSMUSG00000029062	NM_007661	Cdk11b	chr4	154999640	155000998	0.53	0.24	0.52	0.2	0.01	0.21	0.53	0.24	0.4	0.17	0.13	0.78	0.53	0.24	0.46	0.18	0.07	0.31	0.53	0.24	0.43	0.22	0.1	0.48	0.53	0.24	0.53	0.2	0	0.21	0.53	0.24	0.6	0.16	-0.07	0.27	0.65	0.31	0.52	0.2	0.13	0.58	0.65
chr4:33130832:33130961:+@chr4:33132055:33132174:+@chr4:33136657:33139339:+	NA	NA	NA	chr4	33130832	33139339	0.9	0.1	0.9	0.06	0	0.07	0.9	0.1	0.86	0.06	0.04	0.19	0.9	0.1	0.9	0.07	0	0.08	0.9	0.1	0.87	0.08	0.03	0.13	0.9	0.1	0.88	0.07	0.02	0.12	0.9	0.1	0.96	0.05	-0.06	0.66	0.95	0.05	0.9	0.06	0.05	0.75	0.95
chr4:42962739:42962876:+@chr4:42963671:42963815:+@chr4:42966013:42966257:+	ENSMUSG00000036052	NM_019874	Dnajb5	chr4	42962739	42966257	0.63	0.44	0.53	0.57	0.1	0.6	0.63	0.44	0.51	0.48	0.12	0.51	0.63	0.44	0.61	0.69	0.02	0.52	0.63	0.44	0.7	0.36	-0.07	0.43	0.63	0.44	0.53	0.72	0.1	0.72	0.63	0.44	0.54	0.45	0.09	0.48	0.83	0.36	0.53	0.57	0.3	1.83	0.83
chr5:101225373:101226081:-@chr5:101221683:101221861:-@chr5:101220796:101220996:-	ENSMUSG00000035266	NM_001081107	Helq	chr5	101220996	101225373	0.96	0.12	0.37	0.37	0.59	6.64831e+10	0.96	0.12	0.51	0.42	0.45	55756.6	0.96	0.12	0.92	0.23	0.04	0.16	0.96	0.12	0.83	0.37	0.13	0.43	0.96	0.12	0.29	0.25	0.67	2.4731e+66	0.96	0.12	0.38	0.5	0.58	1241.17	0.92	0.24	0.37	0.37	0.55	5.49868e+06	0.92
chr5:111812008:111812130:+@chr5:111814540:111814624:+@chr5:111815523:111817379:+	ENSMUSG00000050017	NM_019640	Pitpnb	chr5	111812008	111817379	0.41	0.1	0.62	0.08	-0.21	1.57033e+19	0.41	0.1	0.69	0.07	-0.28	1.76882e+83	0.41	0.1	0.36	0.07	0.05	0.36	0.41	0.1	0.49	0.08	-0.08	1.65	0.41	0.1	0.27	0.07	0.14	77533.3	0.41	0.1	0.25	0.06	0.16	3.95538e+10	0.34	0.09	0.62	0.08	-0.28	9.87795e+71	0.34
chr5:114894315:114894372:+@chr5:114894661:114894698:+@chr5:114895397:114895488:+	ENSMUSG00000041939	NM_023556	Mvk	chr5	114894315	114895488	0	0	0	0	0	0	0	0	0	0	0	0	0	0	0	0	0	0	0	0	0	0	0	0	0	0	0	0	0	0	0	0	0	0	0	0	0	0	0	0	0	0	0
chr5:115195438:115195580:-@chr5:115193740:115193889:-@chr5:115189042:115189290:-	ENSMUSG00000041890	NM_019834,NM_001077359,NM_001077360	Git2	chr5	115189290	115195438	0.54	0.16	0.52	0.18	0.02	0.18	0.54	0.16	0.59	0.19	-0.05	0.23	0.54	0.16	0.46	0.16	0.08	0.42	0.54	0.16	0.56	0.15	-0.02	0.15	0.54	0.16	0.46	0.15	0.08	0.47	0.54	0.16	0.35	0.14	0.19	24.72	0.48	0.14	0.52	0.18	-0.04	0.2	0.48
chr5:115195438:115195580:-@chr5:115193785:115193889:-@chr5:115189042:115189290:-	ENSMUSG00000041890	NM_019834,NM_001077359,NM_001077360	Git2	chr5	115189290	115195438	0.21	0.17	0.3	0.2	-0.09	0.38	0.21	0.17	0.38	0.23	-0.17	3.19	0.21	0.17	0.26	0.17	-0.05	0.2	0.21	0.17	0.31	0.16	-0.1	0.62	0.21	0.17	0.3	0.15	-0.09	0.54	0.21	0.17	0.19	0.12	0.02	0.15	0.25	0.15	0.3	0.2	-0.05	0.22	0.25
chr5:116101828:116101948:-@chr5:116101165:116101273:-@chr5:116099295:116099578:-	ENSMUSG00000041609	NM_001080808	Ccdc64	chr5	116099578	116101828	0.69	0.26	0.52	0.49	0.17	0.65	0.69	0.26	0.15	0.32	0.54	1.21495e+11	0.69	0.26	0.45	0.34	0.24	2.6	0.69	0.26	0.17	0.3	0.52	59616	0.69	0.26	0.31	0.26	0.38	639.48	0.69	0.26	0.22	0.24	0.47	3.71386e+08	0.52	0.38	0.52	0.49	0	0.41	0.52
chr5:124067345:124067560:-@chr5:124063077:124065344:-@chr5:124061831:124061947:-	ENSMUSG00000049550	NM_019765	Clip1	chr5	124061947	124067345	0.33	0.1	0.47	0.15	-0.14	6.93	0.33	0.1	0.55	0.16	-0.22	152.94	0.33	0.1	0.22	0.14	0.11	1.47	0.33	0.1	0.47	0.13	-0.14	32.68	0.33	0.1	0.08	0.1	0.25	9.98206e+21	0.33	0.1	0.14	0.11	0.19	264.65	0.26	0.09	0.47	0.15	-0.21	316939	0.26
chr5:130284898:130285124:-@chr5:130282706:130282817:-@chr5:130277352:130277508:-	ENSMUSG00000029446	NM_133900	Psph	chr5	130277508	130284898	0.37	0.29	0.13	0.11	0.24	37.74	0.37	0.29	0.16	0.12	0.21	9	0.37	0.29	0.28	0.17	0.09	0.38	0.37	0.29	0.08	0.13	0.29	58.06	0.37	0.29	0.25	0.21	0.12	0.45	0.37	0.29	0.39	0.21	-0.02	0.25	0.47	0.23	0.13	0.11	0.34	894497	0.47
chr5:145994310:145994471:+@chr5:145996175:145996260:+@chr5:146003789:146003893:+	ENSMUSG00000007812	NM_028298	Zfp655	chr5	145994310	146003893	0.52	0.44	0.56	0.28	-0.04	0.36	0.52	0.44	0.5	0.37	0.02	0.41	0.52	0.44	0.66	0.23	-0.14	0.61	0.52	0.44	0.58	0.31	-0.06	0.34	0.52	0.44	0.53	0.26	-0.01	0.32	0.52	0.44	0.67	0.2	-0.15	0.66	0.34	0.34	0.56	0.28	-0.22	1.81	0.34
chr5:30398174:30398247:-@chr5:30396374:30396495:-@chr5:30395006:30395180:-	ENSMUSG00000025747	NM_021288,NR_033402	Tyms	chr5	30395180	30398174	0.06	0.18	0.01	0.03	0.05	0.12	0.06	0.18	0	0.01	0.06	0.14	0.06	0.18	0.04	0.08	0.02	0.1	0.06	0.18	0.03	0.08	0.03	0.13	0.06	0.18	0.02	0.08	0.04	0.13	0.06	0.18	0.04	0.1	0.02	0.11	0.05	0.15	0.01	0.03	0.04	0.09	0.05
chr5:34916363:34916562:+@chr5:34940818:34941096:+@chr5:34943973:34944187:+	ENSMUSG00000029106	NM_013457,NM_001102444,NM_001024458	Add1	chr5	34916363	34944187	0.52	0.17	0.51	0.16	0.01	0.17	0.52	0.17	0.3	0.16	0.22	60.27	0.52	0.17	0.49	0.14	0.03	0.17	0.52	0.17	0.46	0.17	0.06	0.25	0.52	0.17	0.56	0.13	-0.04	0.17	0.52	0.17	0.54	0.12	-0.02	0.15	0.57	0.15	0.51	0.16	0.06	0.25	0.57
chr5:38611721:38611874:+@chr5:38614373:38614466:+@chr5:38615866:38616036:+	ENSMUSG00000067367	NM_025281	Lyar	chr5	38611721	38616036	0.13	0.22	0.13	0.12	0	0.2	0.13	0.22	0.14	0.11	-0.01	0.19	0.13	0.22	0.06	0.13	0.07	0.28	0.13	0.22	0.15	0.17	-0.02	0.2	0.13	0.22	0.18	0.22	-0.05	0.24	0.13	0.22	0.14	0.17	-0.01	0.2	0.2	0.39	0.13	0.12	0.07	0.29	0.2
chr5:38611721:38611874:+@chr5:38614373:38614470:+@chr5:38615866:38616036:+	ENSMUSG00000067367	NM_025281	Lyar	chr5	38611721	38616036	0.04	0.12	0.26	0.14	-0.22	2.85426e+06	0.04	0.12	0.28	0.14	-0.24	2.01838e+07	0.04	0.12	0.21	0.2	-0.17	4.36	0.04	0.12	0.17	0.16	-0.13	2.7	0.04	0.12	0.08	0.15	-0.04	0.17	0.04	0.12	0.06	0.12	-0.02	0.11	0.1	0.3	0.26	0.14	-0.16	1.01	0.1
chr5:73697817:73697992:+@chr5:73701513:73701665:+@chr5:73704682:73705316:+	ENSMUSG00000029152	NM_001159889,NM_001159887,NM_001159888,NM_023429	Ociad1	chr5	73697817	73705316	0.91	0.04	0.98	0.01	-0.07	9.32958e+18	0.91	0.04	0.96	0.02	-0.05	212.37	0.91	0.04	0.94	0.03	-0.03	0.36	0.91	0.04	0.95	0.03	-0.04	13.9	0.91	0.04	0.94	0.03	-0.03	1.62	0.91	0.04	0.89	0.04	0.02	0.06	0.94	0.03	0.98	0.01	-0.04	4.67	0.94
chr5:92493351:92493531:-@chr5:92492363:92492461:-@chr5:92486994:92487096:-	ENSMUSG00000029405,ENSMUSG00000084111	NM_001080797,NM_001080796,NM_001080794,NM_011816,NM_001080795	G3bp2,Gm15710	chr5	92487096	92493351	0.1	0.08	0.26	0.07	-0.16	1.36039e+10	0.1	0.08	0.21	0.06	-0.11	167.03	0.1	0.08	0.24	0.07	-0.14	8.91259e+06	0.1	0.08	0.26	0.08	-0.16	49575	0.1	0.08	0.23	0.07	-0.13	5232.41	0.1	0.08	0.22	0.07	-0.12	6468.36	0.31	0.1	0.26	0.07	0.05	0.3	0.31
chr6:116083785:116084475:-@chr6:116057330:116057534:-@chr6:115992889:115993823:-	ENSMUSG00000030126	NM_177412	Tmcc1	chr6	115993823	116083785	0.06	0.15	0.32	0.3	-0.26	40.94	0.06	0.15	0.47	0.35	-0.41	17672.4	0.06	0.15	0.24	0.29	-0.18	1.63	0.06	0.15	0.21	0.23	-0.15	1.31	0.06	0.15	0.2	0.31	-0.14	0.78	0.06	0.15	0.03	0.1	0.03	0.14	0.13	0.28	0.32	0.3	-0.19	1.17	0.13
chr6:48790995:48791373:-@chr6:48790360:48790452:-@chr6:48788171:48788364:-	ENSMUSG00000029810	NM_001164209,NM_001164208,NM_001164207	Tmem176b	chr6	48788364	48790995	0.41	0.23	0.54	0.14	-0.13	0.99	0.41	0.23	0.63	0.15	-0.22	31.89	0.41	0.23	0.51	0.11	-0.1	0.48	0.41	0.23	0.56	0.16	-0.15	1.67	0.41	0.23	0.4	0.12	0.01	0.17	0.41	0.23	0.54	0.11	-0.13	1.48	0.43	0.21	0.54	0.14	-0.11	0.63	0.43
chr6:51413410:51413492:-@chr6:51411919:51412054:-@chr6:51410931:51411432:-	ENSMUSG00000004980	NM_182650,NM_016806	Hnrnpa2b1	chr6	51411432	51413410	0.8	0.11	0.46	0.08	0.34	7.54501e+67	0.8	0.11	0.42	0.08	0.38	3.05892e+143	0.8	0.11	0.61	0.1	0.19	1.23697e+06	0.8	0.11	0.46	0.1	0.34	6.15007e+69	0.8	0.11	0.69	0.09	0.11	3.64	0.8	0.11	0.68	0.08	0.12	8.41	0.79	0.11	0.46	0.08	0.33	1.57856e+88	0.79
chr6:71802757:71802861:+@chr6:71803167:71803262:+@chr6:71806906:71807042:+	ENSMUSG00000052337	NM_029673	Immt	chr6	71802757	71807042	0.8	0.11	0.63	0.09	0.17	672.21	0.8	0.11	0.52	0.08	0.28	4.06615e+38	0.8	0.11	0.72	0.08	0.08	0.77	0.8	0.11	0.6	0.11	0.2	94.29	0.8	0.11	0.78	0.08	0.02	0.12	0.8	0.11	0.79	0.09	0.01	0.1	0.71	0.12	0.63	0.09	0.08	0.78	0.71
chr6:83431341:83431456:-@chr6:83430837:83430936:-@chr6:83430208:83430430:-	NA	NA	NA	chr6	83430430	83431341	0.88	0.07	0.9	0.07	-0.02	0.08	0.88	0.07	0.87	0.08	0.01	0.07	0.88	0.07	0.93	0.04	-0.05	0.55	0.88	0.07	0.85	0.11	0.03	0.13	0.88	0.07	0.98	0.03	-0.1	1.7423e+13	0.88	0.07	0.97	0.03	-0.09	5.16931e+09	0.97	0.05	0.9	0.07	0.07	3.83	0.97
chr6:86701057:86701113:-@chr6:86700223:86700907:-@chr6:86698881:86698974:-	ENSMUSG00000029994	NM_013471	Anxa4	chr6	86698974	86701057	0.86	0.32	0.73	0.31	0.13	0.62	0.86	0.32	0.67	0.47	0.19	0.92	0.86	0.32	0.72	0.43	0.14	0.58	0.86	0.32	0.73	0.37	0.13	0.55	0.86	0.32	0.78	0.3	0.08	0.43	0.86	0.32	0.84	0.22	0.02	0.29	0.9	0.15	0.73	0.31	0.17	0.99	0.9
chr6:87800898:87801100:-@chr6:87799009:87799103:-@chr6:87795650:87795787:-	ENSMUSG00000030057	NM_013493,NM_001109746,NM_001109745	Cnbp	chr6	87795787	87800898	0.01	0.02	0.04	0.03	-0.03	3.84	0.01	0.02	0.05	0.03	-0.04	10.67	0.01	0.02	0.01	0.01	0	0	0.01	0.02	0.03	0.03	-0.02	0.62	0.01	0.02	0.02	0.02	-0.01	0.04	0.01	0.02	0.01	0.01	0	0	0.01	0.03	0.04	0.03	-0.03	2.98	0.01
chr6:91207719:91207820:+@chr6:91209624:91209764:+@chr6:91213333:91213467:+	ENSMUSG00000064080	NM_007992,NM_001081437	Fbln2	chr6	91207719	91213467	0.65	0.05	0.48	0.08	0.17	2.00343e+27	0.65	0.05	0.3	0.09	0.35	4.68309e+252	0.65	0.05	0.65	0.07	0	0.06	0.65	0.05	0.62	0.08	0.03	0.08	0.65	0.05	0.67	0.06	-0.02	0.12	0.65	0.05	0.66	0.1	-0.01	0.09	0.6	0.05	0.48	0.08	0.12	419030	0.6
chr7:105743262:105743822:-@chr7:105741841:105742176:-@chr7:105739116:105739394:-	NA	NA	NA	chr7	105739394	105743262	0.55	0.18	0.81	0.18	-0.26	16362.4	0.55	0.18	0.92	0.1	-0.37	1.34627e+34	0.55	0.18	0.73	0.15	-0.18	7.53	0.55	0.18	0.69	0.19	-0.14	1.3	0.55	0.18	0.58	0.16	-0.03	0.18	0.55	0.18	0.61	0.16	-0.06	0.29	0.7	0.16	0.81	0.18	-0.11	0.64	0.7
chr7:108552794:108552939:+@chr7:108553447:108553479:+@chr7:108556561:108556643:+	ENSMUSG00000032812	NM_198096,NM_001040111,NM_001040112,NM_027180	Arap1	chr7	108552794	108556643	0.23	0.19	0.07	0.16	0.16	2.89	0.23	0.19	0.14	0.24	0.09	0.45	0.23	0.19	0.12	0.15	0.11	0.64	0.23	0.19	0.16	0.19	0.07	0.25	0.23	0.19	0.23	0.21	0	0.21	0.23	0.19	0.16	0.21	0.07	0.26	0.25	0.19	0.07	0.16	0.18	3.93	0.25
chr7:130430012:130430527:-@chr7:130428934:130428981:-@chr7:130422663:130423630:-	NA	NA	NA	chr7	130423630	130430012	0.38	0.19	0.21	0.13	0.17	5.62	0.38	0.19	0.2	0.13	0.18	9.68	0.38	0.19	0.28	0.14	0.1	0.7	0.38	0.19	0.32	0.17	0.06	0.26	0.38	0.19	0.28	0.12	0.1	0.74	0.38	0.19	0.23	0.13	0.15	3.6	0.16	0.11	0.21	0.13	-0.05	0.2	0.16
chr7:133611934:133612155:-@chr7:133611464:133611563:-@chr7:133610508:133611287:-	ENSMUSG00000030733	NM_001081459,NM_011363	Sh2b1	chr7	133611287	133611934	0.61	0.27	0.62	0.27	-0.01	0.26	0.61	0.27	0.83	0.19	-0.22	7.2	0.61	0.27	0.66	0.28	-0.05	0.3	0.61	0.27	0.7	0.21	-0.09	0.38	0.61	0.27	0.69	0.24	-0.08	0.32	0.61	0.27	0.43	0.24	0.18	1.31	0.43	0.22	0.62	0.27	-0.19	2	0.43
chr7:133611987:133612155:-@chr7:133611464:133611563:-@chr7:133610508:133611287:-	ENSMUSG00000030733	NM_001081459,NM_011363	Sh2b1	chr7	133611287	133611987	0.49	0.27	0.78	0.22	-0.29	37.54	0.49	0.27	0.88	0.16	-0.39	1.54909e+06	0.49	0.27	0.89	0.14	-0.4	7.13106e+10	0.49	0.27	0.81	0.18	-0.32	1249.62	0.49	0.27	0.79	0.17	-0.3	73.64	0.49	0.27	0.61	0.25	-0.12	0.54	0.7	0.24	0.78	0.22	-0.08	0.33	0.7
chr7:134167958:134168129:-@chr7:134166991:134167220:-@chr7:134165651:134166682:-	NA	NA	NA	chr7	134166682	134167958	0.55	0.19	0.29	0.19	0.26	525.42	0.55	0.19	0.31	0.22	0.24	20.89	0.55	0.19	0.6	0.29	-0.05	0.28	0.55	0.19	0.37	0.18	0.18	6.58	0.55	0.19	0.28	0.22	0.27	47.38	0.55	0.19	0.29	0.22	0.26	24.96	0.52	0.17	0.29	0.19	0.23	32.92	0.52
chr7:135591635:135591722:-@chr7:135590245:135590621:-@chr7:135589709:135589784:-	ENSMUSG00000030846	NM_009383	Tial1	chr7	135589784	135591635	0.94	0.18	0.6	0.37	0.34	58.82	0.94	0.18	0.7	0.45	0.24	1.74	0.94	0.18	0.89	0.21	0.05	0.24	0.94	0.18	0.96	0.13	-0.02	0.13	0.94	0.18	0.92	0.19	0.02	0.18	0.94	0.18	0.95	0.13	-0.01	0.12	0.77	0.27	0.6	0.37	0.17	0.73	0.77
chr7:150785887:150785995:-@chr7:150778317:150778565:-@chr7:150774397:150774488:-	ENSMUSG00000010755	NM_013742	Cars	chr7	150774488	150785887	0.9	0.32	0.94	0.14	-0.04	0.19	0.9	0.32	0.93	0.1	-0.03	0.16	0.9	0.32	0.76	0.3	0.14	0.6	0.9	0.32	0.89	0.18	0.01	0.22	0.9	0.32	0.77	0.43	0.13	0.5	0.9	0.32	0.89	0.26	0.01	0.24	0.73	0.42	0.94	0.14	-0.21	1.64	0.73
chr7:152103515:152103585:+@chr7:152105129:152105246:+@chr7:152114830:152116653:+	ENSMUSG00000031072	NM_028184	Oraov1	chr7	152103515	152116653	0.44	0.58	0.51	0.38	-0.07	0.51	0.44	0.58	0.28	0.24	0.16	0.57	0.44	0.58	0.87	0.3	-0.43	7.79	0.44	0.58	0.52	0.4	-0.08	0.59	0.44	0.58	0.9	0.3	-0.46	6.16	0.44	0.58	0.86	0.25	-0.42	4.48	0.8	0.41	0.51	0.38	0.29	2.41	0.8
chr7:26259539:26259823:-@chr7:26258817:26259071:-@chr7:26256817:26257092:-	ENSMUSG00000074272	NM_001039187,NM_001039186,NM_011926,NM_001039185	Ceacam1	chr7	26257092	26259539	0.37	0.17	0.94	0.11	-0.57	5.71454e+145	0.37	0.17	0.88	0.11	-0.51	4.27483e+99	0.37	0.17	0.6	0.17	-0.23	189.17	0.37	0.17	0.88	0.11	-0.51	1.12057e+96	0.37	0.17	0.41	0.16	-0.04	0.21	0.37	0.17	0.52	0.16	-0.15	3.48	0.58	0.18	0.94	0.11	-0.36	5.31153e+22	0.58
chr7:26261363:26261722:-@chr7:26259539:26259823:-@chr7:26256817:26257092:-	ENSMUSG00000074272	NM_001039187,NM_001039186,NM_011926,NM_001039185	Ceacam1	chr7	26257092	26261363	0.18	0.07	0.43	0.11	-0.25	2.45912e+53	0.18	0.07	0.44	0.1	-0.26	4.52931e+66	0.18	0.07	0.3	0.09	-0.12	484.92	0.18	0.07	0.4	0.11	-0.22	7.50752e+32	0.18	0.07	0.26	0.08	-0.08	4.37	0.18	0.07	0.22	0.07	-0.04	0.26	0.26	0.08	0.43	0.11	-0.17	8.24902e+08	0.26
chr7:31349493:31349626:+@chr7:31349722:31349817:+@chr7:31350114:31350198:+	ENSMUSG00000078765	NM_170760,NM_145580	U2af1l4	chr7	31349493	31350198	0.99	0.02	0.94	0.05	0.05	40396	0.99	0.02	0.96	0.03	0.03	1.13	0.99	0.02	0.98	0.03	0.01	0.1	0.99	0.02	0.97	0.05	0.02	0.24	0.99	0.02	0.97	0.03	0.02	0.36	0.99	0.02	0.98	0.02	0.01	0.06	0.99	0.04	0.94	0.05	0.05	2.31	0.99
chr7:31750988:31751107:-@chr7:31747117:31747263:-@chr7:31744172:31744333:-	ENSMUSG00000001247	NM_017405,NM_001164184,NM_001164185	Lsr	chr7	31744333	31750988	0.67	0.06	0.69	0.07	-0.02	0.09	0.67	0.06	0.79	0.09	-0.12	322458	0.67	0.06	0.62	0.06	0.05	0.54	0.67	0.06	0.74	0.07	-0.07	3.72	0.67	0.06	0.7	0.05	-0.03	0.12	0.67	0.06	0.69	0.05	-0.02	0.1	0.66	0.05	0.69	0.07	-0.03	0.13	0.66
chr7:52639174:52639255:-@chr7:52637195:52638554:-@chr7:52636087:52636188:-	ENSMUSG00000063511	NM_009224	Snrnp70	chr7	52636188	52639174	0.92	0.05	0.6	0.12	0.32	1.47179e+105	0.92	0.05	0.28	0.11	0.64	1000000000000	0.92	0.05	0.61	0.14	0.31	3.30761e+62	0.92	0.05	0.82	0.06	0.1	1.3674e+07	0.92	0.05	0.75	0.1	0.17	3.47023e+19	0.92	0.05	0.82	0.07	0.1	18901.5	0.91	0.04	0.6	0.12	0.31	7.03252e+111	0.91
chr7:54024663:54024783:-@chr7:54024307:54024462:-@chr7:54023403:54023522:-	ENSMUSG00000014418	NM_001005247,NM_001167864,NM_001005248	Hps5	chr7	54023522	54024663	0.4	0.3	0.87	0.19	-0.47	4.62789e+12	0.4	0.3	0.93	0.14	-0.53	1577626678903600	0.4	0.3	0.95	0.11	-0.55	9.06045e+28	0.4	0.3	0.88	0.15	-0.48	2.66255e+08	0.4	0.3	0.73	0.24	-0.33	314.53	0.4	0.3	0.76	0.24	-0.36	64.58	0.3	0.33	0.87	0.19	-0.57	194480243208759	0.3
chr7:73214310:73214412:+@chr7:73215005:73215084:+@chr7:73215476:73215551:+	ENSMUSG00000030512	NM_021336	Snrpa1	chr7	73214310	73215551	0.96	0.06	0.99	0.02	-0.03	0.25	0.96	0.06	0.99	0.02	-0.03	0.36	0.96	0.06	0.98	0.03	-0.02	0.07	0.96	0.06	0.98	0.02	-0.02	0.09	0.96	0.06	0.94	0.06	0.02	0.07	0.96	0.06	0.94	0.05	0.02	0.1	0.98	0.04	0.99	0.02	-0.01	0.03	0.98
chr7:74792296:74792731:+@chr7:74807213:74807412:+@chr7:74812049:74812172:+	ENSMUSG00000030555	NM_001168477,NM_025905,NM_001168475,NM_001168476	Ttc23	chr7	74792296	74812172	0.65	0.27	0.77	0.21	-0.12	0.6	0.65	0.27	0.88	0.14	-0.23	12.61	0.65	0.27	0.74	0.17	-0.09	0.38	0.65	0.27	0.8	0.28	-0.15	0.66	0.65	0.27	0.56	0.21	0.09	0.38	0.65	0.27	0.52	0.2	0.13	0.54	0.6	0.27	0.77	0.21	-0.17	1.68	0.6
chr7:82821992:82822365:+@chr7:82828280:82828345:+@chr7:82830003:82830195:+	ENSMUSG00000066406	NM_029332	Akap13	chr7	82821992	82830195	0.21	0.11	0.11	0.07	0.1	11.27	0.21	0.11	0.13	0.09	0.08	0.88	0.21	0.11	0.15	0.07	0.06	0.45	0.21	0.11	0.14	0.08	0.07	1.35	0.21	0.11	0.2	0.08	0.01	0.09	0.21	0.11	0.19	0.07	0.02	0.11	0.16	0.07	0.11	0.07	0.05	0.46	0.16
chr7:86290133:86290264:-@chr7:86288164:86288274:-@chr7:86287755:86287936:-	ENSMUSG00000030605	NM_001045489,NM_008594	Mfge8	chr7	86287936	86290133	0.02	0.01	0.03	0.02	-0.01	0	0.02	0.01	0.04	0.02	-0.02	0.68	0.02	0.01	0.01	0.01	0.01	0	0.02	0.01	0.03	0.01	-0.01	0	0.02	0.01	0.01	0.01	0.01	0	0.02	0.01	0.01	0	0.01	2.58	0.04	0.02	0.03	0.02	0.01	0.07	0.04
chr7:97340164:97340263:+@chr7:97342783:97342806:+@chr7:97344165:97344224:+	ENSMUSG00000039361	NM_146194	Picalm	chr7	97340164	97344224	0.73	0.45	0.91	0.19	-0.18	0.71	0.73	0.45	0.69	0.27	0.04	0.36	0.73	0.45	0.75	0.4	-0.02	0.42	0.73	0.45	0.78	0.23	-0.05	0.35	0.73	0.45	0.7	0.47	0.03	0.43	0.73	0.45	0.86	0.24	-0.13	0.52	0.77	0.39	0.91	0.19	-0.14	0.59	0.77
chr8:108370216:108370291:-@chr8:108370065:108370121:-@chr8:108369160:108369336:-	ENSMUSG00000036672	NM_177150	Cenpt	chr8	108369336	108370216	0.46	0.25	0.18	0.12	0.28	1495.53	0.46	0.25	0.25	0.11	0.21	12.14	0.46	0.25	0.26	0.14	0.2	8.8	0.46	0.25	0.22	0.17	0.24	15.27	0.46	0.25	0.23	0.16	0.23	19.38	0.46	0.25	0.16	0.11	0.3	407.27	0.39	0.22	0.18	0.12	0.21	601.71	0.39
chr8:113999944:114000097:-@chr8:113996530:113996586:-@chr8:113990689:113990822:-	ENSMUSG00000031959	NM_176923,NM_001170742,NM_001170743	Wdr59	chr8	113990822	113999944	0	0	0	0	0	0	0	0	0	0	0	0	0	0	0	0	0	0	0	0	0	0	0	0	0	0	0	0	0	0	0	0	0	0	0	0	0.12	0.32	0.68	0.88	-0.56	3.33	0.12
chr8:11815161:11815300:+@chr8:11817660:11817884:+@chr8:11819638:11819731:+	ENSMUSG00000031511	NM_001113517,NM_001113518,NM_017402	Arhgef7	chr8	11815161	11819731	0.83	0.38	0.87	0.16	-0.04	0.28	0.83	0.38	0.88	0.15	-0.05	0.32	0.83	0.38	0.9	0.18	-0.07	0.27	0.83	0.38	0.87	0.17	-0.04	0.3	0.83	0.38	0.55	0.41	0.28	2.26	0.83	0.38	0.61	0.55	0.22	1.03	0.64	0.6	0.87	0.16	-0.23	0.82	0.64
chr8:26832902:26833072:+@chr8:26833503:26833585:+@chr8:26834552:26835359:+	ENSMUSG00000031570	NM_028000	Ppapdc1b	chr8	26832902	26835359	0.12	0.09	0.07	0.05	0.05	0.26	0.12	0.09	0.13	0.06	-0.01	0.08	0.12	0.09	0.1	0.06	0.02	0.09	0.12	0.09	0.17	0.09	-0.05	0.23	0.12	0.09	0.16	0.09	-0.04	0.21	0.12	0.09	0.12	0.07	0	0.07	0.14	0.12	0.07	0.05	0.07	0.73	0.14
chr8:86097770:86097821:-@chr8:86097310:86097354:-@chr8:86097119:86097222:-	ENSMUSG00000031708	NM_134118,NM_027179	Tecr	chr8	86097222	86097770	0.97	0.07	0.96	0.05	0.01	0.08	0.97	0.07	0.99	0.02	-0.02	0.05	0.97	0.07	0.98	0.04	-0.01	0.05	0.97	0.07	0.95	0.1	0.02	0.1	0.97	0.07	0.98	0.04	-0.01	0.05	0.97	0.07	0.99	0.03	-0.02	0.05	0.97	0.08	0.96	0.05	0.01	0.1	0.97
chr8:86244856:86245039:+@chr8:86245365:86245423:+@chr8:86245633:86245751:+	ENSMUSG00000005481	NM_197982	Ddx39	chr8	86244856	86245751	0.14	0.15	0.04	0.03	0.1	3.48	0.14	0.15	0.03	0.01	0.11	48.07	0.14	0.15	0.16	0.09	-0.02	0.14	0.14	0.15	0.04	0.04	0.1	4.66	0.14	0.15	0.2	0.12	-0.06	0.25	0.14	0.15	0.24	0.13	-0.1	0.61	0.17	0.13	0.04	0.03	0.13	3278.78	0.17
chr8:86257313:86257465:-@chr8:86254010:86254156:-@chr8:86253281:86253424:-	ENSMUSG00000002885	NM_001163031,NM_001163030,NM_001163029,NM_011925	Cd97	chr8	86253424	86257313	0.96	0.02	0.79	0.05	0.17	1.02601e+146	0.96	0.02	0.75	0.07	0.21	4.88084e+124	0.96	0.02	0.9	0.04	0.06	1.63582e+10	0.96	0.02	0.87	0.06	0.09	2.62113e+18	0.96	0.02	0.92	0.03	0.04	30.55	0.96	0.02	0.88	0.04	0.08	1.81072e+34	0.96	0.02	0.79	0.05	0.17	6.46533e+153	0.96
chr8:86257313:86257465:-@chr8:86255802:86255936:-@chr8:86254010:86254156:-	ENSMUSG00000002885	NM_001163031,NM_001163030,NM_001163029,NM_011925	Cd97	chr8	86254156	86257313	0.96	0.02	0.88	0.05	0.08	3.35013e+18	0.96	0.02	0.85	0.07	0.11	3.53756e+22	0.96	0.02	0.94	0.03	0.02	0.14	0.96	0.02	0.9	0.05	0.06	2.81516e+06	0.96	0.02	0.95	0.02	0.01	0.03	0.96	0.02	0.95	0.02	0.01	0	0.99	0.01	0.88	0.05	0.11	4.97427e+71	0.99
chr8:88364901:88365002:+@chr8:88366903:88367011:+@chr8:88399533:88399622:+	ENSMUSG00000036879	NM_199446	Phkb	chr8	88364901	88399622	0.78	0.67	0.92	0.32	-0.14	0.44	0.78	0.67	0.9	0.25	-0.12	0.35	0.78	0.67	0.77	0.58	0.01	0.59	0.78	0.67	0.9	0.29	-0.12	0.49	0.78	0.67	0.82	0.48	-0.04	0.47	0.78	0.67	0.77	0.54	0.01	0.59	0.88	0.44	0.92	0.32	-0.04	0.28	0.88
chr8:88364901:88365002:+@chr8:88366920:88367011:+@chr8:88399533:88399622:+	ENSMUSG00000036879	NM_199446	Phkb	chr8	88364901	88399622	0.76	0.51	0.77	0.65	-0.01	0.47	0.76	0.51	0.91	0.3	-0.15	0.58	0.76	0.51	0.77	0.69	-0.01	0.59	0.76	0.51	0.83	0.52	-0.07	0.58	0.76	0.51	0.72	0.61	0.04	0.74	0.76	0.51	0.55	0.85	0.21	1.05	0.8	0.47	0.77	0.65	0.03	0.55	0.8
chr9:105303806:105304016:+@chr9:105305048:105305106:+@chr9:105305726:105305921:+	ENSMUSG00000032567	NM_001164828,NM_025651	Aste1	chr9	105303806	105305921	0.91	0.27	0.56	0.27	0.35	14.18	0.91	0.27	0.25	0.2	0.66	4.4311e+23	0.91	0.27	0.43	0.29	0.48	22.38	0.91	0.27	0.27	0.25	0.64	1.08443e+20	0.91	0.27	0.27	0.35	0.64	1.45112e+10	0.91	0.27	0.47	0.35	0.44	104.96	0.35	0.38	0.56	0.27	-0.21	1.44	0.35
chr9:107481212:107481301:+@chr9:107481431:107481716:+@chr9:107485148:107486379:+	NA	NA	NA	chr9	107481212	107486379	1	0.01	0.98	0.05	0.02	0.03	1	0.01	0.7	0.24	0.3	581553	1	0.01	0.99	0.02	0.01	0	1	0.01	0.99	0.04	0.01	0.03	1	0.01	0.99	0.02	0.01	0	1	0.01	1	0.01	0	0	1	0.01	0.98	0.05	0.02	0.03	1
chr9:107481431:107481716:+@chr9:107482788:107483266:+@chr9:107485148:107486379:+	NA	NA	NA	chr9	107481431	107486379	0.87	0.19	0.43	0.17	0.44	2.73286e+29	0.87	0.19	0.31	0.15	0.56	6.8631e+76	0.87	0.19	0.47	0.13	0.4	8.8214e+33	0.87	0.19	0.4	0.21	0.47	2.90876e+34	0.87	0.19	0.51	0.15	0.36	7745936790345090	0.87	0.19	0.49	0.14	0.38	5.94747e+26	0.85	0.26	0.43	0.17	0.42	8.35397e+10	0.85
chr9:109982285:109982397:+@chr9:109983925:109984114:+@chr9:109984345:109986451:+	ENSMUSG00000032479	NM_008633	Mtap4	chr9	109982285	109986451	0.9	0.16	0.59	0.2	0.31	69940.1	0.9	0.16	0.53	0.17	0.37	6.2784e+11	0.9	0.16	0.76	0.23	0.14	1.02	0.9	0.16	0.83	0.16	0.07	0.26	0.9	0.16	0.81	0.18	0.09	0.48	0.9	0.16	0.93	0.16	-0.03	0.21	0.91	0.14	0.59	0.2	0.32	1.51472e+11	0.91
chr9:14825826:14825965:-@chr9:14814480:14814700:-@chr9:14811805:14812463:-	ENSMUSG00000031934	NM_019482	Panx1	chr9	14812463	14825826	0.55	0.37	0.87	0.14	-0.32	50.68	0.55	0.37	0.93	0.08	-0.38	10066.1	0.55	0.37	0.8	0.22	-0.25	3.3	0.55	0.37	0.78	0.24	-0.23	1.55	0.55	0.37	0.74	0.32	-0.19	0.97	0.55	0.37	0.78	0.31	-0.23	1.29	0.67	0.34	0.87	0.14	-0.2	2.12	0.67
chr9:21561734:21561838:-@chr9:21561561:21561637:-@chr9:21559886:21560739:-	ENSMUSG00000074476	NM_026282	Spc24	chr9	21560739	21561734	0.84	0.34	0.99	0.03	-0.15	1.35	0.84	0.34	0.99	0.02	-0.15	1.67	0.84	0.34	0.94	0.14	-0.1	0.32	0.84	0.34	0.9	0.26	-0.06	0.29	0.84	0.34	0.87	0.43	-0.03	0.43	0	0	0	0	0	0	0.88	0.4	0.99	0.03	-0.11	0.24	0.88
chr9:26813937:26814032:+@chr9:26814386:26814536:+@chr9:26814743:26814919:+	NA	NA	NA	chr9	26813937	26814919	0.92	0.19	0.82	0.1	0.1	0.61	0.92	0.19	0.84	0.07	0.08	0.5	0.92	0.19	0.91	0.1	0.01	0.17	0.92	0.19	0.88	0.11	0.04	0.24	0.92	0.19	0.91	0.11	0.01	0.17	0.92	0.19	0.96	0.08	-0.04	0.13	0.94	0.15	0.82	0.1	0.12	1.06	0.94
chr9:40017352:40017481:+@chr9:40018026:40018145:+@chr9:40018481:40021189:+	ENSMUSG00000025602	NM_030713	Zfp202	chr9	40017352	40021189	0.06	0.2	0.73	0.34	-0.67	6.75378e+34	0.06	0.2	0.82	0.43	-0.76	110970137276780	0.06	0.2	0.74	0.38	-0.68	4.16668e+19	0.06	0.2	0.84	0.28	-0.78	2.1135e+61	0.06	0.2	0.69	0.35	-0.63	2.83612e+17	0.06	0.2	0.87	0.25	-0.81	9.73753e+24	0.43	0.54	0.73	0.34	-0.3	1.76	0.43
chr9:43948928:43949075:+@chr9:43949358:43949475:+@chr9:43949867:43950809:+	ENSMUSG00000032135	NM_023061	Mcam	chr9	43948928	43950809	0.65	0.16	0.8	0.06	-0.15	42.44	0.65	0.16	0.86	0.05	-0.21	4.94936e+10	0.65	0.16	0.8	0.08	-0.15	18.01	0.65	0.16	0.79	0.06	-0.14	20.37	0.65	0.16	0.69	0.1	-0.04	0.17	0.65	0.16	0.67	0.11	-0.02	0.13	0.75	0.11	0.8	0.06	-0.05	0.28	0.75
chr9:59487847:59487956:+@chr9:59488831:59488903:+@chr9:59496637:59496716:+	ENSMUSG00000025237	NM_029922	Parp6	chr9	59487847	59496716	0.87	0.22	0.46	0.46	0.41	23.99	0.87	0.22	0.85	0.29	0.02	0.25	0.87	0.22	0.86	0.18	0.01	0.19	0.87	0.22	0.82	0.26	0.05	0.23	0.87	0.22	0.89	0.18	-0.02	0.23	0.87	0.22	0.83	0.21	0.04	0.22	0.91	0.17	0.46	0.46	0.45	201.21	0.91
chr9:6337243:6337441:+@chr9:6359703:6359917:+@chr9:6376895:6377519:+	ENSMUSG00000032006	NM_027924	Pdgfd	chr9	6337243	6377519	0.7	0.07	0.64	0.06	0.06	2.12	0.7	0.07	0.62	0.05	0.08	30.5	0.7	0.07	0.67	0.05	0.03	0.19	0.7	0.07	0.69	0.06	0.01	0.07	0.7	0.07	0.68	0.05	0.02	0.11	0.7	0.07	0.6	0.05	0.1	64809	0.6	0.06	0.64	0.06	-0.04	0.37	0.6
chr9:65860554:65860661:+@chr9:65867609:65867719:+@chr9:65880046:65880152:+	ENSMUSG00000032384	NM_173185	Csnk1g1	chr9	65860554	65880152	0.79	0.44	0.87	0.25	-0.08	0.33	0.79	0.44	0.82	0.33	-0.03	0.3	0.79	0.44	0.92	0.28	-0.13	0.51	0.79	0.44	0.88	0.3	-0.09	0.42	0.79	0.44	0.8	0.29	-0.01	0.35	0.79	0.44	0.47	0.5	0.32	2.37	0.39	0.52	0.87	0.25	-0.48	35.01	0.39
chr9:66895931:66896056:-@chr9:66895593:66895718:-@chr9:66883802:66883935:-	ENSMUSG00000032366	NM_001164249,NM_024427,NM_001164250,NM_001164251,NM_001164248	Tpm1	chr9	66883935	66895931	0.74	0.11	0.83	0.03	-0.09	3.95	0.74	0.11	0.84	0.03	-0.1	7.88	0.74	0.11	0.79	0.04	-0.05	0.24	0.74	0.11	0.88	0.02	-0.14	443921	0.74	0.11	0.72	0.09	0.02	0.12	0.74	0.11	0.86	0.04	-0.12	90.06	0.87	0.06	0.83	0.03	0.04	0.4	0.87
chr9:69851376:69851474:+@chr9:69852113:69852148:+@chr9:69854871:69856124:+	ENSMUSG00000011958	NM_016787,NM_001008238	Bnip2	chr9	69851376	69856124	0.6	0.06	0.51	0.06	0.09	2676.93	0.6	0.06	0.43	0.04	0.17	2.51235e+70	0.6	0.06	0.56	0.06	0.04	0.25	0.6	0.06	0.49	0.06	0.11	1.80636e+08	0.6	0.06	0.57	0.05	0.03	0.19	0.6	0.06	0.55	0.06	0.05	0.61	0.58	0.05	0.51	0.06	0.07	17.42	0.58
chr9:69864626:69864998:+@chr9:69866487:69866625:+@chr9:69867196:69867322:+	ENSMUSG00000033543	NM_001039519	Gtf2a2	chr9	69864626	69867322	0.31	0.16	0.19	0.15	0.12	1.09	0.31	0.16	0.2	0.16	0.11	0.81	0.31	0.16	0.17	0.17	0.14	2.23	0.31	0.16	0.14	0.14	0.17	5.16	0.31	0.16	0.21	0.17	0.1	0.49	0.31	0.16	0.16	0.12	0.15	13.9	0.31	0.18	0.19	0.15	0.12	1.08	0.31
chr9:7952953:7953134:-@chr9:7950492:7950539:-@chr9:7938408:7938538:-	ENSMUSG00000053110	NM_001171147,NM_009534	Yap1	chr9	7938538	7952953	0.6	0.16	0.42	0.2	0.18	7.08	0.6	0.16	0.5	0.2	0.1	0.58	0.6	0.16	0.62	0.22	-0.02	0.18	0.6	0.16	0.55	0.15	0.05	0.22	0.6	0.16	0.54	0.16	0.06	0.24	0.6	0.16	0.63	0.17	-0.03	0.17	0.71	0.15	0.42	0.2	0.29	251.99	0.71
chrX:103124298:103124709:-@chrX:103106809:103106993:-@chrX:103095220:103095332:-	ENSMUSG00000031229	NM_009530	Atrx	chrX	103095332	103124298	0.73	0.18	0.44	0.11	0.29	1.17888e+12	0.73	0.18	0.35	0.11	0.38	1.3097e+34	0.73	0.18	0.5	0.1	0.23	11845.7	0.73	0.18	0.44	0.12	0.29	6.5235e+09	0.73	0.18	0.5	0.1	0.23	41653.1	0.73	0.18	0.51	0.1	0.22	104.85	0.48	0.15	0.44	0.11	0.04	0.21	0.48
chrX:131137231:131137301:+@chrX:131137457:131137501:+@chrX:131139394:131141593:+	ENSMUSG00000045427	NM_019868	Hnrnph2	chrX	131137231	131141593	0.34	0.21	0.38	0.17	-0.04	0.21	0.34	0.21	0.31	0.14	0.03	0.2	0.34	0.21	0.3	0.14	0.04	0.19	0.34	0.21	0.32	0.17	0.02	0.19	0.34	0.21	0.33	0.16	0.01	0.18	0.34	0.21	0.38	0.16	-0.04	0.21	0.25	0.17	0.38	0.17	-0.13	1.19	0.25
chrX:152057503:152057870:-@chrX:152020914:152021574:-@chrX:152004279:152009738:-	NA	NA	NA	chrX	152009738	152057503	0.1	0.38	0.97	0.1	-0.87	2.34743e+31	0.1	0.38	0.99	0.04	-0.89	1.36255e+53	0.1	0.38	0.98	0.07	-0.88	6.58478e+43	0.1	0.38	0.98	0.07	-0.88	1.25645e+39	0.1	0.38	0.96	0.12	-0.86	5.17743e+37	0.1	0.38	0.86	0.32	-0.76	2.98876e+23	0.94	0.21	0.97	0.1	-0.03	0.1	0.94
chrX:45976757:45977005:+@chrX:45977139:45977374:+@chrX:45982429:45982522:+	ENSMUSG00000031105	NM_001166450,NM_011398	Slc25a14	chrX	45976757	45982522	0	0	0	0	0	0	0	0	0	0	0	0	0	0	0	0	0	0	0	0	0	0	0	0	0	0	0	0	0	0	0	0	0	0	0	0	0.75	0.57	0.58	0.69	0.17	0.91	0.75
chrX:45976757:45977005:+@chrX:45977139:45977383:+@chrX:45982429:45982522:+	ENSMUSG00000031105	NM_001166450,NM_011398	Slc25a14	chrX	45976757	45982522	0	0	0	0	0	0	0	0	0	0	0	0	0	0	0	0	0	0	0	0	0	0	0	0	0	0	0	0	0	0	0	0	0	0	0	0	0.62	0.79	0.63	0.75	-0.01	0.95	0.62
chrX:46366674:46366759:-@chrX:46366310:46366357:-@chrX:46362884:46364811:-	ENSMUSG00000031109	NA	Enox2	chrX	46364811	46366674	0.73	0.37	0.69	0.47	0.04	0.43	0.73	0.37	0.33	0.41	0.4	10.57	0.73	0.37	0.4	0.47	0.33	3.11	0.73	0.37	0.37	0.42	0.36	6.93	0.73	0.37	0.5	0.38	0.23	1.13	0.73	0.37	0.29	0.34	0.44	245.61	0.76	0.34	0.69	0.47	0.07	0.42	0.76
chrX:67720329:67720536:-@chrX:67718178:67718261:-@chrX:67716020:67716196:-	ENSMUSG00000073139	NM_001033328	BC023829	chrX	67716196	67720329	0.94	0.08	0.84	0.13	0.1	2.32	0.94	0.08	0.78	0.13	0.16	43.33	0.94	0.08	0.93	0.07	0.01	0.08	0.94	0.08	0.9	0.09	0.04	0.17	0.94	0.08	0.91	0.06	0.03	0.11	0.94	0.08	0.97	0.04	-0.03	0.18	0.92	0.09	0.84	0.13	0.08	0.65	0.92
chrX:71028014:71028055:-@chrX:71027637:71027648:-@chrX:71027345:71027442:-	ENSMUSG00000002010	NM_008323	Idh3g	chrX	71027442	71028014	0.5	0.02	0.49	0.03	0.01	0.03	0.5	0.02	0.5	0.02	0	0	0.5	0.02	0.5	0.07	0	0.06	0.5	0.02	0.51	0.04	-0.01	0.05	0.5	0.02	0.5	0.03	0	0.04	0.5	0.02	0.51	0.02	-0.01	0	0	0	0	0	0	0	0
chrX:71101971:71102132:-@chrX:71101482:71101619:-@chrX:71101098:71101170:-	ENSMUSG00000031391	NM_008478	L1cam	chrX	71101170	71101971	0.53	0.18	0.87	0.21	-0.34	30444.4	0.53	0.18	0.59	0.46	-0.06	0.41	0.53	0.18	0.68	0.31	-0.15	0.83	0.53	0.18	0.78	0.27	-0.25	8.99	0.53	0.18	0.67	0.23	-0.14	1	0.53	0.18	0.71	0.26	-0.18	2.32	0.68	0.12	0.87	0.21	-0.19	7.72	0.68
chrX:71618530:71618595:-@chrX:71617953:71618021:-@chrX:71614558:71616350:-	ENSMUSG00000032806	NM_145406	Slc10a3	chrX	71616350	71618530	0.14	0.25	0.51	0.36	-0.37	46.75	0.14	0.25	0.34	0.25	-0.2	1.74	0.14	0.25	0.39	0.32	-0.25	4.9	0.14	0.25	0.37	0.29	-0.23	2.68	0.14	0.25	0.17	0.26	-0.03	0.26	0.14	0.25	0.59	0.51	-0.45	38.99	0.45	0.56	0.51	0.36	-0.06	0.54	0.45
chrX:71669951:71670054:+@chrX:71673101:71673213:+@chrX:71678144:71678345:+	ENSMUSG00000004221	NM_001161423,NM_001161424,NM_001136067,NM_001161421,NM_010547	Ikbkg	chrX	71669951	71678345	0.21	0.65	0.8	0.48	-0.59	8.99	0.21	0.65	0.5	0.56	-0.29	1.8	0.21	0.65	0.25	0.71	-0.04	0.51	0.21	0.65	0.48	0.74	-0.27	1.26	0.21	0.65	0.47	0.66	-0.26	1.15	0.21	0.65	0.51	0.67	-0.3	1.5	0.28	0.77	0.8	0.48	-0.52	4.72	0.28
chrX:7721699:7721805:-@chrX:7721301:7721571:-@chrX:7720974:7721073:-	ENSMUSG00000031167	NM_001166410,NM_001166409,NM_001166411,NM_016809	Rbm3	chrX	7721073	7721699	0.16	0.09	0.13	0.04	0.03	0.15	0.16	0.09	0.1	0.03	0.06	3.01	0.16	0.09	0.18	0.07	-0.02	0.09	0.16	0.09	0.24	0.08	-0.08	1.58	0.16	0.09	0.17	0.06	-0.01	0.07	0.16	0.09	0.17	0.07	-0.01	0.08	0.26	0.11	0.13	0.04	0.13	1692.62	0.26
chr4:59796600:59796738:-@chr4:59795126:59795206:-@chr4:59788319:59788421:-			1110054O05Rik				0.73	0.58	0.91	0.21	-0.18	0.59	0.73	0.58	0.88	0.16	-0.15	0.5	0.73	0.58	0.81	0.32	-0.08	0.38	0.73	0.58	0.72	0.45	0.01	0.47	0.73	0.58	0.96	0.14	-0.23	1.19	0.73	0.58	0.91	0.19	-0.18	0.54	0.7	0.56	0.91	0.21	-0.21	0.66	0.7
chr19:46764424:46764575:+@chr19:46768691:46768863:+@chr19:46774046:46774108:+			2010012O05Rik				0.82	0.41	0.37	0.39	0.45	52.96	0.82	0.41	0.35	0.36	0.47	11.6	0.82	0.41	0.49	0.37	0.33	3.03	0.82	0.41	0.73	0.61	0.09	0.43	0.82	0.41	0.8	0.32	0.02	0.34	0.82	0.41	0.65	0.39	0.17	0.84	0.89	0.4	0.37	0.39	0.52	12.83	0.89
chr3:90307018:90307204:-@chr3:90306038:90306175:-@chr3:90302878:90304029:-			2500003M10Rik				0.84	0.13	0.9	0.06	-0.06	0.28	0.84	0.13	0.9	0.05	-0.06	0.31	0.84	0.13	0.89	0.07	-0.05	0.18	0.84	0.13	0.87	0.07	-0.03	0.12	0.84	0.13	0.87	0.08	-0.03	0.13	0.84	0.13	0.85	0.09	-0.01	0.1	0.87	0.1	0.9	0.06	-0.03	0.14	0.87
chr6:58590554:58590621:+@chr6:58600455:58600537:+@chr6:58605632:58605850:+			Abcg2				0.49	0.52	0.22	0.35	0.27	2.09	0.49	0.52	0.04	0.08	0.45	143.27	0.49	0.52	0.28	0.35	0.21	0.92	0.49	0.52	0.19	0.29	0.3	3.09	0.49	0.52	0.23	0.19	0.26	2.19	0.49	0.52	0.16	0.17	0.33	6.64	0.37	0.38	0.22	0.35	0.15	0.66	0.37
chr7:105392459:105392517:-@chr7:105378960:105379025:-@chr7:105374909:105375010:-			Acer3				0.48	0.62	0.14	0.25	0.34	1.99	0.48	0.62	0.14	0.2	0.34	1.83	0.48	0.62	0.25	0.26	0.23	0.75	0.48	0.62	0.09	0.2	0.39	3.67	0.48	0.62	0.17	0.34	0.31	1.44	0.48	0.62	0.21	0.3	0.27	1.1	0.46	0.46	0.14	0.25	0.32	4.25	0.46
chr5:34916313:34916562:+@chr5:34940818:34941096:+@chr5:34943973:34944274:+			Add1				0.53	0.18	0.52	0.16	0.01	0.17	0.53	0.18	0.31	0.18	0.22	22.24	0.53	0.18	0.52	0.15	0.01	0.17	0.53	0.18	0.49	0.18	0.04	0.23	0.53	0.18	0.59	0.14	-0.06	0.23	0.53	0.18	0.56	0.13	-0.03	0.17	0.6	0.17	0.52	0.16	0.08	0.31	0.6
chr19:53316994:53317117:+@chr19:53318800:53318895:+@chr19:53319488:53321574:+			Add3				0.02	0.03	0.19	0.1	-0.17	1.77404e+20	0.02	0.03	0.11	0.08	-0.09	27556.9	0.02	0.03	0.06	0.06	-0.04	0.47	0.02	0.03	0.11	0.1	-0.09	1283.33	0.02	0.03	0.04	0.04	-0.02	0.06	0.02	0.03	0.03	0.05	-0.01	0.04	0.03	0.05	0.19	0.1	-0.16	1.26997e+13	0.03
chr14:55723668:55723764:-@chr14:55723419:55723495:-@chr14:55723145:55723295:-			Ap1g2				0.68	0.37	0.88	0.18	-0.2	1.52	0.68	0.37	0.9	0.18	-0.22	2.61	0.68	0.37	0.91	0.15	-0.23	2.86	0.68	0.37	0.83	0.25	-0.15	0.69	0.68	0.37	0.8	0.25	-0.12	0.48	0.68	0.37	0.74	0.28	-0.06	0.34	0.91	0.18	0.88	0.18	0.03	0.19	0.91
chr5:116101828:116101948:-@chr5:116101165:116101273:-@chr5:116099276:116099578:-			Ccdc64				0.67	0.25	0.45	0.53	0.22	1.14	0.67	0.25	0.16	0.35	0.51	54230.9	0.67	0.25	0.43	0.3	0.24	3.67	0.67	0.25	0.15	0.26	0.52	6.97333e+11	0.67	0.25	0.31	0.27	0.36	79.06	0.67	0.25	0.22	0.28	0.45	5740.66	0.5	0.39	0.45	0.53	0.05	0.42	0.5
chr10:116799070:116799243:-@chr10:116798830:116798940:-@chr10:116797912:116798416:-			Cpsf6				0.39	0.16	0.22	0.08	0.17	73.87	0.39	0.16	0.12	0.05	0.27	5.8613e+33	0.39	0.16	0.32	0.12	0.07	0.29	0.39	0.16	0.22	0.1	0.17	48.19	0.39	0.16	0.34	0.12	0.05	0.19	0.39	0.16	0.36	0.13	0.03	0.16	0.27	0.12	0.22	0.08	0.05	0.22	0.27
chrX:82435949:82436041:+@chrX:82442843:82442874:+@chrX:82447810:82451480:+			Dmd				0.69	0.27	0.68	0.29	0.01	0.28	0.69	0.27	0.24	0.2	0.45	9.42003e+12	0.69	0.27	0.62	0.24	0.07	0.33	0.69	0.27	0.68	0.28	0.01	0.27	0.69	0.27	0.73	0.21	-0.04	0.23	0.69	0.27	0.82	0.18	-0.13	0.57	0.67	0.23	0.68	0.29	-0.01	0.26	0.67
chr11:101845926:101846113:-@chr11:101842931:101843157:-@chr11:101832457:101836253:-			Dusp3				0.72	0.23	0.96	0.07	-0.24	173.96	0.72	0.23	0.93	0.1	-0.21	59.19	0.72	0.23	0.88	0.17	-0.16	2.29	0.72	0.23	0.89	0.17	-0.17	2.52	0.72	0.23	0.85	0.2	-0.13	0.72	0.72	0.23	0.94	0.13	-0.22	8.97	0.75	0.21	0.96	0.07	-0.21	1806.16	0.75
chr5:144658344:144658426:+@chr5:144659883:144660116:+@chr5:144662654:144665125:+			Eif2ak1				0.99	0.03	0.94	0.07	0.05	2.29	0.99	0.03	0.92	0.06	0.07	31.33	0.99	0.03	0.96	0.05	0.03	0.3	0.99	0.03	0.97	0.05	0.02	0.14	0.99	0.03	0.97	0.04	0.02	0.07	0.99	0.03	0.95	0.05	0.04	0.68	0.96	0.05	0.94	0.07	0.02	0.09	0.96
chr4:109052472:109052634:+@chr4:109055390:109055571:+@chr4:109057924:109060422:+			Eps15				0.81	0.12	0.86	0.1	-0.05	0.19	0.81	0.12	0.92	0.07	-0.11	5.22	0.81	0.12	0.77	0.11	0.04	0.18	0.81	0.12	0.82	0.1	-0.01	0.11	0.81	0.12	0.81	0.09	0	0.12	0.81	0.12	0.71	0.1	0.1	1.28	0.86	0.09	0.86	0.1	0	0.09	0.86
chr2:20665768:20665918:+@chr2:20681174:20681278:+@chr2:20681842:20681891:+			Etl4				0.6	0.27	0.68	0.46	-0.08	0.44	0.6	0.27	0.15	0.49	0.45	7.82	0.6	0.27	0.55	0.4	0.05	0.3	0.6	0.27	0.26	0.28	0.34	129.55	0.6	0.27	0.43	0.29	0.17	0.82	0.6	0.27	0.51	0.32	0.09	0.41	0.72	0.22	0.68	0.46	0.04	0.39	0.72
chr9:119354078:119354268:+@chr9:119354405:119354919:+@chr9:119356067:119356216:+			Exog				0.84	0.26	0.53	0.31	0.31	14.02	0.84	0.26	0.27	0.31	0.57	2.32129e+08	0.84	0.26	0.73	0.35	0.11	0.54	0.84	0.26	0.26	0.43	0.58	278835	0.84	0.26	0.59	0.34	0.25	2.73	0.84	0.26	0.53	0.36	0.31	5.68	0.85	0.36	0.53	0.31	0.32	4.13	0.85
chr14:70607395:70607819:+@chr14:70608586:70614414:+@chr14:70616618:70617466:+			Gm16600				0.64	0.11	0.82	0.1	-0.18	1.37517e+08	0.64	0.11	0.81	0.19	-0.17	7.51	0.64	0.11	0.82	0.08	-0.18	1.56379e+16	0.64	0.11	0.87	0.12	-0.23	1.34088e+18	0.64	0.11	0.81	0.06	-0.17	406280	0.64	0.11	0.69	0.06	-0.05	0.3	0.93	0.1	0.82	0.1	0.11	3.19	0.93
chr7:54024663:54024783:-@chr7:54024307:54024462:-@chr7:54023372:54023522:-			Hps5				0.41	0.35	0.87	0.19	-0.46	7.99328e+06	0.41	0.35	0.93	0.14	-0.52	3.20383e+13	0.41	0.35	0.96	0.11	-0.55	3.10221e+18	0.41	0.35	0.89	0.14	-0.48	1.54964e+08	0.41	0.35	0.74	0.2	-0.33	25.67	0.41	0.35	0.75	0.24	-0.34	26	0.31	0.31	0.87	0.19	-0.56	9.30147e+21	0.31
chrX:71028014:71028055:-@chrX:71027637:71027648:-@chrX:71027292:71027442:-			Idh3g				0.57	0.8	0.74	0.7	-0.17	0.77	0.57	0.8	0.69	0.75	-0.12	0.58	0.57	0.8	0.87	0.38	-0.3	1.4	0.57	0.8	0.73	0.81	-0.16	0.84	0.57	0.8	0.76	0.55	-0.19	0.75	0.57	0.8	0.81	0.45	-0.24	1.17	0	0	0	0	0	0	0
chr7:51724196:51724339:+@chr7:51724979:51725542:+@chr7:51725782:51725907:+			Josd2				0.7	0.13	0.39	0.1	0.31	4.98604e+49	0.7	0.13	0.2	0.08	0.5	1.24982e+228	0.7	0.13	0.55	0.1	0.15	120.74	0.7	0.13	0.49	0.11	0.21	2.04766e+08	0.7	0.13	0.61	0.1	0.09	1.09	0.7	0.13	0.6	0.08	0.1	3.41	0.68	0.13	0.39	0.1	0.29	6.88584e+34	0.68
chr17:26389944:26390036:+@chr17:26390919:26390989:+@chr17:26391976:26392070:+			Luc7l				0.68	0.46	0.39	0.36	0.29	2.57	0.68	0.46	0.24	0.31	0.44	22.99	0.68	0.46	0.51	0.66	0.17	0.78	0.68	0.46	0.41	0.46	0.27	1.24	0.68	0.46	0.55	0.51	0.13	0.64	0.68	0.46	0.4	0.39	0.28	2	0.44	0.55	0.39	0.36	0.05	0.43	0.44
chr3:29856235:29856471:-@chr3:29855228:29855411:-@chr3:29850236:29851772:-			Mecom				0.48	0.12	0.66	0.15	-0.18	40.38	0.48	0.12	0.77	0.13	-0.29	6.47364e+18	0.48	0.12	0.55	0.13	-0.07	0.33	0.48	0.12	0.65	0.12	-0.17	76.77	0.48	0.12	0.6	0.11	-0.12	5.46	0.48	0.12	0.59	0.12	-0.11	2.15	0.66	0.12	0.66	0.15	0	0.13	0.66
chr10:41197970:41198120:+@chr10:41198234:41198441:+@chr10:41198769:41198877:+			Mical1				0.92	0.07	0.99	0.03	-0.07	9.64	0.92	0.07	0.99	0.02	-0.07	177.64	0.92	0.07	0.92	0.07	0	0.07	0.92	0.07	0.88	0.09	0.04	0.17	0.92	0.07	0.91	0.06	0.01	0.07	0.92	0.07	0.94	0.06	-0.02	0.07	0.93	0.07	0.99	0.03	-0.06	10.76	0.93
chr10:82219447:82220052:-@chr10:82217710:82217840:-@chr10:82215152:82215349:-			Nfyb				0.98	0.07	0.97	0.04	0.01	0.08	0.98	0.07	0.96	0.04	0.02	0.19	0.98	0.07	0.95	0.05	0.03	0.35	0.98	0.07	0.93	0.08	0.05	0.81	0.98	0.07	0.93	0.07	0.05	0.61	0.98	0.07	0.87	0.08	0.11	16.77	0.87	0.13	0.97	0.04	-0.1	13.47	0.87
chr4:102991627:102992133:+@chr4:102994245:102994473:+@chr4:102997624:102997797:+			Oma1				0.85	0.14	0.99	0.04	-0.14	33368.9	0.85	0.14	0.99	0.03	-0.14	86246.5	0.85	0.14	0.97	0.06	-0.12	21.58	0.85	0.14	0.99	0.04	-0.14	134.4	0.85	0.14	0.97	0.05	-0.12	82.11	0.85	0.14	0.91	0.08	-0.06	0.29	0.9	0.12	0.99	0.04	-0.09	14.56	0.9
chr16:56029716:56029852:-@chr16:56024575:56024750:-@chr16:56024349:56024499:-			Pcnp				0.07	0.21	0.62	0.32	-0.55	6.59626e+07	0.07	0.21	0.5	0.46	-0.43	1648.39	0.07	0.21	0.51	0.33	-0.44	82686	0.07	0.21	0.42	0.38	-0.35	59.2	0.07	0.21	0.74	0.21	-0.67	4.56779e+33	0.07	0.21	0.42	0.27	-0.35	69.81	0.19	0.39	0.62	0.32	-0.43	9.82	0.19
chr16:13837136:13837240:-@chr16:13836479:13836708:-@chr16:13834253:13834939:-			Pdxdc1				0.97	0.05	0.91	0.08	0.06	1.5	0.97	0.05	0.92	0.07	0.05	1.36	0.97	0.05	0.85	0.09	0.12	2532.46	0.97	0.05	0.91	0.07	0.06	2.69	0.97	0.05	0.91	0.08	0.06	1.58	0.97	0.05	0.84	0.08	0.13	3.47379e+10	0.93	0.06	0.91	0.08	0.02	0.08	0.93
chr16:45777826:45777915:-@chr16:45775057:45775200:-@chr16:45772238:45772388:-			Phldb2				0.11	0.15	0.54	0.19	-0.43	1.78781e+24	0.11	0.15	0.75	0.14	-0.64	5.21238e+172	0.11	0.15	0.2	0.14	-0.09	0.51	0.11	0.15	0.44	0.18	-0.33	8.66556e+10	0.11	0.15	0.24	0.16	-0.13	1.17	0.11	0.15	0.24	0.17	-0.13	1.79	0.34	0.18	0.54	0.19	-0.2	16.29	0.34
chr8:26832134:26833072:+@chr8:26833503:26833585:+@chr8:26834552:26835359:+			Ppapdc1b				0.13	0.1	0.08	0.06	0.05	0.28	0.13	0.1	0.14	0.06	-0.01	0.08	0.13	0.1	0.11	0.06	0.02	0.1	0.13	0.1	0.17	0.09	-0.04	0.2	0.13	0.1	0.18	0.09	-0.05	0.23	0.13	0.1	0.13	0.08	0	0.08	0.15	0.11	0.08	0.06	0.07	0.62	0.15
chr13:34254833:34255118:+@chr13:34257930:34258005:+@chr13:34269850:34270041:+			Psmg4				0.67	0.22	0.87	0.09	-0.2	24.97	0.67	0.22	0.84	0.08	-0.17	9.22	0.67	0.22	0.69	0.12	-0.02	0.17	0.67	0.22	0.81	0.13	-0.14	1.7	0.67	0.22	0.62	0.12	0.05	0.23	0.67	0.22	0.69	0.1	-0.02	0.16	0.58	0.29	0.87	0.09	-0.29	5309.01	0.58
chr19:4792398:4792820:-@chr19:4787361:4788042:-@chr19:4784299:4785567:-			Rbm14				0.95	0.09	0.93	0.06	0.02	0.12	0.95	0.09	0.9	0.06	0.05	0.46	0.95	0.09	0.95	0.06	0	0.08	0.95	0.09	0.87	0.09	0.08	2.04	0.95	0.09	0.89	0.08	0.06	0.39	0.95	0.09	0.86	0.09	0.09	4.17	0.91	0.1	0.93	0.06	-0.02	0.08	0.91
chrX:71618530:71618688:-@chrX:71617953:71618021:-@chrX:71614556:71616350:-			Slc10a3				0.24	0.35	0.57	0.3	-0.33	7.92	0.24	0.35	0.4	0.27	-0.16	0.8	0.24	0.35	0.5	0.4	-0.26	2.54	0.24	0.35	0.45	0.29	-0.21	1.75	0.24	0.35	0.17	0.25	0.07	0.32	0.24	0.35	0.62	0.43	-0.38	5.79	0.46	0.48	0.57	0.3	-0.11	0.55	0.46
chr13:64221903:64221989:-@chr13:64219724:64219791:-@chr13:64214238:64214309:-			Slc35d2				0.68	0.37	0.95	0.14	-0.27	20.22	0.68	0.37	0.95	0.18	-0.27	4.97	0.68	0.37	0.89	0.23	-0.21	1.52	0.68	0.37	0.91	0.24	-0.23	2.43	0.68	0.37	0.92	0.21	-0.24	3.11	0.68	0.37	0.93	0.25	-0.25	2.34	0.92	0.21	0.95	0.14	-0.03	0.15	0.92
chr4:83082228:83082377:+@chr4:83083491:83083627:+@chr4:83087791:83087990:+			Snapc3				0.41	0.35	0.12	0.13	0.29	10.21	0.41	0.35	0.14	0.13	0.27	5.77	0.41	0.35	0.32	0.21	0.09	0.37	0.41	0.35	0.26	0.2	0.15	0.79	0.41	0.35	0.45	0.21	-0.04	0.28	0.41	0.35	0.47	0.2	-0.06	0.3	0.37	0.28	0.12	0.13	0.25	27.65	0.37
chr19:40386159:40386353:-@chr19:40374733:40374792:-@chr19:40373953:40374011:-			Sorbs1				0.02	0.05	0.29	0.15	-0.27	1.69922e+37	0.02	0.05	0.32	0.17	-0.3	7.46258e+34	0.02	0.05	0.22	0.09	-0.2	3.60168e+30	0.02	0.05	0.28	0.15	-0.26	5.07727e+28	0.02	0.05	0.18	0.08	-0.16	3.27251e+23	0.02	0.05	0.16	0.06	-0.14	153856325004340	0.16	0.11	0.29	0.15	-0.13	6.04	0.16
chr8:46821406:46821556:+@chr8:46826841:46826933:+@chr8:46830774:46831020:+			Sorbs2				0.14	0.52	0.39	0.58	-0.25	1.21	0.14	0.52	0.57	0.67	-0.43	3.29	0.14	0.52	0.16	0.5	-0.02	0.37	0.14	0.52	0.41	0.56	-0.27	1.49	0.14	0.52	0.34	0.43	-0.2	1.34	0.14	0.52	0.35	0.4	-0.21	1.23	0.62	0.64	0.39	0.58	0.23	0.95	0.62
chr13:104559397:104559530:-@chr13:104554376:104554499:-@chr13:104553936:104554086:-			Srek1				0.2	0.18	0.23	0.15	-0.03	0.17	0.2	0.18	0.09	0.08	0.11	2.43	0.2	0.18	0.18	0.12	0.02	0.15	0.2	0.18	0.16	0.15	0.04	0.2	0.2	0.18	0.25	0.18	-0.05	0.22	0.2	0.18	0.37	0.18	-0.17	4.26	0.23	0.19	0.23	0.15	0	0.15	0.23
chr13:91704149:91704299:+@chr13:91781907:91781996:+@chr13:91803723:91803782:+			Ssbp2				0.97	0.07	0.98	0.07	-0.01	0.05	0.97	0.07	0.96	0.12	0.01	0.08	0.97	0.07	0.98	0.07	-0.01	0.06	0.97	0.07	0.97	0.12	0	0.08	0.97	0.07	0.98	0.06	-0.01	0.06	0.97	0.07	0.98	0.04	-0.01	0.06	0.97	0.08	0.98	0.07	-0.01	0.06	0.97
chr7:109575596:109575831:+@chr7:109577288:109577380:+@chr7:109579399:109579465:+			Stim1				0.61	0.32	0.65	0.42	-0.04	0.36	0.61	0.32	0.69	0.48	-0.08	0.45	0.61	0.32	0.82	0.33	-0.21	1.15	0.61	0.32	0.55	0.32	0.06	0.33	0.61	0.32	0.8	0.3	-0.19	1.36	0.61	0.32	0.68	0.34	-0.07	0.3	0.59	0.23	0.65	0.42	-0.06	0.41	0.59
chr2:32651536:32651690:-@chr2:32650108:32650233:-@chr2:32643122:32645157:-			Stxbp1				0.3	0.09	0.37	0.17	-0.07	0.31	0.3	0.09	0.5	0.18	-0.2	2175.98	0.3	0.09	0.39	0.15	-0.09	0.54	0.3	0.09	0.35	0.13	-0.05	0.21	0.3	0.09	0.37	0.15	-0.07	0.34	0.3	0.09	0.33	0.13	-0.03	0.12	0.27	0.09	0.37	0.17	-0.1	0.8	0.27
chr4:125879814:125880004:-@chr4:125871561:125871648:-@chr4:125863728:125863832:-			Thrap3				0.66	0.46	0.92	0.22	-0.26	4.14	0.66	0.46	0.84	0.34	-0.18	0.88	0.66	0.46	0.85	0.31	-0.19	0.89	0.66	0.46	0.83	0.27	-0.17	0.76	0.66	0.46	0.94	0.12	-0.28	3	0.66	0.46	0.89	0.22	-0.23	1.85	0.92	0.2	0.92	0.22	0	0.15	0.92
chr16:38586334:38586521:+@chr16:38587312:38587492:+@chr16:38588296:38588416:+			Tmem39a				0.2	0.18	0.05	0.06	0.15	37.95	0.2	0.18	0.08	0.06	0.12	6.87	0.2	0.18	0.11	0.08	0.09	0.69	0.2	0.18	0.05	0.05	0.15	23.68	0.2	0.18	0.3	0.13	-0.1	0.49	0.2	0.18	0.15	0.11	0.05	0.2	0.14	0.14	0.05	0.06	0.09	1.48	0.14
chr7:74792327:74792731:+@chr7:74807213:74807412:+@chr7:74812049:74812172:+			Ttc23				0.65	0.29	0.77	0.21	-0.12	0.54	0.65	0.29	0.88	0.13	-0.23	9.43	0.65	0.29	0.74	0.17	-0.09	0.34	0.65	0.29	0.79	0.3	-0.14	0.64	0.65	0.29	0.56	0.22	0.09	0.38	0.65	0.29	0.53	0.21	0.12	0.56	0.59	0.27	0.77	0.21	-0.18	1.44	0.59
chr4:33130832:33130961:+@chr4:33132055:33132174:+@chr4:33136657:33139338:+			Ube2j1				0.9	0.09	0.9	0.06	0	0.07	0.9	0.09	0.86	0.06	0.04	0.21	0.9	0.09	0.89	0.08	0.01	0.09	0.9	0.09	0.87	0.08	0.03	0.14	0.9	0.09	0.88	0.07	0.02	0.12	0.9	0.09	0.96	0.05	-0.06	0.66	0.95	0.06	0.9	0.06	0.05	0.6	0.95
chr3:157207928:157208086:+@chr3:157209039:157209113:+@chr3:157209639:157211354:+			Zranb2				0.49	0.2	0.08	0.09	0.41	3.60345e+43	0.49	0.2	0.04	0.04	0.45	2.19288e+75	0.49	0.2	0.03	0.06	0.46	4.73823e+68	0.49	0.2	0.01	0.03	0.48	5.47492e+92	0.49	0.2	0.01	0.04	0.48	2.07207e+66	0.49	0.2	0.02	0.05	0.47	2.10225e+84	0.01	0.05	0.08	0.09	-0.07	3.73	0.01
chr2:120995546:120996861:-@chr2:120994935:120995139:-@chr2:120990877:120992454:-			Zscan29				0.41	0.23	0.79	0.2	-0.38	1.22711e+07	0.41	0.23	0.85	0.16	-0.44	7.30531e+24	0.41	0.23	0.41	0.26	0	0.22	0.41	0.23	0.77	0.21	-0.36	10174.2	0.41	0.23	0.71	0.16	-0.3	280.8	0.41	0.23	0.64	0.21	-0.23	8.9	0.82	0.2	0.79	0.2	0.03	0.2	0.82
[truncated: 644 more columns]
