# Supplementary material for: Alternative RNA splicing in the endothelium mediated in part by Rbfox2 regulates the arterial response to low flow
Source: eLife. 2018 Jan 2;7:e29494. doi: 10.7554/eLife.29494 (PMC5771670; doi:10.7554/eLife.29494)
Supplement: Figure 3—source data 2. [file elife-29494-fig3-data2.zip]

Archive with 29 entries (26 files):
- For_Motif_Analysis/
- For_Motif_Analysis/.DS_Store
- __MACOSX/
- __MACOSX/For_Motif_Analysis/
- __MACOSX/For_Motif_Analysis/._.DS_Store
- For_Motif_Analysis/Background_SE_1.xlsx
- __MACOSX/For_Motif_Analysis/._Background_SE_1.xlsx
- For_Motif_Analysis/Background_SE_2.xlsx
- __MACOSX/For_Motif_Analysis/._Background_SE_2.xlsx
- For_Motif_Analysis/Background_SE_3.xlsx
- __MACOSX/For_Motif_Analysis/._Background_SE_3.xlsx
- For_Motif_Analysis/Background_SE_4.xlsx
- __MACOSX/For_Motif_Analysis/._Background_SE_4.xlsx
- For_Motif_Analysis/Background_SE_5.xlsx
- __MACOSX/For_Motif_Analysis/._Background_SE_5.xlsx
- For_Motif_Analysis/Background_SE_6.xlsx
- __MACOSX/For_Motif_Analysis/._Background_SE_6.xlsx
- For_Motif_Analysis/Flow_Regulated_Decreased(i).xlsx
- __MACOSX/For_Motif_Analysis/._Flow_Regulated_Decreased(i).xlsx
- For_Motif_Analysis/Flow_Regulated_Increased(i).xlsx
- __MACOSX/For_Motif_Analysis/._Flow_Regulated_Increased(i).xlsx
- For_Motif_Analysis/InVitroReg_Decreased_Stringent(iii).xlsx
- __MACOSX/For_Motif_Analysis/._InVitroReg_Decreased_Stringent(iii).xlsx
- For_Motif_Analysis/InVitroReg_Increased_Stringent(iii).xlsx
- __MACOSX/For_Motif_Analysis/._InVitroReg_Increased_Stringent(iii).xlsx
- For_Motif_Analysis/PlatReg_Decreased(ii).xlsx
- __MACOSX/For_Motif_Analysis/._PlatReg_Decreased(ii).xlsx
- For_Motif_Analysis/PlatReg_Increased(ii).xlsx
- __MACOSX/For_Motif_Analysis/._PlatReg_Increased(ii).xlsx
