# Supplementary material for: Alternative RNA splicing in the endothelium mediated in part by Rbfox2 regulates the arterial response to low flow
Source: eLife. 2018 Jan 2;7:e29494. doi: 10.7554/eLife.29494 (PMC5771670; doi:10.7554/eLife.29494)
Supplement: Figure 3—source data 2. [file elife-29494-fig3-data2.zip › For_Motif_Analysis/Background_SE_1.xlsx]

## Sheet: Background_SE_1
#chrom	#chromStart	#chromEnd	#SEname	#score	#strand
chr10	126533971	126534135	chr10:126533971:126534135:-	0	-
chr10	127099787	127099978	chr10:127099787:127099978:-	0	-
chr10	17827477	17827554	chr10:17827477:17827554:+	0	+
chr10	30367773	30367846	chr10:30367773:30367846:-	0	-
chr10	45140330	45140514	chr10:45140330:45140514:-	0	-
chr10	51203905	51204093	chr10:51203905:51204093:+	0	+
chr10	57228867	57228920	chr10:57228867:57228920:+	0	+
chr10	61827636	61827816	chr10:61827636:61827816:-	0	-
chr10	63550596	63552130	chr10:63550596:63552130:-	0	-
chr10	79319084	79319279	chr10:79319084:79319279:+	0	+
chr10	79810027	79810082	chr10:79810027:79810082:-	0	-
chr11	100978500	100978614	chr11:100978500:100978614:-	0	-
chr11	104204173	104204361	chr11:104204173:104204361:-	0	-
chr11	106662777	106662892	chr11:106662777:106662892:+	0	+
chr11	107544895	107544979	chr11:107544895:107544979:+	0	+
chr11	115471731	115471796	chr11:115471731:115471796:-	0	-
chr11	115488951	115489113	chr11:115488951:115489113:-	0	-
chr11	115511085	115511207	chr11:115511085:115511207:-	0	-
chr11	117640740	117640824	chr11:117640740:117640824:-	0	-
chr11	12222255	12222328	chr11:12222255:12222328:+	0	+
chr11	32552748	32552904	chr11:32552748:32552904:+	0	+
chr11	40529371	40529445	chr11:40529371:40529445:-	0	-
chr11	49026197	49026278	chr11:49026197:49026278:+	0	+
chr11	51781728	51781853	chr11:51781728:51781853:+	0	+
chr11	51849449	51849522	chr11:51849449:51849522:+	0	+
chr11	53145150	53145273	chr11:53145150:53145273:+	0	+
chr11	62473666	62473871	chr11:62473666:62473871:+	0	+
chr11	66839625	66839696	chr11:66839625:66839696:+	0	+
chr11	70049198	70049262	chr11:70049198:70049262:-	0	-
chr11	70249833	70249877	chr11:70249833:70249877:+	0	+
chr11	78279853	78280705	chr11:78279853:78280705:+	0	+
chr11	83178297	83178338	chr11:83178297:83178338:+	0	+
chr11	85174526	85174564	chr11:85174526:85174564:+	0	+
chr11	85357430	85357474	chr11:85357430:85357474:+	0	+
chr11	87396820	87397116	chr11:87396820:87397116:+	0	+
chr11	9018634	9018663	chr11:9018634:9018663:+	0	+
chr11	93748336	93748387	chr11:93748336:93748387:+	0	+
chr11	96636688	96636747	chr11:96636688:96636747:-	0	-
chr12	104675660	104675734	chr12:104675660:104675734:+	0	+
chr12	110783158	110783251	chr12:110783158:110783251:+	0	+
chr12	112489341	112489415	chr12:112489341:112489415:+	0	+
chr12	31597822	31597966	chr12:31597822:31597966:+	0	+
chr12	3238834	3239009	chr12:3238834:3239009:+	0	+
chr12	3596649	3596862	chr12:3596649:3596862:+	0	+
chr12	3632810	3632964	chr12:3632810:3632964:+	0	+
chr12	3776059	3776109	chr12:3776059:3776109:+	0	+
chr12	72079720	72079826	chr12:72079720:72079826:+	0	+
chr12	8706955	8707028	chr12:8706955:8707028:+	0	+
chr12	8989567	8989700	chr12:8989567:8989700:+	0	+
chr13	100728760	100728826	chr13:100728760:100728826:-	0	-
chr13	120236522	120236566	chr13:120236522:120236566:+	0	+
chr13	120253372	120253497	chr13:120253372:120253497:+	0	+
chr13	120253372	120253497	chr13:120253372:120253497:+	0	+
chr13	28761651	28761863	chr13:28761651:28761863:-	0	-
chr13	28802986	28803077	chr13:28802986:28803077:-	0	-
chr13	44827082	44827285	chr13:44827082:44827285:+	0	+
chr13	54660559	54660685	chr13:54660559:54660685:-	0	-
chr13	55609569	55609687	chr13:55609569:55609687:-	0	-
chr13	56833551	56833653	chr13:56833551:56833653:+	0	+
chr13	58264199	58264242	chr13:58264199:58264242:+	0	+
chr13	62635971	62636174	chr13:62635971:62636174:-	0	-
chr13	67600838	67600853	chr13:67600838:67600853:-	0	-
chr13	74886253	74886309	chr13:74886253:74886309:-	0	-
chr13	91673582	91673796	chr13:91673582:91673796:+	0	+
chr14	103569074	103569229	chr14:103569074:103569229:-	0	-
chr14	103576473	103576547	chr14:103576473:103576547:-	0	-
chr14	105511536	105511619	chr14:105511536:105511619:-	0	-
chr14	121991616	121991649	chr14:121991616:121991649:-	0	-
chr14	21126455	21126586	chr14:21126455:21126586:+	0	+
chr14	21322469	21322498	chr14:21322469:21322498:-	0	-
chr14	31817904	31817976	chr14:31817904:31817976:+	0	+
chr14	31869422	31869466	chr14:31869422:31869466:+	0	+
chr14	31923601	31923765	chr14:31923601:31923765:+	0	+
chr14	32979814	32979905	chr14:32979814:32979905:+	0	+
chr14	39184463	39184534	chr14:39184463:39184534:-	0	-
chr14	48353830	48353939	chr14:48353830:48353939:+	0	+
chr14	52530761	52530802	chr14:52530761:52530802:-	0	-
chr14	52623329	52623433	chr14:52623329:52623433:+	0	+
chr14	52917146	52917333	chr14:52917146:52917333:-	0	-
chr15	100082500	100082630	chr15:100082500:100082630:+	0	+
chr15	57793624	57793818	chr15:57793624:57793818:+	0	+
chr15	75731121	75731192	chr15:75731121:75731192:-	0	-
chr15	78966737	78966919	chr15:78966737:78966919:-	0	-
chr15	80987174	80987223	chr15:80987174:80987223:-	0	-
chr15	82069723	82069814	chr15:82069723:82069814:-	0	-
chr15	82927529	82927621	chr15:82927529:82927621:+	0	+
chr15	84755199	84755326	chr15:84755199:84755326:+	0	+
chr15	9028567	9028632	chr15:9028567:9028632:+	0	+
chr16	17642262	17642390	chr16:17642262:17642390:+	0	+
chr16	20150515	20150633	chr16:20150515:20150633:+	0	+
chr16	36013947	36013988	chr16:36013947:36013988:+	0	+
chr16	38763182	38763242	chr16:38763182:38763242:+	0	+
chr16	43007131	43007199	chr16:43007131:43007199:+	0	+
chr16	48951656	48952273	chr16:48951656:48952273:-	0	-
chr16	8715838	8716012	chr16:8715838:8716012:-	0	-
chr17	15638118	15638166	chr17:15638118:15638166:+	0	+
chr17	25239582	25239673	chr17:25239582:25239673:-	0	-
chr17	27158608	27158627	chr17:27158608:27158627:-	0	-
chr17	27904856	27905184	chr17:27904856:27905184:-	0	-
chr17	28829701	28829745	chr17:28829701:28829745:+	0	+
chr17	29728010	29728134	chr17:29728010:29728134:-	0	-
chr17	31551046	31551116	chr17:31551046:31551116:+	0	+
chr17	31580111	31580165	chr17:31580111:31580165:+	0	+
chr17	32389942	32390145	chr17:32389942:32390145:-	0	-
chr17	34715549	34715662	chr17:34715549:34715662:+	0	+
chr17	36038928	36038999	chr17:36038928:36038999:-	0	-
chr17	48538307	48538393	chr17:48538307:48538393:-	0	-
chr17	56561256	56561267	chr17:56561256:56561267:-	0	-
chr18	32692388	32692438	chr18:32692388:32692438:-	0	-
chr18	3327492	3327589	chr18:3327492:3327589:-	0	-
chr18	34425712	34425876	chr18:34425712:34425876:+	0	+
chr18	60372210	60372318	chr18:60372210:60372318:+	0	+
chr18	89056384	89056457	chr18:89056384:89056457:-	0	-
chr19	29326927	29327009	chr19:29326927:29327009:+	0	+
chr19	40414535	40414636	chr19:40414535:40414636:-	0	-
chr19	4130857	4131075	chr19:4130857:4131075:+	0	+
chr19	4131031	4131075	chr19:4131031:4131075:+	0	+
chr19	42037440	42037524	chr19:42037440:42037524:-	0	-
chr19	42260106	42260130	chr19:42260106:42260130:+	0	+
chr19	47702138	47702230	chr19:47702138:47702230:+	0	+
chr19	4793672	4794009	chr19:4793672:4794009:-	0	-
chr19	5608802	5608957	chr19:5608802:5608957:-	0	-
chr19	57133575	57133694	chr19:57133575:57133694:-	0	-
chr19	6164876	6165168	chr19:6164876:6165168:+	0	+
chr19	7353601	7353768	chr19:7353601:7353768:-	0	-
chr1	120461720	120461836	chr1:120461720:120461836:+	0	+
chr1	130087215	130087316	chr1:130087215:130087316:+	0	+
chr1	152309227	152309349	chr1:152309227:152309349:-	0	-
chr1	157888205	157888264	chr1:157888205:157888264:+	0	+
chr1	15805967	15806053	chr1:15805967:15806053:+	0	+
chr1	162000254	162000363	chr1:162000254:162000363:+	0	+
chr1	162967419	162967446	chr1:162967419:162967446:+	0	+
chr1	163179490	163179600	chr1:163179490:163179600:-	0	-
chr1	173271144	173271254	chr1:173271144:173271254:-	0	-
chr1	182054055	182054093	chr1:182054055:182054093:+	0	+
chr1	59049048	59049219	chr1:59049048:59049219:+	0	+
chr1	74333666	74333782	chr1:74333666:74333782:+	0	+
chr1	78478883	78478938	chr1:78478883:78478938:-	0	-
chr1	82724642	82724813	chr1:82724642:82724813:+	0	+
chr1	89110921	89111070	chr1:89110921:89111070:+	0	+
chr2	117897879	117897988	chr2:117897879:117897988:-	0	-
chr2	130440625	130442478	chr2:130440625:130442478:-	0	-
chr2	130646205	130646324	chr2:130646205:130646324:-	0	-
chr2	131108328	131108504	chr2:131108328:131108504:+	0	+
chr2	131347795	131347955	chr2:131347795:131347955:+	0	+
chr2	148500200	148500334	chr2:148500200:148500334:+	0	+
chr2	152083114	152083215	chr2:152083114:152083215:+	0	+
chr2	156002139	156002193	chr2:156002139:156002193:-	0	-
chr2	165612664	165612747	chr2:165612664:165612747:-	0	-
chr2	165678368	165678379	chr2:165678368:165678379:-	0	-
chr2	181089714	181089830	chr2:181089714:181089830:+	0	+
chr2	25809423	25809494	chr2:25809423:25809494:-	0	-
chr2	26244436	26244585	chr2:26244436:26244585:-	0	-
chr2	31551269	31551412	chr2:31551269:31551412:+	0	+
chr2	31598471	31598580	chr2:31598471:31598580:+	0	+
chr2	34816341	34816407	chr2:34816341:34816407:-	0	-
chr2	38958723	38958824	chr2:38958723:38958824:-	0	-
chr2	58368435	58368711	chr2:58368435:58368711:-	0	-
chr2	60597816	60597863	chr2:60597816:60597863:-	0	-
chr2	90692997	90693023	chr2:90692997:90693023:+	0	+
chr2	92055606	92055732	chr2:92055606:92055732:+	0	+
chr2	92167070	92167321	chr2:92167070:92167321:+	0	+
chr3	103791350	103791484	chr3:103791350:103791484:+	0	+
chr3	106285983	106286080	chr3:106285983:106286080:+	0	+
chr3	107696969	107697133	chr3:107696969:107697133:-	0	-
chr3	107696969	107697146	chr3:107696969:107697146:-	0	-
chr3	108457510	108457668	chr3:108457510:108457668:+	0	+
chr3	138646686	138646832	chr3:138646686:138646832:-	0	-
chr3	144219914	144220049	chr3:144219914:144220049:-	0	-
chr3	157199412	157199550	chr3:157199412:157199550:+	0	+
chr3	157687087	157687195	chr3:157687087:157687195:-	0	-
chr3	16086967	16087115	chr3:16086967:16087115:+	0	+
chr3	60425345	60425380	chr3:60425345:60425380:+	0	+
chr3	95012762	95012858	chr3:95012762:95012858:-	0	-
chr3	95794724	95794825	chr3:95794724:95794825:-	0	-
chr4	106700798	106700858	chr4:106700798:106700858:+	0	+
chr4	107816997	107817164	chr4:107816997:107817164:-	0	-
chr4	108834895	108835136	chr4:108834895:108835136:-	0	-
chr4	116386693	116386754	chr4:116386693:116386754:+	0	+
chr4	118784688	118784819	chr4:118784688:118784819:+	0	+
chr4	12097105	12097125	chr4:12097105:12097125:-	0	-
chr4	124784896	124784953	chr4:124784896:124784953:+	0	+
chr4	134481692	134481736	chr4:134481692:134481736:+	0	+
chr4	135842342	135842396	chr4:135842342:135842396:+	0	+
chr4	138988397	138988429	chr4:138988397:138988429:+	0	+
chr4	14746242	14746362	chr4:14746242:14746362:-	0	-
chr4	154889740	154889788	chr4:154889740:154889788:+	0	+
chr4	155192648	155192773	chr4:155192648:155192773:+	0	+
chr4	155402330	155402532	chr4:155402330:155402532:+	0	+
chr4	21674630	21674723	chr4:21674630:21674723:+	0	+
chr4	33123684	33123757	chr4:33123684:33123757:+	0	+
chr4	3489167	3489293	chr4:3489167:3489293:-	0	-
chr4	43425877	43425926	chr4:43425877:43425926:+	0	+
chr4	44043087	44043140	chr4:44043087:44043140:+	0	+
chr4	44072648	44073099	chr4:44072648:44073099:-	0	-
chr4	44171877	44171926	chr4:44171877:44171926:-	0	-
chr4	45362409	45362463	chr4:45362409:45362463:+	0	+
chr4	48562794	48562869	chr4:48562794:48562869:+	0	+
chr4	58917876	58917979	chr4:58917876:58917979:-	0	-
chr4	66494928	66495094	chr4:66494928:66495094:+	0	+
chr4	82502728	82502888	chr4:82502728:82502888:-	0	-
chr4	86250061	86250193	chr4:86250061:86250193:-	0	-
chr4	99468788	99468923	chr4:99468788:99468923:-	0	-
chr5	100391117	100391223	chr5:100391117:100391223:-	0	-
chr5	100904708	100904850	chr5:100904708:100904850:-	0	-
chr5	108353604	108353738	chr5:108353604:108353738:-	0	-
chr5	109080911	109081017	chr5:109080911:109081017:-	0	-
chr5	114585873	114585970	chr5:114585873:114585970:+	0	+
chr5	125633977	125634022	chr5:125633977:125634022:-	0	-
chr5	137971074	137971518	chr5:137971074:137971518:-	0	-
chr5	138051625	138051733	chr5:138051625:138051733:-	0	-
chr5	138101390	138101422	chr5:138101390:138101422:-	0	-
chr5	139057698	139057793	chr5:139057698:139057793:-	0	-
chr5	139057698	139057842	chr5:139057698:139057842:-	0	-
chr5	148706057	148706172	chr5:148706057:148706172:-	0	-
chr5	44403738	44403755	chr5:44403738:44403755:-	0	-
chr5	53227130	53227202	chr5:53227130:53227202:+	0	+
chr5	69973469	69973532	chr5:69973469:69973532:-	0	-
chr5	74960544	74960651	chr5:74960544:74960651:+	0	+
chr5	74981071	74981097	chr5:74981071:74981097:+	0	+
chr5	9126540	9126643	chr5:9126540:9126643:-	0	-
chr5	92437991	92438079	chr5:92437991:92438079:-	0	-
chr5	95420977	95421079	chr5:95420977:95421079:+	0	+
chr6	115867961	115868084	chr6:115867961:115868084:+	0	+
chr6	118401332	118401380	chr6:118401332:118401380:-	0	-
chr6	131325992	131326198	chr6:131325992:131326198:-	0	-
chr6	146366940	146367038	chr6:146366940:146367038:-	0	-
chr6	149091128	149091237	chr6:149091128:149091237:+	0	+
chr6	149273254	149273322	chr6:149273254:149273322:+	0	+
chr6	47790251	47790646	chr6:47790251:47790646:+	0	+
chr6	49202802	49203107	chr6:49202802:49203107:-	0	-
chr6	51529849	51529949	chr6:51529849:51529949:+	0	+
chr6	57557036	57557172	chr6:57557036:57557172:+	0	+
chr6	83906688	83906756	chr6:83906688:83906756:+	0	+
chr6	85869911	85870018	chr6:85869911:85870018:+	0	+
chr6	86369095	86369127	chr6:86369095:86369127:+	0	+
chr6	88860542	88860642	chr6:88860542:88860642:+	0	+
chr7	10034881	10035070	chr7:10034881:10035070:+	0	+
chr7	109070018	109070080	chr7:109070018:109070080:-	0	-
chr7	109371893	109372004	chr7:109371893:109372004:+	0	+
chr7	130141110	130141211	chr7:130141110:130141211:+	0	+
chr7	133577810	133577946	chr7:133577810:133577946:+	0	+
chr7	137806530	137806655	chr7:137806530:137806655:+	0	+
chr7	148450392	148450682	chr7:148450392:148450682:-	0	-
chr7	150826657	150826768	chr7:150826657:150826768:-	0	-
chr7	19665391	19666650	chr7:19665391:19666650:+	0	+
chr7	31335777	31335853	chr7:31335777:31335853:-	0	-
chr7	3642864	3642990	chr7:3642864:3642990:-	0	-
chr7	51723676	51723787	chr7:51723676:51723787:+	0	+
chr7	52826356	52826562	chr7:52826356:52826562:-	0	-
chr7	52910863	52910966	chr7:52910863:52910966:-	0	-
chr7	73850688	73850740	chr7:73850688:73850740:+	0	+
chr8	108661369	108661444	chr8:108661369:108661444:+	0	+
chr8	122073458	122073606	chr8:122073458:122073606:-	0	-
chr8	124330406	124330498	chr8:124330406:124330498:-	0	-
chr8	125171601	125171678	chr8:125171601:125171678:-	0	-
chr8	13124560	13124684	chr8:13124560:13124684:+	0	+
chr8	46868156	46868314	chr8:46868156:46868314:+	0	+
chr8	63528825	63528956	chr8:63528825:63528956:+	0	+
chr8	71242753	71243393	chr8:71242753:71243393:-	0	-
chr8	73996094	73996145	chr8:73996094:73996145:+	0	+
chr8	98234564	98234611	chr8:98234564:98234611:+	0	+
chr9	107947577	107947644	chr9:107947577:107947644:+	0	+
chr9	110512502	110512553	chr9:110512502:110512553:+	0	+
chr9	111069704	111069748	chr9:111069704:111069748:+	0	+
chr9	113868494	113868601	chr9:113868494:113868601:+	0	+
chr9	118929130	118929162	chr9:118929130:118929162:+	0	+
chr9	13641103	13641160	chr9:13641103:13641160:+	0	+
chr9	21630227	21630319	chr9:21630227:21630319:-	0	-
chr9	45735120	45735201	chr9:45735120:45735201:+	0	+
chr9	54800148	54800190	chr9:54800148:54800190:+	0	+
chr9	71433979	71434023	chr9:71433979:71434023:-	0	-
chr9	71716806	71716877	chr9:71716806:71716877:-	0	-
chr9	72330254	72330336	chr9:72330254:72330336:-	0	-
chr9	82809569	82809631	chr9:82809569:82809631:-	0	-
chr9	86441777	86441808	chr9:86441777:86441808:+	0	+
chr9	96761210	96761427	chr9:96761210:96761427:-	0	-
chrX	102262098	102262216	chrX:102262098:102262216:-	0	-
chrX	12266455	12266586	chrX:12266455:12266586:-	0	-
chrX	130443492	130443543	chrX:130443492:130443543:+	0	+
chrX	133275485	133275658	chrX:133275485:133275658:-	0	-
chrX	156997663	156997807	chrX:156997663:156997807:+	0	+
chrX	65948664	65948812	chrX:65948664:65948812:+	0	+
chrX	71534001	71534053	chrX:71534001:71534053:+	0	+
chrX	71534323	71534358	chrX:71534323:71534358:+	0	+
chrX	71636330	71636443	chrX:71636330:71636443:-	0	-
chrX	99752435	99752611	chrX:99752435:99752611:-	0	-
chr18	34761857	34761901	chr18:34761857:34761901:-	0	-
chr9	65768811	65768875	chr9:65768811:65768875:+	0	+
chr17	71243067	71243135	chr17:71243067:71243135:-	0	-
chr4	132803496	132803629	chr4:132803496:132803629:+	0	+
chr12	78062250	78062276	chr12:78062250:78062276:-	0	-
chr11	62216938	62216964	chr11:62216938:62216964:-	0	-
chr6	113060624	113060664	chr6:113060624:113060664:+	0	+
chr3	89228112	89228165	chr3:89228112:89228165:+	0	+
chr11	96636688	96636747	chr11:96636688:96636747:-	0	-
chrX	98611506	98611800	chrX:98611506:98611800:-	0	-
