# Supplementary material for: Alternative RNA splicing in the endothelium mediated in part by Rbfox2 regulates the arterial response to low flow
Source: eLife. 2018 Jan 2;7:e29494. doi: 10.7554/eLife.29494 (PMC5771670; doi:10.7554/eLife.29494)
Supplement: Figure 3—source data 2. [file elife-29494-fig3-data2.zip › For_Motif_Analysis/Background_SE_2.xlsx]

## Sheet: Sheet1
#chrom	#chromStart	#chromEnd	#SEname	#score	#strand
chr10	115986089	115986161	chr10:115986089:115986161:-	0	-
chr10	126902187	126902240	chr10:126902187:126902240:+	0	+
chr10	12833964	12834026	chr10:12833964:12834026:+	0	+
chr10	17827474	17827554	chr10:17827474:17827554:+	0	+
chr10	21028905	21029120	chr10:21028905:21029120:+	0	+
chr10	28274576	28274605	chr10:28274576:28274605:+	0	+
chr10	31062818	31062832	chr10:31062818:31062832:-	0	-
chr10	42114632	42114823	chr10:42114632:42114823:-	0	-
chr10	5918076	5918132	chr10:5918076:5918132:+	0	+
chr10	61837452	61837554	chr10:61837452:61837554:-	0	-
chr10	74972337	74972449	chr10:74972337:74972449:-	0	-
chr10	82323269	82323375	chr10:82323269:82323375:+	0	+
chr11	102028401	102028510	chr11:102028401:102028510:-	0	-
chr11	108331606	108331696	chr11:108331606:108331696:+	0	+
chr11	115452577	115452680	chr11:115452577:115452680:-	0	-
chr11	115683313	115683409	chr11:115683313:115683409:+	0	+
chr11	116158044	116158112	chr11:116158044:116158112:-	0	-
chr11	119361160	119361199	chr11:119361160:119361199:+	0	+
chr11	120565386	120565438	chr11:120565386:120565438:+	0	+
chr11	120579964	120580034	chr11:120579964:120580034:+	0	+
chr11	21591838	21591906	chr11:21591838:21591906:+	0	+
chr11	29367329	29367482	chr11:29367329:29367482:+	0	+
chr11	32148145	32148226	chr11:32148145:32148226:-	0	-
chr11	4051395	4051527	chr11:4051395:4051527:-	0	-
chr11	4384674	4384700	chr11:4384674:4384700:-	0	-
chr11	58133369	58133456	chr11:58133369:58133456:-	0	-
chr11	59643649	59643809	chr11:59643649:59643809:-	0	-
chr11	62322781	62322874	chr11:62322781:62322874:+	0	+
chr11	68508248	68508309	chr11:68508248:68508309:+	0	+
chr11	70732679	70732783	chr11:70732679:70732783:+	0	+
chr11	70838052	70838213	chr11:70838052:70838213:+	0	+
chr11	72015914	72016056	chr11:72015914:72016056:-	0	-
chr11	72596150	72596336	chr11:72596150:72596336:-	0	-
chr11	74795354	74795415	chr11:74795354:74795415:+	0	+
chr11	75422607	75422681	chr11:75422607:75422681:+	0	+
chr11	77091648	77091728	chr11:77091648:77091728:+	0	+
chr11	78783216	78783308	chr11:78783216:78783308:-	0	-
chr11	86501538	86501631	chr11:86501538:86501631:+	0	+
chr11	87201750	87201829	chr11:87201750:87201829:-	0	-
chr11	87396820	87397116	chr11:87396820:87397116:+	0	+
chr11	88876481	88876504	chr11:88876481:88876504:+	0	+
chr11	93780145	93780261	chr11:93780145:93780261:+	0	+
chr11	97009005	97009045	chr11:97009005:97009045:-	0	-
chr12	4372475	4372657	chr12:4372475:4372657:-	0	-
chr12	71061535	71061549	chr12:71061535:71061549:+	0	+
chr12	72234887	72234984	chr12:72234887:72234984:-	0	-
chr12	85196390	85196474	chr12:85196390:85196474:-	0	-
chr12	88782593	88782730	chr12:88782593:88782730:-	0	-
chr13	49518311	49518395	chr13:49518311:49518395:+	0	+
chr13	63439703	63439949	chr13:63439703:63439949:+	0	+
chr13_random	127740	127798	chr13_random:127740:127798:-	0	-
chr14	15183452	15183481	chr14:15183452:15183481:+	0	+
chr14	21567041	21567073	chr14:21567041:21567073:-	0	-
chr14	27278896	27278946	chr14:27278896:27278946:-	0	-
chr14	31370832	31370874	chr14:31370832:31370874:+	0	+
chr14	31858516	31858611	chr14:31858516:31858611:+	0	+
chr14	45977892	45977982	chr14:45977892:45977982:+	0	+
chr14	63573698	63573806	chr14:63573698:63573806:+	0	+
chr14	69989089	69989241	chr14:69989089:69989241:-	0	-
chr15	3407930	3408008	chr15:3407930:3408008:-	0	-
chr15	41680216	41680296	chr15:41680216:41680296:+	0	+
chr15	57895610	57895735	chr15:57895610:57895735:-	0	-
chr15	58755384	58755523	chr15:58755384:58755523:-	0	-
chr15	75731121	75731192	chr15:75731121:75731192:-	0	-
chr15	76262802	76262828	chr15:76262802:76262828:+	0	+
chr15	76425277	76425368	chr15:76425277:76425368:+	0	+
chr15	79596217	79596283	chr15:79596217:79596283:-	0	-
chr15	84782548	84782553	chr15:84782548:84782553:-	0	-
chr15	95661075	95661137	chr15:95661075:95661137:+	0	+
chr15	97639091	97639201	chr15:97639091:97639201:-	0	-
chr16	16875165	16875248	chr16:16875165:16875248:+	0	+
chr16	16875162	16875248	chr16:16875162:16875248:+	0	+
chr16	17621535	17621618	chr16:17621535:17621618:+	0	+
chr16	27407107	27407152	chr16:27407107:27407152:+	0	+
chr16	33893880	33893945	chr16:33893880:33893945:+	0	+
chr16	36885097	36885274	chr16:36885097:36885274:+	0	+
chr16	3982979	3983242	chr16:3982979:3983242:-	0	-
chr16	43577143	43577306	chr16:43577143:43577306:+	0	+
chr16	43898203	43898344	chr16:43898203:43898344:+	0	+
chr16	4934195	4934239	chr16:4934195:4934239:+	0	+
chr16	95598908	95598979	chr16:95598908:95598979:-	0	-
chr17	15643336	15643374	chr17:15643336:15643374:+	0	+
chr17	32515785	32516063	chr17:32515785:32516063:-	0	-
chr17	33852888	33853007	chr17:33852888:33853007:-	0	-
chr17	45730281	45730381	chr17:45730281:45730381:-	0	-
chr17	45730281	45730512	chr17:45730281:45730512:-	0	-
chr17	51105218	51105383	chr17:51105218:51105383:-	0	-
chr17	5264032	5264121	chr17:5264032:5264121:+	0	+
chr17	56714778	56715435	chr17:56714778:56715435:-	0	-
chr17	66179211	66179330	chr17:66179211:66179330:+	0	+
chr17	83903271	83903339	chr17:83903271:83903339:-	0	-
chr18	12932738	12932834	chr18:12932738:12932834:-	0	-
chr18	3287902	3288090	chr18:3287902:3288090:-	0	-
chr18	36801053	36801159	chr18:36801053:36801159:+	0	+
chr18	77184082	77184096	chr18:77184082:77184096:+	0	+
chr19	22824261	22824335	chr19:22824261:22824335:+	0	+
chr19	40415175	40415240	chr19:40415175:40415240:-	0	-
chr19	40451474	40451506	chr19:40451474:40451506:-	0	-
chr19	4159227	4159327	chr19:4159227:4159327:-	0	-
chr19	4447297	4447426	chr19:4447297:4447426:+	0	+
chr19	53106499	53106587	chr19:53106499:53106587:-	0	-
chr19	9120115	9120206	chr19:9120115:9120206:+	0	+
chr1	122067978	122068059	chr1:122067978:122068059:+	0	+
chr1	133909603	133909811	chr1:133909603:133909811:+	0	+
chr1	137282504	137282580	chr1:137282504:137282580:-	0	-
chr1	138193861	138193893	chr1:138193861:138193893:-	0	-
chr1	162967255	162967295	chr1:162967255:162967295:+	0	+
chr1	16476101	16476231	chr1:16476101:16476231:-	0	-
chr1	173150936	173151037	chr1:173150936:173151037:-	0	-
chr1	178793747	178793861	chr1:178793747:178793861:+	0	+
chr1	182060927	182061031	chr1:182060927:182061031:+	0	+
chr1	189053478	189053539	chr1:189053478:189053539:+	0	+
chr1	193953705	193953818	chr1:193953705:193953818:-	0	-
chr1	31253627	31253793	chr1:31253627:31253793:+	0	+
chr1	43873721	43873809	chr1:43873721:43873809:-	0	-
chr1	57448293	57448380	chr1:57448293:57448380:-	0	-
chr1	6213680	6213826	chr1:6213680:6213826:+	0	+
chr1	71700892	71701072	chr1:71700892:71701072:+	0	+
chr1	82738393	82738551	chr1:82738393:82738551:+	0	+
chr1	87432844	87433003	chr1:87432844:87433003:+	0	+
chr1	93009230	93009291	chr1:93009230:93009291:+	0	+
chr1	99760780	99761097	chr1:99760780:99761097:-	0	-
chr2	119150581	119150712	chr2:119150581:119150712:-	0	-
chr2	121343954	121344001	chr2:121343954:121344001:+	0	+
chr2	12322652	12322703	chr2:12322652:12322703:-	0	-
chr2	130104149	130104267	chr2:130104149:130104267:+	0	+
chr2	131036999	131037209	chr2:131036999:131037209:+	0	+
chr2	132686945	132687030	chr2:132686945:132687030:+	0	+
chr2	136705987	136707375	chr2:136705987:136707375:-	0	-
chr2	136830670	136830790	chr2:136830670:136830790:+	0	+
chr2	146237782	146237895	chr2:146237782:146237895:-	0	-
chr2	14961360	14961469	chr2:14961360:14961469:-	0	-
chr2	152514573	152514698	chr2:152514573:152514698:+	0	+
chr2	154620135	154620203	chr2:154620135:154620203:+	0	+
chr2	157386184	157386271	chr2:157386184:157386271:+	0	+
chr2	158266506	158266707	chr2:158266506:158266707:+	0	+
chr2	164312427	164312504	chr2:164312427:164312504:+	0	+
chr2	164835951	164836087	chr2:164835951:164836087:-	0	-
chr2	164848646	164848701	chr2:164848646:164848701:-	0	-
chr2	173910147	173910158	chr2:173910147:173910158:+	0	+
chr2	176869281	176869341	chr2:176869281:176869341:+	0	+
chr2	18004138	18004352	chr2:18004138:18004352:+	0	+
chr2	24913485	24913490	chr2:24913485:24913490:+	0	+
chr2	25220401	25220605	chr2:25220401:25220605:-	0	-
chr2	25809435	25809494	chr2:25809435:25809494:-	0	-
chr2	29992388	29992503	chr2:29992388:29992503:+	0	+
chr2	30053477	30053679	chr2:30053477:30053679:-	0	-
chr2	30204746	30204757	chr2:30204746:30204757:-	0	-
chr2	30670879	30671018	chr2:30670879:30671018:+	0	+
chr2	3140742	3140856	chr2:3140742:3140856:+	0	+
chr2	32219739	32219854	chr2:32219739:32219854:+	0	+
chr2	32226769	32226928	chr2:32226769:32226928:+	0	+
chr2	34032269	34032381	chr2:34032269:34032381:-	0	-
chr2	34418575	34418682	chr2:34418575:34418682:+	0	+
chr2	35271992	35272027	chr2:35271992:35272027:-	0	-
chr2	5972931	5973230	chr2:5972931:5973230:+	0	+
chr2	61432054	61432258	chr2:61432054:61432258:+	0	+
chr2	69837142	69837275	chr2:69837142:69837275:+	0	+
chr2	70606919	70606987	chr2:70606919:70606987:-	0	-
chr2	79201481	79201544	chr2:79201481:79201544:-	0	-
chr2	82824526	82834184	chr2:82824526:82834184:+	0	+
chr2	90614907	90615005	chr2:90614907:90615005:+	0	+
chr2	91533808	91533898	chr2:91533808:91533898:-	0	-
chr3	103773677	103773733	chr3:103773677:103773733:+	0	+
chr3	107697779	107697910	chr3:107697779:107697910:-	0	-
chr3	108514195	108514498	chr3:108514195:108514498:-	0	-
chr3	129637543	129637618	chr3:129637543:129637618:-	0	-
chr3	129723456	129723560	chr3:129723456:129723560:-	0	-
chr3	151401187	151401287	chr3:151401187:151401287:-	0	-
chr3	36468998	36469087	chr3:36468998:36469087:-	0	-
chr3	58343450	58343568	chr3:58343450:58343568:+	0	+
chr3	79397779	79397867	chr3:79397779:79397867:+	0	+
chr3	87566134	87566203	chr3:87566134:87566203:-	0	-
chr3	87971960	87972266	chr3:87971960:87972266:+	0	+
chr3	96238660	96238753	chr3:96238660:96238753:-	0	-
chr4	102790886	102790920	chr4:102790886:102790920:+	0	+
chr4	106750281	106750385	chr4:106750281:106750385:+	0	+
chr4	106906756	106906812	chr4:106906756:106906812:-	0	-
chr4	116488567	116488640	chr4:116488567:116488640:+	0	+
chr4	116793803	116793934	chr4:116793803:116793934:-	0	-
chr4	129278651	129278777	chr4:129278651:129278777:+	0	+
chr4	129278651	129278777	chr4:129278651:129278777:+	0	+
chr4	129278651	129278777	chr4:129278651:129278777:+	0	+
chr4	131561958	131562038	chr4:131561958:131562038:-	0	-
chr4	137643448	137643480	chr4:137643448:137643480:+	0	+
chr4	137651824	137651844	chr4:137651824:137651844:+	0	+
chr4	140774020	140774144	chr4:140774020:140774144:+	0	+
chr4	155320364	155320526	chr4:155320364:155320526:+	0	+
chr4	34719127	34719302	chr4:34719127:34719302:-	0	-
chr4	35165663	35166165	chr4:35165663:35166165:-	0	-
chr4	53755368	53755638	chr4:53755368:53755638:+	0	+
chr4	69998375	69998593	chr4:69998375:69998593:-	0	-
chr4	80938665	80938748	chr4:80938665:80938748:-	0	-
chr4	80972769	80972861	chr4:80972769:80972861:-	0	-
chr5	107108699	107108762	chr5:107108699:107108762:-	0	-
chr5	108799806	108800054	chr5:108799806:108800054:+	0	+
chr5	110535889	110535959	chr5:110535889:110535959:-	0	-
chr5	111606639	111606731	chr5:111606639:111606731:+	0	+
chr5	122233866	122234048	chr5:122233866:122234048:+	0	+
chr5	124196781	124196879	chr5:124196781:124196879:-	0	-
chr5	140581469	140581559	chr5:140581469:140581559:-	0	-
chr5	31502344	31502520	chr5:31502344:31502520:-	0	-
chr5	32032841	32032928	chr5:32032841:32032928:+	0	+
chr5	32069017	32069160	chr5:32069017:32069160:+	0	+
chr5	33080634	33080680	chr5:33080634:33080680:-	0	-
chr5	38604547	38605303	chr5:38604547:38605303:-	0	-
chr5	44108176	44108190	chr5:44108176:44108190:+	0	+
chr5	74433058	74433138	chr5:74433058:74433138:-	0	-
chr5	9148900	9149022	chr5:9148900:9149022:-	0	-
chr5	95738240	95738342	chr5:95738240:95738342:+	0	+
chr6	113368025	113368069	chr6:113368025:113368069:-	0	-
chr6	119728006	119728089	chr6:119728006:119728089:-	0	-
chr6	122282540	122282695	chr6:122282540:122282695:-	0	-
chr6	127135387	127135592	chr6:127135387:127135592:+	0	+
chr6	137479063	137479113	chr6:137479063:137479113:-	0	-
chr6	17769250	17769332	chr6:17769250:17769332:+	0	+
chr6	38359415	38359503	chr6:38359415:38359503:+	0	+
chr6	48544790	48544975	chr6:48544790:48544975:+	0	+
chr6	54792669	54792693	chr6:54792669:54792693:+	0	+
chr6	56873061	56873106	chr6:56873061:56873106:-	0	-
chr6	83907503	83907586	chr6:83907503:83907586:+	0	+
chr6	85397515	85397682	chr6:85397515:85397682:-	0	-
chr7	104603400	104603487	chr7:104603400:104603487:+	0	+
chr7	105501987	105502126	chr7:105501987:105502126:-	0	-
chr7	109150809	109150850	chr7:109150809:109150850:+	0	+
chr7	109397816	109397902	chr7:109397816:109397902:-	0	-
chr7	111462999	111463156	chr7:111462999:111463156:-	0	-
chr7	117491401	117491496	chr7:117491401:117491496:-	0	-
chr7	120019589	120019762	chr7:120019589:120019762:+	0	+
chr7	133616993	133617129	chr7:133616993:133617129:-	0	-
chr7	134615219	134615491	chr7:134615219:134615491:+	0	+
chr7	137887058	137887198	chr7:137887058:137887198:+	0	+
chr7	140221154	140221312	chr7:140221154:140221312:-	0	-
chr7	20206470	20206513	chr7:20206470:20206513:-	0	-
chr7	28330207	28330304	chr7:28330207:28330304:-	0	-
chr7	29602354	29602423	chr7:29602354:29602423:+	0	+
chr7	30830758	30830858	chr7:30830758:30830858:-	0	-
chr7	30835459	30835522	chr7:30835459:30835522:-	0	-
chr7	31741168	31741286	chr7:31741168:31741286:-	0	-
chr7	56051276	56051416	chr7:56051276:56051416:+	0	+
chr7	73853525	73853629	chr7:73853525:73853629:+	0	+
chr7	80477314	80477391	chr7:80477314:80477391:-	0	-
chr8	108513369	108513498	chr8:108513369:108513498:-	0	-
chr8	112259360	112259425	chr8:112259360:112259425:-	0	-
chr8	114130647	114130748	chr8:114130647:114130748:+	0	+
chr8	125619058	125619135	chr8:125619058:125619135:+	0	+
chr8	125780184	125780230	chr8:125780184:125780230:+	0	+
chr8	129904365	129904403	chr8:129904365:129904403:+	0	+
chr8	14942610	14942726	chr8:14942610:14942726:+	0	+
chr8	27249177	27249221	chr8:27249177:27249221:+	0	+
chr8	28088734	28088867	chr8:28088734:28088867:+	0	+
chr8	4240688	4240735	chr8:4240688:4240735:+	0	+
chr8	46868156	46868314	chr8:46868156:46868314:+	0	+
chr8	71348951	71349028	chr8:71348951:71349028:+	0	+
chr8	74453037	74453097	chr8:74453037:74453097:+	0	+
chr8	77523898	77524012	chr8:77523898:77524012:+	0	+
chr9	108396958	108397029	chr9:108396958:108397029:+	0	+
chr9	109737784	109737928	chr9:109737784:109737928:+	0	+
chr9	116587765	116587815	chr9:116587765:116587815:-	0	-
chr9	116757696	116757743	chr9:116757696:116757743:-	0	-
chr9	120029001	120029073	chr9:120029001:120029073:+	0	+
chr9	121647506	121647533	chr9:121647506:121647533:+	0	+
chr9	122041011	122041060	chr9:122041011:122041060:+	0	+
chr9	122998150	122998274	chr9:122998150:122998274:-	0	-
chr9	20290774	20290869	chr9:20290774:20290869:-	0	-
chr9	22458516	22458532	chr9:22458516:22458532:+	0	+
chr9	35015477	35015567	chr9:35015477:35015567:-	0	-
chr9	57387053	57387101	chr9:57387053:57387101:+	0	+
chr9	58095353	58095488	chr9:58095353:58095488:-	0	-
chr9	63065146	63065172	chr9:63065146:63065172:-	0	-
chr9	72325544	72325717	chr9:72325544:72325717:-	0	-
chr9	75458336	75458486	chr9:75458336:75458486:-	0	-
chr9	7939140	7939164	chr9:7939140:7939164:-	0	-
chr9	80151080	80151106	chr9:80151080:80151106:+	0	+
chr9	86417831	86417956	chr9:86417831:86417956:+	0	+
chr9_random	206223	206226	chr9_random:206223:206226:-	0	-
chrX	136531204	136531285	chrX:136531204:136531285:-	0	-
chrX	148006909	148007211	chrX:148006909:148007211:+	0	+
chrX	148238989	148239083	chrX:148238989:148239083:+	0	+
chrX	54202635	54202769	chrX:54202635:54202769:+	0	+
chrX	71175526	71175601	chrX:71175526:71175601:-	0	-
chrX	71267524	71267588	chrX:71267524:71267588:-	0	-
chrX	71533517	71533678	chrX:71533517:71533678:+	0	+
chrX	72341972	72342053	chrX:72341972:72342053:+	0	+
chrX	82390250	82390288	chrX:82390250:82390288:+	0	+
chr12	3238834	3239009	chr12:3238834:3239009:+	0	+
chr17	36041053	36041121	chr17:36041053:36041121:-	0	-
chr18	34774402	34774451	chr18:34774402:34774451:-	0	-
chr11	113522973	113523007	chr11:113522973:113523007:+	0	+
chr2	125076709	125076753	chr2:125076709:125076753:+	0	+
chr6	72546430	72546460	chr6:72546430:72546460:-	0	-
chr4	41942123	41942255	chr4:41942123:41942255:-	0	-
chr2	115692546	115692640	chr2:115692546:115692640:-	0	-
chr13	49684831	49685784	chr13:49684831:49685784:+	0	+
chr2	26269199	26269258	chr2:26269199:26269258:-	0	-
chr7	137806530	137806655	chr7:137806530:137806655:+	0	+
chr17	33766567	33766643	chr17:33766567:33766643:+	0	+
