# Supplementary material for: Alternative RNA splicing in the endothelium mediated in part by Rbfox2 regulates the arterial response to low flow
Source: eLife. 2018 Jan 2;7:e29494. doi: 10.7554/eLife.29494 (PMC5771670; doi:10.7554/eLife.29494)
Supplement: Figure 3—source data 2. [file elife-29494-fig3-data2.zip › For_Motif_Analysis/Background_SE_3.xlsx]

## Sheet: Sheet1
#chrom	#chromStart	#chromEnd	#SEname	#score	#strand
chr10	107710451	107710481	chr10:107710451:107710481:+	0	+
chr10	119539826	119540000	chr10:119539826:119540000:-	0	-
chr10	12981498	12981509	chr10:12981498:12981509:-	0	-
chr10	17950225	17950424	chr10:17950225:17950424:-	0	-
chr10	39442615	39442744	chr10:39442615:39442744:-	0	-
chr10	61837452	61837554	chr10:61837452:61837554:-	0	-
chr10	62480834	62480973	chr10:62480834:62480973:-	0	-
chr10	62481508	62481646	chr10:62481508:62481646:-	0	-
chr10	76233706	76233781	chr10:76233706:76233781:-	0	-
chr10	76788364	76788436	chr10:76788364:76788436:-	0	-
chr11	102025858	102025950	chr11:102025858:102025950:-	0	-
chr11	102350061	102350110	chr11:102350061:102350110:-	0	-
chr11	106721026	106721110	chr11:106721026:106721110:-	0	-
chr11	113474698	113474793	chr11:113474698:113474793:-	0	-
chr11	113516053	113516058	chr11:113516053:113516058:+	0	+
chr11	117628085	117628229	chr11:117628085:117628229:-	0	-
chr11	29640981	29641050	chr11:29640981:29641050:+	0	+
chr11	3206291	3206363	chr11:3206291:3206363:+	0	+
chr11	32552748	32552904	chr11:32552748:32552904:+	0	+
chr11	3420851	3420919	chr11:3420851:3420919:-	0	-
chr11	3437674	3437746	chr11:3437674:3437746:-	0	-
chr11	4051392	4051527	chr11:4051392:4051527:-	0	-
chr11	46253308	46253326	chr11:46253308:46253326:+	0	+
chr11	4680581	4680625	chr11:4680581:4680625:-	0	-
chr11	54800553	54800570	chr11:54800553:54800570:-	0	-
chr11	59845215	59845322	chr11:59845215:59845322:-	0	-
chr11	61322574	61322670	chr11:61322574:61322670:+	0	+
chr11	61348080	61348115	chr11:61348080:61348115:-	0	-
chr11	6290274	6290500	chr11:6290274:6290500:+	0	+
chr11	64826409	64826426	chr11:64826409:64826426:-	0	-
chr11	69779387	69779651	chr11:69779387:69779651:+	0	+
chr11	74613828	74613957	chr11:74613828:74613957:+	0	+
chr11	74616395	74616514	chr11:74616395:74616514:+	0	+
chr11	75725109	75725233	chr11:75725109:75725233:-	0	-
chr11	77838315	77838369	chr11:77838315:77838369:+	0	+
chr11	84800771	84800863	chr11:84800771:84800863:-	0	-
chr11	85168096	85168181	chr11:85168096:85168181:+	0	+
chr11	87392412	87392530	chr11:87392412:87392530:+	0	+
chr11	89847407	89847474	chr11:89847407:89847474:-	0	-
chr11	98611377	98611524	chr11:98611377:98611524:+	0	+
chr12	3773551	3773640	chr12:3773551:3773640:+	0	+
chr12	4647719	4647799	chr12:4647719:4647799:+	0	+
chr12	81952201	81952263	chr12:81952201:81952263:+	0	+
chr12	85166209	85166241	chr12:85166209:85166241:-	0	-
chr13	107759784	107759897	chr13:107759784:107759897:-	0	-
chr13	59880113	59880176	chr13:59880113:59880176:-	0	-
chr13	74486391	74486477	chr13:74486391:74486477:-	0	-
chr13	77882024	77882147	chr13:77882024:77882147:+	0	+
chr14	119053372	119053596	chr14:119053372:119053596:-	0	-
chr14	19110358	19110615	chr14:19110358:19110615:+	0	+
chr14	27278896	27278946	chr14:27278896:27278946:-	0	-
chr14	27278896	27278946	chr14:27278896:27278946:-	0	-
chr14	45990944	45991079	chr14:45990944:45991079:+	0	+
chr14	46218777	46218860	chr14:46218777:46218860:-	0	-
chr14	47672525	47672788	chr14:47672525:47672788:+	0	+
chr14	56223305	56223390	chr14:56223305:56223390:+	0	+
chr14	76939713	76939861	chr14:76939713:76939861:-	0	-
chr15	100964568	100964628	chr15:100964568:100964628:+	0	+
chr15	102156864	102156966	chr15:102156864:102156966:+	0	+
chr15	102316379	102316471	chr15:102316379:102316471:+	0	+
chr15	102338759	102338894	chr15:102338759:102338894:-	0	-
chr15	25870881	25870998	chr15:25870881:25870998:+	0	+
chr15	34440087	34440180	chr15:34440087:34440180:+	0	+
chr15	76523869	76523944	chr15:76523869:76523944:+	0	+
chr15	76922242	76922284	chr15:76922242:76922284:-	0	-
chr15	78267331	78267424	chr15:78267331:78267424:+	0	+
chr15	81832971	81833040	chr15:81832971:81833040:-	0	-
chr15	88904503	88904628	chr15:88904503:88904628:-	0	-
chr15	93224138	93224195	chr15:93224138:93224195:-	0	-
chr15	99132218	99132415	chr15:99132218:99132415:+	0	+
chr16	11223305	11223394	chr16:11223305:11223394:-	0	-
chr16	16490516	16490699	chr16:16490516:16490699:-	0	-
chr16	17625789	17625955	chr16:17625789:17625955:+	0	+
chr16	17849684	17849887	chr16:17849684:17849887:-	0	-
chr16	31846920	31847019	chr16:31846920:31847019:+	0	+
chr16	3748149	3748265	chr16:3748149:3748265:+	0	+
chr16	4227815	4227880	chr16:4227815:4227880:-	0	-
chr16	44731445	44731809	chr16:44731445:44731809:+	0	+
chr16	4633255	4633430	chr16:4633255:4633430:-	0	-
chr16	5053821	5053934	chr16:5053821:5053934:+	0	+
chr16	91674940	91675019	chr16:91674940:91675019:+	0	+
chr16	91907003	91907124	chr16:91907003:91907124:+	0	+
chr16	94630354	94630508	chr16:94630354:94630508:+	0	+
chr16	94731713	94731777	chr16:94731713:94731777:-	0	-
chr17	25725621	25725687	chr17:25725621:25725687:+	0	+
chr17	26012905	26013067	chr17:26012905:26013067:+	0	+
chr17	26054464	26054642	chr17:26054464:26054642:-	0	-
chr17	33766567	33766643	chr17:33766567:33766643:+	0	+
chr17	35565505	35565537	chr17:35565505:35565537:+	0	+
chr17	36115656	36115726	chr17:36115656:36115726:-	0	-
chr17	56713625	56713725	chr17:56713625:56713725:-	0	-
chr17	6118296	6118366	chr17:6118296:6118366:+	0	+
chr17	80452863	80452981	chr17:80452863:80452981:-	0	-
chr17	80677563	80677721	chr17:80677563:80677721:-	0	-
chr17	8437973	8438063	chr17:8437973:8438063:+	0	+
chr17	8448617	8448731	chr17:8448617:8448731:+	0	+
chr17	87663481	87663705	chr17:87663481:87663705:-	0	-
chr18	12064434	12064511	chr18:12064434:12064511:+	0	+
chr18	12999693	12999855	chr18:12999693:12999855:-	0	-
chr18	34438923	34439006	chr18:34438923:34439006:+	0	+
chr18	34771079	34771144	chr18:34771079:34771144:-	0	-
chr18	60769561	60769655	chr18:60769561:60769655:-	0	-
chr18	65961105	65961146	chr18:65961105:65961146:+	0	+
chr18	73816849	73816899	chr18:73816849:73816899:-	0	-
chr19	24898782	24898928	chr19:24898782:24898928:-	0	-
chr19	3871003	3871062	chr19:3871003:3871062:+	0	+
chr19	3986823	3986951	chr19:3986823:3986951:+	0	+
chr19	40470169	40470258	chr19:40470169:40470258:-	0	-
chr19	4131031	4131075	chr19:4131031:4131075:+	0	+
chr19	56000467	56000539	chr19:56000467:56000539:+	0	+
chr19	6066968	6067022	chr19:6066968:6067022:-	0	-
chr19	7353601	7353768	chr19:7353601:7353768:-	0	-
chr1	132569161	132569293	chr1:132569161:132569293:-	0	-
chr1	135551922	135551975	chr1:135551922:135551975:-	0	-
chr1	175863914	175864057	chr1:175863914:175864057:-	0	-
chr1	192844955	192845135	chr1:192844955:192845135:-	0	-
chr1	33843252	33843377	chr1:33843252:33843377:-	0	-
chr1	53409086	53409266	chr1:53409086:53409266:-	0	-
chr1	55201968	55202068	chr1:55201968:55202068:+	0	+
chr1	92983636	92983701	chr1:92983636:92983701:+	0	+
chr2	102221021	102221098	chr2:102221021:102221098:-	0	-
chr2	103930286	103930431	chr2:103930286:103930431:+	0	+
chr2	105814079	105814239	chr2:105814079:105814239:-	0	-
chr2	11706750	11706887	chr2:11706750:11706887:+	0	+
chr2	11709032	11709198	chr2:11709032:11709198:+	0	+
chr2	119770146	119770241	chr2:119770146:119770241:+	0	+
chr2	120174822	120174891	chr2:120174822:120174891:-	0	-
chr2	120434851	120434857	chr2:120434851:120434857:-	0	-
chr2	120990477	120990581	chr2:120990477:120990581:-	0	-
chr2	121736535	121736633	chr2:121736535:121736633:+	0	+
chr2	131036999	131037209	chr2:131036999:131037209:+	0	+
chr2	153496585	153496644	chr2:153496585:153496644:+	0	+
chr2	155275019	155275087	chr2:155275019:155275087:-	0	-
chr2	164588044	164588108	chr2:164588044:164588108:-	0	-
chr2	167760864	167761021	chr2:167760864:167761021:+	0	+
chr2	173097068	173097181	chr2:173097068:173097181:-	0	-
chr2	20776247	20776270	chr2:20776247:20776270:-	0	-
chr2	24835352	24835417	chr2:24835352:24835417:+	0	+
chr2	25210413	25210548	chr2:25210413:25210548:-	0	-
chr2	26195925	26196104	chr2:26195925:26196104:+	0	+
chr2	26872599	26872672	chr2:26872599:26872672:+	0	+
chr2	30132668	30132730	chr2:30132668:30132730:+	0	+
chr2	31546075	31546279	chr2:31546075:31546279:+	0	+
chr2	31820591	31820632	chr2:31820591:31820632:+	0	+
chr2	34287523	34287850	chr2:34287523:34287850:+	0	+
chr2	34578458	34578538	chr2:34578458:34578538:-	0	-
chr2	38031748	38031839	chr2:38031748:38031839:-	0	-
chr2	5366116	5366190	chr2:5366116:5366190:-	0	-
chr2	69167662	69167814	chr2:69167662:69167814:-	0	-
chr2	84445341	84445403	chr2:84445341:84445403:-	0	-
chr3	107697779	107697910	chr3:107697779:107697910:-	0	-
chr3	107697779	107697910	chr3:107697779:107697910:-	0	-
chr3	109630545	109630679	chr3:109630545:109630679:-	0	-
chr3	141945933	141946076	chr3:141945933:141946076:-	0	-
chr3	141967669	141967686	chr3:141967669:141967686:-	0	-
chr3	151412109	151412213	chr3:151412109:151412213:-	0	-
chr3	79311761	79311850	chr3:79311761:79311850:-	0	-
chr3	87567147	87567280	chr3:87567147:87567280:-	0	-
chr3	87567182	87567280	chr3:87567182:87567280:-	0	-
chr3	89745597	89745727	chr3:89745597:89745727:-	0	-
chr3	9003280	9003434	chr3:9003280:9003434:-	0	-
chr3	90064619	90065025	chr3:90064619:90065025:+	0	+
chr3	94330362	94330389	chr3:94330362:94330389:-	0	-
chr3	95549708	95549785	chr3:95549708:95549785:-	0	-
chr3	95912634	95912691	chr3:95912634:95912691:+	0	+
chr3	97433495	97433651	chr3:97433495:97433651:+	0	+
chr3	97470505	97470638	chr3:97470505:97470638:+	0	+
chr3	99964741	99964804	chr3:99964741:99964804:-	0	-
chr4	100870381	100870585	chr4:100870381:100870585:-	0	-
chr4	107041362	107041482	chr4:107041362:107041482:+	0	+
chr4	107564070	107564126	chr4:107564070:107564126:+	0	+
chr4	116006018	116006038	chr4:116006018:116006038:-	0	-
chr4	116483454	116483546	chr4:116483454:116483546:+	0	+
chr4	117727255	117727302	chr4:117727255:117727302:-	0	-
chr4	122972993	122973079	chr4:122972993:122973079:+	0	+
chr4	129300683	129300948	chr4:129300683:129300948:-	0	-
chr4	132228811	132228947	chr4:132228811:132228947:+	0	+
chr4	136113269	136113358	chr4:136113269:136113358:-	0	-
chr4	35837059	35837216	chr4:35837059:35837216:-	0	-
chr4	43427500	43429590	chr4:43427500:43429590:+	0	+
chr4	44171862	44171924	chr4:44171862:44171924:-	0	-
chr4	45312619	45312769	chr4:45312619:45312769:+	0	+
chr4	45385536	45385646	chr4:45385536:45385646:+	0	+
chr4	59599192	59599289	chr4:59599192:59599289:+	0	+
chr4	94804106	94804185	chr4:94804106:94804185:+	0	+
chr5	102270990	102271092	chr5:102270990:102271092:+	0	+
chr5	111129541	111129783	chr5:111129541:111129783:-	0	-
chr5	115203157	115203162	chr5:115203157:115203162:-	0	-
chr5	123192109	123192237	chr5:123192109:123192237:-	0	-
chr5	123743799	123743929	chr5:123743799:123743929:+	0	+
chr5	136787365	136787430	chr5:136787365:136787430:-	0	-
chr5	137971412	137971518	chr5:137971412:137971518:-	0	-
chr5	139706727	139706792	chr5:139706727:139706792:+	0	+
chr5	141151032	141151202	chr5:141151032:141151202:-	0	-
chr5	14972760	14972798	chr5:14972760:14972798:+	0	+
chr5	22997265	22997431	chr5:22997265:22997431:+	0	+
chr5	24871895	24872014	chr5:24871895:24872014:-	0	-
chr5	30957868	30958039	chr5:30957868:30958039:+	0	+
chr5	31848553	31848639	chr5:31848553:31848639:+	0	+
chr5	38603085	38603327	chr5:38603085:38603327:-	0	-
chr5	44425586	44425660	chr5:44425586:44425660:-	0	-
chr5	66714841	66714846	chr5:66714841:66714846:-	0	-
chr5	67715913	67715972	chr5:67715913:67715972:+	0	+
chr5	77427041	77427122	chr5:77427041:77427122:+	0	+
chr5	95769988	95770578	chr5:95769988:95770578:+	0	+
chr6	115581233	115581386	chr6:115581233:115581386:-	0	-
chr6	119926324	119926452	chr6:119926324:119926452:-	0	-
chr6	120473424	120473627	chr6:120473424:120473627:-	0	-
chr6	122471911	122471946	chr6:122471911:122471946:+	0	+
chr6	123015957	123016055	chr6:123015957:123016055:+	0	+
chr6	129351760	129351911	chr6:129351760:129351911:+	0	+
chr6	129929345	129929451	chr6:129929345:129929451:-	0	-
chr6	145163042	145163304	chr6:145163042:145163304:+	0	+
chr6	145163042	145163304	chr6:145163042:145163304:+	0	+
chr6	146498609	146498686	chr6:146498609:146498686:-	0	-
chr6	149266157	149266230	chr6:149266157:149266230:+	0	+
chr6	149273254	149273322	chr6:149273254:149273322:+	0	+
chr6	149498872	149498947	chr6:149498872:149498947:+	0	+
chr6	17880766	17880858	chr6:17880766:17880858:+	0	+
chr6	4640469	4640495	chr6:4640469:4640495:-	0	-
chr6	48016428	48016553	chr6:48016428:48016553:-	0	-
chr6	49415468	49415536	chr6:49415468:49415536:+	0	+
chr6	72546430	72546460	chr6:72546430:72546460:-	0	-
chr6	86724943	86725042	chr6:86724943:86725042:-	0	-
chr7	104713661	104713810	chr7:104713661:104713810:-	0	-
chr7	104724098	104724201	chr7:104724098:104724201:-	0	-
chr7	106745546	106745569	chr7:106745546:106745569:+	0	+
chr7	109371296	109371315	chr7:109371296:109371315:+	0	+
chr7	117078996	117079067	chr7:117078996:117079067:-	0	-
chr7	120689274	120689358	chr7:120689274:120689358:-	0	-
chr7	130318940	130318972	chr7:130318940:130318972:+	0	+
chr7	133806080	133806165	chr7:133806080:133806165:+	0	+
chr7	135018191	135018272	chr7:135018191:135018272:-	0	-
chr7	135113231	135113385	chr7:135113231:135113385:+	0	+
chr7	140838673	140838774	chr7:140838673:140838774:+	0	+
chr7	20208275	20208283	chr7:20208275:20208283:-	0	-
chr7	25078364	25078453	chr7:25078364:25078453:-	0	-
chr7	25704203	25704370	chr7:25704203:25704370:+	0	+
chr7	31349222	31349247	chr7:31349222:31349247:+	0	+
chr7	48898703	48898802	chr7:48898703:48898802:+	0	+
chr7	51723676	51723787	chr7:51723676:51723787:+	0	+
chr7	52404671	52405136	chr7:52404671:52405136:-	0	-
chr7	54190253	54190410	chr7:54190253:54190410:-	0	-
chr7	63109372	63109424	chr7:63109372:63109424:+	0	+
chr7	72838737	72838829	chr7:72838737:72838829:+	0	+
chr8	109603595	109603694	chr8:109603595:109603694:-	0	-
chr8	125614024	125614134	chr8:125614024:125614134:+	0	+
chr8	125751323	125751425	chr8:125751323:125751425:+	0	+
chr8	127223556	127223621	chr8:127223556:127223621:-	0	-
chr8	13258947	13259043	chr8:13258947:13259043:-	0	-
chr8	26673846	26673996	chr8:26673846:26673996:+	0	+
chr8	32336274	32336373	chr8:32336274:32336373:+	0	+
chr8	41442210	41442281	chr8:41442210:41442281:+	0	+
chr8	41598046	41598193	chr8:41598046:41598193:-	0	-
chr8	46868897	46868980	chr8:46868897:46868980:+	0	+
chr8	46870623	46870679	chr8:46870623:46870679:+	0	+
chr8	72656311	72656416	chr8:72656311:72656416:+	0	+
chr8	84861465	84861509	chr8:84861465:84861509:-	0	-
chr9	106347857	106348165	chr9:106347857:106348165:-	0	-
chr9	106776387	106776639	chr9:106776387:106776639:+	0	+
chr9	116537008	116537055	chr9:116537008:116537055:-	0	-
chr9	22293990	22294034	chr9:22293990:22294034:+	0	+
chr9	40170608	40170673	chr9:40170608:40170673:-	0	-
chr9	57642743	57642841	chr9:57642743:57642841:-	0	-
chr9	61251259	61251275	chr9:61251259:61251275:+	0	+
chr9	62716484	62716624	chr9:62716484:62716624:+	0	+
chr9	65159905	65159946	chr9:65159905:65159946:+	0	+
chr9	66815486	66815651	chr9:66815486:66815651:-	0	-
chrUn_random	1954360	1954462	chrUn_random:1954360:1954462:-	0	-
chrX	103021052	103021137	chrX:103021052:103021137:-	0	-
chrX	103079646	103079759	chrX:103079646:103079759:-	0	-
chrX	131253195	131253357	chrX:131253195:131253357:+	0	+
chrX	131253265	131253357	chrX:131253265:131253357:+	0	+
chrX	34368231	34368237	chrX:34368231:34368237:-	0	-
chrX	45300884	45301049	chrX:45300884:45301049:+	0	+
chrX	68632189	68632239	chrX:68632189:68632239:+	0	+
chrX	71201906	71202012	chrX:71201906:71202012:-	0	-
chrX	71478306	71478329	chrX:71478306:71478329:-	0	-
chrX	71534268	71534358	chrX:71534268:71534358:+	0	+
chrX	99695161	99695291	chrX:99695161:99695291:-	0	-
chr2	22931010	22931130	chr2:22931010:22931130:+	0	+
chr3	95270715	95270759	chr3:95270715:95270759:+	0	+
chr4	151209923	151209992	chr4:151209923:151209992:-	0	-
chr4	140672452	140672555	chr4:140672452:140672555:-	0	-
chr2	70916531	70916636	chr2:70916531:70916636:+	0	+
chr11	3133991	3134062	chr11:3133991:3134062:+	0	+
chr4	117260390	117260585	chr4:117260390:117260585:+	0	+
chr14	59957458	59957579	chr14:59957458:59957579:-	0	-
chr13	13453095	13453339	chr13:13453095:13453339:-	0	-
chr2	10011740	10011783	chr2:10011740:10011783:+	0	+
chr18	74438333	74438404	chr18:74438333:74438404:+	0	+
chr12	66262390	66263015	chr12:66262390:66263015:-	0	-
chr10	17827474	17827554	chr10:17827474:17827554:+	0	+
chr4	120134618	120134760	chr4:120134618:120134760:+	0	+
chr3	89226100	89226267	chr3:89226100:89226267:+	0	+
chr9	100563669	100563717	chr9:100563669:100563717:+	0	+
chr8	75103859	75104043	chr8:75103859:75104043:+	0	+
