# Supplementary material for: Alternative RNA splicing in the endothelium mediated in part by Rbfox2 regulates the arterial response to low flow
Source: eLife. 2018 Jan 2;7:e29494. doi: 10.7554/eLife.29494 (PMC5771670; doi:10.7554/eLife.29494)
Supplement: Figure 3—source data 2. [file elife-29494-fig3-data2.zip › For_Motif_Analysis/Background_SE_4.xlsx]

## Sheet: Sheet1
#chrom	#chromStart	#chromEnd	#SEname	#score	#strand
chr10	126730768	126730815	chr10:126730768:126730815:+	0	+
chr10	31045012	31045081	chr10:31045012:31045081:+	0	+
chr10	61980800	61980892	chr10:61980800:61980892:-	0	-
chr10	76233706	76233784	chr10:76233706:76233784:-	0	-
chr10	77049125	77049149	chr10:77049125:77049149:+	0	+
chr10	78993622	78993726	chr10:78993622:78993726:-	0	-
chr10	78993622	78993773	chr10:78993622:78993773:-	0	-
chr10	79616336	79616464	chr10:79616336:79616464:+	0	+
chr10	87944098	87944124	chr10:87944098:87944124:-	0	-
chr11	100301354	100301400	chr11:100301354:100301400:-	0	-
chr11	102175453	102175536	chr11:102175453:102175536:-	0	-
chr11	102964549	102964683	chr11:102964549:102964683:+	0	+
chr11	106242631	106242738	chr11:106242631:106242738:-	0	-
chr11	115267865	115267901	chr11:115267865:115267901:+	0	+
chr11	21552229	21552313	chr11:21552229:21552313:+	0	+
chr11	22893267	22893319	chr11:22893267:22893319:+	0	+
chr11	32153875	32153949	chr11:32153875:32153949:-	0	-
chr11	4011446	4011505	chr11:4011446:4011505:-	0	-
chr11	51596040	51596093	chr11:51596040:51596093:+	0	+
chr11	53584786	53584877	chr11:53584786:53584877:+	0	+
chr11	54754213	54754384	chr11:54754213:54754384:-	0	-
chr11	59643649	59643741	chr11:59643649:59643741:-	0	-
chr11	6025421	6025564	chr11:6025421:6025564:-	0	-
chr11	6224881	6224925	chr11:6224881:6224925:+	0	+
chr11	65525680	65525799	chr11:65525680:65525799:-	0	-
chr11	69549403	69549516	chr11:69549403:69549516:-	0	-
chr11	69609097	69609236	chr11:69609097:69609236:-	0	-
chr11	69733843	69733936	chr11:69733843:69733936:-	0	-
chr11	70786517	70786577	chr11:70786517:70786577:+	0	+
chr11	75303244	75303408	chr11:75303244:75303408:+	0	+
chr11	76759744	76759941	chr11:76759744:76759941:+	0	+
chr11	78352012	78352240	chr11:78352012:78352240:+	0	+
chr11	82703194	82703312	chr11:82703194:82703312:-	0	-
chr11	86300158	86300234	chr11:86300158:86300234:+	0	+
chr11	93886231	93886311	chr11:93886231:93886311:+	0	+
chr11	96774320	96774368	chr11:96774320:96774368:-	0	-
chr11	97099408	97099572	chr11:97099408:97099572:-	0	-
chr12	104675886	104675915	chr12:104675886:104675915:+	0	+
chr12	112683718	112684348	chr12:112683718:112684348:+	0	+
chr12	113063787	113063843	chr12:113063787:113063843:+	0	+
chr12	45405898	45406092	chr12:45405898:45406092:+	0	+
chr12	53206206	53206382	chr12:53206206:53206382:+	0	+
chr12	71143119	71145239	chr12:71143119:71145239:-	0	-
chr12	72079720	72079802	chr12:72079720:72079802:+	0	+
chr12	76616589	76616785	chr12:76616589:76616785:-	0	-
chr12	77201015	77201083	chr12:77201015:77201083:+	0	+
chr12	78054156	78054263	chr12:78054156:78054263:-	0	-
chr12	82284975	82285028	chr12:82284975:82285028:+	0	+
chr12	84937354	84937554	chr12:84937354:84937554:-	0	-
chr13	54896414	54896539	chr13:54896414:54896539:+	0	+
chr13	67032542	67032594	chr13:67032542:67032594:-	0	-
chr14	32432158	32432259	chr14:32432158:32432259:-	0	-
chr14	32444147	32444224	chr14:32444147:32444224:-	0	-
chr14	32475256	32475511	chr14:32475256:32475511:+	0	+
chr14	32979422	32979456	chr14:32979422:32979456:+	0	+
chr14	33007040	33007133	chr14:33007040:33007133:-	0	-
chr14	52920972	52921043	chr14:52920972:52921043:-	0	-
chr15	102157249	102157280	chr15:102157249:102157280:+	0	+
chr15	102289895	102290012	chr15:102289895:102290012:+	0	+
chr15	62007383	62007481	chr15:62007383:62007481:+	0	+
chr15	6374635	6374697	chr15:6374635:6374697:+	0	+
chr15	75727656	75727712	chr15:75727656:75727712:-	0	-
chr15	79729450	79729548	chr15:79729450:79729548:+	0	+
chr15	81559647	81559694	chr15:81559647:81559694:-	0	-
chr15	81849411	81849523	chr15:81849411:81849523:+	0	+
chr15	82965724	82965819	chr15:82965724:82965819:-	0	-
chr16	18812352	18812510	chr16:18812352:18812510:+	0	+
chr16	20609060	20609159	chr16:20609060:20609159:-	0	-
chr16	44157187	44157306	chr16:44157187:44157306:+	0	+
chr16	84834065	84834119	chr16:84834065:84834119:-	0	-
chr16	91386187	91386310	chr16:91386187:91386310:+	0	+
chr16	94630161	94630323	chr16:94630161:94630323:+	0	+
chr16	95598908	95598979	chr16:95598908:95598979:-	0	-
chr17	15185484	15185620	chr17:15185484:15185620:+	0	+
chr17	26310585	26310725	chr17:26310585:26310725:+	0	+
chr17	26355580	26355696	chr17:26355580:26355696:-	0	-
chr17	26742409	26742529	chr17:26742409:26742529:+	0	+
chr17	27768145	27768200	chr17:27768145:27768200:-	0	-
chr17	31606739	31606843	chr17:31606739:31606843:+	0	+
chr17	33807026	33807078	chr17:33807026:33807078:-	0	-
chr17	34404868	34404978	chr17:34404868:34404978:+	0	+
chr17	35042555	35042656	chr17:35042555:35042656:+	0	+
chr17	37140409	37140462	chr17:37140409:37140462:+	0	+
chr17	45729128	45729210	chr17:45729128:45729210:-	0	-
chr17	46300432	46300458	chr17:46300432:46300458:+	0	+
chr17	66441998	66442066	chr17:66441998:66442066:-	0	-
chr17	71198987	71199144	chr17:71198987:71199144:-	0	-
chr17	88873008	88873092	chr17:88873008:88873092:+	0	+
chr18	24413019	24413185	chr18:24413019:24413185:+	0	+
chr18	3287902	3288090	chr18:3287902:3288090:-	0	-
chr18	6056977	6056991	chr18:6056977:6056991:-	0	-
chr18	68028095	68028200	chr18:68028095:68028200:+	0	+
chr18	7910514	7910822	chr18:7910514:7910822:+	0	+
chr19	23792303	23792592	chr19:23792303:23792592:+	0	+
chr19	46662714	46662799	chr19:46662714:46662799:+	0	+
chr19	60296393	60296480	chr19:60296393:60296480:-	0	-
chr19	6120486	6120743	chr19:6120486:6120743:-	0	-
chr19	9141943	9142091	chr19:9141943:9142091:+	0	+
chr1	120419898	120419924	chr1:120419898:120419924:+	0	+
chr1	153248210	153248303	chr1:153248210:153248303:-	0	-
chr1	16588032	16588134	chr1:16588032:16588134:-	0	-
chr1	4798536	4798567	chr1:4798536:4798567:+	0	+
chr1	53378149	53378228	chr1:53378149:53378228:+	0	+
chr1	57450514	57450538	chr1:57450514:57450538:-	0	-
chr1	74571604	74571667	chr1:74571604:74571667:+	0	+
chr1	74646996	74647031	chr1:74646996:74647031:-	0	-
chr1	75432690	75432887	chr1:75432690:75432887:+	0	+
chr1	82731994	82732082	chr1:82731994:82732082:+	0	+
chr1	82733588	82733662	chr1:82733588:82733662:+	0	+
chr1	87494820	87494971	chr1:87494820:87494971:-	0	-
chr1	87577661	87577714	chr1:87577661:87577714:+	0	+
chr1	95385705	95385731	chr1:95385705:95385731:+	0	+
chr2	103628295	103628360	chr2:103628295:103628360:-	0	-
chr2	120395019	120395118	chr2:120395019:120395118:+	0	+
chr2	121002264	121002320	chr2:121002264:121002320:+	0	+
chr2	121351188	121351317	chr2:121351188:121351317:+	0	+
chr2	13165628	13165717	chr2:13165628:13165717:-	0	-
chr2	132379693	132379816	chr2:132379693:132379816:-	0	-
chr2	155737477	155737572	chr2:155737477:155737572:-	0	-
chr2	155750194	155750280	chr2:155750194:155750280:-	0	-
chr2	158675218	158675289	chr2:158675218:158675289:+	0	+
chr2	160834091	160834286	chr2:160834091:160834286:-	0	-
chr2	167272002	167272036	chr2:167272002:167272036:+	0	+
chr2	174294838	174295006	chr2:174294838:174295006:-	0	-
chr2	18237985	18238031	chr2:18237985:18238031:-	0	-
chr2	20775585	20775605	chr2:20775585:20775605:-	0	-
chr2	25476881	25476978	chr2:25476881:25476978:-	0	-
chr2	25476895	25476978	chr2:25476895:25476978:-	0	-
chr2	29235454	29235524	chr2:29235454:29235524:+	0	+
chr2	29746286	29746522	chr2:29746286:29746522:+	0	+
chr2	30251952	30252050	chr2:30251952:30252050:+	0	+
chr2	32830834	32831004	chr2:32830834:32831004:-	0	-
chr2	34668335	34668529	chr2:34668335:34668529:-	0	-
chr2	38908476	38908550	chr2:38908476:38908550:-	0	-
chr2	60085545	60085569	chr2:60085545:60085569:+	0	+
chr2	71071706	71071765	chr2:71071706:71071765:+	0	+
chr2	72816955	72817086	chr2:72816955:72817086:-	0	-
chr2	84515902	84516015	chr2:84515902:84516015:-	0	-
chr2	91491921	91491980	chr2:91491921:91491980:+	0	+
chr2	92217587	92217720	chr2:92217587:92217720:+	0	+
chr3	116210669	116210769	chr3:116210669:116210769:-	0	-
chr3	36451957	36452051	chr3:36451957:36452051:+	0	+
chr3	36452728	36452847	chr3:36452728:36452847:+	0	+
chr3	5565133	5565198	chr3:5565133:5565198:-	0	-
chr3	75706323	75706406	chr3:75706323:75706406:-	0	-
chr3	87728869	87729353	chr3:87728869:87729353:-	0	-
chr3	88746697	88746750	chr3:88746697:88746750:-	0	-
chr3	89014506	89014595	chr3:89014506:89014595:-	0	-
chr3	89072972	89073220	chr3:89072972:89073220:-	0	-
chr3	89894935	89895013	chr3:89894935:89895013:+	0	+
chr4	107564560	107564641	chr4:107564560:107564641:+	0	+
chr4	108844879	108844929	chr4:108844879:108844929:-	0	-
chr4	115751487	115751587	chr4:115751487:115751587:+	0	+
chr4	118084131	118084178	chr4:118084131:118084178:+	0	+
chr4	118955386	118955475	chr4:118955386:118955475:-	0	-
chr4	129279466	129279505	chr4:129279466:129279505:+	0	+
chr4	131881861	131881960	chr4:131881861:131881960:-	0	-
chr4	131883037	131883093	chr4:131883037:131883093:-	0	-
chr4	132466607	132466693	chr4:132466607:132466693:-	0	-
chr4	137777441	137777633	chr4:137777441:137777633:+	0	+
chr4	144509133	144509407	chr4:144509133:144509407:+	0	+
chr4	153526447	153526533	chr4:153526447:153526533:+	0	+
chr4	153696380	153696554	chr4:153696380:153696554:-	0	-
chr4	41687696	41687849	chr4:41687696:41687849:-	0	-
chr4	44775987	44776162	chr4:44775987:44776162:+	0	+
chr4	69907982	69908008	chr4:69907982:69908008:-	0	-
chr5	111278615	111278705	chr5:111278615:111278705:+	0	+
chr5	115688144	115688286	chr5:115688144:115688286:+	0	+
chr5	121834766	121834854	chr5:121834766:121834854:-	0	-
chr5	122806803	122806814	chr5:122806803:122806814:+	0	+
chr5	124863194	124863298	chr5:124863194:124863298:-	0	-
chr5	138079883	138079966	chr5:138079883:138079966:+	0	+
chr5	145905768	145905890	chr5:145905768:145905890:+	0	+
chr5	145949062	145949127	chr5:145949062:145949127:-	0	-
chr5	147030841	147030918	chr5:147030841:147030918:-	0	-
chr5	21153126	21153266	chr5:21153126:21153266:+	0	+
chr5	23032608	23032633	chr5:23032608:23032633:-	0	-
chr5	31175234	31175277	chr5:31175234:31175277:+	0	+
chr5	31447619	31447651	chr5:31447619:31447651:-	0	-
chr5	31773370	31773521	chr5:31773370:31773521:+	0	+
chr5	32033340	32033416	chr5:32033340:32033416:+	0	+
chr5	34526963	34526992	chr5:34526963:34526992:-	0	-
chr5	53659262	53659309	chr5:53659262:53659309:+	0	+
chr6	120388462	120388543	chr6:120388462:120388543:+	0	+
chr6	124649257	124649363	chr6:124649257:124649363:+	0	+
chr6	146945331	146945423	chr6:146945331:146945423:+	0	+
chr6	149266157	149266230	chr6:149266157:149266230:+	0	+
chr6	21900038	21900109	chr6:21900038:21900109:+	0	+
chr6	30090216	30090271	chr6:30090216:30090271:+	0	+
chr6	51414427	51414546	chr6:51414427:51414546:-	0	-
chr6	72369011	72369260	chr6:72369011:72369260:+	0	+
chr7	104718197	104718284	chr7:104718197:104718284:-	0	-
chr7	106735725	106735769	chr7:106735725:106735769:+	0	+
chr7	108447520	108447622	chr7:108447520:108447622:-	0	-
chr7	117215636	117215716	chr7:117215636:117215716:+	0	+
chr7	117491401	117491496	chr7:117491401:117491496:-	0	-
chr7	133724914	133724970	chr7:133724914:133724970:-	0	-
chr7	134914248	134914392	chr7:134914248:134914392:+	0	+
chr7	138528025	138528107	chr7:138528025:138528107:+	0	+
chr7	148450624	148450682	chr7:148450624:148450682:-	0	-
chr7	28400766	28401174	chr7:28400766:28401174:+	0	+
chr7	3657610	3657783	chr7:3657610:3657783:+	0	+
chr7	52007485	52007546	chr7:52007485:52007546:+	0	+
chr7	54101672	54101816	chr7:54101672:54101816:+	0	+
chr7	54102759	54102866	chr7:54102759:54102866:+	0	+
chr7	7249435	7249589	chr7:7249435:7249589:-	0	-
chr7	74389407	74389430	chr7:74389407:74389430:-	0	-
chr7	74438480	74438626	chr7:74438480:74438626:-	0	-
chr8	107051278	107051349	chr8:107051278:107051349:-	0	-
chr8	107783610	107783887	chr8:107783610:107783887:-	0	-
chr8	14978437	14978523	chr8:14978437:14978523:+	0	+
chr8	23172358	23172588	chr8:23172358:23172588:+	0	+
chr8	28155870	28155905	chr8:28155870:28155905:+	0	+
chr8	34917189	34917322	chr8:34917189:34917322:-	0	-
chr8	3632500	3632581	chr8:3632500:3632581:+	0	+
chr8	46731115	46731206	chr8:46731115:46731206:+	0	+
chr8	47673033	47673151	chr8:47673033:47673151:-	0	-
chr8	74014554	74014866	chr8:74014554:74014866:+	0	+
chr8	89161802	89161896	chr8:89161802:89161896:+	0	+
chr9	100932275	100932394	chr9:100932275:100932394:-	0	-
chr9	110782846	110782961	chr9:110782846:110782961:+	0	+
chr9	113588818	113588912	chr9:113588818:113588912:-	0	-
chr9	114329471	114329621	chr9:114329471:114329621:+	0	+
chr9	22452464	22452478	chr9:22452464:22452478:+	0	+
chr9	26798168	26798277	chr9:26798168:26798277:-	0	-
chr9	35034749	35034976	chr9:35034749:35034976:-	0	-
chr9	46081604	46081722	chr9:46081604:46081722:+	0	+
chr9	47644800	47644853	chr9:47644800:47644853:+	0	+
chr9	54770002	54770141	chr9:54770002:54770141:+	0	+
chr9	66880273	66880348	chr9:66880273:66880348:-	0	-
chr9	70152367	70152434	chr9:70152367:70152434:+	0	+
chr9	71362876	71362976	chr9:71362876:71362976:-	0	-
chr9	89121009	89121225	chr9:89121009:89121225:+	0	+
chr9	89956357	89956462	chr9:89956357:89956462:+	0	+
chr9	96761210	96761445	chr9:96761210:96761445:-	0	-
chrX	131120617	131120722	chrX:131120617:131120722:+	0	+
chrX	131526936	131527037	chrX:131526936:131527037:-	0	-
chrX	147447065	147447235	chrX:147447065:147447235:-	0	-
chrX	162903026	162903054	chrX:162903026:162903054:-	0	-
chrX	39007987	39008101	chrX:39007987:39008101:+	0	+
chrX	65963759	65963954	chrX:65963759:65963954:+	0	+
chrX	68703786	68703848	chrX:68703786:68703848:-	0	-
chrX	71533361	71533438	chrX:71533361:71533438:+	0	+
chrX	72235393	72235509	chrX:72235393:72235509:-	0	-
chrX	73119677	73119718	chrX:73119677:73119718:-	0	-
chrX	98611506	98611800	chrX:98611506:98611800:-	0	-
chr8	72668397	72668496	chr8:72668397:72668496:+	0	+
chr4	43507369	43507413	chr4:43507369:43507413:+	0	+
chr15	82069723	82069814	chr15:82069723:82069814:-	0	-
chr15	57710040	57710135	chr15:57710040:57710135:-	0	-
chr18	64642988	64643111	chr18:64642988:64643111:-	0	-
chr14	46096093	46096125	chr14:46096093:46096125:-	0	-
chr10	77537950	77538099	chr10:77537950:77538099:+	0	+
chr4	94299368	94299427	chr4:94299368:94299427:+	0	+
chr6	21900038	21900109	chr6:21900038:21900109:+	0	+
chr10	92934041	92934111	chr10:92934041:92934111:+	0	+
chr9	75474319	75474398	chr9:75474319:75474398:+	0	+
chr19	6056929	6057079	chr19:6056929:6057079:-	0	-
chr8	23538220	23538363	chr8:23538220:23538363:+	0	+
chr1	95250906	95251022	chr1:95250906:95251022:+	0	+
chr12	66143448	66143794	chr12:66143448:66143794:+	0	+
chr12	85651869	85651908	chr12:85651869:85651908:+	0	+
chr1	135503078	135503156	chr1:135503078:135503156:-	0	-
chr16	17529028	17529168	chr16:17529028:17529168:-	0	-
chr8	72599399	72599502	chr8:72599399:72599502:+	0	+
chr5	109071715	109071798	chr5:109071715:109071798:+	0	+
chr7	117226705	117226884	chr7:117226705:117226884:+	0	+
