# Supplementary material for: Alternative RNA splicing in the endothelium mediated in part by Rbfox2 regulates the arterial response to low flow
Source: eLife. 2018 Jan 2;7:e29494. doi: 10.7554/eLife.29494 (PMC5771670; doi:10.7554/eLife.29494)
Supplement: Figure 3—source data 2. [file elife-29494-fig3-data2.zip › For_Motif_Analysis/Background_SE_5.xlsx]

## Sheet: Sheet1
#chrom	#chromStart	#chromEnd	#SEname	#score	#strand
chr10	117133009	117133105	chr10:117133009:117133105:-	0	-
chr10	119654560	119654665	chr10:119654560:119654665:+	0	+
chr10	126855567	126855776	chr10:126855567:126855776:+	0	+
chr10	14407420	14407514	chr10:14407420:14407514:-	0	-
chr10	38841293	38841392	chr10:38841293:38841392:-	0	-
chr10	66734148	66734194	chr10:66734148:66734194:-	0	-
chr10	90615373	90615483	chr10:90615373:90615483:-	0	-
chr11	101438508	101438565	chr11:101438508:101438565:+	0	+
chr11	102267007	102267140	chr11:102267007:102267140:-	0	-
chr11	102965214	102965334	chr11:102965214:102965334:+	0	+
chr11	103792390	103792437	chr11:103792390:103792437:-	0	-
chr11	116533478	116533669	chr11:116533478:116533669:+	0	+
chr11	121089203	121089347	chr11:121089203:121089347:-	0	-
chr11	26436268	26436392	chr11:26436268:26436392:-	0	-
chr11	29435090	29435266	chr11:29435090:29435266:+	0	+
chr11	3332403	3332623	chr11:3332403:3332623:-	0	-
chr11	50197182	50197241	chr11:50197182:50197241:+	0	+
chr11	53211739	53211901	chr11:53211739:53211901:+	0	+
chr11	54721266	54721361	chr11:54721266:54721361:+	0	+
chr11	60046400	60046459	chr11:60046400:60046459:-	0	-
chr11	60052512	60052574	chr11:60052512:60052574:-	0	-
chr11	61361372	61361485	chr11:61361372:61361485:-	0	-
chr11	61567831	61567945	chr11:61567831:61567945:-	0	-
chr11	69116354	69116468	chr11:69116354:69116468:-	0	-
chr11	69733843	69733924	chr11:69733843:69733924:-	0	-
chr11	69733843	69733936	chr11:69733843:69733936:-	0	-
chr11	70050379	70050480	chr11:70050379:70050480:-	0	-
chr11	71995336	71995648	chr11:71995336:71995648:-	0	-
chr11	80248020	80248082	chr11:80248020:80248082:+	0	+
chr11	98259210	98259362	chr11:98259210:98259362:-	0	-
chr11	99089811	99089862	chr11:99089811:99089862:-	0	-
chr12	40940565	40940722	chr12:40940565:40940722:-	0	-
chr12	72232988	72233073	chr12:72232988:72233073:-	0	-
chr12	80289976	80290095	chr12:80289976:80290095:-	0	-
chr12	85663834	85663969	chr12:85663834:85663969:+	0	+
chr13	107647579	107647605	chr13:107647579:107647605:-	0	-
chr13	112233529	112233614	chr13:112233529:112233614:-	0	-
chr13	34105119	34105256	chr13:34105119:34105256:+	0	+
chr13	41112484	41112542	chr13:41112484:41112542:+	0	+
chr13	45793190	45793314	chr13:45793190:45793314:-	0	-
chr13	54665871	54665982	chr13:54665871:54665982:-	0	-
chr13	74497139	74497274	chr13:74497139:74497274:+	0	+
chr13	8991891	8992061	chr13:8991891:8992061:-	0	-
chr14	124242796	124242959	chr14:124242796:124242959:+	0	+
chr14	22651073	22651131	chr14:22651073:22651131:+	0	+
chr14	27262061	27262120	chr14:27262061:27262120:-	0	-
chr14	27273024	27273086	chr14:27273024:27273086:-	0	-
chr14	32004571	32004734	chr14:32004571:32004734:-	0	-
chr14	47403501	47403547	chr14:47403501:47403547:-	0	-
chr14	56246177	56246281	chr14:56246177:56246281:-	0	-
chr14	58091812	58091911	chr14:58091812:58091911:+	0	+
chr14	60145593	60145652	chr14:60145593:60145652:+	0	+
chr14	8860751	8860903	chr14:8860751:8860903:+	0	+
chr15	100960396	100960482	chr15:100960396:100960482:+	0	+
chr15	102156864	102157280	chr15:102156864:102157280:+	0	+
chr15	3222755	3222805	chr15:3222755:3222805:+	0	+
chr15	34046066	34046131	chr15:34046066:34046131:+	0	+
chr15	34053423	34053521	chr15:34053423:34053521:+	0	+
chr15	74785997	74786147	chr15:74785997:74786147:+	0	+
chr15	76180485	76180659	chr15:76180485:76180659:-	0	-
chr15	76184016	76184155	chr15:76184016:76184155:+	0	+
chr15	79725841	79725988	chr15:79725841:79725988:+	0	+
chr15	82932074	82932223	chr15:82932074:82932223:+	0	+
chr15	85711208	85711273	chr15:85711208:85711273:+	0	+
chr15	88954962	88955018	chr15:88954962:88955018:-	0	-
chr15	89416690	89416769	chr15:89416690:89416769:-	0	-
chr15	90432244	90432320	chr15:90432244:90432320:-	0	-
chr15	94418659	94418736	chr15:94418659:94418736:-	0	-
chr15	97631126	97631233	chr15:97631126:97631233:-	0	-
chr15	99159711	99159863	chr15:99159711:99159863:-	0	-
chr15	99224126	99224161	chr15:99224126:99224161:+	0	+
chr16	11128580	11128796	chr16:11128580:11128796:-	0	-
chr16	11152285	11152424	chr16:11152285:11152424:-	0	-
chr16	16875162	16875248	chr16:16875162:16875248:+	0	+
chr16	17629162	17629291	chr16:17629162:17629291:+	0	+
chr16	18077884	18077976	chr16:18077884:18077976:-	0	-
chr16	43193578	43193651	chr16:43193578:43193651:+	0	+
chr16	90931239	90931406	chr16:90931239:90931406:-	0	-
chr16	91017810	91017884	chr16:91017810:91017884:-	0	-
chr17	23813486	23813590	chr17:23813486:23813590:-	0	-
chr17	25026031	25026113	chr17:25026031:25026113:+	0	+
chr17	25865148	25865336	chr17:25865148:25865336:+	0	+
chr17	28737188	28737401	chr17:28737188:28737401:-	0	-
chr17	31551046	31551116	chr17:31551046:31551116:+	0	+
chr17	34069266	34069316	chr17:34069266:34069316:+	0	+
chr17	45730281	45730381	chr17:45730281:45730381:-	0	-
chr17	46815991	46816143	chr17:46815991:46816143:-	0	-
chr17	57396283	57396450	chr17:57396283:57396450:+	0	+
chr18	24404551	24404725	chr18:24404551:24404725:+	0	+
chr18	34491404	34491479	chr18:34491404:34491479:+	0	+
chr18	34493947	34494018	chr18:34493947:34494018:+	0	+
chr18	35769247	35769327	chr18:35769247:35769327:+	0	+
chr19	30130725	30130984	chr19:30130725:30130984:+	0	+
chr19	4127760	4127836	chr19:4127760:4127836:+	0	+
chr19	8853341	8853415	chr19:8853341:8853415:-	0	-
chr1	135503078	135503156	chr1:135503078:135503156:-	0	-
chr1	153201764	153201889	chr1:153201764:153201889:+	0	+
chr1	166233979	166234055	chr1:166233979:166234055:-	0	-
chr1	174134377	174134595	chr1:174134377:174134595:-	0	-
chr1	187211236	187211256	chr1:187211236:187211256:+	0	+
chr1	44156693	44156780	chr1:44156693:44156780:-	0	-
chr1	44156693	44156846	chr1:44156693:44156846:-	0	-
chr1	60409753	60409919	chr1:60409753:60409919:+	0	+
chr1	72632212	72632492	chr1:72632212:72632492:+	0	+
chr1	74734052	74734134	chr1:74734052:74734134:+	0	+
chr1	75432721	75432887	chr1:75432721:75432887:+	0	+
chr1	82714408	82714580	chr1:82714408:82714580:+	0	+
chr1	95385701	95385731	chr1:95385701:95385731:+	0	+
chr2	105821139	105821277	chr2:105821139:105821277:-	0	-
chr2	114348780	114348874	chr2:114348780:114348874:-	0	-
chr2	119595623	119595818	chr2:119595623:119595818:-	0	-
chr2	12322652	12322703	chr2:12322652:12322703:-	0	-
chr2	124913279	124913325	chr2:124913279:124913325:-	0	-
chr2	129441183	129441500	chr2:129441183:129441500:+	0	+
chr2	130102768	130102868	chr2:130102768:130102868:+	0	+
chr2	13447245	13447321	chr2:13447245:13447321:-	0	-
chr2	174153609	174155935	chr2:174153609:174155935:+	0	+
chr2	175922121	175922247	chr2:175922121:175922247:-	0	-
chr2	18023085	18023139	chr2:18023085:18023139:+	0	+
chr2	181305012	181305107	chr2:181305012:181305107:-	0	-
chr2	24821080	24821174	chr2:24821080:24821174:+	0	+
chr2	25315295	25315435	chr2:25315295:25315435:-	0	-
chr2	26771475	26771526	chr2:26771475:26771526:-	0	-
chr2	30252539	30252667	chr2:30252539:30252667:+	0	+
chr2	5797410	5797607	chr2:5797410:5797607:-	0	-
chr2	59152413	59152460	chr2:59152413:59152460:+	0	+
chr2	73349000	73349068	chr2:73349000:73349068:-	0	-
chr2	90692973	90693023	chr2:90692973:90693023:+	0	+
chr2	93885518	93885599	chr2:93885518:93885599:-	0	-
chr3	144789987	144790115	chr3:144789987:144790115:+	0	+
chr3	157694955	157695030	chr3:157694955:157695030:-	0	-
chr3	35875401	35875498	chr3:35875401:35875498:-	0	-
chr3	58343512	58343568	chr3:58343512:58343568:+	0	+
chr3	88521248	88521392	chr3:88521248:88521392:+	0	+
chr3	8958191	8958334	chr3:8958191:8958334:-	0	-
chr3	95551362	95551579	chr3:95551362:95551579:-	0	-
chr3	95554790	95554907	chr3:95554790:95554907:-	0	-
chr4	107777649	107777780	chr4:107777649:107777780:-	0	-
chr4	107846400	107846456	chr4:107846400:107846456:+	0	+
chr4	108720202	108720321	chr4:108720202:108720321:+	0	+
chr4	108731590	108731673	chr4:108731590:108731673:+	0	+
chr4	108829260	108829338	chr4:108829260:108829338:-	0	-
chr4	111418746	111418883	chr4:111418746:111418883:+	0	+
chr4	116381613	116381699	chr4:116381613:116381699:+	0	+
chr4	116665853	116665915	chr4:116665853:116665915:-	0	-
chr4	117559195	117559243	chr4:117559195:117559243:-	0	-
chr4	11892761	11892795	chr4:11892761:11892795:-	0	-
chr4	125878190	125878251	chr4:125878190:125878251:-	0	-
chr4	126780656	126780931	chr4:126780656:126780931:+	0	+
chr4	129020365	129020417	chr4:129020365:129020417:+	0	+
chr4	129279439	129279505	chr4:129279439:129279505:+	0	+
chr4	132217810	132217853	chr4:132217810:132217853:+	0	+
chr4	132825693	132825724	chr4:132825693:132825724:-	0	-
chr4	137775317	137775439	chr4:137775317:137775439:+	0	+
chr4	147950259	147950333	chr4:147950259:147950333:+	0	+
chr4	149813452	149813577	chr4:149813452:149813577:+	0	+
chr4	150416359	150416407	chr4:150416359:150416407:-	0	-
chr4	3870135	3870173	chr4:3870135:3870173:+	0	+
chr4	43043843	43043980	chr4:43043843:43043980:-	0	-
chr4	43246776	43246781	chr4:43246776:43246781:+	0	+
chr4	45119487	45119665	chr4:45119487:45119665:-	0	-
chr4	46073838	46074006	chr4:46073838:46074006:+	0	+
chr4	46504015	46504085	chr4:46504015:46504085:+	0	+
chr5	108529832	108530002	chr5:108529832:108530002:+	0	+
chr5	109132305	109132577	chr5:109132305:109132577:+	0	+
chr5	115203157	115203162	chr5:115203157:115203162:-	0	-
chr5	122113305	122113500	chr5:122113305:122113500:+	0	+
chr5	123060087	123060190	chr5:123060087:123060190:-	0	-
chr5	124185831	124185905	chr5:124185831:124185905:-	0	-
chr5	136471117	136471194	chr5:136471117:136471194:+	0	+
chr5	137461996	137462125	chr5:137461996:137462125:-	0	-
chr5	139707081	139707191	chr5:139707081:139707191:+	0	+
chr5	31496242	31496316	chr5:31496242:31496316:+	0	+
chr5	31548695	31548718	chr5:31548695:31548718:+	0	+
chr5	32032841	32032928	chr5:32032841:32032928:+	0	+
chr5	44119510	44119530	chr5:44119510:44119530:+	0	+
chr5	44449865	44449891	chr5:44449865:44449891:-	0	-
chr5	67427265	67427342	chr5:67427265:67427342:+	0	+
chr5	77316213	77316385	chr5:77316213:77316385:-	0	-
chr6	113330720	113330838	chr6:113330720:113330838:+	0	+
chr6	117792026	117792132	chr6:117792026:117792132:+	0	+
chr6	119865985	119866060	chr6:119865985:119866060:+	0	+
chr6	119878141	119878167	chr6:119878141:119878167:-	0	-
chr6	120288087	120288178	chr6:120288087:120288178:-	0	-
chr6	125308294	125308409	chr6:125308294:125308409:+	0	+
chr6	142712807	142712949	chr6:142712807:142712949:+	0	+
chr6	143031683	143031854	chr6:143031683:143031854:-	0	-
chr6	148139441	148139545	chr6:148139441:148139545:-	0	-
chr6	149092556	149092964	chr6:149092556:149092964:+	0	+
chr6	149115328	149115439	chr6:149115328:149115439:-	0	-
chr6	149133514	149133646	chr6:149133514:149133646:-	0	-
chr6	22305014	22305234	chr6:22305014:22305234:-	0	-
chr6	30322738	30322950	chr6:30322738:30322950:-	0	-
chr6	30458666	30458802	chr6:30458666:30458802:-	0	-
chr6	39321205	39321328	chr6:39321205:39321328:-	0	-
chr6	54539267	54539418	chr6:54539267:54539418:-	0	-
chr6	71802757	71802861	chr6:71802757:71802861:+	0	+
chr6	8725784	8725930	chr6:8725784:8725930:-	0	-
chr6	87839065	87839117	chr6:87839065:87839117:+	0	+
chr7	104716962	104717125	chr7:104716962:104717125:-	0	-
chr7	107255073	107255205	chr7:107255073:107255205:-	0	-
chr7	127778943	127779108	chr7:127778943:127779108:+	0	+
chr7	130457928	130458009	chr7:130457928:130458009:-	0	-
chr7	134040540	134040738	chr7:134040540:134040738:-	0	-
chr7	148072287	148072321	chr7:148072287:148072321:+	0	+
chr7	19932432	19932507	chr7:19932432:19932507:+	0	+
chr7	26251336	26251456	chr7:26251336:26251456:-	0	-
chr7	29155897	29156061	chr7:29155897:29156061:-	0	-
chr7	30048614	30048784	chr7:30048614:30048784:-	0	-
chr7	31349101	31349120	chr7:31349101:31349120:+	0	+
chr7	4092625	4092735	chr7:4092625:4092735:+	0	+
chr7	51504912	51504969	chr7:51504912:51504969:+	0	+
chr7	52144657	52144887	chr7:52144657:52144887:-	0	-
chr8	128261223	128261319	chr8:128261223:128261319:+	0	+
chr8	4244861	4245003	chr8:4244861:4245003:+	0	+
chr8	42445607	42445653	chr8:42445607:42445653:-	0	-
chr8	47068877	47069034	chr8:47068877:47069034:+	0	+
chr8	72698202	72698305	chr8:72698202:72698305:+	0	+
chr8	74489693	74489819	chr8:74489693:74489819:+	0	+
chr8	81054982	81055057	chr8:81054982:81055057:+	0	+
chr8	86667507	86667641	chr8:86667507:86667641:-	0	-
chr9	107662107	107662180	chr9:107662107:107662180:-	0	-
chr9	20446648	20448742	chr9:20446648:20448742:-	0	-
chr9	21199815	21199912	chr9:21199815:21199912:+	0	+
chr9	34932752	34932928	chr9:34932752:34932928:-	0	-
chr9	44586645	44586721	chr9:44586645:44586721:+	0	+
chr9	53450623	53450703	chr9:53450623:53450703:-	0	-
chr9	53466063	53466290	chr9:53466063:53466290:-	0	-
chr9	60519102	60519168	chr9:60519102:60519168:-	0	-
chr9	65981460	65981529	chr9:65981460:65981529:+	0	+
chr9	66390320	66390420	chr9:66390320:66390420:-	0	-
chr9	66879758	66879833	chr9:66879758:66879833:-	0	-
chr9	71362876	71362976	chr9:71362876:71362976:-	0	-
chr9	72149674	72149813	chr9:72149674:72149813:+	0	+
chr9	99480664	99480782	chr9:99480664:99480782:+	0	+
chrX	133274344	133274433	chrX:133274344:133274433:-	0	-
chrX	138756323	138756401	chrX:138756323:138756401:-	0	-
chrX	20434537	20434648	chrX:20434537:20434648:+	0	+
chrX	35955106	35955258	chrX:35955106:35955258:+	0	+
chrX	45622031	45622098	chrX:45622031:45622098:+	0	+
chrX	70735207	70735270	chrX:70735207:70735270:+	0	+
chrX	71105778	71105888	chrX:71105778:71105888:-	0	-
chrX	71632967	71633145	chrX:71632967:71633145:-	0	-
chrX	72692495	72692626	chrX:72692495:72692626:+	0	+
chrX	93142737	93142787	chrX:93142737:93142787:-	0	-
chrX	98602544	98602798	chrX:98602544:98602798:-	0	-
chr17	15190178	15190351	chr17:15190178:15190351:+	0	+
chr8	72665763	72665875	chr8:72665763:72665875:+	0	+
chr5	66714841	66714846	chr5:66714841:66714846:-	0	-
chr2	109872489	109872596	chr2:109872489:109872596:+	0	+
chr2	60110159	60110269	chr2:60110159:60110269:-	0	-
chr4	137907099	137907210	chr4:137907099:137907210:-	0	-
chr15	35866715	35866793	chr15:35866715:35866793:-	0	-
chr12	86452448	86452481	chr12:86452448:86452481:+	0	+
chr9	21882592	21882709	chr9:21882592:21882709:-	0	-
chr13	118060852	118060906	chr13:118060852:118060906:+	0	+
chr17	25921949	25922139	chr17:25921949:25922139:-	0	-
chr14	124353793	124353909	chr14:124353793:124353909:+	0	+
chr3	123074193	123074403	chr3:123074193:123074403:-	0	-
chr7	104554692	104555029	chr7:104554692:104555029:+	0	+
chr8	73176304	73176420	chr8:73176304:73176420:-	0	-
chr17	85487680	85488215	chr17:85487680:85488215:-	0	-
chr7	134615420	134615491	chr7:134615420:134615491:+	0	+
chr1	74339031	74339081	chr1:74339031:74339081:-	0	-
chr7	111569949	111569971	chr7:111569949:111569971:-	0	-
chr15	43326286	43326350	chr15:43326286:43326350:+	0	+
chr1	93158844	93158873	chr1:93158844:93158873:+	0	+
