# Supplementary material for: Alternative RNA splicing in the endothelium mediated in part by Rbfox2 regulates the arterial response to low flow
Source: eLife. 2018 Jan 2;7:e29494. doi: 10.7554/eLife.29494 (PMC5771670; doi:10.7554/eLife.29494)
Supplement: Figure 3—source data 2. [file elife-29494-fig3-data2.zip › For_Motif_Analysis/Background_SE_6.xlsx]

## Sheet: Sheet1
#chrom	#chromStart	#chromEnd	#SEname	#score	#strand
chr10	59219454	59219465	chr10:59219454:59219465:+	0	+
chr10	61754723	61754791	chr10:61754723:61754791:-	0	-
chr10	61837452	61838093	chr10:61837452:61838093:-	0	-
chr10	61975838	61976028	chr10:61975838:61976028:-	0	-
chr10	62480789	62480973	chr10:62480789:62480973:-	0	-
chr10	77049070	77049149	chr10:77049070:77049149:+	0	+
chr10	79321697	79321726	chr10:79321697:79321726:+	0	+
chr11	100558290	100558480	chr11:100558290:100558480:-	0	-
chr11	101415302	101415412	chr11:101415302:101415412:+	0	+
chr11	101418355	101418459	chr11:101418355:101418459:+	0	+
chr11	102147294	102147430	chr11:102147294:102147430:+	0	+
chr11	105071108	105071151	chr11:105071108:105071151:+	0	+
chr11	106091644	106091680	chr11:106091644:106091680:+	0	+
chr11	106558366	106558668	chr11:106558366:106558668:-	0	-
chr11	115280506	115280607	chr11:115280506:115280607:-	0	-
chr11	115941860	115941994	chr11:115941860:115941994:-	0	-
chr11	11845498	11845635	chr11:11845498:11845635:-	0	-
chr11	23556386	23556583	chr11:23556386:23556583:-	0	-
chr11	29641500	29641546	chr11:29641500:29641546:+	0	+
chr11	35646073	35646165	chr11:35646073:35646165:-	0	-
chr11	4811532	4811566	chr11:4811532:4811566:+	0	+
chr11	49981671	49981727	chr11:49981671:49981727:+	0	+
chr11	53408328	53408453	chr11:53408328:53408453:+	0	+
chr11	55312060	55312169	chr11:55312060:55312169:+	0	+
chr11	59648866	59648946	chr11:59648866:59648946:-	0	-
chr11	64818956	64819007	chr11:64818956:64819007:-	0	-
chr11	69484430	69484603	chr11:69484430:69484603:-	0	-
chr11	74478276	74478428	chr11:74478276:74478428:+	0	+
chr11	77629358	77629393	chr11:77629358:77629393:+	0	+
chr11	88018691	88018861	chr11:88018691:88018861:+	0	+
chr11	93942054	93942068	chr11:93942054:93942068:+	0	+
chr11	94153721	94153786	chr11:94153721:94153786:-	0	-
chr11	94937445	94937972	chr11:94937445:94937972:-	0	-
chr11	97105742	97105849	chr11:97105742:97105849:-	0	-
chr11	97111942	97112057	chr11:97111942:97112057:-	0	-
chr12	110787501	110787581	chr12:110787501:110787581:+	0	+
chr12	111816311	111816378	chr12:111816311:111816378:+	0	+
chr12	21262336	21262470	chr12:21262336:21262470:+	0	+
chr12	77874245	77874380	chr12:77874245:77874380:+	0	+
chr12	80267338	80267396	chr12:80267338:80267396:-	0	-
chr13	117691597	117691663	chr13:117691597:117691663:-	0	-
chr13	14262186	14262446	chr13:14262186:14262446:+	0	+
chr13	43154940	43155146	chr13:43154940:43155146:+	0	+
chr13	58497549	58497620	chr13:58497549:58497620:-	0	-
chr13	58503425	58503478	chr13:58503425:58503478:-	0	-
chr13	90216608	90216697	chr13:90216608:90216697:-	0	-
chr14	32443219	32443313	chr14:32443219:32443313:-	0	-
chr14	32446082	32446154	chr14:32446082:32446154:-	0	-
chr14	56179278	56179464	chr14:56179278:56179464:+	0	+
chr14	68352198	68352347	chr14:68352198:68352347:+	0	+
chr15	6279558	6279719	chr15:6279558:6279719:+	0	+
chr15	74785913	74786147	chr15:74785913:74786147:+	0	+
chr15	76523657	76523782	chr15:76523657:76523782:+	0	+
chr15	81229915	81230117	chr15:81229915:81230117:-	0	-
chr15	89414775	89414821	chr15:89414775:89414821:-	0	-
chr15	99080894	99081013	chr15:99080894:99081013:-	0	-
chr15	99146154	99146331	chr15:99146154:99146331:+	0	+
chr16	13687484	13687688	chr16:13687484:13687688:+	0	+
chr16	18252812	18252928	chr16:18252812:18252928:+	0	+
chr16	45827255	45827339	chr16:45827255:45827339:-	0	-
chr17	23963553	23963633	chr17:23963553:23963633:-	0	-
chr17	26077768	26077839	chr17:26077768:26077839:-	0	-
chr17	32914346	32914472	chr17:32914346:32914472:-	0	-
chr17	33962546	33962595	chr17:33962546:33962595:+	0	+
chr17	36394551	36394651	chr17:36394551:36394651:-	0	-
chr17	45730281	45730381	chr17:45730281:45730381:-	0	-
chr17	46383056	46383163	chr17:46383056:46383163:-	0	-
chr17	79463268	79463414	chr17:79463268:79463414:+	0	+
chr18	25340556	25340650	chr18:25340556:25340650:+	0	+
chr18	32053958	32054046	chr18:32053958:32054046:+	0	+
chr18	35769731	35769811	chr18:35769731:35769811:+	0	+
chr18	5641380	5641516	chr18:5641380:5641516:+	0	+
chr18	76422094	76422381	chr18:76422094:76422381:+	0	+
chr18	80451080	80451214	chr18:80451080:80451214:+	0	+
chr19	10784760	10784931	chr19:10784760:10784931:+	0	+
chr19	3544108	3544255	chr19:3544108:3544255:-	0	-
chr19	40660617	40660682	chr19:40660617:40660682:-	0	-
chr19	46475614	46475748	chr19:46475614:46475748:+	0	+
chr19	57122857	57122923	chr19:57122857:57122923:-	0	-
chr19	57151904	57151987	chr19:57151904:57151987:-	0	-
chr19	6343255	6343386	chr19:6343255:6343386:+	0	+
chr19	7072682	7072856	chr19:7072682:7072856:+	0	+
chr1	153659884	153659898	chr1:153659884:153659898:+	0	+
chr1	163003010	163003095	chr1:163003010:163003095:+	0	+
chr1	16576167	16576218	chr1:16576167:16576218:-	0	-
chr1	170121409	170121568	chr1:170121409:170121568:-	0	-
chr1	181475029	181475117	chr1:181475029:181475117:-	0	-
chr1	186665133	186665306	chr1:186665133:186665306:-	0	-
chr1	187161985	187162111	chr1:187161985:187162111:+	0	+
chr1	37431117	37431134	chr1:37431117:37431134:+	0	+
chr1	44156693	44156846	chr1:44156693:44156846:-	0	-
chr1	4774032	4774186	chr1:4774032:4774186:-	0	-
chr1	58785900	58786005	chr1:58785900:58786005:+	0	+
chr1	67056485	67056620	chr1:67056485:67056620:-	0	-
chr1	82712587	82712764	chr1:82712587:82712764:+	0	+
chr2	11641640	11641732	chr2:11641640:11641732:+	0	+
chr2	120365031	120365228	chr2:120365031:120365228:-	0	-
chr2	120438787	120438856	chr2:120438787:120438856:+	0	+
chr2	12325625	12325793	chr2:12325625:12325793:-	0	-
chr2	12325625	12325795	chr2:12325625:12325795:-	0	-
chr2	130102768	130103050	chr2:130102768:130103050:+	0	+
chr2	130497796	130497869	chr2:130497796:130497869:+	0	+
chr2	130497796	130498074	chr2:130497796:130498074:+	0	+
chr2	130981378	130981515	chr2:130981378:130981515:-	0	-
chr2	131105893	131106146	chr2:131105893:131106146:+	0	+
chr2	13163372	13163422	chr2:13163372:13163422:-	0	-
chr2	135765683	135765740	chr2:135765683:135765740:+	0	+
chr2	156002139	156002193	chr2:156002139:156002193:-	0	-
chr2	167311932	167311992	chr2:167311932:167311992:-	0	-
chr2	167435804	167435929	chr2:167435804:167435929:-	0	-
chr2	172839420	172839513	chr2:172839420:172839513:+	0	+
chr2	174296350	174296479	chr2:174296350:174296479:-	0	-
chr2	179812709	179812847	chr2:179812709:179812847:+	0	+
chr2	181099310	181099403	chr2:181099310:181099403:-	0	-
chr2	24821077	24821174	chr2:24821077:24821174:+	0	+
chr2	24908511	24908590	chr2:24908511:24908590:+	0	+
chr2	25864381	25864489	chr2:25864381:25864489:-	0	-
chr2	27386472	27386519	chr2:27386472:27386519:+	0	+
chr2	30043735	30043884	chr2:30043735:30043884:-	0	-
chr2	30204075	30204137	chr2:30204075:30204137:-	0	-
chr2	31470231	31470302	chr2:31470231:31470302:+	0	+
chr2	31530215	31530304	chr2:31530215:31530304:+	0	+
chr2	35033559	35033630	chr2:35033559:35033630:+	0	+
chr2	36002873	36002969	chr2:36002873:36002969:+	0	+
chr2	37265559	37265633	chr2:37265559:37265633:-	0	-
chr2	4569143	4569169	chr2:4569143:4569169:-	0	-
chr2	71061203	71061238	chr2:71061203:71061238:+	0	+
chr2	71065808	71065901	chr2:71065808:71065901:+	0	+
chr2	84565686	84566313	chr2:84565686:84566313:-	0	-
chr2	93823851	93823933	chr2:93823851:93823933:-	0	-
chr2	93955150	93955225	chr2:93955150:93955225:-	0	-
chr3	121967712	121967826	chr3:121967712:121967826:+	0	+
chr3	126482863	126482917	chr3:126482863:126482917:+	0	+
chr3	14557189	14557389	chr3:14557189:14557389:+	0	+
chr3	152403717	152403857	chr3:152403717:152403857:+	0	+
chr3	69533868	69534024	chr3:69533868:69534024:+	0	+
chr3	89013427	89013581	chr3:89013427:89013581:-	0	-
chr3	89247044	89247170	chr3:89247044:89247170:+	0	+
chr3	8936439	8936480	chr3:8936439:8936480:-	0	-
chr3	8943551	8943577	chr3:8943551:8943577:-	0	-
chr3	95541935	95542036	chr3:95541935:95542036:-	0	-
chr3	95541935	95542039	chr3:95541935:95542039:-	0	-
chr3	95912634	95912691	chr3:95912634:95912691:+	0	+
chr4	111478536	111478587	chr4:111478536:111478587:+	0	+
chr4	116665853	116665915	chr4:116665853:116665915:-	0	-
chr4	117559195	117559299	chr4:117559195:117559299:-	0	-
chr4	124452841	124452950	chr4:124452841:124452950:+	0	+
chr4	124480529	124480590	chr4:124480529:124480590:+	0	+
chr4	125742194	125742223	chr4:125742194:125742223:+	0	+
chr4	131877594	131877725	chr4:131877594:131877725:-	0	-
chr4	132094102	132094203	chr4:132094102:132094203:+	0	+
chr4	133552521	133552646	chr4:133552521:133552646:-	0	-
chr4	134884919	134884960	chr4:134884919:134884960:-	0	-
chr4	138360422	138360566	chr4:138360422:138360566:-	0	-
chr4	147528267	147528350	chr4:147528267:147528350:-	0	-
chr4	155490825	155490957	chr4:155490825:155490957:+	0	+
chr4	21659365	21659449	chr4:21659365:21659449:+	0	+
chr4	34562718	34562810	chr4:34562718:34562810:+	0	+
chr4	44146512	44146633	chr4:44146512:44146633:-	0	-
chr4	73908713	73908873	chr4:73908713:73908873:+	0	+
chr4	9537560	9537699	chr4:9537560:9537699:-	0	-
chr4	9551507	9551548	chr4:9551507:9551548:-	0	-
chr5	107095804	107095864	chr5:107095804:107095864:-	0	-
chr5	108862750	108862848	chr5:108862750:108862848:-	0	-
chr5	109108518	109108603	chr5:109108518:109108603:+	0	+
chr5	115567574	115567737	chr5:115567574:115567737:-	0	-
chr5	116470013	116470127	chr5:116470013:116470127:-	0	-
chr5	130476231	130476412	chr5:130476231:130476412:-	0	-
chr5	130499506	130499568	chr5:130499506:130499568:-	0	-
chr5	136111709	136111726	chr5:136111709:136111726:+	0	+
chr5	139705707	139705898	chr5:139705707:139705898:+	0	+
chr5	145852022	145852115	chr5:145852022:145852115:+	0	+
chr5	145863108	145863241	chr5:145863108:145863241:+	0	+
chr5	150426040	150426171	chr5:150426040:150426171:-	0	-
chr5	31447267	31447651	chr5:31447267:31447651:-	0	-
chr5	31497579	31497652	chr5:31497579:31497652:+	0	+
chr5	32367139	32367208	chr5:32367139:32367208:+	0	+
chr5	65957228	65957321	chr5:65957228:65957321:+	0	+
chr5	66934638	66934856	chr5:66934638:66934856:-	0	-
chr6	113215964	113216049	chr6:113215964:113216049:+	0	+
chr6	114984174	114984268	chr6:114984174:114984268:-	0	-
chr6	120289153	120289216	chr6:120289153:120289216:-	0	-
chr6	122261622	122261645	chr6:122261622:122261645:+	0	+
chr6	125102632	125102789	chr6:125102632:125102789:+	0	+
chr6	148154622	148154732	chr6:148154622:148154732:-	0	-
chr6	30192538	30192577	chr6:30192538:30192577:-	0	-
chr6	34266581	34266649	chr6:34266581:34266649:-	0	-
chr6	38339100	38339290	chr6:38339100:38339290:+	0	+
chr6	4627163	4627233	chr6:4627163:4627233:-	0	-
chr6	4687298	4687392	chr6:4687298:4687392:-	0	-
chr6	48393411	48393486	chr6:48393411:48393486:-	0	-
chr6	54536990	54537079	chr6:54536990:54537079:-	0	-
chr6	72286254	72286479	chr6:72286254:72286479:-	0	-
chr6	88858245	88858310	chr6:88858245:88858310:+	0	+
chr7	117126170	117126287	chr7:117126170:117126287:-	0	-
chr7	119644691	119644783	chr7:119644691:119644783:+	0	+
chr7	125953392	125953490	chr7:125953392:125953490:+	0	+
chr7	126935779	126935862	chr7:126935779:126935862:-	0	-
chr7	133724307	133724378	chr7:133724307:133724378:-	0	-
chr7	134040540	134040741	chr7:134040540:134040741:-	0	-
chr7	135602111	135602170	chr7:135602111:135602170:-	0	-
chr7	148328992	148329074	chr7:148328992:148329074:+	0	+
chr7	151635842	151635926	chr7:151635842:151635926:-	0	-
chr7	20283753	20283822	chr7:20283753:20283822:-	0	-
chr7	28035306	28035447	chr7:28035306:28035447:+	0	+
chr7	31348904	31349015	chr7:31348904:31349015:+	0	+
chr7	52315575	52315729	chr7:52315575:52315729:-	0	-
chr7	52316958	52317021	chr7:52316958:52317021:-	0	-
chr7	52975808	52975857	chr7:52975808:52975857:+	0	+
chr7	71453014	71453104	chr7:71453014:71453104:+	0	+
chr7	87419510	87419571	chr7:87419510:87419571:+	0	+
chr7	88043389	88043477	chr7:88043389:88043477:-	0	-
chr8	112126051	112126114	chr8:112126051:112126114:-	0	-
chr8	113985101	113985154	chr8:113985101:113985154:-	0	-
chr8	23584888	23584946	chr8:23584888:23584946:-	0	-
chr8	46779912	46779967	chr8:46779912:46779967:+	0	+
chr8	54603970	54604049	chr8:54603970:54604049:+	0	+
chr8	97349116	97349231	chr8:97349116:97349231:-	0	-
chr9	110463620	110463752	chr9:110463620:110463752:+	0	+
chr9	110796800	110796896	chr9:110796800:110796896:+	0	+
chr9	114326079	114326248	chr9:114326079:114326248:+	0	+
chr9	118488660	118488724	chr9:118488660:118488724:+	0	+
chr9	14607208	14607393	chr9:14607208:14607393:+	0	+
chr9	49358645	49358674	chr9:49358645:49358674:-	0	-
chr9	56986655	56986776	chr9:56986655:56986776:+	0	+
chr9	66410361	66410492	chr9:66410361:66410492:-	0	-
chr9	74891020	74891105	chr9:74891020:74891105:+	0	+
chr9	89121009	89121225	chr9:89121009:89121225:+	0	+
chr9	98891334	98891390	chr9:98891334:98891390:+	0	+
chr9	99478860	99478940	chr9:99478860:99478940:+	0	+
chrX	131253265	131253357	chrX:131253265:131253357:+	0	+
chrX	133270085	133270161	chrX:133270085:133270161:-	0	-
chrX	46521818	46521961	chrX:46521818:46521961:-	0	-
chrX	71262469	71262850	chrX:71262469:71262850:-	0	-
chrX	98786073	98786078	chrX:98786073:98786078:+	0	+
chrY	576154	576262	chrY:576154:576262:-	0	-
chr7	109058178	109058323	chr7:109058178:109058323:+	0	+
chr6	49025085	49025263	chr6:49025085:49025263:+	0	+
chr7	105366566	105366611	chr7:105366566:105366611:-	0	-
chr5	108862750	108862848	chr5:108862750:108862848:-	0	-
chr14	21560600	21560713	chr14:21560600:21560713:-	0	-
chr4	3870135	3870173	chr4:3870135:3870173:+	0	+
chr15	82203215	82203356	chr15:82203215:82203356:-	0	-
chr7	116850912	116851025	chr7:116850912:116851025:+	0	+
chr3	138210623	138210718	chr3:138210623:138210718:+	0	+
chr3	116593823	116593921	chr3:116593823:116593921:+	0	+
chr14	59943703	59943834	chr14:59943703:59943834:-	0	-
chr6	135016640	135016803	chr6:135016640:135016803:+	0	+
chr7	148450122	148450214	chr7:148450122:148450214:-	0	-
chr14	56227522	56227637	chr14:56227522:56227637:+	0	+
chr8	74843325	74844141	chr8:74843325:74844141:+	0	+
chr7	130544958	130545079	chr7:130544958:130545079:+	0	+
chr15	99657223	99657268	chr15:99657223:99657268:-	0	-
chr8	26904149	26904264	chr8:26904149:26904264:+	0	+
chr8	113839393	113839442	chr8:113839393:113839442:-	0	-
chr2	50136093	50136178	chr2:50136093:50136178:-	0	-
chr4	34588123	34588225	chr4:34588123:34588225:+	0	+
chr5	31962280	31962444	chr5:31962280:31962444:-	0	-
chr7	117386898	117387038	chr7:117386898:117387038:+	0	+
chr2	61481772	61481842	chr2:61481772:61481842:+	0	+
chr7	89013527	89013630	chr7:89013527:89013630:+	0	+
chr8	90648981	90649054	chr8:90648981:90649054:+	0	+
chr13	55132314	55132377	chr13:55132314:55132377:-	0	-
chrX	20536484	20536591	chrX:20536484:20536591:-	0	-
