# Supplementary material for: Alternative RNA splicing in the endothelium mediated in part by Rbfox2 regulates the arterial response to low flow
Source: eLife. 2018 Jan 2;7:e29494. doi: 10.7554/eLife.29494 (PMC5771670; doi:10.7554/eLife.29494)
Supplement: Figure 3—source data 2. [file elife-29494-fig3-data2.zip › For_Motif_Analysis/Flow_Regulated_Decreased(i).xlsx]

## Sheet: Sheet1
#chrom	#chromStart	#chromEnd	#SEname	#score	#strand
chr10	127928776	127928820	chr10:127928776:127928820:-	0	-
chr10	128137032	128137175	chr10:128137032:128137175:-	0	-
chr10	128261835	128261887	chr10:128261835:128261887:+	0	+
chr10	20052202	20052363	chr10:20052202:20052363:+	0	+
chr10	20054305	20054451	chr10:20054305:20054451:+	0	+
chr11	100450993	100451092	chr11:100450993:100451092:-	0	-
chr11	106049122	106049235	chr11:106049122:106049235:-	0	-
chr11	106533056	106533112	chr11:106533056:106533112:-	0	-
chr11	109511755	109511938	chr11:109511755:109511938:+	0	+
chr11	116701152	116701240	chr11:116701152:116701240:-	0	-
chr11	116701152	116701245	chr11:116701152:116701245:-	0	-
chr11	116707077	116707259	chr11:116707077:116707259:+	0	+
chr11	116707133	116707259	chr11:116707133:116707259:+	0	+
chr11	32129247	32129616	chr11:32129247:32129616:+	0	+
chr11	32608188	32608250	chr11:32608188:32608250:+	0	+
chr11	43496983	43497727	chr11:43496983:43497727:+	0	+
chr11	74723196	74723270	chr11:74723196:74723270:-	0	-
chr11	80071016	80071138	chr11:80071016:80071138:+	0	+
chr12	112891601	112891645	chr12:112891601:112891645:+	0	+
chr12	41137163	41137540	chr12:41137163:41137540:-	0	-
chr12	66144702	66144864	chr12:66144702:66144864:+	0	+
chr13	107626292	107626506	chr13:107626292:107626506:-	0	-
chr13	55609225	55609241	chr13:55609225:55609241:-	0	-
chr13	62558047	62558107	chr13:62558047:62558107:-	0	-
chr13	76880555	76880614	chr13:76880555:76880614:+	0	+
chr13	89842523	89845402	chr13:89842523:89845402:-	0	-
chr13	91781907	91781996	chr13:91781907:91781996:+	0	+
chr13	93117783	93118401	chr13:93117783:93118401:-	0	-
chr14	105538308	105538379	chr14:105538308:105538379:-	0	-
chr14	25314652	25314671	chr14:25314652:25314671:+	0	+
chr14	52717690	52717715	chr14:52717690:52717715:-	0	-
chr14	58262172	58262326	chr14:58262172:58262326:-	0	-
chr14	99463553	99464760	chr14:99463553:99464760:+	0	+
chr15	103045453	103045552	chr15:103045453:103045552:-	0	-
chr15	103045453	103045556	chr15:103045453:103045556:-	0	-
chr15	82945997	82946093	chr15:82945997:82946093:+	0	+
chr15	93147970	93148039	chr15:93147970:93148039:-	0	-
chr16	17635575	17635661	chr16:17635575:17635661:+	0	+
chr16	36886220	36886314	chr16:36886220:36886314:+	0	+
chr16	45400335	45400416	chr16:45400335:45400416:-	0	-
chr16	84835054	84835228	chr16:84835054:84835228:-	0	-
chr16	85040496	85040552	chr16:85040496:85040552:-	0	-
chr17	25409483	25409710	chr17:25409483:25409710:-	0	-
chr17	26390919	26390989	chr17:26390919:26390989:+	0	+
chr17	29176399	29176854	chr17:29176399:29176854:+	0	+
chr17	31664255	31665346	chr17:31664255:31665346:+	0	+
chr17	36177170	36177274	chr17:36177170:36177274:-	0	-
chr17	80603962	80604421	chr17:80603962:80604421:-	0	-
chr18	3276692	3276773	chr18:3276692:3276773:-	0	-
chr18	60970948	60971139	chr18:60970948:60971139:+	0	+
chr19	46972818	46973011	chr19:46972818:46973011:-	0	-
chr19	4793816	4794009	chr19:4793816:4794009:-	0	-
chr1	172078127	172078177	chr1:172078127:172078177:-	0	-
chr1	89671388	89671444	chr1:89671388:89671444:+	0	+
chr2	151328191	151328196	chr2:151328191:151328196:+	0	+
chr2	152529731	152529930	chr2:152529731:152529930:+	0	+
chr2	156004616	156004688	chr2:156004616:156004688:-	0	-
chr2	162758551	162758818	chr2:162758551:162758818:+	0	+
chr2	167454569	167454788	chr2:167454569:167454788:-	0	-
chr2	22805704	22805790	chr2:22805704:22805790:-	0	-
chr2	22808955	22809128	chr2:22808955:22809128:-	0	-
chr2	22808955	22809131	chr2:22808955:22809131:-	0	-
chr2	22818734	22818748	chr2:22818734:22818748:-	0	-
chr2	29697982	29698066	chr2:29697982:29698066:+	0	+
chr2	29869678	29869692	chr2:29869678:29869692:+	0	+
chr2	84247676	84247743	chr2:84247676:84247743:-	0	-
chr3	102844364	102844456	chr3:102844364:102844456:+	0	+
chr3	157209039	157209113	chr3:157209039:157209113:+	0	+
chr3	157686207	157686323	chr3:157686207:157686323:-	0	-
chr3	159185490	159186320	chr3:159185490:159186320:+	0	+
chr3	87717763	87717832	chr3:87717763:87717832:+	0	+
chr4	114693653	114693758	chr4:114693653:114693758:+	0	+
chr4	125850381	125850573	chr4:125850381:125850573:-	0	-
chr4	125871561	125871648	chr4:125871561:125871648:-	0	-
chr4	129279114	129279205	chr4:129279114:129279205:+	0	+
chr4	131881861	131881960	chr4:131881861:131881960:-	0	-
chr4	131884384	131884481	chr4:131884384:131884481:-	0	-
chr4	132826585	132826729	chr4:132826585:132826729:-	0	-
chr4	134901111	134901392	chr4:134901111:134901392:-	0	-
chr4	135509204	135509348	chr4:135509204:135509348:+	0	+
chr4	154999836	154999882	chr4:154999836:154999882:+	0	+
chr4	33132055	33132174	chr4:33132055:33132174:+	0	+
chr4	42963671	42963815	chr4:42963671:42963815:+	0	+
chr5	101221683	101221861	chr5:101221683:101221861:-	0	-
chr5	114894661	114894698	chr5:114894661:114894698:+	0	+
chr5	130282706	130282817	chr5:130282706:130282817:-	0	-
chr5	145996175	145996260	chr5:145996175:145996260:+	0	+
chr5	30396374	30396495	chr5:30396374:30396495:-	0	-
chr5	34940818	34941096	chr5:34940818:34941096:+	0	+
chr6	51411919	51412054	chr6:51411919:51412054:-	0	-
chr6	71803167	71803262	chr6:71803167:71803262:+	0	+
chr6	83430837	83430936	chr6:83430837:83430936:-	0	-
chr6	86700223	86700907	chr6:86700223:86700907:-	0	-
chr6	91209624	91209764	chr6:91209624:91209764:+	0	+
chr7	108553447	108553479	chr7:108553447:108553479:+	0	+
chr7	134166991	134167220	chr7:134166991:134167220:-	0	-
chr7	135590245	135590621	chr7:135590245:135590621:-	0	-
chr7	152105129	152105246	chr7:152105129:152105246:+	0	+
chr7	31349722	31349817	chr7:31349722:31349817:+	0	+
chr7	82828280	82828345	chr7:82828280:82828345:+	0	+
chr7	97342783	97342806	chr7:97342783:97342806:+	0	+
chr8	108370065	108370121	chr8:108370065:108370121:-	0	-
chr8	86245365	86245423	chr8:86245365:86245423:+	0	+
chr8	86254010	86254156	chr8:86254010:86254156:-	0	-
chr8	86255802	86255936	chr8:86255802:86255936:-	0	-
chr9	105305048	105305106	chr9:105305048:105305106:+	0	+
chr9	107481431	107481716	chr9:107481431:107481716:+	0	+
chr9	107482788	107483266	chr9:107482788:107483266:+	0	+
chr9	109983925	109984114	chr9:109983925:109984114:+	0	+
chr9	26814386	26814536	chr9:26814386:26814536:+	0	+
chr9	59488831	59488903	chr9:59488831:59488903:+	0	+
chr9	69852113	69852148	chr9:69852113:69852148:+	0	+
chr9	69866487	69866625	chr9:69866487:69866625:+	0	+
chr9	7950492	7950539	chr9:7950492:7950539:-	0	-
chrX	103106809	103106993	chrX:103106809:103106993:-	0	-
chrX	131137457	131137501	chrX:131137457:131137501:+	0	+
chrX	45977139	45977374	chrX:45977139:45977374:+	0	+
chrX	45977139	45977383	chrX:45977139:45977383:+	0	+
chrX	46366310	46366357	chrX:46366310:46366357:-	0	-
chrX	67718178	67718261	chrX:67718178:67718261:-	0	-
chrX	71027637	71027648	chrX:71027637:71027648:-	0	-
chrX	71617953	71618021	chrX:71617953:71618021:-	0	-
chrX	7721301	7721571	chrX:7721301:7721571:-	0	-
chr4	59795126	59795206	chr4:59795126:59795206:-	0	-
chr19	46768691	46768863	chr19:46768691:46768863:+	0	+
chr6	58600455	58600537	chr6:58600455:58600537:+	0	+
chr7	105378960	105379025	chr7:105378960:105379025:-	0	-
chr10	116798830	116798940	chr10:116798830:116798940:-	0	-
chrX	82442843	82442874	chrX:82442843:82442874:+	0	+
chr5	144659883	144660116	chr5:144659883:144660116:+	0	+
chr2	20681174	20681278	chr2:20681174:20681278:+	0	+
chr9	119354405	119354919	chr9:119354405:119354919:+	0	+
chr7	51724979	51725542	chr7:51724979:51725542:+	0	+
chr4	83083491	83083627	chr4:83083491:83083627:+	0	+
chr13	104554376	104554499	chr13:104554376:104554499:-	0	-
chr7	109577288	109577380	chr7:109577288:109577380:+	0	+
chr16	38587312	38587492	chr16:38587312:38587492:+	0	+
