# Supplementary material for: Alternative RNA splicing in the endothelium mediated in part by Rbfox2 regulates the arterial response to low flow
Source: eLife. 2018 Jan 2;7:e29494. doi: 10.7554/eLife.29494 (PMC5771670; doi:10.7554/eLife.29494)
Supplement: Figure 3—source data 2. [file elife-29494-fig3-data2.zip › For_Motif_Analysis/Flow_Regulated_Increased(i).xlsx]

## Sheet: Sheet1
#chrom	#chromStart	#chromEnd	#SEname	#score	#strand
chr10	12977383	12977622	chr10:12977383:12977622:-	0	-
chr10	61933808	61933883	chr10:61933808:61933883:-	0	-
chr10	82217710	82217840	chr10:82217710:82217840:-	0	-
chr10	90616023	90616142	chr10:90616023:90616142:-	0	-
chr10	99543491	99543574	chr10:99543491:99543574:+	0	+
chr11	101842931	101843157	chr11:101842931:101843157:-	0	-
chr11	102172240	102172350	chr11:102172240:102172350:-	0	-
chr11	29606410	29608770	chr11:29606410:29608770:+	0	+
chr11	48682064	48682282	chr11:48682064:48682282:-	0	-
chr11	50194961	50195099	chr11:50194961:50195099:+	0	+
chr11	61568912	61568964	chr11:61568912:61568964:-	0	-
chr12	104675600	104675734	chr12:104675600:104675734:+	0	+
chr12	104675660	104675734	chr12:104675660:104675734:+	0	+
chr12	109921558	109921620	chr12:109921558:109921620:+	0	+
chr12	11283066	11283171	chr12:11283066:11283171:+	0	+
chr12	60160243	60160498	chr12:60160243:60160498:-	0	-
chr12	88300678	88300778	chr12:88300678:88300778:+	0	+
chr13	34027488	34027663	chr13:34027488:34027663:-	0	-
chr13	54665871	54665982	chr13:54665871:54665982:-	0	-
chr13	54665876	54665982	chr13:54665876:54665982:-	0	-
chr14	120794934	120794987	chr14:120794934:120794987:+	0	+
chr14	120803860	120803954	chr14:120803860:120803954:+	0	+
chr14	21863875	21864046	chr14:21863875:21864046:-	0	-
chr14	55723419	55723495	chr14:55723419:55723495:-	0	-
chr14	73564491	73564657	chr14:73564491:73564657:+	0	+
chr15	38436942	38437101	chr15:38436942:38437101:-	0	-
chr16	13826976	13827078	chr16:13826976:13827078:+	0	+
chr16	13836479	13836708	chr16:13836479:13836708:-	0	-
chr16	23112424	23112530	chr16:23112424:23112530:+	0	+
chr16	32995892	32995999	chr16:32995892:32995999:+	0	+
chr16	43571847	43571904	chr16:43571847:43571904:+	0	+
chr16	45775057	45775200	chr16:45775057:45775200:-	0	-
chr16	84971653	84971706	chr16:84971653:84971706:-	0	-
chr17	24554983	24555163	chr17:24554983:24555163:+	0	+
chr17	29094824	29095002	chr17:29094824:29095002:+	0	+
chr17	34136679	34136948	chr17:34136679:34136948:-	0	-
chr17	34136679	34137008	chr17:34136679:34137008:-	0	-
chr17	43576625	43576744	chr17:43576625:43576744:+	0	+
chr17	6121828	6122344	chr17:6121828:6122344:+	0	+
chr17	64647065	64647250	chr17:64647065:64647250:-	0	-
chr17	87658090	87658221	chr17:87658090:87658221:-	0	-
chr18	21182910	21183017	chr18:21182910:21183017:+	0	+
chr19	38044397	38044435	chr19:38044397:38044435:-	0	-
chr19	4787361	4788042	chr19:4787361:4788042:-	0	-
chr19	53318800	53318895	chr19:53318800:53318895:+	0	+
chr19	55937908	55938051	chr19:55937908:55938051:+	0	+
chr19	60893434	60893513	chr19:60893434:60893513:+	0	+
chr19	7014019	7014244	chr19:7014019:7014244:-	0	-
chr1	129862358	129862910	chr1:129862358:129862910:-	0	-
chr1	71650234	71650503	chr1:71650234:71650503:-	0	-
chr1	71660337	71660609	chr1:71660337:71660609:-	0	-
chr1	92999824	92999895	chr1:92999824:92999895:+	0	+
chr2	120994935	120995139	chr2:120994935:120995139:-	0	-
chr2	151369642	151369876	chr2:151369642:151369876:+	0	+
chr2	151369749	151369876	chr2:151369749:151369876:+	0	+
chr2	154326136	154326275	chr2:154326136:154326275:+	0	+
chr2	164659224	164659350	chr2:164659224:164659350:+	0	+
chr2	32588312	32588445	chr2:32588312:32588445:+	0	+
chr2	32650108	32650233	chr2:32650108:32650233:-	0	-
chr2	35138171	35138241	chr2:35138171:35138241:+	0	+
chr2	58359688	58359932	chr2:58359688:58359932:-	0	-
chr2	59797878	59798162	chr2:59797878:59798162:-	0	-
chr2	84452689	84452706	chr2:84452689:84452706:-	0	-
chr2	9978397	9978433	chr2:9978397:9978433:-	0	-
chr3	106534581	106536060	chr3:106534581:106536060:+	0	+
chr3	29855228	29855411	chr3:29855228:29855411:-	0	-
chr3	38352963	38356507	chr3:38352963:38356507:-	0	-
chr3	5562669	5562732	chr3:5562669:5562732:-	0	-
chr3	60332678	60333726	chr3:60332678:60333726:+	0	+
chr3	60418605	60418658	chr3:60418605:60418658:+	0	+
chr3	87723725	87723750	chr3:87723725:87723750:+	0	+
chr3	90306038	90306175	chr3:90306038:90306175:-	0	-
chr3	90345922	90346094	chr3:90345922:90346094:+	0	+
chr4	131492930	131493379	chr4:131492930:131493379:-	0	-
chr4	137777441	137777633	chr4:137777441:137777633:+	0	+
chr4	137777441	137777638	chr4:137777441:137777638:+	0	+
chr4	154950837	154950999	chr4:154950837:154950999:+	0	+
chr5	111814540	111814624	chr5:111814540:111814624:+	0	+
chr5	115193740	115193889	chr5:115193740:115193889:-	0	-
chr5	115193785	115193889	chr5:115193785:115193889:-	0	-
chr5	124063077	124065344	chr5:124063077:124065344:-	0	-
chr5	38614373	38614466	chr5:38614373:38614466:+	0	+
chr5	38614373	38614470	chr5:38614373:38614470:+	0	+
chr5	73701513	73701665	chr5:73701513:73701665:+	0	+
chr6	116057330	116057534	chr6:116057330:116057534:-	0	-
chr6	48790360	48790452	chr6:48790360:48790452:-	0	-
chr7	105741841	105742176	chr7:105741841:105742176:-	0	-
chr7	130428934	130428981	chr7:130428934:130428981:-	0	-
chr7	133611464	133611563	chr7:133611464:133611563:-	0	-
chr7	150778317	150778565	chr7:150778317:150778565:-	0	-
chr7	26258817	26259071	chr7:26258817:26259071:-	0	-
chr7	26259539	26259823	chr7:26259539:26259823:-	0	-
chr7	31747117	31747263	chr7:31747117:31747263:-	0	-
chr7	54024307	54024462	chr7:54024307:54024462:-	0	-
chr7	74807213	74807412	chr7:74807213:74807412:+	0	+
chr7	86288164	86288274	chr7:86288164:86288274:-	0	-
chr8	113996530	113996586	chr8:113996530:113996586:-	0	-
chr8	11817660	11817884	chr8:11817660:11817884:+	0	+
chr8	26833503	26833585	chr8:26833503:26833585:+	0	+
chr8	86097310	86097354	chr8:86097310:86097354:-	0	-
chr8	88366903	88367011	chr8:88366903:88367011:+	0	+
chr8	88366920	88367011	chr8:88366920:88367011:+	0	+
chr9	21561561	21561637	chr9:21561561:21561637:-	0	-
chr9	40018026	40018145	chr9:40018026:40018145:+	0	+
chr9	43949358	43949475	chr9:43949358:43949475:+	0	+
chr9	6359703	6359917	chr9:6359703:6359917:+	0	+
chr9	65867609	65867719	chr9:65867609:65867719:+	0	+
chr9	66895593	66895718	chr9:66895593:66895718:-	0	-
chrX	152020914	152021574	chrX:152020914:152021574:-	0	-
chrX	71101482	71101619	chrX:71101482:71101619:-	0	-
chrX	71673101	71673213	chrX:71673101:71673213:+	0	+
chr4	109055390	109055571	chr4:109055390:109055571:+	0	+
chr14	70608586	70614414	chr14:70608586:70614414:+	0	+
chr10	41198234	41198441	chr10:41198234:41198441:+	0	+
chr4	102994245	102994473	chr4:102994245:102994473:+	0	+
chr16	56024575	56024750	chr16:56024575:56024750:-	0	-
chr13	34257930	34258005	chr13:34257930:34258005:+	0	+
chr13	64219724	64219791	chr13:64219724:64219791:-	0	-
chr19	40374733	40374792	chr19:40374733:40374792:-	0	-
chr8	46826841	46826933	chr8:46826841:46826933:+	0	+
