# Supplementary material for: Alternative RNA splicing in the endothelium mediated in part by Rbfox2 regulates the arterial response to low flow
Source: eLife. 2018 Jan 2;7:e29494. doi: 10.7554/eLife.29494 (PMC5771670; doi:10.7554/eLife.29494)
Supplement: Figure 3—source data 2. [file elife-29494-fig3-data2.zip › For_Motif_Analysis/InVitroReg_Decreased_Stringent(iii).xlsx]

## Sheet: Sheet1
#chrom	#chromStart	#chromEnd	#SEname	#score	#strand
chr1	89671388	89671444	chr1:89671388:89671444:+	0	+
chr7	135590245	135590621	chr7:135590245:135590621:-	0	-
chr12	112891601	112891645	chr12:112891601:112891645:+	0	+
chr17	29176399	29176854	chr17:29176399:29176854:+	0	+
chr5	130282706	130282817	chr5:130282706:130282817:-	0	-
chr10	127928776	127928820	chr10:127928776:127928820:-	0	-
chr2	156004616	156004688	chr2:156004616:156004688:-	0	-
chr4	132826585	132826729	chr4:132826585:132826729:-	0	-
chrX	71617953	71618021	chrX:71617953:71618021:-	0	-
chrX	67718178	67718261	chrX:67718178:67718261:-	0	-
chr3	84333092	84333187	chr3:84333092:84333187:-	0	-
