# Supplementary material for: Alternative RNA splicing in the endothelium mediated in part by Rbfox2 regulates the arterial response to low flow
Source: eLife. 2018 Jan 2;7:e29494. doi: 10.7554/eLife.29494 (PMC5771670; doi:10.7554/eLife.29494)
Supplement: Figure 3—source data 2. [file elife-29494-fig3-data2.zip › For_Motif_Analysis/InVitroReg_Increased_Stringent(iii).xlsx]

## Sheet: Sheet1
#chrom	#chromStart	#chromEnd	#SEname	#score	#strand
chr14	120794934	120794987	chr14:120794934:120794987:+	0	+
chr4	137777441	137777638	chr4:137777441:137777638:+	0	+
chr3	106534581	106536060	chr3:106534581:106536060:+	0	+
chr17	87658090	87658221	chr17:87658090:87658221:-	0	-
chr19	53318800	53318895	chr19:53318800:53318895:+	0	+
chr19	53318800	53318895	chr19:53318800:53318895:+	0	+
chr3	87723725	87723750	chr3:87723725:87723750:+	0	+
chr8	11817660	11817884	chr8:11817660:11817884:+	0	+
chr1	71650234	71650503	chr1:71650234:71650503:-	0	-
