# Supplementary material for: Alternative RNA splicing in the endothelium mediated in part by Rbfox2 regulates the arterial response to low flow
Source: eLife. 2018 Jan 2;7:e29494. doi: 10.7554/eLife.29494 (PMC5771670; doi:10.7554/eLife.29494)
Supplement: Figure 3—source data 2. [file elife-29494-fig3-data2.zip › For_Motif_Analysis/PlatReg_Decreased(ii).xlsx]

## Sheet: Sheet1
#chrom	#chromStart	#chromEnd	#SEname	#score	#strand
chr10	127928776	127928820	chr10:127928776:127928820:-	0	-
chr10	20052202	20052363	chr10:20052202:20052363:+	0	+
chr11	106533056	106533112	chr11:106533056:106533112:-	0	-
chr11	109511755	109511938	chr11:109511755:109511938:+	0	+
chr11	116701152	116701240	chr11:116701152:116701240:-	0	-
chr11	116701152	116701245	chr11:116701152:116701245:-	0	-
chr11	74723196	74723270	chr11:74723196:74723270:-	0	-
chr11	80071016	80071138	chr11:80071016:80071138:+	0	+
chr13	55609225	55609241	chr13:55609225:55609241:-	0	-
chr14	25314652	25314671	chr14:25314652:25314671:+	0	+
chr15	93147970	93148039	chr15:93147970:93148039:-	0	-
chr16	85040496	85040552	chr16:85040496:85040552:-	0	-
chr17	29176399	29176854	chr17:29176399:29176854:+	0	+
chr17	31664255	31665346	chr17:31664255:31665346:+	0	+
chr17	80603962	80604421	chr17:80603962:80604421:-	0	-
chr18	60970948	60971139	chr18:60970948:60971139:+	0	+
chr19	46972818	46973011	chr19:46972818:46973011:-	0	-
chr1	89671388	89671444	chr1:89671388:89671444:+	0	+
chr2	162758551	162758818	chr2:162758551:162758818:+	0	+
chr2	22805704	22805790	chr2:22805704:22805790:-	0	-
chr2	22808955	22809128	chr2:22808955:22809128:-	0	-
chr2	22808955	22809131	chr2:22808955:22809131:-	0	-
chr2	22818734	22818748	chr2:22818734:22818748:-	0	-
chr3	157686207	157686323	chr3:157686207:157686323:-	0	-
chr4	125871561	125871648	chr4:125871561:125871648:-	0	-
chr4	129279114	129279205	chr4:129279114:129279205:+	0	+
chr6	51411919	51412054	chr6:51411919:51412054:-	0	-
chr6	71803167	71803262	chr6:71803167:71803262:+	0	+
chr6	91209624	91209764	chr6:91209624:91209764:+	0	+
chr7	135590245	135590621	chr7:135590245:135590621:-	0	-
chr7	82828280	82828345	chr7:82828280:82828345:+	0	+
chr8	86245365	86245423	chr8:86245365:86245423:+	0	+
chr8	86254010	86254156	chr8:86254010:86254156:-	0	-
chr9	109983925	109984114	chr9:109983925:109984114:+	0	+
chr9	26814386	26814536	chr9:26814386:26814536:+	0	+
chr9	7950492	7950539	chr9:7950492:7950539:-	0	-
chr19	46768691	46768863	chr19:46768691:46768863:+	0	+
chr10	116798830	116798940	chr10:116798830:116798940:-	0	-
chr5	144659883	144660116	chr5:144659883:144660116:+	0	+
chr4	83083491	83083627	chr4:83083491:83083627:+	0	+
