# Supplementary material for: Alternative RNA splicing in the endothelium mediated in part by Rbfox2 regulates the arterial response to low flow
Source: eLife. 2018 Jan 2;7:e29494. doi: 10.7554/eLife.29494 (PMC5771670; doi:10.7554/eLife.29494)
Supplement: Figure 3—source data 2. [file elife-29494-fig3-data2.zip › For_Motif_Analysis/PlatReg_Increased(ii).xlsx]

## Sheet: Sheet1
#chrom	#chromStart	#chromEnd	#SEname	#score	#strand
chr10	12977383	12977622	chr10:12977383:12977622:-	0	-
chr11	102172240	102172350	chr11:102172240:102172350:-	0	-
chr11	48682064	48682282	chr11:48682064:48682282:-	0	-
chr11	50194961	50195099	chr11:50194961:50195099:+	0	+
chr12	11283066	11283171	chr12:11283066:11283171:+	0	+
chr13	54665876	54665982	chr13:54665876:54665982:-	0	-
chr14	120794934	120794987	chr14:120794934:120794987:+	0	+
chr14	21863875	21864046	chr14:21863875:21864046:-	0	-
chr15	38436942	38437101	chr15:38436942:38437101:-	0	-
chr16	23112424	23112530	chr16:23112424:23112530:+	0	+
chr16	45775057	45775200	chr16:45775057:45775200:-	0	-
chr16	84971653	84971706	chr16:84971653:84971706:-	0	-
chr17	43576625	43576744	chr17:43576625:43576744:+	0	+
chr19	60893434	60893513	chr19:60893434:60893513:+	0	+
chr1	71650234	71650503	chr1:71650234:71650503:-	0	-
chr1	71660337	71660609	chr1:71660337:71660609:-	0	-
chr1	92999824	92999895	chr1:92999824:92999895:+	0	+
chr2	151369642	151369876	chr2:151369642:151369876:+	0	+
chr2	151369749	151369876	chr2:151369749:151369876:+	0	+
chr2	35138171	35138241	chr2:35138171:35138241:+	0	+
chr2	59797878	59798162	chr2:59797878:59798162:-	0	-
chr4	131492930	131493379	chr4:131492930:131493379:-	0	-
chr5	111814540	111814624	chr5:111814540:111814624:+	0	+
chr5	124063077	124065344	chr5:124063077:124065344:-	0	-
chr5	38614373	38614470	chr5:38614373:38614470:+	0	+
chr5	73701513	73701665	chr5:73701513:73701665:+	0	+
chr7	105741841	105742176	chr7:105741841:105742176:-	0	-
chr7	26258817	26259071	chr7:26258817:26259071:-	0	-
chr7	26259539	26259823	chr7:26259539:26259823:-	0	-
chr7	74807213	74807412	chr7:74807213:74807412:+	0	+
chr8	11817660	11817884	chr8:11817660:11817884:+	0	+
chr8	88366903	88367011	chr8:88366903:88367011:+	0	+
chr9	43949358	43949475	chr9:43949358:43949475:+	0	+
chr4	109055390	109055571	chr4:109055390:109055571:+	0	+
chr10	41198234	41198441	chr10:41198234:41198441:+	0	+
chr13	34257930	34258005	chr13:34257930:34258005:+	0	+
