# Supplementary material for: Alternative RNA splicing in the endothelium mediated in part by Rbfox2 regulates the arterial response to low flow
Source: eLife. 2018 Jan 2;7:e29494. doi: 10.7554/eLife.29494 (PMC5771670; doi:10.7554/eLife.29494)
Supplement: Figure 3—source data 3. [file elife-29494-fig3-data3.xlsx]

## Sheet: Sheet1
GeneSymbol	Aliases	Ensembl_ID	MIM_ID	Chromosome	Region	GeneName	Coding	GeneDescription	PFAM_ids	PFAM_names	group	Gene (2)	Transcript (2)	Length (2)	Effective_Length (2)	Clod_lig_1_expression_pme_FPKM (2)	Clod_lig_2_expression_pme_FPKM (2)	IgG_contra_1_expression_pme_FPKM (2)	IgG_contra_2_expression_pme_FPKM (2)	IgG_lig_1_expression_pme_FPKM (2)	IgG_lig_2_expression_pme_FPKM (2)	PBS_contra_1_expression_pme_FPKM (2)	PBS_contra_2_expression_pme_FPKM (2)	PBS_lig_1_expression_pme_FPKM (2)	PBS_lig_2_expression_pme_FPKM (2)	Rbfox2_ecko_contra_4_expression_pme_FPKM (2)	Rbfox2_ecko_contra_5_expression_pme_FPKM (2)	Rbfox2_ecko_lig_1_expression_pme_FPKM (2)	Rbfox2_ecko_lig_4_expression_pme_FPKM (2)	Rbfox2_ecko_lig_4rep_expression_pme_FPKM (2)	Rbfox2_ecko_lig_5_expression_pme_FPKM (2)	Rbfox2_wt_contra_4_expression_pme_FPKM (2)	Rbfox2_wt_contra_5_expression_pme_FPKM (2)	Rbfox2_wt_lig_1_expression_pme_FPKM (2)	Rbfox2_wt_lig_4_expression_pme_FPKM (2)	Rbfox2_wt_lig_5_expression_pme_FPKM (2)	Rbfox2_wt_lig_5rep_expression_pme_FPKM (2)	antiGr1_lig_1_expression_pme_FPKM (2)	antiGr1_lig_2_expression_pme_FPKM (2)	antiPlatelet_lig_1_expression_pme_FPKM (2)	antiPlatelet_lig_2_expression_pme_FPKM (2)	invitro_DMEM_expression_pme_FPKM (2)	invitro_Rbfox2_ecko_1_expression_pme_FPKM (2)	invitro_Rbfox2_ecko_2_expression_pme_FPKM (2)	invitro_Rbfox2_wt_1_expression_pme_FPKM (2)	invitro_Rbfox2_wt_2_expression_pme_FPKM (2)	invitro_mac_plat_expression_pme_FPKM (2)	invitro_plasma_expression_pme_FPKM (2)	invitro_plasma_mac_plat_expression_pme_FPKM (2)
A1CF	ACF|ACF64|ACF65|APOBEC1CF|ASP	ENSG00000148584		10	10q11.23	APOBEC1 complementation factor	protein-coding	APOBEC-1 stimulating protein|apo-B RNA editing protein|apobec-1 complementation factor (ACF) (ASP)	PF00076,	RRM_1,	Editing	A1cf	NM_001081074	3828	3553.44	0.02	0.02	0.02	0.02	0.02	0.01	0.02	0.02	0.02	0.02	0.02	0.02	0.02	0.27	0.02	0.02	0.02	0.02	0.02	0.02	0.42	0.03	0.02	0.02	0.02	0.02	0.02	0.03	0.02	0.02	0.02	0.02	0.02	0.02
AARS	CMT2N	ENSG00000090861	601065	16	16q22	alanyl-tRNA synthetase	protein-coding	alaRS|alanine tRNA ligase 1, cytoplasmic|alanine--tRNA ligase, cytoplasmic|alanyl-tRNA synthetase, cytoplasmic|renal carcinoma antigen NY-REN-42			tRNA	Aars	NM_146217	4891	4616.44	13.74	32.91	13.27	12.82	24.43	34.03	14.01	17.86	28.91	28.97	16.7	12.37	20.74	17.59	17.21	23.76	11.67	11.66	15.91	43.39	52.22	49.56	13.12	27.14	14.73	13.92	59.23	48.74	51.59	56.68	66.69	62.28	61.66	63.55
AATF	CHE-1|CHE1|DED	ENSG00000108270	608463	17	17q12	apoptosis antagonizing transcription factor	protein-coding	apoptosis-antagonizing transcription factor|protein AATF|rb-binding protein Che-1				Aatf	NM_019816	1800	1525.44	31.51	40.25	15.85	10.34	33.91	44.05	19.61	22.43	54.64	42.84	19.23	18.69	25.76	18.14	24.22	43.12	24.78	19.08	26.06	37.26	41.87	40.93	31.25	47.63	23.5	30.29	27.63	23.77	24.82	32.21	23.41	24.85	30.37	27.8
ABCF1	ABC27|ABC50	ENSG00000204574	603429	6	6p21.33	ATP-binding cassette, sub-family F (GCN20), member 1	protein-coding	ATP-binding cassette 50 (TNF-alpha stimulated)|ATP-binding cassette sub-family F member 1|TNF-alpha-stimulated ABC protein|TNFalpha-inducible ATP-binding protein				Abcf1	NM_013854	3150	2875.44	25.05	35.37	21.09	22.44	31.78	37.32	31.78	31.49	37.49	34.44	38.37	29.86	31.48	29.37	23.91	26.41	30.49	32.93	26.28	42.57	39.75	35.68	24.14	30.55	25.56	23.47	26.77	29.96	35.2	37.77	32.56	25.94	29.02	29.3
ABT1	hABT1	ENSG00000146109		6	6p22.2	activator of basal transcription 1	protein-coding	TATA-binding protein-binding protein|basal transcriptional activator				Abt1	NM_013924	4456	4181.44	9.12	12.24	5.46	6.09	10.05	12.18	6.64	9.56	13.32	12.93	9.13	7.11	7.7	5.44	5.98	9.92	7.44	6.81	8.72	7.76	6.81	8.16	9.55	8.71	8.44	10.14	7.66	5.28	8.82	8.13	7	6.53	8.05	8.32
ACAA2	DSAEC	ENSG00000167315	604770	18	18q21.1	acetyl-CoA acyltransferase 2	protein-coding	3-ketoacyl-CoA thiolase, mitochondrial|T1|acetyl-Coenzyme A acyltransferase 2|beta ketothiolase|beta-ketothiolase|mitochondrial 3-oxoacyl-CoA thiolase|mitochondrial 3-oxoacyl-Coenzyme A thiolase				Acaa2	NM_177470	1500	1225.44	95.44	66.32	76.24	69.61	59.85	55.71	82.87	100.63	50.65	62.33	155.73	108.79	82.14	64.01	59.7	72.87	110.41	65.99	134.86	38.36	56.16	58.88	94.16	45.82	91.15	110.01	106.19	33.9	24.81	37.55	30.14	95.6	211.11	171.33
ACIN1	ACINUS|ACN|fSAP152	ENSG00000100813	604562	14	14q11.2	apoptotic chromatin condensation inducer 1	protein-coding	apoptotic chromatin condensation inducer in the nucleus|functional spliceosome-associated protein 152			EJC	Acin1	NM_001085472,NM_001085473,NM_019567,NM_023190,NR_024029,NR_024030	4680.58	4406.01	10.47	10.4	9.1	10.26	10.4	7.84	5.99	5.15	9.96	10.07	11.61	8.79	9.43	9.06	6.37	9.39	10.25	11.72	12.94	8.38	13.35	8.63	11.64	10.11	10.11	12.13	10.16	10.97	10.47	9.27	9.4	7.05	7.05	11.38
ACTN4	ACTININ-4|FSGS|FSGS1	ENSG00000130402	604638	19	19q13	actinin, alpha 4	protein-coding	F-actin cross-linking protein|actinin alpha4 isoform|alpha-actinin-4|focal segmental glomerulosclerosis 1|non-muscle alpha-actinin 4			Disease	Actn4	NM_021895	3811	3536.44	435.9	424.85	587.23	609.44	332.05	330.71	625.31	550.16	349.27	273.43	502.81	465.93	404.48	317.92	343.49	404.15	477.94	541.34	362.02	392.88	448.05	466.2	424.23	686.31	423.95	354.87	161.66	464.8	453.18	504.49	479.69	199.52	167.03	169.85
ADAD1	Tenr	ENSG00000164113	614130	4	4q27	adenosine deaminase domain containing 1 (testis-specific)	protein-coding	adenosine deaminase domain-containing protein 1|testis nuclear RNA-binding protein	PF00035,	dsrm,	Editing	Adad1	NM_009350	1972	1697.44	0.04	0.04	0.05	0.04	0.04	0.03	0.04	0.04	0.03	0.03	0.04	0.03	0.03	0.56	0.05	0.04	0.04	0.05	0.04	0.04	0.89	0.06	0.03	0.04	0.03	0.03	0.04	0.06	0.05	0.04	0.04	0.04	0.04	0.04
ADAD2	TENRL	ENSG00000140955		16	16q24.1	adenosine deaminase domain containing 2	protein-coding	adenosine deaminase domain-containing protein 2	PF00035,	dsrm,	Editing	Adad2	NM_029428	1927	1652.44	0.04	0.04	0.05	0.05	0.04	0.03	0.04	0.04	0.04	0.03	0.04	0.03	0.03	0.58	0.05	0.04	0.04	0.05	0.04	0.04	0.92	0.06	0.03	0.04	0.03	0.03	0.04	0.06	0.05	0.04	0.04	0.04	0.04	0.04
ADAR	ADAR1|DRADA|DSH|DSRAD|G1P1|IFI-4|IFI4|K88DSRBP|P136	ENSG00000160710	146920	1	1q21.3	adenosine deaminase, RNA-specific	protein-coding	136 kDa double-stranded RNA-binding protein|adenosine deaminase acting on RNA 1-A|double-stranded RNA-specific adenosine deaminase|dsRNA adenosine deaminase|interferon-induced protein 4|interferon-inducible protein 4	PF00035,	dsrm,	Disease	Adar	NM_001038587,NM_001146296,NM_019655	5862	5587.44	8.03	5.98	13.13	13.8	6.92	5.31	11.34	8.41	3.91	3.51	18.1	16.35	13.93	11.01	12.42	13.25	16.94	14.46	14.57	16.61	8.57	7.75	10.92	15.6	10.14	9.3	19.55	7.14	11.52	6.35	8.21	23.76	20.1	13.04
ADARB1	ADAR2|DRABA2|DRADA2|RED1	ENSG00000197381	601218	21	21q22.3	adenosine deaminase, RNA-specific, B1	protein-coding	RED1 homolog|RNA editase|RNA editing deaminase 1|RNA-editing deaminase 1|RNA-editing enzyme 1|adenosine deaminase, RNA-specific, B1 (RED1 homolog rat)|adenosine deaminase, RNA-specific, B1 (homolog of rat RED1)|double-stranded RNA-specific editase 1|dsRNA adenosine deaminase DRADA2	PF00035,	dsrm,	Disease	Adarb1	NM_001024837,NM_130895,NR_004429,NR_021486	6564.39	6289.83	1.7	3.22	3.84	2.6	3.68	3.11	1.09	1.4	4.12	3.35	2.33	2.08	3.32	4.79	4.86	3.69	2.16	2.29	3.47	6.38	5.45	4.05	2.22	4.56	1.87	1.86	1.29	1.36	4.84	1.7	1.77	1.06	0.92	7.43
ADARB2	ADAR3|RED2	ENSG00000185736	602065	10	10p15.3	adenosine deaminase, RNA-specific, B2	protein-coding	RED2 homolog|RNA-dependent adenosine deaminase 3|RNA-editing deaminase 2|RNA-editing enzyme 2|adenosine deaminase, RNA-specific, B2 (RED1 homolog rat)|adenosine deaminase, RNA-specific, B2 (RED2 homolog rat)|double-stranded RNA-specific editase B2|dsRNA adenosine deaminase B2|homolog of rat BLUE	PF00035,	dsrm,	Disease	Adarb2	NM_052977	5456	5181.44	0.01	0.01	0.02	0.01	0.01	0.01	0.01	0.01	0.01	0.01	0.01	0.01	0.01	0.18	0.02	0.01	0.01	0.02	0.01	0.01	0.29	0.02	0.01	0.01	0.01	0.01	0.01	0.02	0.02	0.01	0.01	0.01	0.01	0.01
ADD1	ADDA	ENSG00000087274	102680	4	4p16.3	adducin 1 (alpha)	protein-coding	alpha-adducin|erythrocyte adducin alpha subunit			Disease	Add1	NM_001024458,NM_001102444,NM_013457	3920.55	3645.98	98.29	67.42	126.38	140.09	77.45	59.24	152.03	122.74	47.48	46.49	176.38	176.2	178.32	173.93	183.18	152.1	157.8	176.14	167.27	87.5	122.96	121.2	113.53	93.51	138.97	117.36	105.59	88.7	88.53	64.92	75.13	106.26	107.26	91.52
ADK	AK	ENSG00000156110	102750	10	10q22|10q11-q24	adenosine kinase	protein-coding	adenosine 5'-phosphotransferase			Kinase	Adk	NM_134079	1700	1425.44	138.33	159.53	121.59	105.16	122.72	126.15	155.44	151.8	142.93	125.01	92.4	119.55	104.82	95.1	90.09	139.09	112.87	130.42	117.87	109.75	133.56	141.3	116.47	99.71	112.78	120.25	212.74	200.61	109.36	207.42	166.53	185.48	182.28	141.01
AGGF1	GPATC7|GPATCH7|HSU84971|HUS84971|VG5Q	ENSG00000164252	608464	5	5q13.3	angiogenic factor with G patch and FHA domains 1	protein-coding	G patch domain-containing protein 7|angiogenic factor VG5Q|vasculogenesis gene on 5q protein	PF01585,	G-patch,	rbpdomain	Aggf1	NM_025630	3197	2922.44	39.74	42.67	35.44	38.22	36.88	47.21	40.18	45.21	37.7	46.88	37.26	35.62	39.89	46.11	47.43	47.26	36.64	36.17	31.7	74.68	52.48	55.26	35.18	35.61	34.28	31.81	51.67	46.23	65.06	51.84	53.01	57.21	42.24	27
AHNAK	AHNAKRS	ENSG00000124942	103390	11	11q12.2	AHNAK nucleoprotein	protein-coding	AHNAK-related|desmoyokin|neuroblast differentiation-associated protein AHNAK				Ahnak	NM_001039959,NM_009643	12571.5	12296.9	45.81	30.44	127.37	145.53	41.91	23	85.78	49.22	29.54	17.78	89.06	94.89	71.02	43.35	45.01	56.86	90.41	109.26	76.64	31.11	45.5	48.32	50.58	61.87	62.31	60.9	48.89	32.26	26.09	36.05	36.96	33.03	33.5	33.61
AICDA	AID|ARP2|CDA2|HIGM2	ENSG00000111732	605257	12	12p13	activation-induced cytidine deaminase	protein-coding	cytidine aminohydrolase|integrated into Burkitt's lymphoma cell line Ramos				Aicda	NM_009645	2397	2122.44	0.03	0.06	0.04	0.04	0.03	0.05	0.03	0.03	0.06	0.05	0.03	0.03	0.03	0.45	0.04	0.03	0.03	0.04	0.03	0.03	0.71	0.05	0.03	0.03	0.03	0.03	0.03	0.05	0.04	0.03	0.03	0.03	0.03	0.03
AIMP1	EMAP2|EMAPII|HLD3|SCYE1|p43	ENSG00000164022	603605	4	4q24	aminoacyl tRNA synthetase complex-interacting multifunctional protein 1	protein-coding	ARS-interacting multifunctional protein 1|aminoacyl tRNA synthase complex-interacting multifunctional protein 1|endothelial monocyte-activating polypeptide 2|endothelial-monocyte activating polypeptide II|multisynthase complex auxiliary component p43|multisynthetase complex auxiliary component p43|small inducible cytokine subfamily E, member 1 (endothelial monocyte-activating)			tRNA	Aimp1	NM_007926	1122	847.44	39.07	57.46	23.74	20.44	48.33	57.35	28.75	33.31	72.91	60.31	31.45	28.86	23.23	29.53	29.84	36.27	34.03	21.07	29.22	47.92	56.69	37.64	38.51	36.06	30.11	34.56	53.46	40.4	43.97	35.26	31.01	38.29	52.69	56.24
AKAP1	AKAP|AKAP121|AKAP149|AKAP84|D-AKAP1|PPP1R43|PRKA1|SAKAP84	ENSG00000121057	602449	17	17q22	A kinase (PRKA) anchor protein 1	protein-coding	A-kinase anchor protein 1, mitochondrial|A-kinase anchor protein 149 kDa|AKAP 149|D-AKAP-1|dual-specificity A-kinase anchoring protein 1|protein kinase A anchoring protein 1|protein kinase A1|protein phosphatase 1, regulatory subunit 43|spermatid A-kinase anchor protein 84	PF00567,PF00013,	TUDOR,KH_1,	Kinase	Akap1	NM_001042541,NM_009648	3751.18	3476.62	6.67	6.07	9.78	10.63	5.95	5.87	10.27	6.8	5.4	3.95	9.39	12.91	7.33	13.13	13.3	8.54	10.64	12.47	8.73	7.56	11.27	9.41	6.16	10.47	8.28	7.74	14.3	11.02	11.82	9.66	13.61	11.64	17.99	14.86
AKAP8	AKAP 95|AKAP-8|AKAP-95|AKAP95	ENSG00000105127	604692	19	19p13.1	A kinase (PRKA) anchor protein 8	protein-coding	A-kinase anchor protein 8|A-kinase anchor protein, 95kDa			Kinase	Akap8	NM_019774	3695	3420.44	21.84	21.48	34.3	34.92	20.96	22.03	31.88	24.53	17.85	15.21	34.18	34.07	30.5	30.21	38.88	29.53	37.58	29.68	32.31	29.08	32.03	28.88	23.65	29.81	29.01	29.03	26.88	28.31	33.97	29.01	27.94	18.8	19.78	19.66
AKAP8L	HA95|HAP95|NAKAP|NAKAP95	ENSG00000011243	609475	19	19p13.12	A kinase (PRKA) anchor protein 8-like	protein-coding	A-kinase anchor protein 8-like|AKAP8-like protein|helicase A-binding protein 95 kDa|homologous to AKAP95 protein|neighbor of A kinase anchoring protein 95|neighbor of A-kinase anchoring protein 95|neighbor of A-kinase-anchoring protein 95|neighbor of AKAP95			Kinase	Akap8l	NM_017476	2072	1797.44	25.66	14.06	25.12	25.58	18.44	12.85	27.18	24.2	12.7	11.78	41.42	38.95	32.69	31.26	27.66	22.9	28.51	35.39	34.39	18.67	5.9	9.52	31.52	21.16	36.22	42.52	18.42	13.5	24.37	12.98	17.65	12.7	14.46	11.02
ALDH18A1	ARCL3A|GSAS|P5CS|PYCS	ENSG00000059573	138250	10	10q24.3	aldehyde dehydrogenase 18 family, member A1	protein-coding	aldehyde dehydrogenase family 18 member A1|delta-1-pyrroline-5-carboxylate synthase|delta-1-pyrroline-5-carboxylate synthetase|delta1-pyrroline-5-carboxlate synthetase|pyrroline-5-carboxylate synthetase (glutamate gamma-semialdehyde synthetase)			Disease	Aldh18a1	NM_019698,NM_153554	3525.33	3250.77	10.27	36.12	7.34	4.98	29.68	36.5	10.18	16.62	40.93	30.9	9.93	6.66	19.38	20.42	20.13	31.38	7.46	8.51	17	53.83	56.37	56.45	11.56	35.32	11.1	7.45	33.45	38.79	32.36	41.89	51.5	52.56	52.71	65.43
ALDH6A1	MMSADHA|MMSDH	ENSG00000119711	603178	14	14q24.3	aldehyde dehydrogenase 6 family, member A1	protein-coding	aldehyde dehydrogenase family 6 member A1|malonate-semialdehyde dehydrogenase|methylmalonate-semialdehyde dehydrogenase [acylating], mitochondrial|mitochondrial acylating methylmalonate-semialdehyde dehydrogenase			Disease	Aldh6a1	NM_134042	3345	3070.44	58.57	19.31	38.91	52.79	25.33	18.94	48.07	46.02	15.87	9.21	36.77	49.41	76.82	55.61	59.65	57.35	53.71	47.1	75.23	12.78	28.39	26.91	75.38	42.48	110.4	118.07	86.25	14.68	24.4	14.56	23.62	54.48	85.75	16.41
ALKBH5	ABH5|OFOXD|OFOXD1	ENSG00000091542	613303	17	17p11.2|17p11.2	alkB, alkylation repair homolog 5 (E. coli)	protein-coding	alkylated DNA repair protein alkB homolog 5|oxoglutarate and iron-dependent oxygenase domain containing|probable alpha-ketoglutarate-dependent dioxygenase ABH5				Alkbh5	NM_172943	6025	5750.44	12.99	12.85	8.8	10.92	12.62	10.2	7.82	8.44	11.2	11.4	11.18	10.16	12.78	10.2	10.18	9.37	7.88	11.14	13.08	12.02	9.1	7.46	13.05	14.67	16.21	13.74	5.99	11.27	14.15	9.63	13.08	9.95	8.47	11.43
ANKHD1	MASK|VBARP	ENSG00000131503	610500	5	5q31.3	ankyrin repeat and KH domain containing 1	protein-coding	HIV-1 Vpr-binding ankyrin repeat protein|ankyrin repeat and KH domain-containing protein 1|multiple ankyrin repeats, single KH-domain homolog	PF00013,	KH_1,	rbpdomain	Ankhd1	NM_175375	8231	7956.44	8.68	7.23	16.25	12.92	9.33	7.21	10.01	6.45	6.23	5.67	12.53	10.97	13.48	9.27	9.41	13.22	12.24	10.36	15.44	7.48	8.63	9.18	10.23	11.69	12.51	12.29	12.47	7.53	9.99	6.53	8.25	10.93	11.58	10.78
ANKRD17	GTAR|NY-BR-16	ENSG00000132466		4	4q13.3	ankyrin repeat domain 17	protein-coding	ankyrin repeat domain-containing protein 17|gene trap ankyrin repeat protein|serologically defined breast cancer antigen NY-BR-16	PF00013,	KH_1,	rbpdomain	Ankrd17	NM_030886,NM_198010	9677.49	9402.92	5.91	5.07	8.61	7.74	6.32	7.32	5.04	3.97	4.93	4.6	6.29	7.23	6.79	7.54	6.8	8.22	8.23	10.14	6.15	8.09	8.57	6.58	5.65	7.11	6.72	7.05	11.88	7.53	10.63	10.35	8.44	8.49	8.29	13.53
ANXA2	ANX2|ANX2L4|CAL1H|LIP2|LPC2|LPC2D|P36|PAP-IV	ENSG00000182718	151740	15	15q22.2	annexin A2	protein-coding	annexin II|annexin-2|calpactin I heavy chain|calpactin I heavy polypeptide|calpactin-1 heavy chain|chromobindin 8|chromobindin-8|lipocortin II|placental anticoagulant protein IV|protein I				Anxa2	NM_007585	1374	1099.44	763.01	1683.06	768.63	785.6	1250.66	1144.11	1053.53	1396.13	1677.92	1761.86	798.19	849.97	890.92	661.39	739.95	1088.64	828.02	900.39	858.38	1315.18	1397.13	1552.05	822.42	913.29	597.58	546.19	851.41	994.88	661.78	1143.27	794.19	1060.4	1079.56	1271.13
APEH	AARE|ACPH|APH|D3F15S2|D3S48E|DNF15S2|OPH	ENSG00000164062	102645	3	3p21.31	N-acylaminoacyl-peptide hydrolase	protein-coding	acyl-peptide hydrolase|acylamino-acid-releasing enzyme|acylaminoacyl-peptidase|oxidized protein hydrolase				Apeh	NM_146226	2390	2115.44	21.14	16.86	19.02	13.3	18.56	17.19	16.64	21.41	18.02	17.55	19.74	14.88	21.23	13.94	14.99	19.78	17.73	15.81	18.41	24.18	17.14	23.76	15.75	14.04	22.87	19.09	26.77	21.03	19.34	26.21	22.6	26.23	25.93	23.91
API5	AAC-11|AAC11	ENSG00000166181	609774	11	11p11.2	apoptosis inhibitor 5	protein-coding	FIF|antiapoptosis clone 11 protein|cell migration-inducing gene 8 protein|fibroblast growth factor 2-interacting factor 2|migration-inducing protein MIG8				Api5	NM_007466	3702	3427.44	61.66	81.45	91.5	86.73	75.7	98.21	101.42	107	71.07	73.85	71.19	84.76	102.41	95.44	114.3	111.73	80.41	84.33	83.84	134.55	98.1	111.68	62.22	96.51	67.04	67.27	86.34	85.62	115.89	101.3	95.16	95.38	96.73	98.01
APOBEC1	APOBEC-1|BEDP|CDAR1|HEPR	ENSG00000111701	600130	12	12p13.1	apolipoprotein B mRNA editing enzyme, catalytic polypeptide 1	protein-coding	C->U-editing enzyme APOBEC-1|apolipoprotein B mRNA editing enzyme complex-1|apolipoprotein B mRNA-editing enzyme 1			Editing	Apobec1	NM_001134391,NM_031159	2209.87	1935.31	14.62	6.25	5.88	3.83	14.23	14.01	9.26	8.67	8.93	8.86	4.73	3.86	12.08	20.45	16.2	6.61	4.46	4.87	9.83	11.38	9.3	10.81	15.9	10.79	12.49	12.71	4.14	2.16	6.13	4.93	3.13	14.96	16.31	7.16
APOBEC2	ARCD1|ARP1	ENSG00000124701	604797	6	6p21	apolipoprotein B mRNA editing enzyme, catalytic polypeptide-like 2	protein-coding	apolipoprotein B mRNA editing enzyme, catalytic polypeptide 2|probable C->U-editing enzyme APOBEC-2			Editing	Apobec2	NM_009694	1218	943.44	0.28	0.22	0.09	0.24	0.13	0.06	0.08	0.31	0.06	0.06	0.13	0.06	0.06	1.02	0.09	0.08	0.21	0.38	0.38	0.08	1.64	0.11	0.06	0.14	0.12	0.63	0.07	0.11	0.35	0.08	0.08	0.08	0.08	0.06
APOBEC4	C1orf169	ENSG00000173627	609908	1	1q25.3	apolipoprotein B mRNA editing enzyme, catalytic polypeptide-like 4 (putative)	protein-coding	apolipoprotein B mRNA-editing enzyme catalytic polypeptide-like 4|putative C->U-editing enzyme APOBEC-4			Editing	Apobec4	NM_001081197	1566	1291.44	0.05	0.05	0.06	0.06	0.05	0.04	0.06	0.06	0.05	0.04	0.05	0.04	0.04	0.74	0.06	0.06	0.05	0.07	0.05	0.06	1.18	0.08	0.04	0.05	0.04	0.04	0.05	0.08	0.06	0.05	0.05	0.06	0.06	0.09
AQR	IBP160|fSAP164	ENSG00000021776	610548	15	15q14	aquarius homolog (mouse)	protein-coding	functional spliceosome-associated protein 164|intron-binding protein aquarius|intron-binding protein of 160 kDa				Aqr	NM_009702	4885	4610.44	9.22	11.95	14.77	20.19	12.51	10.87	18.93	15.97	10.63	9.87	19.11	19.15	19.47	14.79	19.75	29.35	18.2	21.27	16.18	26.5	34.42	25.53	9.31	22.66	13.63	12.42	18.04	21.32	15.05	15.1	19.84	17.23	18.6	18.68
ARCN1	COPD	ENSG00000095139	600820	11	11q23.3	archain 1	protein-coding	archain vesicle transport protein 1|coatomer delta subunit|coatomer protein complex, subunit delta|coatomer protein delta-COP|coatomer subunit delta|delta-COP|delta-coat protein				Arcn1	NM_145985	3454	3179.44	96.58	133.03	102.21	128.58	122.08	151.49	153.11	165.68	129.26	122.54	103.02	111.87	136.58	124.1	127.9	158.27	117.33	112.13	123.37	198	198.91	202.6	88.94	139.81	90.83	90.98	116.76	171.01	145.68	175.33	152.66	163.73	156.43	170.11
ARHGEF1	GEF1|LBCL2|LSC|P115-RHOGEF|SUB1.5	ENSG00000076928	601855	19	19q13.13	Rho guanine nucleotide exchange factor (GEF) 1	protein-coding	115 kDa guanine nucleotide exchange factor|115-kD protein|Lsc homolog|p115RhoGEF|rho guanine nucleotide exchange factor 1				Arhgef1	NM_001130150,NM_001130151,NM_001130152,NM_001130153,NM_008488	3275.68	3001.12	55.21	62.5	109.58	100.67	58.72	62.97	88.64	88.32	47.46	45.09	158.07	103.76	81.66	67.01	77.35	86.46	93.66	102.46	85.47	88.87	105.85	102.71	55.98	63.46	71.67	54.41	28.81	68	66.74	61.7	66.22	33.6	34.2	36.31
ARL6IP4	SFRS20|SR-25|SRp25|SRrp37	ENSG00000182196	607668	12	12q24.31	ADP-ribosylation-like factor 6 interacting protein 4	protein-coding	ADP-ribosylation factor-like protein 6-interacting protein 4|ARL-6-interacting protein 4|HSP-975|HSVI binding protein|HSVI-binding protein|SR-15|SRp25 nuclear protein|aip-4|splicing factor, arginine/serine-rich 20|splicing regulator SRrp38			Splicing	Arl6ip4	NM_144509	1182	907.44	49.95	65.19	37.14	32.09	58.82	66.83	35.3	42.78	69.39	75.64	52.47	35.22	40.82	31.78	34.69	43.18	44.24	20.55	46.73	45.7	52.79	45.49	46.02	38.24	48.16	48.87	69	31.18	31.21	38.44	33.6	50.5	60.4	54.15
ASCC1	ASC1p50|p50	ENSG00000138303	614215	10	10pter-q25.3	activating signal cointegrator 1 complex subunit 1	protein-coding	ASC-1 complex subunit P50|trip4 complex subunit p50	PF00013,	KH_1,	rbpdomain	Ascc1	NM_026937	1450	1175.44	26.35	16.92	29.58	19.95	21.47	20.13	27.3	27.05	18.26	20.25	26.11	24.37	24.31	22.8	24.63	18.88	24.32	26.13	26.35	16.53	26.05	25.17	30.68	12.48	27.08	26.26	38.99	22.09	18.54	17.45	18.39	39.92	42.43	26.87
ASCC3	ASC1p200|DJ467N11.1|HELIC1|RNAH|dJ121G13.4|p200	ENSG00000112249	614217	6	6q16	activating signal cointegrator 1 complex subunit 3	protein-coding	ASC-1 complex subunit P200|B630009I04Rik|RNA helicase family|helicase, ATP binding 1|trip4 complex subunit p200	PF00270,	DEAD,	helicase	Ascc3	NM_001146089,NM_198007	7476	7201.44	6.53	6.39	6.89	8.19	6.65	4.43	7.69	5.96	6.12	5	6.47	8.52	9.4	7.09	7.99	8.05	8.49	8.15	8.65	8.42	6.22	9.03	7.71	11.84	6.89	6.76	14.47	12.76	9.06	13.84	11.43	17.76	18.02	13.79
ASS1	ASS|CTLN1	ENSG00000130707	603470	9	9q34.1	argininosuccinate synthase 1	protein-coding	argininosuccinate synthase|argininosuccinate synthetase 1|citrulline--aspartate ligase|citrulline-aspartate ligase			Disease	Ass1	NM_007494	1631	1356.44	7.82	8.01	71.16	55.77	8.92	3.97	30.48	22.99	4.84	4.08	50.35	44.86	8.07	7.04	4.8	11.21	51.04	56.92	11.19	9.49	17.99	12.69	6.72	9.56	9.59	10.09	17.58	4.17	4.33	6.83	6.44	11.62	5.57	4.84
ATP5A1	ATP5A|ATP5AL2|ATPM|MOM2|OMR|ORM|hATP1	ENSG00000152234	164360	18	18q21	ATP synthase, H+ transporting, mitochondrial F1 complex, alpha subunit 1, cardiac muscle	protein-coding	ATP synthase alpha chain, mitochondrial|ATP synthase subunit alpha, mitochondrial|ATP synthase, H+ transporting, mitochondrial F1 complex, alpha subunit, isoform 1, cardiac muscle|ATP synthase, H+ transporting, mitochondrial F1 complex, alpha subunit, isoform 2, non-cardiac muscle-like 2|ATP sythase (F1-ATPase) alpha subunit|mitochondrial ATP synthetase, oligomycin-resistant				Atp5a1	NM_007505	2431	2156.44	333.45	410.91	238.28	224.09	381.61	432.6	273.87	332	449.12	481.52	293.97	237.35	317.79	289.7	310.3	356.78	238.95	226.17	336.04	438.43	364.16	378.87	299.11	285.72	281.7	277.01	258.02	294.6	305.77	322.58	289.79	267.32	292.11	292.16
ATP5C1	ATP5C|ATP5CL1	ENSG00000165629	108729	10	10p15.1	ATP synthase, H+ transporting, mitochondrial F1 complex, gamma polypeptide 1	protein-coding	ATP synthase gamma chain, mitochondrial|ATP synthase subunit gamma, mitochondrial|F-ATPase gamma subunit|mitochondrial ATP synthase, gamma subunit 1				Atp5c1	NM_001112738,NM_020615	1166.14	891.58	299.39	376.26	176.49	185.54	333.4	361.69	214.75	241.94	381.71	460.51	215.66	205.97	184.88	200.07	207.79	235.05	230.22	200.16	236.23	292.39	276.66	272.79	251.87	202.39	208.97	217.23	357.23	239.32	260.9	262.11	216.46	336.25	416.98	355.97
ATXN1	ATX1|D6S504E|SCA1	ENSG00000124788	601556	6	6p23	ataxin 1	protein-coding	ataxin-1|spinocerebellar ataxia type 1 protein			Disease	Atxn1	NM_009124	5431	5156.44	1.95	1.19	0.65	0.92	1.44	1.16	0.62	0.62	1.24	1.04	0.74	0.89	1.29	0.73	0.59	0.41	1.14	1.32	1.13	0.37	0.58	1.38	1.34	1.72	1.99	1.63	0.81	2.76	1.2	1.25	1.57	0.64	0.5	0.92
ATXN1L	BOAT|BOAT1	ENSG00000224470	614301	16	16q22.2	ataxin 1-like	protein-coding	ataxin-1-like|brother of ATXN1|brother of ataxin-1			Disease	Atxn1l	NM_001080930	7526	7251.44	0.33	0.41	1.18	1.36	0.58	0.58	0.65	0.23	0.35	0.31	1.21	1.28	0.55	0.91	1.02	0.54	1.35	1.41	0.7	0.62	0.41	0.58	0.55	1.02	0.46	0.49	2.36	1.57	0.95	1.67	1.09	0.6	0.76	1.29
ATXN2	ASL13|ATX2|SCA2|TNRC13	ENSG00000204842	601517	12	12q24.1	ataxin 2	protein-coding	ataxin-2|spinocerebellar ataxia type 2 protein|trinucleotide repeat containing 13|trinucleotide repeat-containing gene 13 protein			Disease	Atxn2	NM_009125	4472	4197.44	8.75	8.63	12.01	9.23	8.44	8.18	11.24	10.77	6.04	5.87	11.62	13.25	4.47	10.83	10.56	13.51	10.63	9.84	13.57	10.57	12.14	9.56	9.75	8.84	10.29	9.45	13.89	17.99	22.87	18.2	21.34	21.57	23.16	13.72
ATXN2L	A2D|A2LG|A2LP|A2RP	ENSG00000168488	607931	16	16p11	ataxin 2-like	protein-coding	ataxin 2 related protein|ataxin-2 domain protein|ataxin-2-like protein|ataxin-2-related protein			Disease	Atxn2l	NM_183020	3718	3443.44	15.59	17.98	19.97	20.55	17.88	11.4	12.52	10.35	17.02	16.85	23.03	18	14.17	16.52	13.85	20.13	19.45	18.28	16.1	13.76	10.03	17.83	15.39	15.57	13.5	16.04	9.22	26.85	27.68	27.4	26.24	7.38	8.03	12.38
BCCIP	TOK-1|TOK1	ENSG00000107949	611883	10	10q26.1	BRCA2 and CDKN1A interacting protein	protein-coding	BCCIPalpha|BCCIPbeta|BRCA2 and CDKN1A-interacting protein|BRCA2 and Cip1/p21 interacting protein|TOK-1alpha|TOK-1beta|cdk inhibitor p21 binding protein|p21- and CDK-associated protein 1|protein TOK-1				Bccip	NM_025392	1244	969.44	118.49	194.98	76.22	54.49	147.79	175.17	96.31	104.64	240.01	197.18	59.33	74.77	87.45	61.05	70.59	96.24	68.92	69.56	81.37	142.61	101.75	112.01	102.08	121.02	83.43	97.19	67.32	72.73	84.65	105.9	76.28	54.81	60.43	73.58
BCDIN3D	-	ENSG00000186666		12	12q13.12	BCDIN3 domain containing	protein-coding	BCDIN3 domain-containing protein|probable methyltransferase BCDIN3D				Bcdin3d	NM_029236	1271	996.44	6.5	7.87	7.57	3.85	7.33	8.51	5.71	5.86	6.72	8.71	6.56	6.09	5.18	5.78	3.31	6.52	7.95	6.24	8.31	6.94	10.82	8.17	7.57	5.28	5.8	10.19	11.2	1.98	3.69	3.74	3.72	9.1	9.4	9.57
BCLAF1	BTF|bK211L9.1	ENSG00000029363	612588	6	6q22-q23	BCL2-associated transcription factor 1	protein-coding	bcl-2-associated transcription factor 1				Bclaf1	NM_001025392,NM_001025393,NM_153787	5402.87	5128.31	24.3	29.96	27.42	26.52	30.37	31.27	25.27	20.62	29.19	29.81	19.82	20.29	28.28	22.95	26.11	36.69	19.29	19.16	29.01	38.43	28.26	30.98	26.68	23.59	24.24	28.47	40.79	39.15	36.41	34.3	31.06	39.3	40.02	41.29
BICC1	BICC|CYSRD	ENSG00000122870	614295	10	10q21.1	bicaudal C homolog 1 (Drosophila)	protein-coding	bic-C|protein bicaudal C homolog 1	PF00013,	KH_1,	rbpdomain	Bicc1	NM_031397	3097	2822.44	0.61	0.12	0.26	1.03	0.66	0.56	0.8	0.41	0.65	0.44	0.02	0.61	0.44	2.02	1.46	0.49	0.41	0.25	0.58	0.7	0.53	0.07	0.58	1.78	0.42	1.24	7.39	0.04	0.76	0.54	1.03	6.32	2.67	2.2
BLM	BS|RECQ2|RECQL2|RECQL3	ENSG00000197299	604610	15	15q26.1	Bloom syndrome, RecQ helicase-like	protein-coding	Bloom syndrome protein|DNA helicase, RecQ-like type 2|recQ protein-like 3	PF00270,	DEAD,	helicase	Blm	NM_001042527,NM_007550	4598	4323.44	0.27	1.95	0.59	0.5	1.37	1.39	0.11	0.29	0.71	1.38	1.28	0.5	0.72	1.7	0.91	1.79	0.66	0.32	0.78	1.83	7.11	5.49	0.29	0.36	0.57	0.12	2.27	1.41	1.02	1.43	0.88	0.77	1.12	1.83
BMS1	BMS1L	ENSG00000165733	611448	10	10q11.21	BMS1 homolog, ribosome assembly protein (yeast)	protein-coding	BMS1-like, ribosome assembly protein|ribosome assembly protein BMS1 homolog|ribosome biogenesis protein BMS1 homolog				Bms1	NM_194339	4288	4013.44	13.34	13.61	12.79	17.11	13.72	12.24	17.59	15.18	14.8	12.06	14.09	14.39	13.5	15.82	16.14	18.01	16.83	15.13	13.75	35.35	22.78	27.53	11.84	19.12	14.09	12	15.14	15.44	13.76	15.4	16.29	17.07	15.16	19.79
BOLL	BOULE	ENSG00000152430	606165	2	2q33	bol, boule-like (Drosophila)	protein-coding	protein boule-like	PF00076,	RRM_1,	rbpdomain	Boll	NM_001113367,NM_029267	1059.5	784.94	0.17	0.18	0.21	0.2	0.15	0.13	0.19	0.19	0.15	0.14	0.24	0.14	0.14	2.46	0.22	0.19	0.17	0.23	0.31	0.19	3.97	0.27	0.15	0.16	0.14	0.14	0.17	0.27	0.21	0.19	0.18	0.19	0.19	0.15
BOP1	-	ENSG00000170727	610596	8	8q24.3	block of proliferation 1	protein-coding	block of proliferation 1 protein|ribosome biogenesis protein BOP1				Bop1	NM_013481	2476	2201.44	44.76	72.03	24.9	21.61	53.71	62.56	28.04	32.73	81.37	64.62	28.09	22.59	29.19	18.14	20.91	39.22	19.34	22.32	23.94	59.06	63.09	51.12	27.44	64.91	22.42	19.96	36.1	70.93	63.71	68.89	54.97	50.84	41.57	67.07
BRIX1	BRIX|BXDC2	ENSG00000113460		5	5p13.2	BRX1, biogenesis of ribosomes, homolog (S. cerevisiae)	protein-coding	brix domain containing 2|brix domain-containing protein 2|ribosome biogenesis protein BRX1 homolog				Brix1	NM_026396	2654	2379.44	40.62	68.9	12.8	24.13	47.36	71.3	27.81	41.93	86.61	81.96	25.35	25.13	30.3	27.55	26.59	41.18	32.94	22.44	28.21	51.36	50.06	41.98	36.7	51.22	27.21	36.51	59.68	47.09	48.86	48.61	42.33	63.19	74.44	75.72
BST2	CD317|TETHERIN	ENSG00000130303	600534	19	19p13.1	bone marrow stromal cell antigen 2	protein-coding	BST-2|HM1.24 antigen|NPC-A-7|bone marrow stromal antigen 2				Bst2	NM_198095	766	491.48	347.84	409	163.78	86.84	291.69	190.77	97.1	150.81	323.94	359.87	141.03	158.26	154.54	117.25	110.7	198.52	161.5	151.39	244.21	153.6	205.05	143.54	395.07	243.79	213.67	199.51	679.81	166.73	244.1	142.32	195.72	620.88	489.46	254.65
BTF3	BETA-NAC|BTF3a|BTF3b|NACB	ENSG00000145741	602542	5	5q13.2	basic transcription factor 3	protein-coding	RNA polymerase B transcription factor 3|nascent-polypeptide-associated complex beta polypeptide|transcription factor BTF3				Btf3	NM_001170540,NM_145455	888.88	614.33	383.37	600.29	222.61	191.48	538.32	528.8	215.74	250.95	768.14	800.55	241.1	237.23	240.96	232.82	271.19	329.33	284.67	232.75	264.77	402.15	373.65	362.46	333.18	351.49	267.4	313.52	484.38	359.41	355.87	367.64	311.89	373.09	443.01	541.29
BUD13	Cwc26|fSAP71	ENSG00000137656		11	11q23.3	BUD13 homolog (S. cerevisiae)	protein-coding	BUD13 homolog|functional spliceosome-associated protein 71				Bud13	NM_146000	2208	1933.44	8.39	9.36	4.84	8.03	9.28	8.91	7.03	8.57	10.42	11.38	11.29	8.6	7.94	2.95	6.25	7.5	8.65	8.03	8.67	11.19	7.04	12.55	8.21	9.01	9.51	7.42	9.39	7.61	6.01	10.27	8.97	7.34	9.16	8.3
BYSL	BYSTIN	ENSG00000112578	603871	6	6p21.1	bystin-like	protein-coding	by the ribosomal protein s6 gene, drosophila, homolog-like|bystin				Bysl	NM_016859	3854	3579.44	8.67	24.22	5.72	7.2	18.44	23.65	9.23	10.36	31.95	24.15	9.71	6.86	10.64	8.25	7.12	10.9	8.29	7.71	5.96	19.84	19.1	18.56	6.67	22.09	5.15	4.76	7.13	18.08	15.91	23.12	19.35	9.03	7.69	13.51
BZW1	BZAP45|Nbla10236	ENSG00000082153		2	2q33	basic leucine zipper and W2 domains 1	protein-coding	basic leucine zipper and W2 domain-containing protein 1|basic leucine-zipper protein BZAP45|putative protein product of Nbla10236				Bzw1	NM_025824	2833	2558.44	124.85	249.08	115.28	144.98	203.62	287.1	166.66	240.33	247.68	301.81	112.98	124.91	153.21	162.21	177.82	204.06	110.64	126.41	128.02	343.41	249.62	300.44	120.14	199.39	104.28	109.31	242.75	226.07	226.74	214.64	198.36	269.44	272.55	287.65
CALR	CRT|RO|SSA|cC1qR	ENSG00000179218	109091	19	19p13.3-p13.2	calreticulin	protein-coding	CRP55|ERp60|HACBP|Sicca syndrome antigen A (autoantigen Ro; calreticulin)|calregulin|endoplasmic reticulum resident protein 60|grp60				Calr	NM_007591	1943	1668.44	250.48	418.26	291.44	259.56	353.78	396.86	271.04	308.88	336.96	478.77	378.94	345.16	329.96	422.7	451.85	553.06	483.84	406.22	435.36	614.06	674.87	751.55	220.94	275.41	185.12	168.74	283.36	660.94	432.89	724.99	484.18	412.48	371.26	620.57
CANX	CNX|IP90|P90	ENSG00000127022	114217	5	5q35	calnexin	protein-coding	major histocompatibility complex class I antigen-binding protein p88				Canx	NM_001110499,NM_001110500,NM_007597	4288.36	4013.8	137.54	189.38	187.31	171.74	191.55	209.73	166.31	156.06	167.82	165.66	147.1	185.77	148.83	210.07	221.62	251.19	194.49	210.57	204.23	322.44	329.5	391.81	133.39	185.85	110.37	117.07	178.29	290.69	272.79	251.93	283.22	242.29	196.87	203.19
CAPRIN1	GPIAP1|GPIP137|M11S1|RNG105|p137GPI	ENSG00000135387	601178	11	11p13	cell cycle associated protein 1	protein-coding	GPI-anchored membrane protein 1|GPI-anchored protein p137|GPI-p137|RNA granule protein 105|activation/proliferation-associated protein 1|caprin 1|caprin-1|cell cycle-associated protein 1|cytoplasmic activation- and proliferation-associated protein 1|cytoplasmic activation/proliferation-associated protein-1|membrane component chromosome 11 surface marker 1|membrane component, chromosome 11, surfac…				Caprin1	NM_001111289,NM_001111290,NM_001111291,NM_001111292,NM_016739	5719.39	5444.83	49.49	76.65	53.67	66.55	69.37	82.64	73.18	69.96	63.82	72.38	51.9	59.29	73.91	69.21	74.05	87.04	61.86	65.25	63.4	135.92	103.73	119.75	48	81.55	47.22	44.56	125.81	109.92	126.64	116.81	119.16	144.4	152.1	165.55
CASC3	BTZ|MLN51	ENSG00000108349	606504	17	17q21.1	cancer susceptibility candidate 3	protein-coding	MLN 51|barentsz|cancer susceptibility candidate gene 3 protein|metastatic lymph node 51|metastatic lymph node gene 51 protein|protein CASC3|protein barentsz			EJC	Casc3	NM_138660	3742	3467.44	10.55	10.49	23.05	25.24	12.57	10.5	18.63	16.23	7.98	7.83	28.96	24.16	20.5	18.05	18.17	17.22	23.48	23.83	22.39	21.79	18.18	15.55	10.41	18.29	14.89	12.95	14.54	19.06	21.7	19.06	19.47	10.57	10.64	10.73
CAST	BS-17	ENSG00000153113	114090	5	5q15	calpastatin	protein-coding	calpain inhibitor|sperm BS-17 component				Cast	NM_009817	2894	2619.44	65.19	58.28	131.85	123.79	59.86	61.53	136.07	120.18	47.77	54.03	106.05	123.79	92.97	89.54	97.21	109.31	119.64	114.19	89.77	88.21	105.2	106.23	71.58	70.06	80.16	82.24	76.59	77.32	67.84	74.1	68.93	117.58	103.01	97.75
CCAR1	RP11-437A18.1	ENSG00000060339	612569	10	10q21.3	cell division cycle and apoptosis regulator 1	protein-coding	cell cycle and apoptosis regulatory protein 1|cell division cycle and apoptosis regulator protein 1|death inducer with SAP domain				Ccar1	NM_026201	4476	4201.44	23.12	29.28	16.5	26.48	29.05	39.87	23.3	25.08	27.03	35.88	27.45	26.94	30.12	24.58	29.36	34.68	23.3	25.11	22.86	45.79	36.37	39.54	24.68	21.78	25.12	22.92	42.31	34.2	32.4	31.06	24.54	42.35	46.34	48.8
CCDC108	-	ENSG00000181378	614270	2	2q35	coiled-coil domain containing 108	protein-coding	coiled-coil domain-containing protein 108				Ccdc108	NM_001039495	5718	5443.44	0.01	0.01	0.01	0.01	0.01	0.01	0.01	0.01	0.01	0.01	0.01	0.01	0.01	0.17	0.01	0.01	0.01	0.02	0.01	0.01	0.27	0.02	0.01	0.01	0.01	0.01	0.01	0.02	0.01	0.01	0.01	0.01	0.01	0.01
CCDC124	-	ENSG00000007080		19	19p13.11	coiled-coil domain containing 124	protein-coding	coiled-coil domain-containing protein 124				Ccdc124	NM_026964	911	636.44	115.58	209.54	66.64	52.47	158.91	207.08	63.45	95.48	232.58	253.71	89.22	59.27	79.96	57.85	46.01	69.28	63.86	58.25	90.43	127.18	83.99	84.78	103.19	103.72	58.5	67.86	107.75	97.32	107.16	102.6	85.07	93.84	102.82	142.82
CCDC137	-	ENSG00000185298	614271	17	17q25.3	coiled-coil domain containing 137	protein-coding	coiled-coil domain-containing protein 137|hepatocellular carcinoma related protein 2				Ccdc137	NM_152807	2759	2484.44	12.52	10.25	13.8	16.55	12.15	15.29	14.1	15.4	16.53	8.12	16.99	16.3	13.51	12.23	12.79	9.99	15.05	19.1	10.16	17.02	10.31	11.21	12.3	16	13.92	11.94	8.92	9.71	11.25	14.94	9.75	10.65	10.22	12.55
CCDC47	MSTP041	ENSG00000108588		17	17q23.3	coiled-coil domain containing 47	protein-coding	coiled-coil domain-containing protein 47				Ccdc47	NM_026009	3268	2993.44	69.75	68.32	65.22	77.08	67.85	70.98	80.74	92.43	69.38	63.66	59.97	70.47	73.49	61.17	71.05	93.61	63.23	64.75	68.67	73.19	73.82	84.7	63.44	62.56	72.18	64.79	54.06	83.93	81.72	84.78	87.1	56.36	63.56	61.6
CCDC59	BR22|TAP26	ENSG00000133773		12	12q21.31	coiled-coil domain containing 59	protein-coding	TTF-1-associated protein 26|TTF-1-associated protein BR2|coiled-coil domain-containing protein 59|thyroid transcription factor 1-associated protein 26				Ccdc59	NM_025602	1078	803.44	33.15	44.26	32.33	26.93	41.51	46.36	26.07	29.84	52.01	53.51	37.55	38.6	23.7	17.99	15.83	29.53	39.35	37.49	30.14	31.89	36.73	19.03	30.16	25.72	28.16	39.38	59.66	28.09	21.93	30.08	23.12	42.35	48.34	57.35
CCDC75	CENP-Y|CENPY|GPATCH11	ENSG00000152133		2	2p22.2	coiled-coil domain containing 75	protein-coding	G patch domain containing 11|centromere protein Y|coiled-coil domain-containing protein 75|g patch domain-containing protein 11	PF01585,	G-patch,	rbpdomain	Ccdc75	NM_181649	4207	3932.44	6.77	6.11	4.17	6.35	5.65	6.82	6.31	6.03	7.23	5.87	6.46	7.07	5.6	6.51	5.43	6.46	7.7	8.21	6.54	5.95	8	4.89	6.35	4.28	5.98	7.17	6.38	3.14	5.83	3.74	3.57	5.56	5.67	6.18
CCDC86	-	ENSG00000110104	611293	11	11q12.2	coiled-coil domain containing 86	protein-coding	coiled-coil domain-containing protein 86|cyclon|cytokine-induced protein with coiled-coil domain				Ccdc86	NM_023731	3003	2728.44	10.47	22.51	4.35	4.23	19.29	26.44	5.65	8.33	34.78	26.07	6.47	5.62	9.12	11.48	8.47	11.46	5.62	7.64	6.76	24.45	18.75	13.95	9.49	25.08	7.01	8.65	14.72	21.13	17.95	23.9	19.26	14.24	14.55	17.56
CCDC9	-	ENSG00000105321		19	19q13.32	coiled-coil domain containing 9	protein-coding	coiled-coil domain-containing protein 9				Ccdc9	NM_001136471,NM_172297	1979	1704.44	5.19	4.99	10.77	6.8	6.47	5.05	5.16	5.41	5.79	4.84	13.74	10.23	9.02	6.54	6.55	7.75	8.7	7.83	9.18	10.08	8.62	5.37	4.63	9.63	5.19	6.08	6.76	6.77	10.19	8.93	6.93	3.94	3.44	4.2
CCT4	CCT-DELTA|Cctd|SRB	ENSG00000115484	605142	2	2p15	chaperonin containing TCP1, subunit 4 (delta)	protein-coding	T-complex protein 1 subunit delta|TCP-1-delta|chaperonin containing t-complex polypeptide 1, delta subunit|stimulator of TAR RNA-binding				Cct4	NM_009837	1966	1691.44	110.46	194.78	86.84	80.43	165.32	204.96	94.49	114.79	233.92	231.11	78.84	82.04	112.04	115.49	140.27	154.49	83.97	80.41	102.89	208.97	168.62	191.47	98.78	144.12	95.89	95.52	115.34	130.82	138.85	123.47	117.38	121.32	126.46	134.84
CCT6A	CCT-zeta|CCT-zeta-1|CCT6|Cctz|HTR3|MoDP-2|TCP-1-zeta|TCP20|TCPZ|TTCP20	ENSG00000146731	104613	7	7p11.2	chaperonin containing TCP1, subunit 6A (zeta 1)	protein-coding	T-complex protein 1 subunit zeta|T-complex protein 1, zeta subunit|acute morphine dependence related protein 2|acute morphine dependence-related protein 2|amino acid transport defect-complementing|chaperonin containing T-complex subunit 6|histidine transport regulator 3				Cct6a	NM_009838	2054	1779.44	137.34	333.28	85.86	102.96	265.92	296	118.54	163.84	385.11	363.01	90.54	99.33	135.13	119.89	141.74	191.98	103.78	103.95	122.72	324.67	287.86	284.94	126.13	222.91	103.07	113.93	186.46	208.17	208.26	223.68	194.98	211.81	224.99	301.85
CD3EAP	ASE-1|ASE1|PAF49	ENSG00000117877	107325	19	19q13.3	CD3e molecule, epsilon associated protein	protein-coding	A34.5|CD3 epsilon associated protein|CD3-epsilon-associated protein|CD3E-associated protein|CD3e antigen, epsilon polypeptide associated protein|DNA-directed RNA polymerase I subunit RPA34|RNA polymerase I-associated factor PAF49|antisense to ERCC 1|antisense to ERCC-1 protein				Cd3eap	NM_145822	2244	1969.44	11.19	21.6	3.25	4.76	14.12	19.95	3.77	7.49	26.3	20.53	6.56	5.37	8.8	4.83	4.79	12.31	6.4	7.72	7.69	13.68	7.68	7.9	6.96	19.37	8.62	10.29	10.67	11.99	10.83	13.14	10.97	7.72	9.54	12.65
CDC40	EHB3|PRP17|PRPF17	ENSG00000168438	605585	6	6q21	cell division cycle 40 homolog (S. cerevisiae)	protein-coding	EH-binding protein 3|PRP17 homolog|hPRP17|pre-mRNA splicing factor 17|pre-mRNA-processing factor 17			Splicing	Cdc40	NM_027879	2094	1819.44	14.16	13.05	18.23	18.87	15.11	16.24	19.73	18.13	13.85	13.79	14.97	16.91	22.5	6.8	14.8	18.47	20.53	16.24	18.33	16.61	24.98	23.91	13.73	15.54	17.52	19.1	18.68	12.21	20.96	18.15	21.05	21.51	30.68	22.58
CDC42EP4	BORG4|CEP4|KAIA1777	ENSG00000179604	605468	17	17q24-q25	CDC42 effector protein (Rho GTPase binding) 4	protein-coding	binder of Rho GTPases 4|cdc42 effector protein 4				Cdc42ep4	NM_001163346,NM_020006	2983.51	2708.95	37.9	39.68	43.92	48.16	38.68	30.44	44.22	46.16	58.93	39.56	48.77	38.19	55.57	61.67	60.54	46.97	32.55	41.71	47.8	61.79	41.39	49.08	53.37	60.27	62.9	65.9	22.28	24.4	27.8	19.74	29.91	26.66	26.39	19.77
CEBPZ	CBF|CBF2|HSP-CBF|NOC1	ENSG00000115816	612828	2	2p22.2	CCAAT/enhancer binding protein (C/EBP), zeta	protein-coding	CCAAT-binding factor|CCAAT-box-binding transcription factor|CCAAT/enhancer binding protein zeta|CCAAT/enhancer-binding protein zeta				Cebpz	NM_001024806	4077	3802.44	10.88	10.99	5.88	9.94	13.12	14.64	16.93	16.25	14.25	11.03	14.59	15.5	11.84	17.45	18.79	16.21	15.25	16.74	10.58	24.49	15.38	17.62	9.86	13.79	13.51	13.37	13.55	10.36	16.48	15.92	15.38	13.5	15.69	13
CELF1	BRUNOL2|CUG-BP|CUGBP|CUGBP1|EDEN-BP|NAB50|NAPOR|hNab50	ENSG00000149187	601074	11	11p11	CUGBP, Elav-like family member 1	protein-coding	50 kDa nuclear polyadenylated RNA-binding protein|CELF-1|CUG RNA-binding protein|CUG triplet repeat RNA-binding protein 1|CUG triplet repeat, RNA binding protein 1|CUG triplet repeat, RNA-binding protein 1|CUG-BP- and ETR-3-like factor 1|CUG-BP1|CUGBP Elav-like family member 1|EDEN-BP homolog|RNA-binding protein BRUNOL-2|bruno-like 2|bruno-like protein 2|deadenylation factor CUG-BP|embryo deadeny…	PF00076,	RRM_1,	Splicing	Celf1	NM_017368,NM_198683	2217.07	1942.5	25.87	37.35	30.93	35.99	36.75	39.89	31.12	29.34	36.91	34.04	33.99	32.84	36.98	39.58	38.28	35.47	32.1	33.28	32.03	51.33	53.3	63.98	21.06	51.26	27.11	23.81	32.95	42.04	46.86	42.75	37.92	48.53	40.68	51.49
CELF2	BRUNOL3|CUGBP2|ETR-3|ETR3|NAPOR	ENSG00000048740	602538	10	10p13	CUGBP, Elav-like family member 2	protein-coding	CELF-2|CUG triplet repeat RNA-binding protein 2|CUG triplet repeat, RNA binding protein 2|CUG-BP- and ETR-3-like factor 2|CUG-BP2|CUGBP Elav-like family member 2|ELAV-type RNA-binding protein 3|RNA-binding protein BRUNOL-3|bruno-like protein 3|hNAPOR|neuroblastoma apoptosis-related RNA-binding protein	PF00076,	RRM_1,	Splicing	Celf2	NM_001110228,NM_001110229,NM_001110230,NM_001110231,NM_001110232,NM_001160292,NM_001160293,NM_010160	7705.4	7430.84	6.55	3.66	1.39	3.02	5.11	4.26	4.82	3.78	3.42	3.32	8.24	5.41	6.36	9.54	10.89	8.85	4.88	3.72	9.64	3.67	3.08	2.3	7.77	5.02	7.03	6.43	17.45	14.9	11.07	13.75	15.14	13.44	14.82	6.12
CELF3	BRUNOL1|CAGH4|ERDA4|TNRC4	ENSG00000159409	612678	1	1q21	CUGBP, Elav-like family member 3	protein-coding	CAG repeat domain|CAG repeat protein 4|CELF-3|CUG-BP and ETR-3 like factor 3|CUG-BP- and ETR-3-like factor 3|CUGBP Elav-like family member 3|ELAV-type RNA-binding protein 1|ETR-1|RNA-binding protein BRUNOL-1|bruno-like protein 1|expanded repeat domain protein CAG/CTG 4|expanded repeat domain, CAG/CTG 4|trinucleotide repeat containing 4|trinucleotide repeat-containing gene 4 protein	PF00076,	RRM_1,	Splicing	Celf3	NM_172434	2744	2469.44	0.03	0.03	0.03	0.03	0.02	0.02	0.18	0.03	0.02	0.02	0.03	0.09	0.02	0.38	0.03	0.03	0.03	0.04	0.02	0.03	0.61	0.04	0.02	0.03	0.02	0.02	0.03	0.04	0.03	0.03	0.03	0.03	0.03	0.02
CELF4	BRUNOL-4|BRUNOL4	ENSG00000101489	612679	18	18q12	CUGBP, Elav-like family member 4	protein-coding	Bruno -like 4, RNA binding protein|CELF-4|CUG-BP and ETR-3 like factor 4|CUG-BP- and ETR-3-like factor 4|CUGBP Elav-like family member 4|LYST-interacting protein LIP9|RNA-binding protein BRUNOL-4|RNA-binding protein BRUNOL4|bruno-like 4, RNA binding protein|bruno-like protein 4	PF00076,	RRM_1,	Splicing	Celf4	NM_001146292,NM_001146293,NM_001146294,NM_001146295,NM_001174074,NM_133195	3863	3588.44	0.14	0.15	0.15	0.2	0.29	0.24	1.66	0.13	0.18	0.27	0.12	0.16	0.2	2.03	0.24	0.14	0.2	0.33	0.23	0.34	2.8	0.56	0.18	0.15	0.32	0.28	0.28	0.19	0.17	0.24	0.17	0.31	0.29	0.74
CELF5	BRUNOL-5|BRUNOL5|CELF-5	ENSG00000161082	612680	19	19p13	CUGBP, Elav-like family member 5	protein-coding	CUG-BP and ETR-3 like factor 5|CUGBP Elav-like family member 5|RNA-binding protein BRUNOL-5|bruno-like 5 RNA binding protein	PF00076,	RRM_1,	Splicing	Celf5	NM_176954	4390	4115.44	0.02	0.03	0.02	0.02	0.06	0.01	0.02	0.02	0.01	0.03	0.15	0.07	0.05	0.23	0.02	0.02	0.1	0.09	0.12	0.02	0.36	0.02	0.01	0.03	0.03	0.07	0.41	0.15	0.06	0.12	0.15	0.38	0.3	0.33
CELF6	BRUNOL6	ENSG00000140488	612681	15	15q24	CUGBP, Elav-like family member 6	protein-coding	Bruno -like 6, RNA binding protein|CELF-6|CUG-BP and ETR-3 like factor 6|CUG-BP- and ETR-3-like factor 6|CUGBP Elav-like family member 6|RNA-binding protein BRUNOL-6|bruno-like 6, RNA binding protein|bruno-like protein 6	PF00076,	RRM_1,	Splicing	Celf6	NM_175235	2765	2490.44	0.03	0.03	0.03	0.03	0.02	0.02	1.26	0.03	0.02	0.02	0.03	0.02	0.02	0.38	0.03	0.03	0.03	0.04	0.02	0.03	0.61	0.04	0.02	0.03	0.07	0.15	0.05	0.04	0.03	0.03	0.03	0.03	0.03	0.02
CHD2	-	ENSG00000173575	602119	15	15q26	chromodomain helicase DNA binding protein 2	protein-coding	ATP-dependent helicase CHD2|CHD-2|chromodomain-helicase-DNA-binding protein 2			helicase	Chd2	NM_001081345	9071	8796.44	4.87	3.05	6.32	6.25	3.95	3.25	5.91	4.05	2.82	3.04	5.88	4.89	7.66	6.99	5.94	6.76	5.09	6.15	7.18	2.75	6.78	5.48	6.37	4.96	7.37	8.03	3.27	4.3	3.49	3.33	3.76	3.25	3.59	2.86
CHD3	Mi-2a|Mi2-ALPHA|ZFH	ENSG00000170004	602120	17	17p13.1	chromodomain helicase DNA binding protein 3	protein-coding	ATP-dependent helicase CHD3|CHD-3|chromodomain-helicase-DNA-binding protein 3|hZFH|mi-2 autoantigen 240 kDa protein|zinc finger helicase|zinc-finger helicase (Snf2-like)			helicase	Chd3	NM_146019	7179	6904.44	3.19	1.83	5.52	5.14	2.22	2	2.43	1.46	1.39	1.31	5.63	4.75	3.24	2.88	3.77	3.26	5.15	4.1	4.24	1.15	1.95	2.25	2.86	3.71	3.75	3.47	4.82	7.57	7.82	6.77	5.63	3.9	5.56	13.64
CHERP	DAN16|SCAF6|SRA1	ENSG00000085872		19	19p13.1	calcium homeostasis endoplasmic reticulum protein	protein-coding	ERPROT 213-21|ERPROT213-21|SR-related CTD associated factor 6|SR-related CTD-associated factor 6|protein with polyglutamine repeat	PF01585,	G-patch,	rbpdomain	Cherp	NM_138585	3800	3525.44	9.47	9.53	19.78	19.87	12.52	11.7	11.79	9.64	8.25	7.56	24.92	21.56	21.41	19.63	18.26	17.54	21.26	20.75	20.93	20.16	17.03	18.52	10.38	20.33	14.41	12.39	24.28	21.68	20.42	22.45	24.88	19.6	18.41	26.42
CIRBP	CIRP	ENSG00000099622	602649	19	19p13.3	cold inducible RNA binding protein	protein-coding	A18 hnRNP|cold inducible RNA-binding protein|cold-inducible RNA-binding protein|glycine-rich RNA binding protein|glycine-rich RNA-binding protein CIRP	PF00076,	RRM_1,	rbpdomain	Cirbp	NM_007705	1256	981.44	114.47	42.55	77.35	39.64	55.22	30.45	62.23	53.2	47.66	35.43	61.23	60.49	64.62	37.16	40.92	39.57	61.45	45.87	107.46	12.41	18.84	12.09	101.45	36.83	138.76	168.2	47.3	24.61	44.73	19.09	35.18	33.08	34.04	19.86
CIRH1A	CIRHIN|NAIC|TEX292|UTP4	ENSG00000141076	607456	16	16q22.1	cirrhosis, autosomal recessive 1A (cirhin)	protein-coding	UTP4, small subunit (SSU) processome component, homolog|cirhin|testis expressed gene 292			Disease	Cirh1a	NM_011574	2249	1974.44	32.08	57.5	25.42	20.54	45.58	68.03	27.67	33.6	72.41	59.62	24.77	28.37	34.81	37.59	43.93	45.93	30.34	27.76	27.27	54.61	39.07	51.18	29.52	56.94	31.16	36.11	37.99	34.1	43.53	47.27	38.16	37.67	40.14	52.02
CISD2	ERIS|Miner1|NAF-1|WFS2|ZCD2	ENSG00000145354	611507	4	4q24	CDGSH iron sulfur domain 2	protein-coding	CDGSH iron-sulfur domain-containing protein 2|endoplasmic reticulum intermembrane small protein|mitoNEET related 1|mitoNEET-related 1 protein|nutrient-deprivation autophagy factor-1|zinc finger, CDGSH-type domain 2			Disease	Cisd2	NM_025902	2868	2593.44	16.88	28.83	10.35	16.01	28.22	31.36	16.8	18.87	28.57	35.46	12.93	14.41	14.81	22.34	14.27	22.8	14.32	14.19	14.21	34.82	25.55	37.02	13.4	21.85	9.69	9.99	38.92	25.81	37.97	31.43	33.82	34.83	35.69	36.03
CKAP4	CLIMP-63|ERGIC-63|p63	ENSG00000136026		12	12q23.3	cytoskeleton-associated protein 4	protein-coding	63 kDa membrane protein|63-kDa cytoskeleton-linking membrane protein|transmembrane protein (63kD), endoplasmic reticulum/Golgi intermediate compartment|type-II transmembrane protein p63				Ckap4	NM_175451	2915	2640.44	64.47	295.65	41.82	31.61	181.12	231.24	50.04	79.17	197.53	294.22	33.13	36.83	59.69	83.43	84.87	168.37	44.4	45.88	50.45	344.74	333	348.56	52.22	87	40.11	31.61	156.63	198.77	119.18	213.42	132.77	240.11	208.32	304.16
CLK3	PHCLK3|PHCLK3/152	ENSG00000179335	602990	15	15q24	CDC-like kinase 3	protein-coding	dual specificity protein kinase CLK3			Kinase	Clk3	NM_007713	2494	2219.44	32.39	42.81	38.79	36.32	37.32	42.34	35.53	40.62	38.83	41.31	57.5	36.61	43.48	29.98	33.23	36.56	33.08	27.77	46.49	52.99	41.49	48.28	40.86	33.57	38.86	35.51	33.84	50.95	39.58	48.72	43.24	38.29	36.55	34.81
CLNS1A	CLCI|CLNS1B|ICln	ENSG00000074201	602158	11	11q13.5-q14	chloride channel, nucleotide-sensitive, 1A	protein-coding	chloride channel regulatory protein|chloride channel, nucleotide sensitive 1A|chloride conductance regulatory protein ICln|chloride ion current inducer protein|i(Cln)|methylosome subunit pICln|reticulocyte pICln|reticulocyte protein ICln				Clns1a	NM_023671	1447	1172.44	92.46	143.21	51.14	46.38	113.45	133.91	71.75	90.94	169.84	169.59	68.08	61.75	74.22	76.74	72.66	88.23	61.61	67.69	69.57	128.36	100.57	100.93	80.3	87.59	68.76	68.99	47.89	80.04	98.07	79.61	81.9	55.1	61.46	65.18
CNBP	CNBP1|DM2|PROMM|RNF163|ZCCHC22|ZNF9	ENSG00000169714	116955	3	3q21	CCHC-type zinc finger, nucleic acid binding protein	protein-coding	cellular nucleic acid binding protein|cellular nucleic acid-binding protein|erythroid differentiation-related|sterol regulatory element-binding protein|zinc finger protein 273|zinc finger protein 9 (a cellular retroviral nucleic acid binding protein)	PF00098,	zf-CCHC,	Disease	Cnbp	NM_001109745,NM_001109746,NM_013493	2163.67	1889.11	580.98	764.01	389.7	335.15	611.41	707.21	465.35	534.25	872.44	807.65	320.93	364.12	471.46	370	403.02	484	399.38	375.53	463.42	572.31	552.36	558.53	531.79	601.05	507.17	595.36	469.08	454.99	449.02	491.31	455.02	470.78	441.05	384.11
CNOT1	CDC39|NOT1|NOT1H	ENSG00000125107	604917	16	16q21	CCR4-NOT transcription complex, subunit 1	protein-coding	CCR4-NOT transcription complex subunit 1|CCR4-associated factor 1|NOT1 (negative regulator of transcription 1, yeast) homolog|adrenal gland protein AD-005|negative regulator of transcription subunit 1 homolog			nodomains	Cnot1	NM_153164,NM_178078	8382.16	8107.6	4.53	4.83	16.95	14.95	5.74	6.17	8.75	4.51	3.95	4.64	16	11.43	9.72	9.91	11.27	11.83	10.53	14.75	13.46	13.41	13.25	14.01	4.98	11.93	6.9	4.92	18.45	10.71	15.65	12.23	15.45	12.18	12.33	16.95
CNOT4	CLONE243|NOT4|NOT4H	ENSG00000080802	604911	7	7q22-qter	CCR4-NOT transcription complex, subunit 4	protein-coding	CCR4-NOT transcription complex subunit 4|CCR4-associated factor 4|E3 ubiquitin-protein ligase CNOT4|NOT4 (negative regulator of transcription 4, yeast) homolog|potential transcriptional repressor NOT4Hp	PF00076,	RRM_1,	rbpdomain	Cnot4	NM_001164411,NM_001164412,NM_001164413,NM_001164414,NM_016877	3962.44	3687.88	12.75	11.2	15.21	13.75	13.18	14.46	16.32	16.04	11.81	9.77	14.21	15.73	15.39	12.09	13.75	15.21	15.65	16.51	13.77	12.46	8.51	10.06	13.34	12.77	13.23	16.16	15.18	11.93	13.93	11.6	11.73	15.62	15.12	13.79
CNOT7	CAF1|hCAF-1	ENSG00000198791	604913	8	8p22-p21.3	CCR4-NOT transcription complex, subunit 7	protein-coding	BTG1 binding factor 1|BTG1-binding factor 1|CAF-1|CCR4-NOT transcription complex subunit 7|CCR4-associated factor 1|carbon catabolite repressor protein (CCR4)-associative factor 1			nodomains	Cnot7	NM_011135	2982	2707.44	28.8	37.26	32.26	33.38	31.89	41.47	34.91	39.91	34.74	41.11	22.68	25.3	28.7	30.16	37.26	28.72	23.6	26.86	25.73	42.56	39.47	43.02	26.59	29.28	27.69	32.92	45.13	35.98	53.91	40.48	43.32	47.11	47.76	47.92
CNOT8	CAF1|CALIF|POP2|hCAF1	ENSG00000155508	603731	5	5q31-q33	CCR4-NOT transcription complex, subunit 8	protein-coding	CAF1-like protein|CAF2|CALIFp|CCR4-NOT transcription complex subunit 8|CCR4-associated factor 8|PGK promoter directed over production			nodomains	Cnot8	NM_026949	2035	1760.44	66.96	78.21	57.42	49.28	72.13	89.35	55.24	78.54	81.48	81.41	68.61	59.13	60.2	52.48	51.95	66.48	57.87	49.74	63.03	65.08	88.69	89.43	70.49	65.84	60.71	63.6	72.48	58.87	81.18	71.82	60.34	75.23	96.21	83.3
COL14A1	UND	ENSG00000187955	120324	8	8q23	collagen, type XIV, alpha 1	protein-coding	collagen alpha-1(XIV) chain|undulin (fibronectin-tenascin-related)				Col14a1	NM_181277	6447	6172.44	1.21	0.32	4.97	3.56	0.98	0.32	3.73	1.44	0.5	0.15	1.98	1.66	0.83	5.98	7	2.23	2.79	7.65	3.75	2	1.94	1.19	2.29	1.57	1	0.92	4.48	1.03	0.24	0.78	0.46	3.08	0.74	0.78
CORO1A	CLABP|CLIPINA|HCORO1|TACO|p57	ENSG00000102879	605000	16	16p11.2	coronin, actin binding protein, 1A	protein-coding	clipin-A|coronin-1|coronin-1A|coronin-like protein A|coronin-like protein p57|tryptophan aspartate-containing coat protein				Coro1a	NM_009898	1597	1322.44	20.44	23.11	7.17	6.94	197.46	140.48	7.96	13.77	72.8	155.91	174.55	17.92	90.02	132.23	110.41	125.58	12.01	1.14	91.17	183.79	30	26.83	74.4	62.9	19.79	8.49	1.29	0.47	3.29	3.54	0.85	7.73	1.28	5.24
CPEB2	CPE-BP2|CPEB-2|hCPEB-2	ENSG00000137449	610605	4	4p15.33	cytoplasmic polyadenylation element binding protein 2	protein-coding	CPE-binding protein 2|cytoplasmic polyadenylation element-binding protein 2	PF00076,	RRM_1,	pA	Cpeb2	NM_001177379,NM_175937	6782.8	6508.24	1.24	2.04	4.38	4.78	2.69	1.82	3.91	2.55	1.55	1.82	2.85	4.52	1.82	3.19	2.19	3.01	3.85	3.24	2.35	4.91	1.83	2.03	1.98	3.42	2.2	2.48	1.42	6.86	4.06	3.22	5.13	1.78	1.53	2.06
CPEB3	-	ENSG00000107864	610606	10	10q23.32	cytoplasmic polyadenylation element binding protein 3	protein-coding	CPE-BP3|CPE-binding protein 3|cytoplasmic polyadenylation element-binding protein 3|hCPEB-3	PF00076,	RRM_1,	pA	Cpeb3	NM_198300	5792	5517.44	0.64	0.51	1.03	1.25	0.33	0.21	0.74	0.48	0.27	0.16	0.52	1.03	0.9	0.17	0.19	0.59	0.71	0.1	0.94	0.11	0.81	0.87	0.53	0.49	0.87	0.85	0.86	0.4	0.57	0.99	0.54	0.31	0.48	0.33
CPEB4	-	ENSG00000113742	610607	5	5q21	cytoplasmic polyadenylation element binding protein 4	protein-coding	CPE-BP4|CPE-binding protein 4|cytoplasmic polyadenylation element-binding protein 4|hCPEB-4	PF00076,	RRM_1,	pA	Cpeb4	NM_026252	2312	2037.44	0.66	0.98	3.3	3.38	0.89	0.28	0.72	0.43	0.49	0.38	2.36	2.03	1.69	1.87	1.34	1.11	1.75	2.74	2.04	1.23	0.74	1.86	0.89	1.85	1.17	0.75	2.14	2.26	2.38	2.06	2.19	1.53	1.32	0.75
CPNE3	CPN3|PRO1071	ENSG00000085719	604207	8	8q21.3	copine III	protein-coding	copine-3				Cpne3	NM_027769	5646	5371.44	38.23	23	34.08	36.45	26.33	19.7	40.88	29.3	20.81	22.41	24.17	31.95	35.72	24.49	31.91	35.95	37.82	40.23	32.76	27.29	22.55	25.99	32.54	30.31	37.06	33.76	19.15	31.33	24.43	23.57	23.8	19.71	19.2	14.19
CPSF6	CFIM|CFIM68|HPBRII-4|HPBRII-7	ENSG00000111605	604979	12	12q15	cleavage and polyadenylation specific factor 6, 68kDa	protein-coding	CPSF 68 kDa subunit|cleavage and polyadenylation specificity factor 68 kDa subunit|cleavage and polyadenylation specificity factor subunit 6|pre-mRNA cleavage factor I, 68kD subunit|pre-mRNA cleavage factor Im (68kD)|pre-mRNA cleavage factor Im 68 kDa subunit|protein HPBRII-4/7	PF00076,	RRM_1,	pA	Cpsf6	NM_001013391	6534	6259.44	14.6	24.24	14.91	18.85	21.43	29.39	17.21	16.11	21.74	26.97	14.6	11.85	19.38	17.53	21.3	25.13	12.46	10.66	17.06	31.02	34.61	33.61	12.81	20.31	15.33	12.13	23.65	22.27	25.63	26.34	20	24.02	22.51	26.77
CPSF7	CFIm59	ENSG00000149532		11	11q12.2	cleavage and polyadenylation specific factor 7, 59kDa	protein-coding	CPSF 59 kDa subunit|cleavage and polyadenylation specificity factor 59 kDa subunit|cleavage and polyadenylation specificity factor subunit 7|pre mRNA cleavage factor I, 59 kDa subunit|pre-mRNA cleavage factor I, 59 kDa subunit|pre-mRNA cleavage factor Im 59 kDa subunit	PF00076,	RRM_1,	pA	Cpsf7	NM_001164272,NM_172302	3589.44	3314.88	5.09	4.94	7.84	7.53	6.29	5.86	5.84	4.54	4.29	3.75	9.2	8.13	5.84	4.86	4.96	7.1	5.76	8.57	6.15	5.75	4.53	6.16	4.94	6.42	5.95	6.07	15.3	7.08	9.61	9.78	7.79	5.76	7.97	10.23
CRKL	-	ENSG00000099942	602007	22	22q11.21	v-crk sarcoma virus CT10 oncogene homolog (avian)-like	protein-coding	crk-like protein				Crkl	NM_007764	3863	3588.44	12.84	13.66	15.92	17.93	14.92	12.79	13.73	11.9	12.5	13.58	16.88	15.44	19.57	15.85	17	13.7	14.26	13.64	16.05	15.12	17.14	13.23	13.36	14.27	16.95	15.38	23.87	14.83	15.59	15.26	15.85	21.93	23.47	21.65
CSDA	CSDA1|DBPA|ZONAB	ENSG00000060138	603437	12	12p13.1	cold shock domain protein A	protein-coding	DNA-binding protein A|ZO-1-associated nucleic acid-binding protein|cold shock domain-containing protein A|cold-shock domain containing A1|cold-shock domain protein A|single-strand DNA-binding protein NF-GMB				Csda	NM_011733,NM_139117	1693.64	1419.08	315.98	667.69	126.26	104.85	476.37	515.36	339.13	348.74	736.57	602.64	150.72	222.14	14.48	211.63	219.57	368.19	173.8	112.44	211.44	533.3	436.07	456.18	224.05	219.17	220.55	308.24	76.35	119.92	251.01	315.89	261.46	214.46	212.73	111.89
CSDE1	D1S155E|RP5-1000E10.3|UNR	ENSG00000009307	191510	1	1p22	cold shock domain containing E1, RNA-binding	protein-coding	N-ras upstream gene protein|NRAS-related|cold shock domain-containing protein E1|upstream of NRAS			nodomains	Csde1	NM_001161854,NM_144901	4133.19	3858.62	124.84	118.84	171.68	179.99	124.01	119.36	182.42	154.23	118.25	107.41	113.91	147.85	132.54	133.4	150.76	134.43	145.54	152.77	129.44	158.6	127.4	153.85	127.31	143.63	130.66	123.62	119.06	129.91	150.47	127.78	138.13	129.09	128.97	132.44
CSRP1	CRP|CRP1|CSRP|CYRP|D1S181E	ENSG00000159176	123876	1	1q32	cysteine and glycine-rich protein 1	protein-coding	LIM-domain protein|cysteine-rich protein 1			nodomains	Csrp1	NM_007791	1770	1495.44	183.4	191.29	237.64	270.49	189.78	231.68	162.63	192.97	158.28	165.23	229.01	222.02	192.66	225.87	227.23	235.51	202.93	203.64	210.6	159.78	205.49	192.5	161.7	445.64	134.79	153.87	486.22	659.64	461.17	621.93	519.61	290.65	203.38	173.31
CSTB	CST6|EPM1|EPM1A|PME|STFB|ULD	ENSG00000160213	601145	21	21q22.3	cystatin B (stefin B)	protein-coding	CPI-B|cystatin-B|liver thiol proteinase inhibitor			Disease	Cstb	NM_007793	602	327.58	145.09	197.9	60.73	46.81	181.97	199.74	53.27	80.71	244.23	229.78	120.05	97.45	88.6	106.23	65.15	74.12	105.62	88.51	114.84	117.98	60.94	66.58	113.13	106.05	65.59	103.71	665.66	125.29	150.92	170.22	143.54	398.42	493.31	397.01
CSTF1	CstF-50|CstFp50	ENSG00000101138	600369	20	20q13.2	cleavage stimulation factor, 3' pre-RNA, subunit 1, 50kDa	protein-coding	CF-1 50 kDa subunit|CSTF 50 kDa subunit|cleavage stimulation factor 50 kDa subunit|cleavage stimulation factor subunit 1			pA	Cstf1	NM_024199	1820	1545.44	16.07	27.93	19.21	11.62	19.33	27.58	14.24	20.44	24.74	28.7	18.26	13.94	20.28	19.75	19.43	14.48	12.38	13.55	18.38	38.44	17.7	26.38	18.75	20.42	16.89	14.03	21.48	33.89	23.5	22.51	23.6	25.98	31.62	26.82
CSTF2	CstF-64	ENSG00000101811	600368		Xq22.1	cleavage stimulation factor, 3' pre-RNA, subunit 2, 64kDa	protein-coding	CF-1 64 kDa subunit|CSTF 64 kDa subunit|betaCstF-64 variant 2|cleavage stimulation factor 64 kDa subunit|cleavage stimulation factor subunit 2	PF00076,	RRM_1,	pA	Cstf2	NM_133196	4352	4077.44	8.22	15.64	9.54	9.03	13.2	17.78	8.72	9.28	14.2	13.72	10.08	9.77	9.25	12.08	11.49	21.08	7.98	9.83	11.5	23.92	24.62	30.15	8.3	15.75	7.59	6.69	19.53	12.54	13.27	14.14	14	20.68	19.59	23.04
CSTF2T	CstF-64T	ENSG00000177613	611968	10	10q11	cleavage stimulation factor, 3' pre-RNA, subunit 2, 64kDa, tau variant	protein-coding	CF-1 64 kDa subunit tau|CSTF 64 kDa subunit tau|cleavage stimulation factor 64 kDa subunit tau|cleavage stimulation factor subunit 2 tau|cleavage stimulation factor subunit 2 tau variant|tauCstF-64	PF00076,	RRM_1,	pA	Cstf2t	NM_031249	3752	3477.44	19.98	17.71	21.39	31.38	18.03	18.07	37.04	28.61	15.36	13.95	22.43	28.31	28.24	20.17	21.67	30.67	26.24	31.74	25.33	32.17	27.62	28.74	19.69	24.27	29.13	16.75	36.37	22.54	25.98	24.72	26.54	45.38	46.29	35.79
CTNNA1	CAP102	ENSG00000044115	116805	5	5q31.2	catenin (cadherin-associated protein), alpha 1, 102kDa	protein-coding	alpha E-catenin|alpha-E-catenin|alpha-catenin|alphaE-catenin|cadherin-associated protein,102kDa|catenin alpha-1|renal carcinoma antigen NY-REN-13				Ctnna1	NM_009818	3676	3401.44	115.06	127.45	156.45	156.16	127.59	149.06	202.81	178.87	127.09	122.67	140.59	162.53	184.49	186.21	183.26	174.98	146.07	165.94	147.07	198.98	174.32	186.06	117.28	151.03	141.18	117.14	158.33	189.46	226.53	201.3	239.75	139.65	155.14	134.65
CWC15	C11orf5|Cwf15|HSPC148|ORF5			11	11q21	CWC15 spliceosome-associated protein homolog (S. cerevisiae)	protein-coding	CWC15 homolog|protein CWC15 homolog|spliceosome-associated protein CWC15 homolog			nodomains	Cwc15	NM_023153	1152	877.44	106.36	112.96	85.5	77.4	109.2	117.17	81.53	90.58	125.62	145.47	88.9	96.35	71.64	64.67	64.36	84.74	102.31	80.58	85.02	86.74	91.7	81.88	104.87	76.36	78.05	98.17	108.94	72.81	83.07	88.46	72.23	87.12	101.44	97.99
DAP3	DAP-3|MRP-S29|MRPS29|bMRP-10	ENSG00000132676	602074	1	1q22	death associated protein 3	protein-coding	28S ribosomal protein S29, mitochondrial|S29mt|death-associated protein 3|ionizing radiation resistance conferring protein|mitochondrial 28S ribosomal protein S29				Dap3	NM_001164533,NM_022994	4621.07	4346.51	17.8	21.3	9.34	9.5	19.16	20.48	11.01	11.84	24.05	24.04	15.83	11.11	13.54	11.56	11.51	21.8	11.6	10.36	16	19.33	23.07	25.83	12.77	11.78	11.94	11.89	14.01	17.13	21.19	16.56	17.87	17	19.41	18.61
DARS	-	ENSG00000115866	603084	2	2q21.3	aspartyl-tRNA synthetase	protein-coding	aspRS|aspartate tRNA ligase 1, cytoplasmic|aspartate--tRNA ligase, cytoplasmic|aspartyl-tRNA synthetase, cytoplasmic|cell proliferation-inducing gene 40 protein|cell proliferation-inducing protein 40			tRNA	Dars	NM_145507,NM_177445	2231	1956.44	72.16	119.99	41.12	45.73	103.09	113.31	44.46	71.95	134.15	123.29	36.25	41.75	71.33	70.06	65.15	83.74	39.37	45.74	71.31	128.5	122.96	138.18	77.8	93.56	55.14	56.83	157.08	85.41	84.61	84.22	91.09	168.09	195.53	160.2
DAZAP1	-	ENSG00000071626	607430	19	19p13.3	DAZ associated protein 1	protein-coding	DAZ-associated protein 1|deleted in azoospermia-associated protein 1	PF00076,	RRM_1,	Splicing	Dazap1	NM_001122604,NM_001122605,NM_133188	2079.54	1804.98	9.8	18.23	19.7	19.69	16.43	16.86	12.96	13.9	15.99	17.16	18.26	18.67	15.79	15.29	11.25	18.38	20.89	20.54	16.54	26.17	23.49	25.43	10.37	16.16	9.72	10.24	26.7	26.53	33.1	34.26	29.1	21.89	25.15	34.1
DAZL	DAZH|DAZL1|DAZLA|SPGYLA	ENSG00000092345	601486	3	3p24.3	deleted in azoospermia-like	protein-coding	DAZ homolog|DAZ-like autosomal|SPGY-like-autosomal|deleted in azoospermia-like 1|germline specific RNA binding protein|spermatogenesis gene on the Y-like autosomal	PF00076,	RRM_1,	rbpdomain	Dazl	NM_010021	2942	2667.44	0.03	0.03	0.03	0.03	0.02	0.06	0.03	0.03	0.02	0.02	0.02	0.04	0.04	0.36	0.03	0.03	0.03	0.3	0.07	0.03	0.56	0.04	0.02	0.02	0.02	0.02	0.03	0.04	0.03	0.03	0.03	0.08	0.16	0.05
DBR1	-	ENSG00000138231	607024	3	3q22.3	debranching enzyme homolog 1 (S. cerevisiae)	protein-coding	RNA lariat debranching enzyme|lariat debranching enzyme			nodomains	Dbr1	NM_031403	2103	1828.44	7.92	12.73	11.85	11.46	9.02	12.23	6.92	9.67	7.33	9.74	9.54	10.84	10.33	9.37	10.69	9.95	13.02	10.24	9.53	13.26	14.08	14.11	5.85	10.68	6.9	8.35	15.79	14.94	13.91	16.94	13.63	15.06	14.01	16.05
DCAF13	GM83|WDSOF1	ENSG00000164934		8	8q22.3	DDB1 and CUL4 associated factor 13	protein-coding	DDB1- and CUL4-associated factor 13|WD repeat and SOF domain-containing protein 1|WD repeats and SOF1 domain containing				Dcaf13	NM_198606	1541	1266.44	54.71	86.13	33.67	35.2	69.49	93.8	42.51	58.17	106.54	112.13	32.69	31.95	44.99	45.3	39.26	49.51	32.68	29.16	41.48	76	44.64	55.19	46.78	56.25	42.17	42.6	80.17	61.7	63.71	68.43	56.26	83.8	98.13	96.95
DCN	CSCD|DSPG2|PG40|PGII|PGS2|SLRR1B	ENSG00000011465	125255	12	12q21.33	decorin	protein-coding	PG-S2|bone proteoglycan II|decorin proteoglycan|dermatan sulphate proteoglycans II|proteoglycan core protein|small leucine-rich protein 1B			Disease	Dcn	NM_001190451,NM_007833	1831.88	1557.32	130.62	37.77	48.58	110.27	70.51	56.04	80.27	72.16	55.92	36.37	36.31	72.58	401.02	1105.94	1182.52	341.19	78.73	66.92	319.59	126.84	49.98	65.88	302.64	116.37	192.91	440.07	107.93	92.06	316.57	18.06	126.7	42.46	15.77	15.69
DCP1B	DCP1|hDcp1b	ENSG00000151065	609843	12	12p13.33	DCP1 decapping enzyme homolog B (S. cerevisiae)	protein-coding	decapping enzyme hDcp1b|mRNA-decapping enzyme 1B			nodomains	Dcp1b	NM_001033379	3311	3036.44	3.14	1.88	4.17	3.5	2.46	1.59	4.9	3.52	1.68	1.83	6.23	5.66	4.03	2.19	1.3	4.29	4.14	4.47	4.95	1.28	3.96	3.44	4.21	3.33	3.33	4.12	1.17	0.77	2.52	1.47	2.42	1.66	1.64	1.16
DDX1	DBP-RB|UKVH5d	ENSG00000079785	601257	2	2p24	DEAD (Asp-Glu-Ala-Asp) box helicase 1	protein-coding	ATP-dependent RNA helicase DDX1|DEAD (Asp-Glu-Ala-Asp) box polypeptide 1|DEAD box polypeptide 1|DEAD box protein 1|DEAD box protein retinoblastoma|DEAD box-1|DEAD/H (Asp-Glu-Ala-Asp/His) box polypeptide 1	PF00270,	DEAD,	deadh	Ddx1	NM_134040	2469	2194.44	59.9	97.64	49.28	62.57	85.61	113.78	82.6	91.96	96.67	104.23	50.69	63.3	77.29	60.22	69.63	91.82	63.41	58.6	68.96	121.65	138.97	135.97	57.28	80.86	54.8	58.31	117.71	102.44	89.02	104.31	92.72	125.64	123.27	142.87
DDX10	HRH-J8	ENSG00000178105	601235	11	11q22-q23	DEAD (Asp-Glu-Ala-Asp) box polypeptide 10	protein-coding	DDX10-NUP98 fusion protein type 2|DEAD box protein 10|DEAD box-10|DEAD/H (Asp-Glu-Ala-Asp/His) box polypeptide 10 (RNA helicase)|probable ATP-dependent RNA helicase DDX10	PF00270,	DEAD,	deadh	Ddx10	NM_029936	3368	3093.44	15	16.3	7.77	6.37	14.96	13.48	12.78	11.67	20.02	16.24	12.31	14.27	12.06	10.43	11.27	14.28	11.84	11.69	11.76	18.18	17.49	22.76	12.24	21.14	11.56	14.11	12.25	11.45	14.35	13.44	10.27	11.43	11.85	10.81
DDX17	P72|RH70	ENSG00000100201	608469	22	22q13.1	DEAD (Asp-Glu-Ala-Asp) box helicase 17	protein-coding	DEAD (Asp-Glu-Ala-Asp) box polypeptide 17|DEAD box protein p72|DEAD/H (Asp-Glu-Ala-Asp/His) box polypeptide 17 (72kD)|RNA-dependent helicase p72|probable ATP-dependent RNA helicase DDX17	PF00270,	DEAD,	deadh	Ddx17	NM_001040187,NM_152806,NM_199079,NM_199080	4404.35	4129.79	14.48	10.25	25.54	16.48	13.23	7.9	6.66	6.55	10.89	8.07	11.78	10.19	10.57	10.83	10.34	11.74	15.75	11.44	14.43	7.46	15.18	11.6	12.27	15.62	12.54	15.33	43.75	16.04	19.17	11.6	15.99	15.84	17.57	17.24
DDX18	MrDb	ENSG00000088205	606355	2	2q14.1	DEAD (Asp-Glu-Ala-Asp) box polypeptide 18	protein-coding	ATP-dependent RNA helicase DDX18|DEAD box protein 18|DEAD/H (Asp-Glu-Ala-Asp/His) box polypeptide 18 (Myc-regulated)|Myc-regulated DEAD box protein	PF00270,	DEAD,	deadh	Ddx18	NM_025860	2247	1972.44	24.81	36.09	19.75	14.21	31.56	38.06	21.97	23.81	45.05	35.29	27.93	24.46	21	29.43	31.9	35.69	28.15	25.69	17.39	55.74	47.54	41.87	19.23	33.08	18.45	18.74	39.65	32.53	35.95	39.57	31.25	34.63	39.34	40.4
DDX19A	DDX19-DDX19L|DDX19L	ENSG00000168872		16	16q22.1	DEAD (Asp-Glu-Ala-Asp) box polypeptide 19A	protein-coding	ATP-dependent RNA helicase DDX19A|DDX19-like protein|DEAD (Asp-Glu-Ala-As) box polypeptide 19A|DEAD box protein 19A|RNA helicase	PF00270,	DEAD,	deadh	Ddx19a	NM_007916	2575	2300.44	3.16	4.95	7.81	9.36	4	4.9	3.8	2.84	2.63	3.1	8.55	8.39	4.06	3.65	6.01	8.71	8.01	8.58	5.04	6.53	7.21	7.71	1.88	4.5	2.48	2.62	8.3	25.42	20.23	37.06	32.54	4.47	5.31	9.05
DDX19B	DBP5|DDX19|RNAh	ENSG00000157349	605812	16	16q22.1	DEAD (Asp-Glu-Ala-Asp) box polypeptide 19B	protein-coding	ATP-dependent RNA helicase DDX19|ATP-dependent RNA helicase DDX19B|DEAD (Asp-Glu-Ala-As) box polypeptide 19B|DEAD box RNA helicase DEAD5|DEAD box protein 19B|DEAD-box RNA helicase DEAD5|DEAD-box protein 5|DEAD/H (Asp-Glu-Ala-Asp/His) box polypeptide 19 (Dbp5, yeast, homolog)|yeast Dbp5 homolog	PF00270,	DEAD,	deadh	Ddx19b	NM_001190786,NM_001190800,NM_172284	6620	6345.44	0.87	1.58	0.58	2.24	1.79	1.64	1.77	1.48	1.92	1.59	1.54	1.17	1.61	1.07	0.54	2.27	1.54	1.84	1.81	3.67	3.78	4.16	1.34	1.42	1.3	0.69	2.86	2.81	2.41	2.17	2.04	2.66	2.17	2.73
DDX20	DP103|GEMIN3	ENSG00000064703	606168	1	1p21.1-p13.2	DEAD (Asp-Glu-Ala-Asp) box polypeptide 20	protein-coding	DEAD box protein 20|DEAD box protein DP 103|DEAD-box protein DP103|DEAD/H (Asp-Glu-Ala-Asp/His) box polypeptide 20, 103kD|SMN-interacting protein|component of gems 3|gemin-3|probable ATP-dependent RNA helicase DDX20	PF00270,	DEAD,	deadh	Ddx20	NM_017397	2710	2435.44	12.06	17.87	13.21	10.94	14.92	20.01	13.67	14.71	16.06	15.89	10.86	10.58	16.43	12.87	14.24	17.56	9.7	12.24	14.76	23.25	23.52	23.41	12.06	13.47	11.87	14.14	12.57	12.54	16.29	16.22	14.21	15.87	19.55	15.7
DDX21	GUA|GURDB|RH-II/GU|RH-II/GuA	ENSG00000165732	606357	10	10q21	DEAD (Asp-Glu-Ala-Asp) box helicase 21	protein-coding	DEAD (Asp-Glu-Ala-Asp) box polypeptide 21|DEAD box protein 21|DEAD/H (Asp-Glu-Ala-Asp/His) box polypeptide 21|Gu protein|RH II/Gu|RNA helicase II/Gu alpha|gu-alpha|nucleolar RNA helicase 2|nucleolar RNA helicase Gu|nucleolar RNA helicase II				Ddx21	NM_019553	4743	4468.44	10.35	17.34	5.4	8.15	16.37	19.22	7.33	9.02	25.45	16.11	6.25	6.78	11.9	14.84	12.87	15.8	5.49	6.65	7.36	26.03	27.48	25.59	6.38	24.67	6.47	7.65	16.36	20.87	16.36	19.04	15.24	10.64	11.3	26.11
DDX23	PRPF28|U5-100K|U5-100KD|prp28	ENSG00000174243	612172	12	12q13.12	DEAD (Asp-Glu-Ala-Asp) box polypeptide 23	protein-coding	100 kDa U5 snRNP-specific protein|DEAD box protein 23|PRP28 homolog, yeast|PRP28p homolog|U5 snRNP 100 kD protein|probable ATP-dependent RNA helicase DDX23	PF00270,	DEAD,	deadh	Ddx23	NM_001080981	2814	2539.44	1.92	1.74	1.87	0.82	2.54	1.73	1.12	0.62	2.64	2.21	1.63	0.76	1.29	0.75	0.26	0.8	1.7	1.19	1.47	2.75	0.59	1.6	2.28	1.4	2.52	2.46	2.12	1.08	1.46	1.51	1.53	2.81	2.37	2.08
DDX24	-	ENSG00000089737	606181	14	14q32	DEAD (Asp-Glu-Ala-Asp) box polypeptide 24	protein-coding	ATP-dependent RNA helicase DDX24|DEAD box protein 24|DEAD/H (Asp-Glu-Ala-Asp/His) box polypeptide 24|S. cerevisiae CHL1-like helicase	PF00270,	DEAD,	deadh	Ddx24	NM_001159502,NM_020494	2913.17	2638.61	45.92	49.33	52.86	50.69	46.18	52.58	67.5	72.18	43.64	42.69	64.14	59.32	52.59	54.92	48.96	66.16	54.74	60.38	48.35	75.41	44.24	54.53	58.75	52.83	51.69	56.01	73.37	69.75	61.56	57	58.09	73.07	87.5	79.04
DDX25	GRTH	ENSG00000109832	607663	11	11q24	DEAD (Asp-Glu-Ala-Asp) box helicase 25	protein-coding	ATP-dependent RNA helicase DDX25|DEAD (Asp-Glu-Ala-Asp) box polypeptide 25|DEAD box protein 25|DEAD/H (Asp-Glu-Ala-Asp/His) box polypeptide 25|gonadotropin-regulated testicular RNA helicase	PF00270,	DEAD,	deadh	Ddx25	NM_013932	1675	1400.44	0.05	0.05	0.06	0.05	0.04	0.04	0.58	0.05	0.3	0.04	0.04	0.12	0.04	0.68	0.06	0.05	0.05	0.06	0.04	0.05	1.09	0.07	0.04	0.05	0.04	0.04	0.15	0.44	0.34	0.86	0.4	0.21	1.21	0.35
DDX27	DRS1|PP3241|RHLP|Rrp3p|dJ686N3.1	ENSG00000124228		20	20q13.13	DEAD (Asp-Glu-Ala-Asp) box polypeptide 27	protein-coding	DEAD box protein 27|DEAD/H (Asp-Glu-Ala-Asp/His) box polypeptide 27|RNA helicase-like protein|probable ATP-dependent RNA helicase DDX27	PF00270,	DEAD,	deadh	Ddx27	NM_153065	2592	2317.44	27.39	40.17	18.62	20.28	35.33	41.03	25.85	22.59	43.71	35.87	28.99	22.54	25.34	29.12	31.58	35.05	23.36	26.9	21.91	44.18	29.94	43.05	23.12	38.71	29.99	34.92	35.97	26.6	28.77	27.53	27.21	30.26	29.93	35.93
DDX28	MDDX28	ENSG00000182810	607618	16	16q22.1	DEAD (Asp-Glu-Ala-Asp) box polypeptide 28	protein-coding	DEAD/H (Asp-Glu-Ala-Asp/His) box polypeptide 28|mitochondrial DEAD box protein 28|mitochondrial DEAD-box polypeptide 28|probable ATP-dependent RNA helicase DDX28	PF00270,	DEAD,	deadh	Ddx28	NM_028038	1870	1595.44	11.59	14.15	8.91	5.95	14.28	18.55	9.16	10.99	16.35	21.41	7.13	8.2	10.36	9.56	9.33	12.68	9.25	9.73	9	17.89	21.9	13.61	9.35	9.09	12.07	11.3	14.3	12.67	13.1	7.65	13.91	18.22	14.64	16.64
DDX31	PPP1R25	ENSG00000125485		9	9q34.13	DEAD (Asp-Glu-Ala-Asp) box polypeptide 31	protein-coding	DEAD box protein 31|DEAD/DEXH helicase DDX31|DEAD/H (Asp-Glu-Ala-Asp/His) box polypeptide 31|G2 helicase|helicain|probable ATP-dependent RNA helicase DDX31|protein phosphatase 1, regulatory subunit 25				Ddx31	NM_001033294	3327	3052.44	5.01	8.12	2.38	1.29	7.15	8.82	3.63	4.02	9.79	8.46	4.1	2.55	4.69	7.46	6.02	8.77	3.61	3.92	3.49	10.62	9.85	7.14	5.39	9.51	3.95	3.45	6.14	3.89	6.38	5.49	5.15	5.53	6.33	7.41
DDX39B	BAT1|D6S81E|UAP56	ENSG00000198563	142560	6	6p21.3	DEAD (Asp-Glu-Ala-Asp) box polypeptide 39B	protein-coding	56 kDa U2AF65-associated protein|ATP-dependent RNA helicase p47|HLA-B-associated transcript 1 protein|nuclear RNA helicase (DEAD family)|spliceosome RNA helicase BAT1|spliceosome RNA helicase DDX39B				Ddx39b	NM_019693	1737	1462.44	55.37	103.67	39.17	44.44	108.23	105.02	45.01	49.7	118.03	108.63	81.05	63.35	67.4	74.4	66.2	86.93	64.39	65.59	71.04	128.94	114.49	116.18	52.39	86.59	46.46	41.69	117.5	115.53	104.08	106.92	93.28	84.33	90.22	100.09
DDX3X	DBX|DDX14|DDX3|HLP2	ENSG00000215301	300160		Xp11.3-p11.23	DEAD (Asp-Glu-Ala-Asp) box polypeptide 3, X-linked	protein-coding	ATP-dependent RNA helicase DDX3X|CAP-Rf|DEAD box protein 3, X-chromosomal|DEAD box, X isoform|DEAD/H (Asp-Glu-Ala-Asp/His) box polypeptide 3|DEAD/H box-3|helicase like protein 2|helicase-like protein 2	PF00270,	DEAD,	deadh	Ddx3x	NM_010028	4571	4296.44	80.65	87.86	50.47	75.76	85.6	62.41	76.85	65.92	96.45	89.4	67.98	84.48	71.05	104.72	115.93	98.76	84.71	84.18	59.36	141.42	77.74	94.3	60.3	85.13	65.37	61.49	78.98	153.76	152.59	140.89	133.98	68.4	81.56	78.01
DDX3Y	DBY	ENSG00000067048	400010		Yq11	DEAD (Asp-Glu-Ala-Asp) box polypeptide 3, Y-linked	protein-coding	ATP-dependent RNA helicase DDX3Y|DEAD box protein 3, Y-chromosomal|DEAD/H (Asp-Glu-Ala-Asp/His) box polypeptide, Y chromosome	PF00270,	DEAD,	deadh	Ddx3y	NM_012008	4640	4365.44	32.42	26.65	40.16	48.84	31.1	27.53	44.29	40.92	24.1	20.88	0.03	0.01	26.62	0.22	0.02	0.02	0.02	0.02	18.24	0.02	0.34	0.02	33.74	33.38	31.06	34.67	26.03	0.12	0.02	0.02	0.03	23.24	23.27	16.62
DDX4	VASA	ENSG00000152670	605281	5	5p15.2-p13.1	DEAD (Asp-Glu-Ala-Asp) box polypeptide 4	protein-coding	DEAD box protein 4|DEAD/H (Asp-Glu-Ala-Asp/His) box polypeptide 4|probable ATP-dependent RNA helicase DDX4|vasa homolog	PF00270,	DEAD,	deadh	Ddx4	NM_001145885,NM_010029	2808	2533.44	0.05	0.05	0.06	0.06	0.05	0.21	0.06	0.06	0.07	0.07	0.05	0.04	0.15	0.75	0.06	0.06	0.05	0.07	0.05	0.06	1.19	0.16	0.13	0.13	0.04	0.09	0.13	0.08	0.06	0.06	0.05	0.14	0.09	0.05
DDX41	ABS	ENSG00000183258	608170	5	5q35.3	DEAD (Asp-Glu-Ala-Asp) box polypeptide 41	protein-coding	2900024F02Rik|DEAD box protein 41|DEAD box protein abstrakt homolog|DEAD-box protein abstrakt|probable ATP-dependent RNA helicase DDX41|putative RNA helicase	PF00270,	DEAD,	deadh	Ddx41	NM_134059	2205	1930.44	28.63	36.88	13.72	13.17	32.67	52.21	22.61	30.19	33.47	46.07	29.14	21.71	35.13	24.16	27.77	40.54	24.14	21.05	32.21	53.01	32.14	34.75	27.4	25.97	27.47	31.36	32.1	24.46	25.99	19.55	19.99	27.49	30.88	25.34
DDX42	RHELP|RNAHP|SF3b125	ENSG00000198231	613369	17	17q23.3	DEAD (Asp-Glu-Ala-Asp) box polypeptide 42	protein-coding	ATP-dependent RNA helicase DDX42|DEAD box protein 42|RNA helicase-like protein|RNA helicase-related protein|SF3b DEAD box protein|SF3b125 DEAD-box protein|splicing factor 3B-associated 125 kDa protein	PF00270,	DEAD,	deadh	Ddx42	NM_028074	4012	3737.44	25.22	25.59	31.34	25.26	24.17	26.17	31.89	28.57	22.74	19.54	30.93	27.33	32.36	38.29	32.19	31.74	35.52	31.15	31.57	43.52	23.67	30.7	22.43	31.25	34.11	29.65	29.66	35.4	32.31	30.18	31.73	31.87	27.02	28.66
DDX43	CT13|HAGE	ENSG00000080007	606286	6	6q12-q13	DEAD (Asp-Glu-Ala-Asp) box polypeptide 43	protein-coding	DEAD box protein 43|DEAD box protein HAGE|DEAD-box protein 43|cancer/testis antigen 13|helical antigen|probable ATP-dependent RNA helicase DDX43	PF07650,PF00270,PF00013,	KH_2,DEAD,KH_1,	deadh	Ddx43	NM_001191044	2207	1932.44	0.03	0.04	0.04	0.04	0.03	0.03	0.04	0.04	0.03	0.03	0.03	0.03	0.11	0.49	0.04	0.04	0.14	0.05	0.03	0.04	0.78	0.05	0.03	0.1	0.06	0.03	0.35	0.05	0.04	0.18	0.04	0.56	0.26	0.22
DDX46	PRPF5|Prp5	ENSG00000145833		5	5q31.1	DEAD (Asp-Glu-Ala-Asp) box polypeptide 46	protein-coding	DEAD box protein 46|PRP5 homolog|Prp5-like DEAD-box protein|RNA helicase|probable ATP-dependent RNA helicase DDX46	PF00270,	DEAD,	deadh	Ddx46	NM_145975	5673	5398.44	9.92	13.04	10.1	8.76	14.08	14.53	11.85	8.96	13.57	13.39	12.43	8.77	11.13	17.01	18.8	17.67	7.99	10.28	11.18	17.73	19.67	18.07	10.67	12.51	7.73	10.93	13.46	16.05	15.91	11.66	11.68	7.11	8	10.67
DDX47	E4-DBP|HQ0256|MSTP162|RRP3	ENSG00000213782		12	12p13.1	DEAD (Asp-Glu-Ala-Asp) box polypeptide 47	protein-coding	DEAD box polypeptide 47|DEAD box protein 47|E4-DEAD box protein|probable ATP-dependent RNA helicase DDX47	PF00270,	DEAD,	deadh	Ddx47	NM_026360	1764	1489.44	53.02	57.86	34.47	37.32	45.09	54.5	42.68	52.98	62.09	62.41	41.39	36.51	54.17	30.11	45.06	47.11	39.57	37.18	51.65	54.48	60.27	45.89	49.79	45.06	53.64	57.96	58.44	42.37	43.22	45.73	42.89	59.89	54.71	52.67
DDX49	R27090_2	ENSG00000105671		19	19p12	DEAD (Asp-Glu-Ala-Asp) box polypeptide 49	protein-coding	DEAD box protein 49|probable ATP-dependent RNA helicase DDX49	PF00270,	DEAD,	deadh	Ddx49	NM_001024922	2100	1825.44	27.19	38.62	20.21	18.22	33.71	31.06	22.87	28.09	49.03	38.07	31.11	21.47	25.2	30.31	25.36	23.53	22.4	23.4	26.02	34.36	41.05	32	28.1	28.26	27.38	24.05	25.02	30.85	26.28	28.16	18.35	23.31	27.27	32.58
DDX5	G17P1|HLR1|HUMP68|p68	ENSG00000108654	180630	17	17q21	DEAD (Asp-Glu-Ala-Asp) box helicase 5	protein-coding	ATP-dependent RNA helicase DDX5|DEAD (Asp-Glu-Ala-Asp) box polypeptide 5|DEAD box protein 5|DEAD box-5|DEAD/H (Asp-Glu-Ala-Asp/His) box polypeptide 5 (RNA helicase, 68kD)|RNA helicase p68|probable ATP-dependent RNA helicase DDX5	PF00270,	DEAD,	deadh	Ddx5	NM_007840	3520	3245.44	240.18	170.51	239.29	252.47	196.71	192.88	233.94	190.61	177.67	165.22	181.17	224.23	231.66	223.55	235.82	251.62	259.52	240.19	207.77	225.76	205.93	235.5	217.75	206.07	232.19	230.97	206.3	229.55	246.52	208.63	222.89	168.9	199.72	174.56
DDX50	GU2|GUB|RH-II/GuB|mcdrh	ENSG00000107625	610373	10	10q22.1	DEAD (Asp-Glu-Ala-Asp) box polypeptide 50	protein-coding	ATP-dependent RNA helicase DDX50|DEAD box protein 50|RNA helicase II/Gu beta|gu-beta|malignant cell derived RNA helicase|nucleolar protein GU2	PF00270,	DEAD,	deadh	Ddx50	NM_053183	2507	2232.44	58.58	49.72	51.88	70.83	51.13	44.45	77.46	75.52	46.33	40.77	54.7	57.89	63.41	77.92	73.49	48.42	59.07	58	50.72	48.19	62.88	75.23	51.6	54.55	71.59	68.62	78.51	43.71	43.26	37.09	43.61	90.94	104.73	83.67
DDX51	-	ENSG00000185163		12	12q24.33	DEAD (Asp-Glu-Ala-Asp) box polypeptide 51	protein-coding	ATP-dependent RNA helicase DDX51|DEAD box protein 51	PF00270,	DEAD,	deadh	Ddx51	NM_027156	4846	4571.44	5.21	6.73	6.38	4.05	6.24	8.32	4.7	4.28	7.87	6.56	5.3	5.96	5.84	6.84	7.15	6.64	6.73	3.35	5.25	9.11	3.93	4.71	5.15	8.47	5.1	6.03	7.06	6	5.92	5.24	5.31	5.73	6.08	7.09
DDX52	HUSSY19|ROK1	ENSG00000141141	612500	17	17q21.1	DEAD (Asp-Glu-Ala-Asp) box polypeptide 52	protein-coding	DEAD box protein 52|probable ATP-dependent RNA helicase DDX52	PF00270,	DEAD,	deadh	Ddx52	NM_030096	3155	2880.44	20.09	21.52	12.26	13.95	20.44	18.83	19.26	21.93	21.42	22.28	16.48	18.79	17.09	14.5	13.46	19.21	19.39	14.84	18.53	27.23	31.85	27.05	19.22	17.37	22.45	21.71	25.28	16.58	22.2	21.56	20.47	20.65	22.79	20.41
DDX54	DP97	ENSG00000123064	611665	12	12q24.13	DEAD (Asp-Glu-Ala-Asp) box polypeptide 54	protein-coding	ATP-dependent RNA helicase DDX54|ATP-dependent RNA helicase DP97|DEAD box RNA helicase 97 kDa|DEAD box helicase 97 KDa|DEAD box protein 54	PF00270,	DEAD,	deadh	Ddx54	NM_028041	3931	3656.44	16.94	18.93	17.99	15.62	20.36	18.8	17.93	16.15	23.73	18.23	27.53	17.44	25.2	31.11	30.21	19.92	21.54	17.29	17.78	31.97	18.05	19.25	16.35	26.69	20.92	14.81	14.82	23.39	32.5	23.81	32.69	15.71	14.8	21.92
DDX55	-	ENSG00000111364		12	12q24.31	DEAD (Asp-Glu-Ala-Asp) box polypeptide 55	protein-coding	ATP-dependent RNA helicase DDX55|DEAD box protein 55	PF00270,	DEAD,	deadh	Ddx55	NM_001190795,NM_026409	2798	2523.44	7.22	6.39	5.48	4.52	6.81	6.79	4.99	5.05	9.21	5.82	6.82	5.82	5.42	7.16	3.72	3.27	8.75	7.42	6.6	3.96	10.16	9.74	6.46	4.97	6.93	4.8	8.6	5	3.61	3.51	4.77	7.45	6.27	6.82
DDX56	DDX26|NOH61	ENSG00000136271	608023	7	7p13	DEAD (Asp-Glu-Ala-Asp) box helicase 56	protein-coding	61-kd nucleolar helicase|ATP-dependent 61 kDa nucleolar RNA helicase|DEAD (Asp-Glu-Ala-Asp) box polypeptide 56|DEAD box protein 21|DEAD box protein 56|DEAD-box RNA helicase|nucleolar helicase of 61 kDa|probable ATP-dependent RNA helicase DDX56|putative nucleolar RNA helicase	PF00270,	DEAD,	deadh	Ddx56	NM_026538	3287	3012.44	29.03	42.56	12.75	15.85	33.22	40.62	19.49	21.24	50.5	39.14	23.1	18.33	26.06	18.27	16.95	26.82	18.05	18.63	27.54	39.34	29.94	35.5	25.49	36.59	24.96	26.98	19.37	23.9	21.42	26.95	20.19	23.81	20.24	23.23
DDX58	RIG-I|RIGI|RLR-1	ENSG00000107201	609631	9	9p12	DEAD (Asp-Glu-Ala-Asp) box polypeptide 58	protein-coding	DEAD box protein 58|DEAD/H (Asp-Glu-Ala-Asp/His) box polypeptide|RIG-1|RIG-I-like receptor 1|RNA helicase RIG-I|probable ATP-dependent RNA helicase DDX58|retinoic acid inducible gene I|retinoic acid-inducible gene 1 protein|retinoic acid-inducible gene I protein	PF00270,	DEAD,	deadh	Ddx58	NM_172689	4943	4668.44	17.42	13.03	16.94	18.27	13.39	13.07	24.12	20.61	9.34	11.03	18.88	21.22	23.73	31.24	33.15	29.58	21.71	19.65	24.4	24.65	24.69	23.07	22.31	20.51	17.09	15.31	23.89	23.2	26.87	19.03	21.11	34.26	32.66	16.03
DDX59	ZNHIT5	ENSG00000118197		1	1q32.1	DEAD (Asp-Glu-Ala-Asp) box polypeptide 59	protein-coding	DEAD box protein 59|probable ATP-dependent RNA helicase DDX59|zinc finger HIT domain-containing protein 5	PF00270,	DEAD,	deadh	Ddx59	NM_026500	2228	1953.44	4.1	5.11	4.37	2.8	5.82	5.47	3.42	4.74	5.92	3.53	4.28	4.12	4.81	1.95	1.44	5.25	3	6.08	3.75	2.68	4.65	3.93	3.29	3.62	5.51	4.37	16.35	3.98	3.5	2.23	2.97	13.19	12.87	9.55
DDX6	HLR2|P54|RCK	ENSG00000110367	600326	11	11q23.3	DEAD (Asp-Glu-Ala-Asp) box helicase 6	protein-coding	ATP-dependent RNA helicase p54|DEAD (Asp-Glu-Ala-Asp) box polypeptide 6|DEAD box protein 6|DEAD box-6|DEAD/H (Asp-Glu-Ala-Asp/His) box polypeptide 6 (RNA helicase, 54kD)|oncogene RCK|probable ATP-dependent RNA helicase DDX6	PF00270,	DEAD,	deadh	Ddx6	NM_001110826,NM_007841,NM_181324	6013.13	5738.57	26.02	18.59	11.08	12.72	20.14	13.06	10.04	9.19	16.07	17.91	11.48	10.75	21.31	13.64	15.42	11.81	11.15	15.31	19.77	11.09	16.09	15.48	21.55	21.09	25.9	25.42	7.91	10.45	10.45	7.85	11.77	10.16	11.73	10.55
DDX60	-	ENSG00000137628	613974	4	4q32.3	DEAD (Asp-Glu-Ala-Asp) box polypeptide 60	protein-coding	DEAD box protein 60|probable ATP-dependent RNA helicase DDX60	PF00270,	DEAD,	deadh	Ddx60	NM_001081215	5989	5714.44	3.26	0.69	1.47	2.37	1.23	0.32	2.99	1.94	0.69	0.77	1.77	1.9	2.65	2.15	2.5	3.06	2.64	2.39	4.78	1.17	1.83	1.59	5.39	1.92	4.17	3.45	8.9	0.02	0.12	0.13	0.04	12.37	9.42	1.81
DEK	D6S231E	ENSG00000124795	125264	6	6p22.3	DEK oncogene	protein-coding	DEK oncogene (DNA binding)|protein DEK			nodomains	Dek	NM_025900	2601	2326.44	36.01	70.23	24.88	27.71	55.22	73.66	45.26	42.47	43.77	66.83	31.99	36.43	39.22	42.07	47.83	56.89	36.38	36.79	30.02	65.45	116.7	127.15	32.21	28.26	31.72	38.15	122.73	42.57	32.68	33.01	22.37	88.14	95.52	73.19
DGCR8	C22orf12|DGCRK6|Gy1|pasha	ENSG00000128191	609030	22	22q11.2	DiGeorge syndrome critical region gene 8	protein-coding	DiGeorge syndrome critical region 8|microprocessor complex subunit DGCR8	PF00035,	dsrm,	miR	Dgcr8	NM_033324	4225	3950.44	6.35	10.24	9.85	10.16	9.21	11.36	10.96	11.86	6.53	8.06	10.53	12.42	11.02	13.44	14.38	13.35	10.26	10.34	9.85	14.7	11.04	18.24	6.6	9.15	7.67	8.05	11.56	11.89	14.68	12.45	10.9	8.75	8.75	11.08
DHX15	DBP1|DDX15|HRH2|PRP43|PRPF43|PrPp43p	ENSG00000109606	603403	4	4p15.3	DEAH (Asp-Glu-Ala-His) box polypeptide 15	protein-coding	ATP-dependent RNA helicase #46|DEAD/H (Asp-Glu-Ala-Asp/His) box polypeptide 15|DEAD/H box-15|DEAH box protein 15|RNA helicase 2|putative pre-mRNA-splicing factor ATP-dependent RNA helicase DHX15	PF00270,	DEAD,	deadh	Dhx15	NM_001042620,NM_007839	3008.76	2734.2	39.28	67.19	42.86	57.51	61.42	78.26	55.35	52.66	65.81	65.08	46.06	45.94	49.82	56.95	64	65.69	47.18	41.32	40.02	85.72	77.61	89.13	39.4	64.54	44.88	40.77	69.28	70.38	73.26	66.22	73.93	68.41	78.8	92.46
DHX16	DBP2|DDX16|PRO2014|PRP8|PRPF2|Prp2	ENSG00000204560	603405	6	6p21.3	DEAH (Asp-Glu-Ala-His) box polypeptide 16	protein-coding	ATP-dependent RNA helicase #3|DEAD/H (Asp-Glu-Ala-Asp/His) box polypeptide 16|DEAD/H box 16|DEAH-box protein 16|RNA helicase|putative pre-mRNA-splicing factor ATP-dependent RNA helicase DHX16	PF00270,	DEAD,	deadh	Dhx16	NM_026987	3388	3113.44	12.5	13.76	15.64	14.85	15.19	16.01	18.97	16.53	12.89	11.28	21.35	18.67	21.89	19.8	20.42	17.24	19.16	18.34	19.25	23.5	32.82	26.03	15.99	17.06	23.37	17.85	17.6	18.57	16.97	17.6	13.26	17.56	15.98	13.16
DHX29	DDX29	ENSG00000067248	612720	5	5q11.2	DEAH (Asp-Glu-Ala-His) box polypeptide 29	protein-coding	ATP-dependent RNA helicase DHX29|DEAD/H (Asp-Glu-Ala-Asp/His) box polypeptide 29|DEAH box protein 29|nucleic acid helicase DDXx	PF00270,	DEAD,	deadh	Dhx29	NM_172594	4098	3823.44	5.52	10.27	1.58	5.02	9.29	9.8	6.53	6.14	9.66	9.35	5.35	6.96	7.66	5.45	5.99	9.7	7.07	7	6.07	17.3	10.59	13.07	4.44	12.5	5.09	4.3	7.47	6.99	8.8	9.78	9.96	7.87	8.19	10.61
DHX30	DDX30|RETCOR	ENSG00000132153		3	3p21.31	DEAH (Asp-Glu-Ala-His) box polypeptide 30	protein-coding	ATP-dependent RNA helicase DHX30|DEAD/H (Asp-Glu-Ala-Asp/His) box polypeptide 30|DEAH box protein 30|putative ATP-dependent RNA helicase DHX30|retina co-repressor	PF00270,	DEAD,	deadh	Dhx30	NM_133347	3903	3628.44	13.85	15.87	13.7	19.63	17.44	17.3	22.41	19.71	16.95	13.11	25.81	21.93	22.84	21.68	20.11	19.71	15.07	20.43	19.8	28.3	25.63	24.95	14.7	23.96	22.09	18.56	18.84	20.22	25.38	25.17	23.5	21.88	21.82	21.33
DHX33	DDX33	ENSG00000005100	614405	17	17p13.2	DEAH (Asp-Glu-Ala-His) box polypeptide 33	protein-coding	DEAD/H (Asp-Glu-Ala-Asp/His) box polypeptide 33|DEAH box protein 33|putative ATP-dependent RNA helicase DHX33	PF00270,	DEAD,	deadh	Dhx33	NM_178367	5179	4904.44	2.97	5.78	3.42	4.46	5.41	6.21	5.11	4.01	5.09	4.77	4.21	4.82	7.02	5.02	7.12	9.45	4.21	4.45	3.84	12.61	14.34	12.93	3.39	11.66	4.09	3.19	10.89	12.39	10.03	11.44	13.74	9.23	8.48	8.54
DHX36	DDX36|G4R1|MLEL1|RHAU	ENSG00000174953	612767	3	3q25.2	DEAH (Asp-Glu-Ala-His) box polypeptide 36	protein-coding	DEAD/H (Asp-Glu-Ala-Asp/His) box polypeptide 36|DEAH box protein 36|G4 resolvase-1|MLE-like protein 1|RNA helicase associated with AU-rich element ARE|probable ATP-dependent RNA helicase DHX36	PF00270,	DEAD,	Splicing	Dhx36	NM_028136	4975	4700.44	14.98	13.2	15.14	14.68	13.26	13.07	17.07	14.2	14.06	13.23	13.48	16.97	13.03	16.32	15.55	16.43	17.47	20.95	13.38	20.35	15.92	16.12	10.61	15.21	12.97	12.08	19.74	21.12	20.95	19.52	20.45	17.08	17.93	19.72
DHX57	DDX57	ENSG00000163214		2	2p22.1	DEAH (Asp-Glu-Ala-Asp/His) box polypeptide 57	protein-coding	DEAH box protein 57|DEAH-box RNA/DNA helicase AAM73547|putative ATP-dependent RNA helicase DHX57	PF00270,	DEAD,	deadh	Dhx57	NM_001163759,NM_198942	5071.88	4797.32	6.52	4.94	5.88	7.65	5.23	4.87	7.9	7.02	3.52	3.78	8.02	8.61	9.22	7.78	7.48	9.24	8.42	9.04	9.74	8.54	9.11	8.35	6.5	6.13	8.94	7.42	9.89	12.91	7.98	10.4	7.33	9.28	10.12	8.63
DHX58	D11LGP2|D11lgp2e|LGP2|RLR-3	ENSG00000108771	608588	17	17q21.2	DEXH (Asp-Glu-X-His) box polypeptide 58	protein-coding	RIG-I-like receptor 3|RIG-I-like receptor LGP2|RLR|RNA helicase LGP2|ortholog of mouse D11lgp2|probable ATP-dependent RNA helicase DHX58|probable ATP-dependent helicase LGP2|protein D11Lgp2 homolog	PF00270,	DEAD,	deadh	Dhx58	NM_030150	2412	2137.44	6.12	3.9	5.9	5.22	4.96	2.89	6.83	5.68	1.86	3.07	7.57	5.49	7.96	7.12	9.66	7.77	4.36	5.31	8.32	8.86	3.53	2.19	15.72	8.29	9	8.41	24.16	3.1	2.23	0.59	2.48	52.6	37.74	10.27
DHX8	DDX8|HRH1|PRP22|PRPF22	ENSG00000067596	600396	17	17q21.31	DEAH (Asp-Glu-Ala-His) box polypeptide 8	protein-coding	ATP-dependent RNA helicase DHX8|DEAD/H (Asp-Glu-Ala-Asp/His) box polypeptide 8 (RNA helicase)|DEAH box protein 8|DEAH-box protein 8|RNA helicase HRH1	PF00270,PF00575,	DEAD,S1,	deadh	Dhx8	NM_144831	4318	4043.44	6.44	7.82	12.87	11.76	8.74	7.71	12.66	10.44	7.68	6.44	15.83	11.74	11.55	8.67	7.48	12.06	11.94	9.69	12.27	11.99	16.31	14.88	6.55	13.93	9.32	6.61	9.13	11.19	11.25	10.9	12.75	10.3	8.79	9.97
DHX9	DDX9|LKP|NDH2|NDHII|RHA	ENSG00000135829	603115	1	1q25	DEAH (Asp-Glu-Ala-His) box polypeptide 9	protein-coding	ATP-dependent RNA helicase A|DEAD/H (Asp-Glu-Ala-Asp/His) box polypeptide 9|DEAH box protein 9|leukophysin|nuclear DNA helicase II	PF00270,PF00035,	DEAD,dsrm,	deadh	Dhx9	NM_007842	4613	4338.44	3.72	6.62	9.23	5.72	5.23	4.14	1.66	1.58	5.12	5.5	2.78	2.54	2.4	3.27	3.88	5.63	3.07	2.53	3.4	9.53	8.29	10.66	2.1	7.02	3.32	2.27	7.4	9.93	7.8	4.37	8.17	10.23	9.51	8.68
DICER1	DCR1|Dicer|HERNA|MNG1	ENSG00000100697	606241	14	14q32.13	dicer 1, ribonuclease type III	protein-coding	Dicer1, Dcr-1 homolog|K12H4.8-LIKE|dicer 1, double-stranded RNA-specific endoribonuclease|endoribonuclease Dicer|helicase MOI|helicase with RNAse motif|helicase-moi	PF00270,	DEAD,	miR	Dicer1	NM_148948	9851	9576.44	3.16	3.27	5.51	4.64	3.34	3.47	3.04	2.18	2.87	2.97	3.7	4.68	4.11	2.07	2.45	5.38	3.28	4.91	4.28	3.63	5.29	4.63	2.8	4.29	3.17	3.55	3.81	3.6	5.52	5.58	4.8	1.98	2.47	3.4
DIEXF	C1orf107|DEF|DJ434O14.5|UTP25	ENSG00000117597		1	1q32.2	digestive organ expansion factor homolog (zebrafish)	protein-coding	digestive organ expansion factor homolog|digestive-organ expansion factor homolog				Diexf	NM_145415	5548	5273.44	0.72	1.61	1.39	0.95	2.01	1.24	0.95	0.8	1.71	1.27	1.61	0.89	1.19	0.9	0.59	0.96	1.22	1.11	1.17	1.27	1.99	1.08	0.97	1.85	0.91	1.34	1.9	0.98	1.71	1.8	0.9	0.91	1.04	1.74
DIMT1	DIM1|DIMT1L|HSA9761|HUSSY5	ENSG00000086189	612499	5	5q12.1	DIM1 dimethyladenosine transferase 1 homolog (S. cerevisiae)	protein-coding	18S rRNA (adenine(1779)-N(6)/adenine(1780)-N(6))-dimethyltransferase|18S rRNA dimethylase|S-adenosylmethionine-6-N',N'-adenosyl(rRNA) dimethyltransferase|dimethyladenosine transferase|probable 18S rRNA (adenine(1779)-N(6)/adenine(1780)-N(6))-dimethyltransferase|probable 18S rRNA dimethylase|probable S-adenosylmethionine-6-N',N'-adenosyl(rRNA) dimethyltransferase|probable dimethyladenosine transfe…				Dimt1	NM_025447	2545	2270.44	13.17	22.8	8.15	7.51	18.15	19.54	9.68	11.6	28.27	22.13	5.92	8.94	10.32	10.88	8.32	17.38	8.06	11.21	9.93	13.17	29.24	21	9.46	18.8	10.74	13.57	14.42	11.94	11.56	13.27	12.56	14.59	15.42	18.82
DKC1	CBF5|DKC|DKCX|NAP57|NOLA4|XAP101	ENSG00000130826	300126		Xq28	dyskeratosis congenita 1, dyskerin	protein-coding	CBF5 homolog|H/ACA ribonucleoprotein complex subunit 4|cbf5p homolog|nopp140-associated protein of 57 kDa|nucleolar protein NAP57|nucleolar protein family A member 4|snoRNP protein DKC1			Disease	Dkc1	NM_001030307	2803	2528.44	26.93	58.82	10.36	15.31	48.11	60.74	22.24	25.32	73.33	67.34	18.53	16.08	29.55	22.91	26.33	39.7	18.24	21.92	23.73	50.64	61.37	76.66	24.78	42.74	24.86	23.63	25.35	33.21	28.2	31.9	26.42	24.93	31.87	39.57
DMGDH	DMGDHD|ME2GLYDH	ENSG00000132837	605849	5	5q14.1	dimethylglycine dehydrogenase	protein-coding	dimethylglycine dehydrogenase, mitochondrial			Disease	Dmgdh	NM_028772	2979	2704.44	0.02	0.03	0.03	0.03	0.02	0.02	0.03	0.03	0.02	0.02	0.02	0.02	0.02	0.35	0.03	0.03	0.02	0.03	0.02	0.03	0.56	0.04	0.02	0.02	0.02	0.02	0.05	0.04	0.03	0.03	0.13	0.05	0.19	0.11
DNAJC17	-	ENSG00000104129		15	15q15.1	DnaJ (Hsp40) homolog, subfamily C, member 17	protein-coding	dnaJ homolog subfamily C member 17	PF00076,	RRM_1,	rbpdomain	Dnajc17	NM_139139	1001	726.44	7.26	9.56	2.07	4.4	9.02	9.72	5.65	8.38	12.24	11.25	7.41	8.07	8.82	2.66	2.01	4.59	7.47	3.43	7.84	6.19	15.04	11.49	9.71	4.97	6.48	12.33	9.82	7.4	8.49	6.53	5.38	8.14	7.38	9.86
DNAJC2	MPHOSPH11|MPP11|ZRF1|ZUO1	ENSG00000105821	605502	7	7q22	DnaJ (Hsp40) homolog, subfamily C, member 2	protein-coding	M-phase phosphoprotein 11|dnaJ homolog subfamily C member 2|zuotin related factor 1|zuotin-related factor 1				Dnajc2	NM_009584	2037	1762.44	22.38	39.45	16.26	14.71	36.89	38.31	16.08	18.52	48.53	48.24	19.19	15.7	18.24	16.21	19.52	33.58	16.68	17.32	15.3	47.17	22.36	32.22	16.27	26	15.67	17.57	25.49	26.38	27.18	25.37	22.06	24.24	30.87	37.55
DNAJC21	DNAJA5|GS3|JJJ1	ENSG00000168724		5	5p13.2	DnaJ (Hsp40) homolog, subfamily C, member 21	protein-coding	DnaJ homology subfamily A member 5|JJJ1 DnaJ domain protein homolog|dnaJ homolog subfamily A member 5|dnaJ homolog subfamily C member 21				Dnajc21	NM_030046	2053	1778.44	13.4	23.3	11.13	12.55	19.31	17.52	13.53	17.82	33	23.27	14.22	14.94	5.7	20.53	16.36	16.18	13.31	9.33	8.04	16.17	13.63	15.48	14.3	18.48	14.58	15.01	8.94	15.26	18.67	16.01	16.98	12.44	10.47	11.99
DND1	RBMS4	ENSG00000256453	609385	5	5q31.3	dead end homolog 1 (zebrafish)	protein-coding	RNA-binding motif, single-stranded-interacting protein 4|dead end protein homolog 1	PF00076,	RRM_1,	rbpdomain	Dnd1	NM_173383	1468	1193.44	0.39	0.35	0.07	0.45	0.5	0.57	0.44	0.43	0.4	0.28	1.14	0.5	0.41	3.21	0.91	1.06	0.45	0.6	0.55	0.88	2.56	1.37	0.43	0.59	0.81	0.78	1.15	0.43	0.27	0.06	0.24	0.06	0.31	0.87
DNTTIP2	ERBP|FCF2|HSU15552|LPTS-RP2|TdIF2	ENSG00000067334	611199	1	1p22.1	deoxynucleotidyltransferase, terminal, interacting protein 2	protein-coding	LPTS-interacting protein 2|acidic 82 kDa protein mRNA|deoxynucleotidyltransferase terminal-interacting protein 2|estrogen receptor binding protein|tdT-interacting factor 2				Dnttip2	NM_153806	2403	2128.44	47.64	55.77	51.09	35.55	55.68	67.61	45.31	46.63	66.45	64.86	35.82	41.46	36.34	47.36	47.94	42.79	46.95	39.3	41.28	57.41	44	54.8	46.79	53.88	44.91	57.48	51.68	40.75	49	46.7	44.4	49.53	59.33	58.94
DROSHA	ETOHI2|HSA242976|RANSE3L|RN3|RNASE3L|RNASEN	ENSG00000113360	608828	5	5p13.3	drosha, ribonuclease type III	protein-coding	RNase III|drosha, double-stranded RNA-specific endoribonuclease|nuclear RNase III Drosha|p241|protein Drosha|putative protein p241 which interacts with transcription factor Sp1|putative ribonuclease III|ribonuclease 3|ribonuclease III, nuclear|ribonuclease type III, nuclear	PF00035,	dsrm,	miR	Drosha	NM_001130149,NM_026799	4567	4292.44	5.47	5.47	17.38	14.19	6.16	5.1	10.95	6.73	4.79	4.04	16.66	13.97	10.8	7.06	8.64	7.84	16.53	18.15	12.76	7.34	8.72	8.22	5.72	10.51	7.28	5.86	16.15	10.72	10.71	13.44	12.98	13.26	14.63	18.16
DSP	DP|DPI|DPII	ENSG00000096696	125647	6	6p24	desmoplakin	protein-coding	250/210 kDa paraneoplastic pemphigus antigen|desmoplakin I|desmoplakin II				Dsp	NM_023842	9592	9317.44	0.16	0.1	0.86	0.4	0.15	0.1	0.2	0.24	0.04	0.02	0.66	0.16	0.07	0.1	0.01	0.03	0.39	0.54	0.04	0.26	0.32	0.18	0.42	0.44	0.14	0.45	0.44	0.01	0.01	0.1	0.01	0.39	0.24	0.16
DUS2L	DUS2|SMM1|URLC8	ENSG00000167264	609707	16	16q22.1	dihydrouridine synthase 2-like, SMM1 homolog (S. cerevisiae)	protein-coding	hDUS2|tRNA-dihydrouridine(20) synthase [NAD(P)+]-like|up-regulated in lung cancer 8|up-regulated in lung cancer protein 8			tRNA	Dus2l	NM_025518	1860	1585.44	6.53	15.89	5.65	4.14	10.61	15.62	6.98	6.61	15.07	15.72	4.39	4.85	9.61	10.83	8.76	13.23	4.55	6.49	9.7	12.53	12.46	16.49	9.12	7.09	5.54	3.17	8.23	11.2	6.32	9.83	8.2	11.33	12.52	16.94
DUSP11	PIR1	ENSG00000144048	603092	2	2p13.1	dual specificity phosphatase 11 (RNA/RNP complex 1-interacting)	protein-coding	RNA/RNP complex-1-interacting phosphatase|RNA/RNP complex-interacting phosphatase|dual specificity protein phosphatase 11|phosphatase that interacts with RNA/RNP complex 1|serine/threonine specific protein phosphatase				Dusp11	NM_028099	6432	6157.44	7.17	9	15.53	22.25	9.94	11.32	11.71	8.5	9.19	8.37	14.92	18.03	11.31	13.98	17.01	13.85	15.68	15.33	13.19	16.36	13.35	14	6.87	14.17	8.49	8.83	19.81	18.29	14.66	20.74	16.37	15.77	17.18	18.64
DUT	dUTPase	ENSG00000128951	601266	15	15q21.1	deoxyuridine triphosphatase	protein-coding	dUTP nucleotidohydrolase|dUTP pyrophosphatase|deoxyuridine 5'-triphosphate nucleotidohydrolase, mitochondrial				Dut	NM_001159646,NM_023595	2280.99	2006.43	11.87	50.02	6.5	2.83	23.93	45.9	5.25	9.45	20.28	55.54	13.4	6.75	8.54	12.23	10.35	21.31	8.72	7.04	13.57	26.82	58.46	42.06	11.54	8.27	8.85	7.69	70.15	12.73	6.5	13.22	7.45	50.99	55.3	78.21
DYNC1H1	CMT20|DHC1|DHC1a|DNCH1|DNCL|DNECL|DYHC|Dnchc1|HL-3|MRD13|SMALED|p22	ENSG00000197102	600112	14	14q32	dynein, cytoplasmic 1, heavy chain 1	protein-coding	cytoplasmic dynein 1 heavy chain 1|cytoplasmic dynein heavy chain 1|dynein heavy chain, cytosolic|dynein, cytoplasmic, heavy polypeptide 1				Dync1h1	NM_030238	14398	14123.4	6.62	5.79	17.09	19.18	6.99	6.13	8.08	6.07	5.21	4.21	12.58	12.19	9.34	8.29	7.78	9.44	12.05	10.84	11.4	9.18	7.38	7.89	7.74	10.98	8	7.16	14.3	15.27	13.39	14.12	14.46	8.7	9.43	15.12
DYNC1LI1	DNCLI1|LIC1	ENSG00000144635		3	3p22.3	dynein, cytoplasmic 1, light intermediate chain 1	protein-coding	DLC-A|cytoplasmic dynein 1 light intermediate chain 1|dynein light chain A|dynein light chain-A|dynein light intermediate chain 1, cytosolic|dynein, cytoplasmic, light intermediate polypeptide 1				Dync1li1	NM_146229	2035	1760.44	47.85	65.26	38.25	46.46	52.76	61.35	66.57	67	61.79	64.55	46.56	52.61	48.62	64.39	69.56	60.52	45.77	47.22	44.19	70.5	82.66	86.07	52.81	50.4	52.73	54.4	38.32	60.55	93.43	68.74	74.5	45.28	36.3	35.35
DZIP3	PPP1R66|UURF2|hRUL138	ENSG00000198919	608672	3	3q13.13	DAZ interacting protein 3, zinc finger	protein-coding	DAZ-interacting protein 3|E3 ubiquitin-protein ligase DZIP3|RNA-binding ubiquitin ligase of 138 kDa|UURF2 ubiquitin ligase|human RNA-binding ubiquitin ligase of 138 kDa|protein phosphatase 1, regulatory subunit 66|zinc finger DAZ interacting protein 3				Dzip3	NM_001110017,NM_027341	5385.86	5111.29	1.96	3.14	1.07	1.43	2.69	2.01	2.45	1.42	2.37	2.07	1.56	1.91	1.94	3.16	3.11	2.67	2.1	1.68	2.16	2.68	5.83	5.05	2	1.71	1.55	1.18	8.48	6.03	2.49	2.1	1.98	6.56	9.38	8.12
EBNA1BP2	EBP2|NOBP|P40	ENSG00000117395	614443	1	1p35-p33	EBNA1 binding protein 2	protein-coding	EBNA1-binding protein 2|nuclear FGF3 binding protein|nucleolar protein p40|nucleolar protein p40; homolog of yeast EBNA1-binding protein|probable rRNA-processing protein EBP2				Ebna1bp2	NM_026932	2959	2684.44	39.73	92.91	21.26	21.36	71.2	84.85	29.69	38.56	130.01	93.14	31.42	31.47	35.51	34.51	33.5	43.46	30.61	26.98	36.19	55.51	52.71	51.61	38.02	65.21	34.46	41.4	22.6	32.23	35.42	42.85	31.77	19.12	24.53	30
EDF1	EDF-1|MBF1	ENSG00000107223	605107	9	9q34.3	endothelial differentiation-related factor 1	protein-coding	multiprotein bridging factor 1				Edf1	NM_021519	669	394.53	316.91	375.34	161.54	132.64	322.65	345.89	176.28	187.01	367.25	386.93	279.57	236.23	216.02	172.32	121.64	169.33	259	206.42	268.18	177.5	140.51	142.1	296.92	212.75	192.7	257.8	231.86	172.34	157.86	198	144.47	190.99	200.8	295.64
EEF1A1	CCS-3|CCS3|EE1A1|EEF-1|EEF1A|EF-Tu|EF1A|GRAF-1EF|HNGC:16303|LENG7|PTI1|eEF1A-1	ENSG00000156508	130590	6	6q14.1	eukaryotic translation elongation factor 1 alpha 1	protein-coding	CTCL tumor antigen|EF-1-alpha-1|EF1a-like protein|cervical cancer suppressor 3|elongation factor 1 alpha subunit|elongation factor 1-alpha 1|elongation factor Tu|eukaryotic elongation factor 1 A-1|eukaryotic translation elongation factor 1 alpha 1-like 14|glucocorticoid receptor AF-1 specific elongation factor|leukocyte receptor cluster (LRC) member 7|leukocyte receptor cluster member 7|prostate …			translation	Eef1a1	NM_010106	1789	1514.44	2039.52	1760.17	1015.7	1034.92	1924.06	1370.64	1192.86	1185.38	2485.12	2245.99	957.55	858.04	1249.33	2007	2153.26	1684.57	995.17	956.1	1262.08	1747.64	1436.01	1531.6	1729.34	1501.64	2033.02	1749.45	1562.54	1628.67	1491.43	1363.31	1294.9	1576.84	1639.05	2165.15
EEF2	EEF-2|EF-2|EF2	ENSG00000167658	130610	19	19p13.3	eukaryotic translation elongation factor 2	protein-coding	elongation factor 2|polypeptidyl-tRNA translocase			translation	Eef2	NM_007907	3098	2823.44	233.77	223.23	169.57	183.79	242.73	223.1	179.12	175.27	257.49	211.49	200.71	154.52	240.88	269.26	258.38	226.13	162.07	166.3	214.9	266.71	233.36	248.31	241.31	260.1	323.77	254.25	301.63	244.02	277.54	253.46	242.72	277.87	295.16	371.9
EFTUD2	MFDM|Snrp116|Snu114|U5-116KD	ENSG00000108883	603892	17	17q21.31	elongation factor Tu GTP binding domain containing 2	protein-coding	116 kDa U5 small nuclear ribonucleoprotein component|SNU114 homolog|U5 snRNP-specific protein, 116 kDa|elongation factor Tu GTP-binding domain-containing protein 2|hSNU114				Eftud2	NM_001109995,NM_011431	3330.3	3055.73	29.4	50.3	25.48	26.08	46.75	59.13	40.81	42.03	46.14	53.82	38.58	33.62	48.4	45.32	43.8	44.74	30.36	31.19	43.14	86.75	82.1	75.14	31.02	49.83	39.52	24.12	35.06	51.63	50.27	49.07	43.06	49.97	43.07	56.39
EIF1AX	EIF1A|EIF1AP1|EIF4C|eIF-1A|eIF-4C	ENSG00000173674	300186		Xp22.12	eukaryotic translation initiation factor 1A, X-linked	protein-coding	Putative eukaryotic translation initiation factor 1A|eIF-1A X isoform|eukaryotic translation initiation factor 1A, X chromosome|eukaryotic translation initiation factor 1A, X-chromosomal|eukaryotic translation initiation factor 4C			translation	Eif1ax	NM_025437	926	651.44	74.29	167.06	61.59	51.65	132.23	148.71	67.65	82.68	174.05	222.78	54.23	61.43	79.02	101.08	76.47	84.78	60.56	65.64	73.83	152.55	151.84	131.3	60.77	88.09	60.02	66.92	126.44	95.27	89.91	113.51	88.81	128.08	132.87	147.92
EIF2AK2	EIF2AK1|PKR|PRKR	ENSG00000055332	176871	2	2p22-p21	eukaryotic translation initiation factor 2-alpha kinase 2	protein-coding	P1/eIF-2A protein kinase|double stranded RNA activated protein kinase|eIF-2A protein kinase 2|interferon-induced, double-stranded RNA-activated protein kinase|interferon-inducible elF2alpha kinase|p68 kinase|protein kinase, interferon-inducible double stranded RNA dependent|tyrosine-protein kinase EIF2AK2	PF00035,	dsrm,	Kinase	Eif2ak2	NM_011163	4326	4051.44	6.67	7.12	10.23	7.24	6.84	5.6	7.43	5.63	4.4	6.77	4.76	5.31	8.19	10.52	8.5	10.03	4.51	6.59	9.28	9.2	7.77	6.83	9.98	6.72	5.85	6.62	14.7	8.7	5.43	4.14	4.34	20.18	16.6	11.63
EIF2C1	AGO1|EIF2C|GERP95|Q99	ENSG00000092847	606228	1	1p34.3	eukaryotic translation initiation factor 2C, 1	protein-coding	Golgi Endoplasmic Reticulum protein 95 kDa|argonaute 1|argonaute1|eIF-2C 1|eIF2C 1|hAgo1|protein argonaute-1|putative RNA-binding protein Q99	PF02171,	Piwi,	miR	Eif2c1	NM_153403	7062	6787.44	1.71	1.29	1.9	1.98	1.46	0.82	1.28	0.69	1.19	0.92	1.94	1.62	1.33	0.42	0.55	1.26	1.41	0.72	1.61	1.41	0.66	1.64	1.42	1.43	1.77	1.57	1.43	1.83	1.31	1.71	1.75	0.69	0.84	1.2
EIF2C2	AGO2|Q10	ENSG00000123908	606229	8	8q24	eukaryotic translation initiation factor 2C, 2	protein-coding	PAZ Piwi domain protein|PPD|argonaute 2|argonaute2|eIF-2C 2|eIF2C 2|hAgo2|protein argonaute-2|protein slicer	PF02171,	Piwi,	miR	Eif2c2	NM_153178	8031	7756.44	3.74	5.51	4.73	2.78	5.96	4.27	2.16	1.84	4.91	4.75	3.12	2.43	5.45	2.8	3.21	7.25	1.87	2.34	3.63	6.11	4.04	4.68	3.58	7.32	4.82	4.11	4.63	5.09	3.11	4.62	3.76	4.27	4.23	5.77
EIF2C3	AGO3	ENSG00000126070	607355	1	1p34	eukaryotic translation initiation factor 2C, 3	protein-coding	argonaute 3|argonaute3|eIF-2C 3|eIF2C 3|hAgo3|protein argonaute-3	PF02171,	Piwi,	miR	Eif2c3	NM_153402	7635	7360.44	2.24	1.63	2.57	4.22	1.77	1.48	2.19	1.55	1.49	1.22	2.09	2.7	3.44	1.8	1.27	2.33	2.63	2.89	3.22	1.36	2.23	1.58	1.65	2.85	3.07	2.31	1.24	2.07	1.23	2.72	2.88	0.83	1.14	1.25
EIF2C4	AGO4	ENSG00000134698	607356	1	1p34	eukaryotic translation initiation factor 2C, 4	protein-coding	argonaute 4|argonaute4|eIF-2C 4|eIF2C 4|hAgo4|protein argonaute-4	PF02171,	Piwi,	miR	Eif2c4	NM_153177	6519	6244.44	0.52	0.28	0.22	0.32	0.6	0.64	0.35	0.51	0.43	0.28	1.38	0.89	0.92	0.15	0.38	1.07	0.76	1.11	0.78	0.29	0.48	0.55	0.55	1.01	1.05	0.73	1.44	1.05	0.43	0.49	0.39	0.61	0.56	0.41
EIF2S1	EIF-2|EIF-2A|EIF-2alpha|EIF2|EIF2A	ENSG00000134001	603907	14	14q23.3	eukaryotic translation initiation factor 2, subunit 1 alpha, 35kDa	protein-coding	eIF-2-alpha|eukaryotic translation initiation factor 2 subunit 1|eukaryotic translation initiation factor 2 subunit alpha	PF00575,	S1,	translation	Eif2s1	NM_026114	3152	2877.44	45.75	123.08	24.89	26.87	87.24	123.38	35.13	56.82	146.8	155.16	25.2	30.3	46.59	39.91	49.75	56.96	29.95	35.5	35.14	121.82	94.08	108.41	36.69	72.42	32.7	35.39	72.12	84.25	80.19	94.33	70.77	96.58	117.39	135.75
EIF2S2	EIF2|EIF2B|EIF2beta|PPP1R67|eIF-2-beta	ENSG00000125977	603908	20	20q11.2	eukaryotic translation initiation factor 2, subunit 2 beta, 38kDa	protein-coding	eukaryotic translation initiation factor 2 subunit 2|eukaryotic translation initiation factor 2 subunit beta|protein phosphatase 1, regulatory subunit 67			translation	Eif2s2	NM_026030	2513	2238.44	23.02	55.64	27.11	25.62	47.95	71.15	24.98	32.21	75.1	71.41	20.76	22.83	22.86	39.07	40.05	32.98	25.18	27.77	17.96	64.12	65.4	69.83	20.08	33.94	19.57	19.37	75.09	58.21	63.87	61.64	60.12	61.95	68.27	80.6
EIF3A	EIF3|EIF3S10|P167|TIF32|eIF3-p170|eIF3-theta|p180|p185	ENSG00000107581	602039	10	10q26	eukaryotic translation initiation factor 3, subunit A	protein-coding	EIF3, p180 subunit|centrosomin homolog|cytoplasmic protein p167|eIF-3-theta|eIF3 p167|eIF3 p180|eIF3 p185|eukaryotic translation initiation factor 3 subunit 10|eukaryotic translation initiation factor 3 subunit A|eukaryotic translation initiation factor 3, subunit 10 (theta, 150/170kD)|eukaryotic translation initiation factor 3, subunit 10 (theta, 170kD)|eukaryotic translation initiation factor 3…			translation	Eif3a	NM_010123	5176	4901.44	51.28	73	49.82	49.74	75.63	83.12	50.45	47.41	81.44	81.63	40.98	45.49	59.97	67.41	71.22	63.22	55.01	57.17	47.86	88.65	78.46	86.29	53.27	65.03	53.02	56.88	79.19	80.53	70.37	79.33	72.85	69.42	68.63	87.01
EIF3B	EIF3-ETA|EIF3-P110|EIF3-P116|EIF3S9|PRT1	ENSG00000106263	603917	7	7p22.3	eukaryotic translation initiation factor 3, subunit B	protein-coding	eIF-3-eta|eIF3 p110|eIF3 p116|eukaryotic translation initiation factor 3 subunit 9|eukaryotic translation initiation factor 3 subunit B|eukaryotic translation initiation factor 3, subunit 9 (eta, 116kD)|eukaryotic translation initiation factor 3, subunit 9 eta, 116kDa|hPrt1|prt1 homolog	PF00076,	RRM_1,	translation	Eif3b	NM_133916	2966	2691.44	93.26	174.15	75.85	91.82	140.22	177.69	111.67	125.41	183.77	161.95	85.49	76.54	118.63	95.95	95.28	129.22	81.4	82.2	93.87	227.03	185.67	189.38	96.98	178.5	93.55	78.3	104.15	162.95	162.31	172.65	157.98	133.52	125.87	178.21
EIF3C	EIF3CL|EIF3S8|eIF3-p110	ENSG00000184110	603916	16	16p11.2	eukaryotic translation initiation factor 3, subunit C	protein-coding	cell migration-inducing protein 17|eIF3 p110|eukaryotic translation initiation factor 3 subunit 8|eukaryotic translation initiation factor 3 subunit C|eukaryotic translation initiation factor 3, subunit 8 (110kD)|eukaryotic translation initiation factor 3, subunit 8, 110kDa			translation	Eif3c	NM_146200	2882	2607.44	61.8	80.76	44.42	67.61	82.75	89.93	71.76	64.32	85.24	73.87	66.32	66.34	72.05	67.01	82.12	100	63.97	66.9	72.04	125.73	99.91	116.64	68.1	88.99	68.25	66.81	76.45	127.77	132.91	118.84	126.23	76.34	73.95	77.05
EIF3D	EIF3S7|eIF3-p66|eIF3-zeta	ENSG00000100353	603915	22	22q13.1	eukaryotic translation initiation factor 3, subunit D	protein-coding	eIF-3-zeta|eIF3 p66|eukaryotic translation initiation factor 3 subunit 7|eukaryotic translation initiation factor 3 subunit D|eukaryotic translation initiation factor 3, subunit 7 zeta, 66/67kDa|translation initiation factor eIF3 p66 subunit			translation	Eif3d	NM_018749	1910	1635.44	95.27	149.33	46.68	47.76	115.68	127.49	68.04	76.48	177.53	164.85	68.26	56.92	74.63	68.78	82.12	112.01	65.61	55.06	63.17	147.75	135.53	129.87	83.91	103.09	70.96	67.31	102.81	88.87	96.17	103.78	85.53	112.29	121.82	144.06
EIF3G	EIF3-P42|EIF3S4|eIF3-delta|eIF3-p44	ENSG00000130811	603913	19	19p13.2	eukaryotic translation initiation factor 3, subunit G	protein-coding	eIF-3 RNA-binding subunit|eIF-3-delta|eIF3 p42|eIF3 p44|eukaryotic translation initiation factor 3 RNA-binding subunit|eukaryotic translation initiation factor 3 subunit 4|eukaryotic translation initiation factor 3 subunit G|eukaryotic translation initiation factor 3 subunit p42|eukaryotic translation initiation factor 3, subunit 4 (delta, 44kD)|eukaryotic translation initiation factor 3, subunit…	PF00076,	RRM_1,	translation	Eif3g	NM_016876	1068	793.44	201.16	309.61	112.41	94.29	243.42	292.78	106.24	150.34	381.5	337.67	146.63	127.52	141.29	110.54	101.12	138.79	132.54	115.11	142.41	189.17	170.42	168.69	174.47	217.6	151.45	173.01	109.24	158.43	126.89	158.34	128.57	97.45	107.92	126.92
EIF3H	EIF3S3|eIF3-gamma|eIF3-p40	ENSG00000147677	603912	8	8q24.11	eukaryotic translation initiation factor 3, subunit H	protein-coding	eIF-3-gamma|eIF3 p40 subunit|eukaryotic translation initiation factor 3 subunit 3|eukaryotic translation initiation factor 3 subunit H|eukaryotic translation initiation factor 3, subunit 2 (beta, 36kD)|eukaryotic translation initiation factor 3, subunit 3 (gamma, 40kD)|eukaryotic translation initiation factor 3, subunit 3 gamma, 40kDa			translation	Eif3h	NM_080635	1228	953.44	308.06	251.31	135.33	168.37	240.66	221.41	184.14	177.33	274.11	289.38	155.95	142.04	145.01	179.28	194.97	208.67	156.69	156.76	169.87	158.89	186.03	190.33	291.5	196.75	234.04	239.74	370.98	192.03	186	226.46	160.62	356.76	359.01	285.03
EIF3L	EIF3EIP|EIF3S11|EIF3S6IP|HSPC021|HSPC025|MSTP005	ENSG00000100129		22	22q	eukaryotic translation initiation factor 3, subunit L	protein-coding	eIEF associated protein HSPC021|eukaryotic translation initiation factor 3 subunit 6-interacting protein|eukaryotic translation initiation factor 3 subunit E-interacting protein|eukaryotic translation initiation factor 3 subunit L			translation	Eif3l	NM_145139	1893	1618.44	101.17	171.36	66.12	68.24	135.76	160.76	84.23	106.99	175.51	185.5	79	68.96	88.58	82.47	88.5	126.44	72	72.64	97.68	157.8	143.55	178.66	97.11	108.95	82.98	90.09	143.85	116.95	116.33	133.51	98.38	156.65	176.13	206.17
EIF4A1	DDX2A|EIF-4A|EIF4A|eIF-4A-I|eIF4A-I	ENSG00000161960	602641	17	17p13	eukaryotic translation initiation factor 4A1	protein-coding	ATP-dependent RNA helicase eIF4A-1|eukaryotic initiation factor 4A-I|eukaryotic initiation factor 4AI|eukaryotic translation initiation factor 4A	PF00270,	DEAD,	helicase	Eif4a1	NM_001159375,NM_144958	1879.92	1605.36	228.78	444.85	176.29	179.55	419.33	634.86	154.41	232.67	525.99	513.71	185.89	150.02	294.8	368.26	316.54	407.36	161.11	191.29	255.74	585.73	487.23	471.83	227.41	495.91	148.76	162.61	227.35	523.15	551.72	565.31	498.02	244.01	247.55	379.45
EIF4A2	BM-010|DDX2B|EIF4A|EIF4F|eIF-4A-II|eIF4A-II	ENSG00000156976	601102	3	3q28	eukaryotic translation initiation factor 4A2	protein-coding	ATP-dependent RNA helicase eIF4A-2|eukaryotic initiation factor 4A-II|eukaryotic translation initiation factor 4A	PF00270,	DEAD,	helicase	Eif4a2	NM_001123037,NM_001123038,NM_013506	2550.63	2276.07	127.83	67.41	94.11	101.72	80.57	65.15	107.99	89.65	80.27	52.48	64.88	72.62	92.06	95.02	103.06	71.27	94.96	86.16	111.05	50.24	42.13	53.66	120.81	101.33	144.46	157.2	166.62	48.71	51.87	51.24	54.22	90.88	112.29	85.53
EIF4A3	DDX48|NMP265|NUK34|eIF4AIII	ENSG00000141543	608546	17	17q25.3	eukaryotic translation initiation factor 4A3	protein-coding	ATP-dependent RNA helicase DDX48|ATP-dependent RNA helicase eIF4A-3|DEAD (Asp-Glu-Ala-Asp) box polypeptide 48|DEAD box protein 48|NMP 265|eIF-4A-III|eIF4A-III|eukaryotic initiation factor 4A-III|eukaryotic initiation factor 4A-like NUK-34|eukaryotic translation initiation factor 4A|hNMP 265|nuclear matrix protein 265	PF00270,	DEAD,	EJC	Eif4a3	NM_138669	1463	1188.44	160.24	252.69	103.94	83.58	186.95	228.05	112.52	138.83	253.71	262.72	132.49	105.5	119.41	103.07	111.53	141.44	105.1	97.47	110.61	209.1	188.05	207.49	138.45	140.61	115.4	129.28	141.57	154.38	158.91	168.13	139.77	135.3	146.06	159.63
EIF4B	EIF-4B|PRO1843	ENSG00000063046	603928	12	12q13.13	eukaryotic translation initiation factor 4B	protein-coding	-	PF00076,	RRM_1,	translation	Eif4b	NM_145625	3854	3579.44	49.89	46.21	59.66	44.61	48.11	46.46	40.67	43.4	46.1	41.88	42.7	37.66	55.92	77.33	76.58	63.98	46.83	45.03	52.68	61.84	63.29	69.49	56.18	62.06	64.48	57.84	95.97	48.79	51.67	51.22	44.12	79.92	85.38	78.82
EIF4G1	EIF-4G1|EIF4F|EIF4G|EIF4GI|P220|PARK18	ENSG00000114867	600495	3	3q27-qter	eukaryotic translation initiation factor 4 gamma, 1	protein-coding	EIF4-gamma|eIF-4-gamma 1|eucaryotic translation initiation factor 4G|eukaryotic translation initiation factor 4 gamma 1			translation	Eif4g1	NM_001005331,NM_145941	5396.3	5121.73	32.23	48.42	54.53	62.65	47.82	44.31	38.36	28.79	45.21	37.26	53.94	53.96	44.81	57.65	54.87	52.15	45.73	65.61	44.84	83.45	72.4	76.17	26.24	71.93	29.05	23.96	65.32	93.08	94.26	97.27	91.22	54.02	59.39	104.79
EIF4G2	AAG1|DAP5|NAT1|P97	ENSG00000110321	602325	11	11p15	eukaryotic translation initiation factor 4 gamma, 2	protein-coding	DAP-5|aging-associated protein 1|death-associated protein 5|eIF-4-gamma 2|eIF-4G 2|eIF4G 2|eukaryotic translation initiation factor 4 gamma 2|eukaryotic translation initiation factor 4G-like 1			translation	Eif4g2	NM_001040131,NM_013507	7750	7475.44	59.07	85.66	177.75	204.98	91.09	101.21	132.5	104.37	72.21	66.11	154.3	170.33	134.17	129.45	145.7	137.78	169.71	185.23	139.16	204.99	175.37	187.38	54.12	163.92	68.28	59.76	95.36	230.64	236.73	254.45	242.37	89.11	97.34	151.31
EIF4G3	eIF-4G 3|eIF4G 3|eIF4GII	ENSG00000075151	603929	1	1p36.12	eukaryotic translation initiation factor 4 gamma, 3	protein-coding	eIF-4-gamma 3|eIF-4-gamma II|eukaryotic translation initiation factor 4 gamma 3			translation	Eif4g3	NM_172703	5517	5242.44	6.71	6.73	8.04	9.42	9.15	9.13	10.35	6.13	7.73	6.06	14.89	11.46	10.58	8.67	11.31	10.96	11.66	11.18	9.56	13.95	17.4	15.59	6.36	12.67	6.05	4.2	8.35	23.13	21.63	20.7	29.86	8.59	8.07	10.31
EIF4H	WBSCR1|WSCR1|eIF-4H	ENSG00000106682	603431	7	7q11.23	eukaryotic translation initiation factor 4H	protein-coding	Williams-Beuren syndrome chromosome region 1	PF00076,	RRM_1,	translation	Eif4h	NM_033561	2409	2134.44	207.54	282.05	188.7	187.81	242.6	279.14	196.08	228.79	260.4	262.06	213.42	180.13	231.98	221.87	192	256.34	196.1	172.99	221.2	346.04	283.06	290.63	219.18	253.64	213.49	201.62	266.19	243.91	272.32	246.05	231.82	280.01	303.46	308.25
EIF5B	IF2	ENSG00000158417	606086	2	2q11.2	eukaryotic translation initiation factor 5B	protein-coding	eIF-5B|translation initiation factor IF-2|translation initiation factor IF2			translation	Eif5b	NM_198303	7797	7522.44	10.46	9.3	9.78	6.36	10.99	12.54	6.96	6.29	12.83	11.89	8.56	9.05	10.17	8.3	7.11	10.45	8.23	8.45	8.19	7.87	6.75	7.52	8.87	9.73	8.73	9.9	15.69	10.32	12.31	9.99	9.43	8.52	9.55	13.63
ELAC2	ELC2|HPC2	ENSG00000006744	605367	17	17p11.2	elaC homolog 2 (E. coli)	protein-coding	RNase Z 2|elaC homolog protein 2|heredity prostate cancer protein 2|putative prostate cancer susceptibility protein HPC2/ELAC2|ribonuclease Z 2|tRNA 3 endonuclease 2|tRNase Z (long form)|tRNase Z 2|zinc phosphodiesterase ELAC protein 2			Disease	Elac2	NM_023479	2781	2506.44	7.51	13.38	8.55	7.77	10.75	10.85	7.73	10.34	14.61	11.4	7.41	8.37	10.68	7.2	8.93	10.97	8.16	7.36	8.63	16.19	15.03	17.59	8.04	12.3	9.62	8.89	8.84	10.36	13.2	13.39	10.02	8.22	9.2	9.19
ELAVL1	ELAV1|HUR|Hua|MelG	ENSG00000066044	603466	19	19p13.2	ELAV (embryonic lethal, abnormal vision, Drosophila)-like 1 (Hu antigen R)	protein-coding	ELAV-like protein 1|Hu antigen R|embryonic lethal, abnormal vision, drosophila, homolog-like 1|hu-antigen R	PF00076,	RRM_1,		Elavl1	NM_010485	6030	5755.44	29.34	55.06	24.9	27.79	45.68	59.85	34.36	38.25	54.14	59.18	25.79	26.68	34.87	36.99	38.64	47.42	28.2	23.33	29.58	68.02	51.16	56.05	28.94	44.75	24.99	22.56	47.52	57.35	59.85	57.16	49.72	46.63	48.19	56.4
ELAVL2	HEL-N1|HELN1|HUB	ENSG00000107105	601673	9	9p21	ELAV (embryonic lethal, abnormal vision, Drosophila)-like 2 (Hu antigen B)	protein-coding	ELAV-like neuronal protein 1|ELAV-like protein 2|hu-antigen B|nervous system-specific RNA-binding protein Hel-N1	PF00076,	RRM_1,		Elavl2	NM_001177883,NM_010486,NM_207685,NM_207686	3846	3571.44	0.07	0.08	0.09	0.08	0.07	0.06	1.51	0.08	0.07	0.06	0.07	0.06	0.06	1.06	0.09	0.08	0.08	0.1	0.07	0.08	1.68	0.11	0.06	0.07	0.06	0.06	0.08	0.11	0.09	0.08	0.18	0.08	0.08	0.07
ELAVL3	HUC|HUCL|PLE21	ENSG00000196361	603458	19	19p13.2	ELAV (embryonic lethal, abnormal vision, Drosophila)-like 3 (Hu antigen C)	protein-coding	ELAV-like protein 3|Hu antigen C|hu-antigen C|paraneoplastic cerebellar degeneration-associated antigen|paraneoplastic limbic encephalitis antigen 21	PF00076,	RRM_1,		Elavl3	NM_010487	5026	4751.44	0.01	0.04	0.02	0.02	0.01	0.01	0.05	0.02	0.01	0.01	0.01	0.01	0.03	0.2	0.02	0.02	0.01	0.02	0.01	0.02	0.31	0.02	0.01	0.03	0.01	0.01	0.01	0.02	0.02	0.01	0.01	0.02	0.02	0.01
ELAVL4	HUD|PNEM	ENSG00000162374	168360	1	1p34	ELAV (embryonic lethal, abnormal vision, Drosophila)-like 4	protein-coding	ELAV (embryonic lethal, abnormal vision, Drosophila)-like 4 (Hu antigen D)|ELAV-like protein 4|Embryonic lethal, abnormal vision, Drosophila, homolog of, like-4|Hu antigen D|hu-antigen D|paraneoplastic encephalomyelitis antigen HuD	PF00076,	RRM_1,		Elavl4	NM_001038698,NM_001163397,NM_001163399,NM_010488	3979.25	3704.69	0.07	0.11	0.09	0.08	0.1	0.06	1.26	0.08	0.06	0.06	0.07	0.06	0.06	1.02	0.09	0.08	0.07	0.1	0.12	0.24	1.62	0.11	0.06	0.07	0.06	0.06	0.07	0.11	0.09	0.07	0.07	0.08	0.08	0.07
EMG1	C2F|Grcc2f|NEP1		611531	12	12p13.3	EMG1 nucleolar protein homolog (S. cerevisiae)	protein-coding	18S rRNA (pseudouridine-N1-)-methyltransferase NEP1|18S rRNA Psi1248 methyltransferase|essential for mitotic growth 1|ribosomal RNA small subunit methyltransferase NEP1|ribosome biogenesis protein NEP1				Emg1	NM_013536	1044	769.44	82.4	146.67	54.47	39.79	115.38	125.42	47.42	58.96	170.2	165.83	78.63	50.72	54.44	57.05	59.68	70.94	58.22	51.76	70.22	91.99	74.85	68.22	79.46	88.49	61.82	87.44	84.48	64.52	64.94	60.73	51.29	62.23	80.23	90.95
ENO1	ENO1L1|MPB1|NNE|PPH	ENSG00000074800	172430	1	1p36.2	enolase 1, (alpha)	protein-coding	2-phospho-D-glycerate hydro-lyase|MYC promoter-binding protein 1|alpha enolase like 1|alpha-enolase|enolase-alpha|non-neural enolase|phosphopyruvate hydratase|plasminogen-binding protein|tau-crystallin				Eno1	NM_023119	1776	1501.44	337.67	772.62	219.8	190.55	618.34	886.37	297.29	433.26	768.33	1045.68	382.17	281.72	461.83	456.9	492.24	495.21	276.87	242.36	456.26	798.35	639.27	682.91	436.75	452.5	289.7	261.27	556.63	1508.2	1761.07	1666.62	1879.91	978.48	855.98	1822.06
ENOX1	CNOX|PIG38|bA64J21.1|cCNOX	ENSG00000120658	610914	13	13q14.11	ecto-NOX disulfide-thiol exchanger 1	protein-coding	candidate growth-related and time keeping constitutive hydroquinone (NADH) oxidase|candidate growth-related and time keeping constitutive hydroquinone [NADH] oxidase|cell proliferation-inducing gene 38 protein|constitutive Ecto-NOX	PF00076,	RRM_1,	rbpdomain	Enox1	NM_172813	3089	2814.44	0.02	0.02	0.03	0.03	0.02	0.02	0.49	0.03	0.02	0.02	0.02	0.02	0.02	0.34	0.03	0.03	0.02	0.03	0.11	0.03	0.53	0.04	0.02	0.11	0.02	0.02	0.02	0.04	0.03	0.02	0.02	0.33	0.13	0.11
ENOX2	APK1|COVA1|tNOX	ENSG00000165675	300282		Xq25	ecto-NOX disulfide-thiol exchanger 2	protein-coding	APK1 antigen|cytosolic ovarian carcinoma antigen 1|tumor-associated hydroquinone oxidase	PF00076,	RRM_1,	rbpdomain	Enox2	NM_145951	3106	2831.44	6.37	4.5	8.98	9.94	4.35	4.61	9.75	9.42	4.31	3.6	7.76	8.54	9.11	7.04	7.11	11.04	12.95	9.86	6.45	6.27	7.44	7.54	5.53	4.77	7.01	6.88	9.49	4.41	4.38	3.69	2.72	8.43	9.26	5.9
ERAL1	ERA|ERAL1A|H-ERA|HERA-A|HERA-B	ENSG00000132591	607435	17	17q11.2	Era G-protein-like 1 (E. coli)	protein-coding	CEGA|ERA-W|ERA-like protein 1|GTP-binding protein era homolog|GTPase Era, mitochondrial|GTPase, human homolog of E. coli essential cell cycle protein Era|conserved ERA-like GTPase|era (E. coli G-protein homolog)-like 1|hERA				Eral1	NM_022313	2014	1739.44	17.81	24.5	12.89	10.59	21.61	23.16	18.97	17.48	20.65	23.66	15.93	15.97	20.79	14.24	15.4	23.26	13.68	17.24	23.73	23.82	20.92	22.81	23.88	19.16	16.63	18.11	17.55	16.37	20.25	19.73	17.08	16.68	18.14	15.27
ERCC3	BTF2|GTF2H|RAD25|TFIIH|XPB	ENSG00000163161	133510	2	2q21	excision repair cross-complementing rodent repair deficiency, complementation group 3	protein-coding	BTF2 p89|DNA excision repair protein ERCC-3|DNA repair protein complementing XP-B cells|TFIIH 89 kDa subunit|TFIIH basal transcription factor complex 89 kDa subunit|TFIIH basal transcription factor complex helicase XPB subunit|TFIIH p89|basic transcription factor 2 89 kDa subunit|xeroderma pigmentosum group B-complementing protein|xeroderma pigmentosum, complementation group B				Ercc3	NM_133658	2673	2398.44	15.25	14.87	9.86	11.74	13.59	14.61	15.1	14.37	16.01	16.14	13.71	11.02	13.44	11.88	15.35	16.44	11.03	14.75	16.34	19.23	15.09	16.91	12.36	14.56	14.79	10.17	18.66	16.35	21.07	16.8	16.32	18.34	17.7	18.76
ERI3	PINT1|PRNPIP	ENSG00000117419	609917	1	1p32	ERI1 exoribonuclease family member 3	protein-coding	ERI1 exoribonuclease 3|H_RG158K20.1|WUGSC:H_RG158K20.1|enhanced RNAi three prime mRNA exonuclease homolog 3|exoribonuclease 3|prion interactor 1|prion protein interacting protein|prion protein-interacting protein				Eri3	NM_080469	1574	1299.44	57.28	78.91	50.89	49.98	57.63	75.11	52.36	63.4	71.85	62.92	52.43	50.05	62.94	57.37	57.02	56.14	51.33	47.61	71.29	63.18	55.22	62.07	60.85	59.1	51	50.63	60.46	46.04	63.27	57.62	62.49	63.73	64.84	59.8
ESF1	ABTAP|C20orf6|bA526K24.1	ENSG00000089048		20	20p12.1	ESF1, nucleolar pre-rRNA processing protein, homolog (S. cerevisiae)	protein-coding	ABT1-associated protein|ESF1 homolog			nodomains	Esf1	NM_001081090	3392	3117.44	11.31	11.57	5.58	6.7	11.9	14.91	12.12	11.33	15.57	15.65	7.6	9.38	8.26	6.69	7.74	10.36	9.06	10.24	7.12	16.04	11.09	11.48	8.43	10.49	9.4	8.18	15.2	14.42	12.95	16.77	9.57	9.96	11.97	12.81
ESRP1	RBM35A|RMB35A	ENSG00000104413	612959	8	8q22.1	epithelial splicing regulatory protein 1	protein-coding	RNA binding motif protein 35A|RNA-binding motif protein 35A|RNA-binding protein 35A	PF00076,	RRM_1,	Splicing	Esrp1	NM_194055	3864	3589.44	0.02	0.02	0.02	0.02	0.02	0.01	0.02	0.04	0.02	0.02	0.02	0.02	0.01	0.26	0.02	0.02	0.02	0.02	0.1	0.02	0.42	0.03	0.02	0.02	0.02	0.02	0.02	0.03	0.02	0.02	0.02	0.02	0.02	0.02
ESRP2	RBM35B	ENSG00000103067	612960	16	16q22.1	epithelial splicing regulatory protein 2	protein-coding	RNA binding motif protein 35A|RNA binding motif protein 35B|RNA-binding motif protein 35B|RNA-binding protein 35B			Splicing	Esrp2	NM_176838	2672	2397.44	0.19	0.23	0.03	0.16	0.08	0.04	0.37	0.24	0.12	0.05	0.65	0.18	0.27	0.79	0.45	0.03	0.39	0.04	0.25	0.03	0.63	0.04	0.09	0.24	0.07	0.07	0.37	2.55	0.93	3.03	2.88	0.48	0.15	0.56
ETF1	D5S1995|ERF|ERF1|RF1|SUP45L1|TB3-1	ENSG00000120705	600285	5	5q31.1	eukaryotic translation termination factor 1	protein-coding	eukaryotic peptide chain release factor subunit 1|eukaryotic release factor 1|polypeptide chain release factor 1|protein Cl1|sup45 (yeast omnipotent suppressor 45) homolog-like 1			translation	Etf1	NM_144866	3705	3430.44	33.53	76.55	19.23	28.52	62.53	75.1	25.8	40.21	85.76	89.68	19.56	19.92	30.87	32.34	42.87	41.58	22.48	18.71	22.93	93.25	74.38	71.59	25.09	57.05	25.58	26.03	37.63	71.35	77.51	70.82	74.85	44.21	43.55	60.14
EWSR1	EWS|bK984G1.4	ENSG00000182944	133450	22	22q12.2	Ewing sarcoma breakpoint region 1	protein-coding	Ewings sarcoma EWS-Fli1 (type 1) oncogene|RNA-binding protein EWS	PF00076,	RRM_1,	Disease	Ewsr1	NM_007968	2400	2125.44	130.43	167.67	120.8	108.38	163.06	188.27	107.31	142.55	160.35	169.09	157.44	129.13	167.77	147.2	148.85	164	117.62	101.11	164.95	212.56	179.8	198.91	147.88	166.13	145.7	143.5	117.81	154.6	159.07	147.75	148.1	138.5	155.41	147.45
EXOSC10	PM-Scl|PM/Scl-100|PMSCL|PMSCL2|RRP6|Rrp6p|p2|p3|p4	ENSG00000171824	605960	1	1p36.22	exosome component 10	protein-coding	P100 polymyositis-scleroderma overlap syndrome-associated autoantigen|autoantigen PM-SCL|autoantigen PM/Scl 2|polymyositis/scleroderma autoantigen 100 kDa|polymyositis/scleroderma autoantigen 2 (100kD)|polymyositis/scleroderma autoantigen 2, 100kDa			nodomains	Exosc10	NM_016699	2789	2514.44	41.12	52.85	28.54	33.11	43.39	44.05	42.73	45.05	48.61	43.46	44.92	36.63	46.69	34.75	44.16	42.88	34.21	39.08	39.32	64.49	61.72	68.47	37	41.94	37.96	42.47	25.22	36.35	36.76	39.21	30.58	31.49	30.63	33.56
EXOSC9	PM/Scl-75|PMSCL1|RRP45|Rrp45p|p5|p6	ENSG00000123737	606180	4	4q27	exosome component 9	protein-coding	P75 polymyositis-scleroderma overlap syndrome associated autoantigen|P75 polymyositis-scleroderma overlap syndrome-associated autoantigen|PMSCL autoantigen, 75kD|autoantigen PM/Scl 1|exosome complex component RRP45|exosome complex exonuclease RRP45|polymyositis/scleroderma autoantigen 1, 75kDa			nodomains	Exosc9	NM_019393	1617	1342.44	33.97	57.68	16.43	20.31	44.31	51.65	28.43	29.57	64.07	60.15	20.99	20.07	32	27.04	17.85	34.56	23.18	22.52	28.18	52.44	48.52	38.26	30.34	34.56	25.92	28.95	34.15	39.36	35.94	30.85	33.78	38.18	39.82	44.73
EZR	CVIL|CVL|VIL2	ENSG00000092820	123900	6	6q25.3	ezrin	protein-coding	cytovillin 2|p81|villin 2 (ezrin)|villin-2				Ezr	NM_009510	3070	2795.44	18.7	16.55	47.94	33.96	30.59	17.49	45.66	36.91	16.88	22.68	81.22	41.89	27.8	21.05	19.63	25.33	46.32	43.87	37.48	36.16	30.14	34.67	23.27	18.67	20.48	17.36	33.12	12	9.21	21.45	11.61	38.74	36.47	41.04
FAM120A	C9orf10|DNAPTP1|DNAPTP5|OSSA	ENSG00000048828	612265	9	9q22.31	family with sequence similarity 120A	protein-coding	DNA polymerase-transactivated protein 1|DNA polymerase-transactivated protein 5|constitutive coactivator of PPAR-gamma-like protein 1|oxidative stress-associated Src activator				Fam120a	NM_001033268	4918	4643.44	11.79	16.46	17.4	13.19	17.29	19.61	20.39	18.76	16.27	17.42	11.04	13.52	12.49	13.87	18.73	26.62	11.94	8.55	16.22	23.29	29.01	28.95	12.66	14.16	12.19	13.94	29.43	25.92	25.9	32.17	19.64	23.13	27.57	35.37
FAM120C	CXorf17|ORF34	ENSG00000184083	300741		Xp11.22	family with sequence similarity 120C	protein-coding	constitutive coactivator of PPAR-gamma-like protein 2|tumor antigen BJ-HCC-21				Fam120c	NM_198105	7707	7432.44	1.31	1.21	4.17	2.79	0.79	0.78	2.52	1.56	1	0.84	2.28	2.89	2.34	1.65	1.27	2.4	3.4	2.12	3.19	1.81	1	1	1.5	1.47	1.76	1.76	4.19	2.71	1.32	2.19	2.17	2.51	2.66	1.91
FAM32A	OTAG-12|OTAG12	ENSG00000105058	614554	19	19pter-p13.3	family with sequence similarity 32, member A	protein-coding	ovarian tumor associated gene-12|ovarian tumor-associated gene 12|protein FAM32A				Fam32a	NM_026455	1921	1646.44	112.59	85	86.8	74.37	85.43	87.61	91	101.9	100.66	90.55	77.77	78.01	79.18	70.63	66.67	70	86.91	81.75	92.4	61.99	51.63	58.44	101.7	72.88	99.68	116.2	100.96	53.94	70.36	54.72	67	86.91	116.63	94.53
FAM46A	C6orf37|XTP11	ENSG00000112773	611357	6	6q14	family with sequence similarity 46, member A	protein-coding	HBV X-transactivated gene 11 protein|HBV XAg-transactivated protein 11|protein FAM46A|retinal expressed gene C6orf37				Fam46a	NM_001160378,NM_001160379	5455.57	5181	1.26	0.61	0.54	1.5	3.36	2.91	0.92	1.06	1.44	1.58	0.67	0.94	1.01	2.01	2.6	2.92	1.15	1.57	1.03	3.4	0.58	0.47	2.81	2.07	1.54	2.18	4.15	0.04	0.17	0.03	0.16	6.29	4.09	2.56
FAM98A	-	ENSG00000119812		2	2p22.3	family with sequence similarity 98, member A	protein-coding	protein FAM98A				Fam98a	NM_133747	2817	2542.44	16.86	33.01	13.48	13.17	23.78	32.64	9.86	15.66	32.4	27.82	9.57	9.48	15.25	11.95	13.04	26.77	11.71	9.8	14.61	34.37	29.03	34.35	11.26	27.38	10.39	9.69	16.52	37.75	31.53	37.07	32.24	21.68	20.56	29.84
FANCM	FAAP250|KIAA1596	ENSG00000187790	609644	14	14q21.2	Fanconi anemia, complementation group M	protein-coding	ATP-dependent RNA helicase FANCM|Fanconi anemia group M protein|fanconi anemia-associated polypeptide of 250 kDa|protein Hef ortholog	PF00270,	DEAD,	helicase	Fancm	NM_178912	7775	7500.44	0.59	1.74	0.51	1.27	1.31	1.61	0.51	0.56	1.08	1.55	0.58	0.44	0.59	1.13	0.85	1.27	0.51	0.24	0.76	0.24	1.99	2.75	0.68	0.6	1.17	0.91	2.2	1.53	1.8	2.91	1.63	2.68	1.91	2.97
FASN	FAS|OA-519|SDR27X1	ENSG00000169710	600212	17	17q25	fatty acid synthase	protein-coding	short chain dehydrogenase/reductase family 27X, member 1				Fasn	NM_007988	9938	9663.44	5.79	8.23	7.84	7.74	6.95	6.5	4.99	2.75	6.13	6.07	16.29	16.22	6.24	3.72	3.05	8.29	11.05	7.67	13.18	15.22	18.05	16.55	4.28	11.67	5.14	5.07	15.88	27.85	34.77	24.66	27.8	21.52	11.3	18.74
FASTK	FAST	ENSG00000164896	606965	7	7q35	Fas-activated serine/threonine kinase	protein-coding	FAST kinase|fas-activated serine/threonine kinase			Kinase	Fastk	NM_023229	1840	1565.44	43.24	59.8	51.11	32.71	49.95	61.89	48.24	53.27	63.2	50.37	55.97	42.23	51.26	31.07	30.86	48.53	39.73	46.65	53.1	46.37	54.36	49.42	46.59	38.61	49.19	44.67	39.44	33.71	40.08	44.03	41.83	45.53	55.45	50.66
FASTKD1	-	ENSG00000138399		2	2q31	FAST kinase domains 1	protein-coding	FAST kinase domain-containing protein 1			Kinase	Fastkd1	NM_177244	2856	2581.44	1.24	2.75	4.34	3.78	1.82	3.29	2.49	1.67	2.14	1.95	2.71	3.89	1.97	2.58	2.49	1.89	2.83	2.92	2.68	4.41	2.92	3.8	1.74	3.6	1.34	1.81	5.31	3.55	2.88	3.51	2.83	3.66	4.07	4.17
FASTKD2	KIAA0971	ENSG00000118246	612322	2	2q33.3	FAST kinase domains 2	protein-coding	FAST kinase domain-containing protein 2			Kinase	Fastkd2	NM_172422	3205	2930.44	8.22	17.06	5.02	7.41	12.37	17.61	8.07	9.95	17.05	20.57	6.95	7.56	9.62	10.36	11.15	10.33	8.85	6.78	9.81	17.95	16.42	15.33	8.79	12.31	6.45	8.17	22.12	7.87	13.2	12.4	10.26	17.13	19.95	14.23
FASTKD3	-	ENSG00000124279		5	5p15.31	FAST kinase domains 3	protein-coding	FAST kinase domain-containing protein 3			Kinase	Fastkd3	NM_027123	2362	2087.44	7.61	11.11	3.3	3.77	6.87	9.01	4.36	5.33	7.75	8.85	6.73	3.62	4.93	7.29	5.38	11.53	4.04	4.21	7.05	12.26	13.03	12.07	7.19	7.97	8.59	7.35	10.39	7.97	7.04	13.45	8.06	9.38	9.55	9.99
FASTKD5	dJ1187M17.5	ENSG00000215251	614272	20	20p13	FAST kinase domains 5	protein-coding	FAST kinase domain-containing protein 5			Kinase	Fastkd5	NM_001146084,NM_198176	3139.71	2865.15	7.52	9.43	2.24	6.81	7.37	14.07	6.48	8.98	7.52	8.55	5.97	5.64	8.55	6.63	8.73	8.11	6.73	6.1	8.1	17.2	13.63	16.39	8.62	10.36	7.62	8.16	12.92	13.45	9.67	7.62	7.82	9.84	10.52	12.88
FBL	FIB|FLRN|RNU3IP1	ENSG00000105202	134795	19	19q13.1	fibrillarin	protein-coding	34 kDa nucleolar scleroderma antigen|34-kD nucleolar scleroderma antigen|RNA, U3 small nucleolar interacting protein 1|rRNA 2'-O-methyltransferase fibrillarin				Fbl	NM_007991	1159	884.44	76.91	180.2	21.51	18.32	136.92	160.85	24.43	40.17	259.5	200.72	34.41	23.91	65.54	47.84	58.88	78.27	30.27	29.83	52.28	128.7	85.7	121.01	62.95	140.66	38.52	44.9	42.22	94.9	86.93	81.93	73.17	36.45	35.59	52.93
FCF1	Bka|C14orf111|UTP24	ENSG00000119616		14	14q24.3	FCF1 small subunit (SSU) processome component homolog (S. cerevisiae)	protein-coding	rRNA-processing protein FCF1 homolog				Fcf1	NM_028632	709	434.5	95.1	112.69	69.55	41.87	106.83	126.64	46.17	55.69	141.72	143.56	78.53	72.87	60.64	54.2	64.11	67.58	79.36	62.1	81.69	67.16	70.66	61.48	87.7	69.71	74.86	93.2	115.99	56.3	70.62	66.27	53.85	74.71	93.75	117.46
FDPS	FPPS|FPS	ENSG00000160752	134629	1	1q22	farnesyl diphosphate synthase	protein-coding	(2E,6E)-farnesyl diphosphate synthase|FPP synthase|FPP synthetase|dimethylallyltranstransferase|farnesyl pyrophosphate synthase|farnesyl pyrophosphate synthetase, dimethylallyltranstransferase, geranyltranstransferase|geranyltranstransferase				Fdps	NM_134469	1223	948.44	26.18	50.05	23.52	16.94	52.27	79.12	30.15	42.56	43.95	107.97	23.44	20.31	27.32	21.26	26.87	44.39	17.7	17.42	30.8	62.7	94.34	93.96	28.21	20.45	23.31	22.88	121.24	141.21	128.83	149.84	95.06	295.99	91.78	181.39
FIP1L1	Rhe|hFip1	ENSG00000145216	607686	4	4q12	FIP1 like 1 (S. cerevisiae)	protein-coding	FIP1-like 1 protein|factor interacting with PAP|pre-mRNA 3'-end-processing factor FIP1|rearranged in hypereosinophilia			Disease	Fip1l1	NM_001159573,NM_001159574,NM_024183	3013.35	2738.79	16.6	29.44	14.26	16.78	25.16	29.47	20.11	20.84	34.2	32.04	22.91	18.76	23.85	17.27	17.9	19.69	18.9	18.32	18.56	30.67	24.08	30	16.89	28.01	18.48	18.48	30.89	25.8	26.34	29.27	29.8	37.8	39.27	36.07
FKBP3	FKBP-25|FKBP-3|FKBP25|PPIase	ENSG00000100442	186947	14	14q21.2	FK506 binding protein 3, 25kDa	protein-coding	25 kDa FK506-binding protein|25 kDa FKBP|FK506-binding protein 25, T-cell|FK506-binding protein 3 (25kD)|PPIase FKBP3|immunophilin FKBP25|peptidyl-prolyl cis-trans isomerase FKBP3|rapamycin binding protein|rapamycin-selective 25 kDa immunophilin|rotamase				Fkbp3	NM_013902	945	670.44	71.39	120.44	55.82	52.24	87.44	127.22	61.83	65.85	141.11	168.08	51.7	56.3	55.72	44.74	56.53	74.86	72.04	60.56	69.73	111.17	130.59	106.61	62.4	58.39	50.19	61.94	304.45	96.72	101.07	96.17	102.35	173.83	181.98	186.1
FKBP4	FKBP51|FKBP52|FKBP59|HBI|Hsp56|PPIase|p52	ENSG00000004478	600611	12	12p13.33	FK506 binding protein 4, 59kDa	protein-coding	51 kDa FK506-binding protein|FK506-binding protein 4 (59kD)|HSP binding immunophilin|T-cell FK506-binding protein, 59kD|peptidyl-prolyl cis-trans isomerase FKBP4|peptidylprolyl cis-trans isomerase|rotamase				Fkbp4	NM_010219	2167	1892.44	84.76	138.45	60.05	54.64	99.66	127.49	77.72	86.37	139.01	131.66	74.1	63.22	86.62	70.42	79.77	95.45	72.74	72.05	71.69	113.64	142.37	148.49	86.1	96.58	80.19	83.15	130.89	61.17	60.92	73.84	60.55	142.56	118.48	139.8
FLNA	ABP-280|ABPX|CVD1|FLN|FLN-A|FLN1|FMD|MNS|NHBP|OPD|OPD1|OPD2|XLVD|XMVD	ENSG00000196924	300017		Xq28	filamin A, alpha	protein-coding	actin binding protein 280|alpha-filamin|endothelial actin-binding protein|filamin-1|filamin-A|non-muscle filamin			Disease	Flna	NM_010227	8347	8072.44	62.27	57.64	84.04	140.43	63.76	58.07	76.25	52.44	62.85	46.27	78.21	72.97	63.01	76.83	75.21	78.84	71.08	90.26	74.98	101	80.4	80.35	49.22	170.62	39.17	37.83	149.9	209.72	149.97	196.78	168.51	115.27	90.91	158.72
FLYWCH2	-	ENSG00000162076		16	16p13.3	FLYWCH family member 2	protein-coding	-				Flywch2	NM_029798	688	413.51	8.07	4.48	9.29	1.39	3.7	2.78	4.61	2.09	4.02	3.52	12.27	6.58	6.92	2.38	0.65	4.01	8.83	4.52	7.8	2.3	3.93	0.55	9.96	3	9.63	13.34	1.17	1.06	2.56	1.86	1.46	0.57	1.72	0.73
FMR1	FMRP|FRAXA|POF|POF1	ENSG00000102081	309550		Xq27.3	fragile X mental retardation 1	protein-coding	fragile X mental retardation 1 protein|fragile X mental retardation protein 1|protein FMR-1				Fmr1	NM_008031	4393	4118.44	14.26	17.21	19.47	20.47	18.42	19.81	23.81	21.6	13.7	17.11	11.55	16.91	20.79	25.53	25.39	25.87	15	17.46	15.92	27.78	36.02	34.63	15.19	14.85	18.62	18.58	74.53	22.41	21.74	24.91	23.21	82.92	117.37	92.98
FNDC3A	FNDC3|HUGO|bA203I16.1|bA203I16.5	ENSG00000102531		13	13q14.2	fibronectin type III domain containing 3A	protein-coding	fibronectin type-III domain-containing protein 3A|human gene expressed in odontoblasts				Fndc3a	NM_207636	6136	5861.44	9.54	7.64	11.88	18.48	9.68	6.21	13.39	7.86	7.55	5.63	10.66	13.4	13.28	17.6	18.23	13.77	11.73	14.95	13.43	8.19	9.18	10.48	10.04	13.01	13.09	11.71	17.3	23.32	23.33	24.62	36.86	17.84	15.88	24.44
FNDC3B	FAD104|PRO4979|YVTM2421	ENSG00000075420	611909	3	3q26.31	fibronectin type III domain containing 3B	protein-coding	HCV NS5A-binding protein 37|factor for adipocyte differentiation 104|fibronectin type III domain-containing protein 3B				Fndc3b	NM_173182	6875	6600.44	34.39	26.76	50.92	61.82	30.6	21.86	45.01	24.56	30.03	16.11	28.4	38.73	41.07	33.82	35.68	46.2	34.22	46.26	44.78	33.18	35.98	36.62	31.98	68.03	31.21	29.28	30.93	70.25	69.25	73.98	87.17	26.61	24	32.03
FRG1	FRG1A|FSG1	ENSG00000109536	601278	4	4q35	FSHD region gene 1	protein-coding	FSHD region gene 1 protein|facioscapulohumeral muscular dystrophy region gene-1|protein FRG1				Frg1	NM_013522	1087	812.44	67.54	70.01	48.05	39.59	67.64	82.42	54.7	65.97	81.74	85.17	60.85	55.8	54.09	43.87	56.09	71.73	56.69	70.86	69.81	65.65	91.73	65.92	75.23	55.23	59.12	78.56	113.76	54.49	65.22	54.09	46.94	80.23	92.97	83.69
FSCN1	FAN1|HSN|SNL|p55	ENSG00000075618	602689	7	7p22	fascin homolog 1, actin-bundling protein (Strongylocentrotus purpuratus)	protein-coding	55 kDa actin-bundling protein|fascin|singed-like (fascin homolog, sea urchin)				Fscn1	NM_007984	2667	2392.44	0.08	0.58	0.03	0.06	1.61	2.15	0.34	0.09	1.91	2.11	0.68	0.05	0.13	1.19	1.58	0.58	0.25	0.07	0.45	2.31	4.41	2.11	0.47	2.37	0.02	0.14	23.61	79.74	92.86	126.52	80.85	9.04	17.05	28.25
FTSJ3	EPCS3|SPB1	ENSG00000108592		17	17q23.3	FtsJ homolog 3 (E. coli)	protein-coding	SPB1 RNA methyltransferase homolog|pre-rRNA processing protein FTSJ3|protein ftsJ homolog 3|putative rRNA methyltransferase 3|rRNA (uridine-2'-O-)-methyltransferase 3				Ftsj3	NM_025310	2865	2590.44	23.14	45.61	13.52	15.37	36.19	47.57	15.8	17.01	60.18	44.13	19.25	13.23	22.67	15.76	17.59	29.84	14.65	13.76	21.02	45.81	54.07	52.96	20.1	51.6	19.37	22.92	16.9	29.89	32.76	34.38	29.06	21.69	21.58	32.29
FTSJD2	KIAA0082|MTr1|hMTr1	ENSG00000137200		6	6p21.2	FtsJ methyltransferase domain containing 2	protein-coding	ISG95|S-adenosyl-L-methionine-dependent methyltransferase FTSJD2|cap-specific mRNA (nucleoside-2'-O-)-methyltransferase 1|cap1 2'O-ribose methyltransferase 1|ftsJ methyltransferase domain-containing protein 2|interferon-stimulated gene 95 kDa protein	PF01585,	G-patch,	rbpdomain	Ftsjd2	NM_028791	3754	3479.44	21.37	20.8	30.65	27.03	22.14	23.47	28.17	27.5	17.51	17.85	32.38	33.63	31.32	42.23	43.91	28.63	27.91	25.33	32.33	31.06	37.09	35.17	30.83	27.75	29.75	23.69	38.33	27.04	25.63	25.16	29.04	44.4	37.68	28.47
FUBP1	FBP|FUBP	ENSG00000162613	603444	1	1p31.1	far upstream element (FUSE) binding protein 1	protein-coding	DNA helicase V|FUSE-binding protein 1|far upstream element binding protein|far upstream element-binding protein 1|hDH V	PF07650,PF00013,	KH_2,KH_1,	helicase	Fubp1	NM_057172	6491	6216.44	14.03	24.74	10.03	10.73	23.1	28.16	14.64	14.97	24.61	30.23	11.77	10.56	18.39	13.24	14.51	18.02	12.17	11.53	16.75	29.93	20.67	25.38	14.71	23.76	12.36	11.07	24.07	18.18	20.25	19.35	17.88	21.08	18.12	23.73
FUBP3	FBP3	ENSG00000107164	603536	9	9q34.11	far upstream element (FUSE) binding protein 3	protein-coding	FUSE-binding protein 3|far upstream element-binding protein 3	PF07650,PF00013,	KH_2,KH_1,	rbpdomain	Fubp3	NM_001033389	3740	3465.44	12.98	15.3	9.64	12.92	12.87	15.26	19.96	19.36	12.79	12.32	12.05	13.05	16.41	22.43	20.73	15.93	11.33	16.91	17.65	14.5	16.46	18.48	14.18	17.58	18.74	17.3	20.57	18.67	22.48	20.54	21.72	19.49	19.36	19.49
FUS	ALS6|ETM4|FUS1|HNRNPP2|POMP75|TLS	ENSG00000089280	137070	16	16p11.2	fused in sarcoma	protein-coding	75 kDa DNA-pairing protein|RNA-binding protein FUS|fus-like protein|fusion gene in myxoid liposarcoma|heterogeneous nuclear ribonucleoprotein P2|oncogene FUS|oncogene TLS|translocated in liposarcoma protein	PF00076,	RRM_1,	hnRNP	Fus	NM_139149	1844	1569.44	11.82	16.8	22.06	12.49	19.41	12.88	3.53	4.4	15.22	14.55	21.83	19.12	11.66	12.15	13.03	27.72	20.65	18.37	27.59	32.31	17.43	26.47	9.94	25.16	7.03	8.22	26.81	36.83	30.58	28.63	26.05	17.28	17.55	27.18
FXR1	FXR1P	ENSG00000114416	600819	3	3q28	fragile X mental retardation, autosomal homolog 1	protein-coding	fragile X mental retardation syndrome-related protein 1|hFXR1p	PF00013,	KH_1,	Disease	Fxr1	NM_001113188,NM_001113189,NM_008053	2126.63	1852.07	23.56	26.74	16.09	21.59	27.9	35.16	23.53	20.94	28.28	37.34	16.99	19.53	23.48	37.05	32.98	25.84	19.81	19.1	19.21	37.42	47.13	44.54	22.54	22.39	22.53	22.77	27.54	25.47	37.05	28.67	29.07	28.08	32.03	36.48
FXR2	FMR1L2|FXR2P	ENSG00000129245	605339	17	17p13.1	fragile X mental retardation, autosomal homolog 2	protein-coding	fragile X mental retardation syndrome-related protein 2|fragile X-mental retardation 1-like 2	PF00013,	KH_1,	Disease	Fxr2	NM_011814	2970	2695.44	12.66	15.97	28.98	27.14	14.03	14.56	15.45	13.61	13.74	11.8	29.44	24.7	17.75	16.55	17.08	20.66	27.64	22.96	20.74	21.5	26.25	29.17	11.78	22.8	15.66	15.8	28.16	40.97	37.94	32.11	32.19	24.97	28.33	34.62
G3BP1	G3BP|HDH-VIII	ENSG00000145907	608431	5	5q33.1	GTPase activating protein (SH3 domain) binding protein 1	protein-coding	ATP-dependent DNA helicase VIII|G3BP-1|GAP SH3 domain-binding protein 1|GAP binding protein|Ras-GTPase-activating protein SH3-domain-binding protein|RasGAP-associated endoribonuclease G3BP|ras GTPase-activating protein-binding protein 1	PF00076,	RRM_1,	helicase	G3bp1	NM_013716	2685	2410.44	110.56	236.46	61.26	64.29	185.16	262.31	90.05	126.06	235.3	243.61	86.15	74.43	164.7	124.55	140.07	158.32	81.95	83.26	111.01	255.6	228.9	227.26	105.81	211.82	100.75	92.46	94.96	156.16	154.82	166.28	150.06	117.29	102.43	137.92
G3BP2	-	ENSG00000138757		4	4q21.1	GTPase activating protein (SH3 domain) binding protein 2	protein-coding	G3BP-2|GAP SH3 domain-binding protein 2|Ras-GTPase activating protein SH3 domain-binding protein 2|ras GTPase-activating protein-binding protein 2	PF00076,	RRM_1,	rbpdomain	G3bp2	NM_001080794,NM_001080795,NM_001080796,NM_001080797,NM_011816	4222.16	3947.59	72.74	77.65	54.27	65.59	69.19	75.71	81.88	80.25	70.32	86.17	51.1	55.32	71.33	67.68	70.16	77.16	62.6	48.71	62.39	96.13	84.85	84.52	69.8	64.23	65.23	59.87	76.85	114.99	105.01	98.65	113.19	95.54	103.94	101.83
GANAB	G2AN|GLUII	ENSG00000089597	104160	11	11q12.3	glucosidase, alpha; neutral AB	protein-coding	alpha glucosidase II alpha subunit|alpha-glucosidase 2|glucosidase II subunit alpha|neutral alpha-glucosidase AB				Ganab	NM_008060	3843	3568.44	52.49	58.48	54.15	57.64	56.69	60.61	61.32	55.77	52.6	53.89	54.18	50.12	59.06	73.58	70.57	76.72	54.02	55.68	64.62	82.02	89.56	107.05	45.99	52.2	58.27	48.15	94.55	88.31	86.4	102.73	105.12	121.42	111.09	132.64
GAR1	NOLA1	ENSG00000109534	606468	4	4q25	GAR1 ribonucleoprotein homolog (yeast)	protein-coding	H/ACA ribonucleoprotein complex subunit 1|nucleolar protein family A member 1|nucleolar protein family A, member 1 (H/ACA small nucleolar RNPs)|snoRNP protein GAR1	PF04410,	Gar1,	rbpdomain	Gar1	NM_026578	1270	995.44	46.2	103.53	8.99	11.71	74.53	94.53	11.74	19.68	123.11	105.8	19.57	19.32	29.21	29.88	34.46	42.44	19.64	24.89	26.16	71.41	64.97	63.45	31.17	70.09	26.53	31.15	35.97	44.52	39.8	41.95	29.44	30.08	28.47	44.23
GEMIN5	GEMIN-5	ENSG00000082516	607005	5	5q33.2	gem (nuclear organelle) associated protein 5	protein-coding	gem-associated protein 5				Gemin5	NM_001166669,NM_001166670,NM_001166671,NM_172558	6206.34	5931.78	3.76	5.76	1.95	1.76	5.71	4.65	2.95	2.24	7.09	5.38	3.76	2.88	4.49	5.6	6.13	4.95	4.8	3.07	4.09	12.42	16.92	12.62	1.77	9.06	3.61	3.85	4.67	6.37	6.94	8.69	5.52	3.73	3.57	5.51
GFM1	COXPD1|EFG|EFG1|EFGM|EGF1|GFM|hEFG1	ENSG00000168827	606639	3	3q25	G elongation factor, mitochondrial 1	protein-coding	EF-Gmt|G translation elongation factor, mitochondrial|elongation factor G 1, mitochondrial|elongation factor G, mitochondrial|elongation factor G1|mEF-G 1|mitochondrial elongation factor G|mitochondrial elongation factor G1			Disease	Gfm1	NM_138591	2598	2323.44	19.08	32.12	14.63	16.46	24.43	29.54	20.45	23.16	29.36	30.9	18.75	21.43	20.57	15.54	17.91	28.54	19.78	17.29	19.19	47.93	27.92	38.11	14.48	25.34	15.71	16.3	27.13	29.25	25.52	32.42	25.1	27.82	31.19	33.62
GLRX3	GLRX4|GRX3|GRX4|PICOT|TXNL2|TXNL3	ENSG00000108010	612754	10	10q26	glutaredoxin 3	protein-coding	PKC-interacting cousin of thioredoxin|PKC-theta-interacting protein|PKCq-interacting protein|glutaredoxin 4|glutaredoxin-3|thioredoxin-like protein 2				Glrx3	NM_023140	1651	1376.44	38.99	61.43	31.49	21.76	60.67	65.59	26.48	28.99	83.23	81.65	27.34	30.1	28.55	28.28	34.31	28.31	33.88	31.04	31.38	45.21	55.86	50.06	38.07	37.87	27.24	36.97	42.81	55.05	59.98	64.39	59.41	36.35	36.33	50.84
GLTSCR2	PICT-1|PICT1	ENSG00000105373	605691	19	19q13.3	glioma tumor suppressor candidate region gene 2	protein-coding	glioma tumor suppressor candidate region gene 2 protein|p60|protein interacting with carboxyl terminus 1				Gltscr2	NM_133831	1555	1280.44	140.29	101.31	101.06	71.91	123.46	120.3	82.33	92.05	117.32	110.29	104.41	79.77	109.13	82.12	81.75	106.24	88.77	80.74	121.16	94.82	64.42	68.51	165.96	104.32	171.8	195.03	40.58	82.21	83.73	66.94	69.92	40.03	37.4	41.04
GNB2L1	Gnb2-rs1|H12.3|HLC-7|PIG21|RACK1	ENSG00000204628	176981	5	5q35.3	guanine nucleotide binding protein (G protein), beta polypeptide 2-like 1	protein-coding	cell proliferation-inducing gene 21 protein|guanine nucleotide-binding protein subunit beta-2-like 1|guanine nucleotide-binding protein subunit beta-like protein 12.3|human lung cancer oncogene 7 protein|lung cancer oncogene 7|proliferation-inducing gene 21|protein homologous to chicken B complex protein, guanine nucleotide binding|receptor for activated C kinase 1|receptor of activated protein k…				Gnb2l1	NM_008143	1254	979.44	200.65	480.73	77.59	74.99	391.07	486.65	77.67	103.69	633.9	579.92	124.47	76	145.53	162.68	149.6	217.55	96.07	90.49	148.22	386.18	298.88	282.14	187.33	271.95	121.11	144.48	148.27	288.03	244.39	286.14	244.83	132.16	162.91	254.16
GNL2	HUMAUANTIG|NGP1|Ngp-1	ENSG00000134697	609365	1	1p34.3	guanine nucleotide binding protein-like 2 (nucleolar)	protein-coding	autoantigen NGP-1|novel nucleolar guanosine 5'-triphosphate binding protein autoantigen|nucleolar G-protein gene 1|nucleolar GTP-binding protein 2|nucleolar GTPase				Gnl2	NM_145552	2350	2075.44	36.12	44.92	27.57	28.57	42.47	48.69	37.26	40.01	53.63	47.04	32.3	33.51	35.75	40.79	37.93	44.78	25.71	33.8	30.72	38.87	50.97	50.82	39.44	50.29	37	44.15	26.07	31.43	44.92	34.73	34.35	27.69	27.04	30.57
GNL3	C77032|E2IG3|NNP47|NS	ENSG00000163938	608011	3	3p21.1	guanine nucleotide binding protein-like 3 (nucleolar)	protein-coding	E2-induced gene 3 protein|estradiol-induced nucleotide binding protein|guanine nucleotide-binding protein-like 3|novel nucleolar protein 47|nucleolar GTP-binding protein 3|nucleostemin				Gnl3	NM_153547	1884	1609.44	23.52	51.79	7.97	10.11	41.35	68.66	11.92	21.28	69.46	56.44	14.07	11.99	19.18	33.17	38.31	38.4	15.87	17.2	14.56	69.39	64.17	72.12	15.99	45.12	12.45	19.39	30.68	35.51	41.39	35.69	37.56	24.88	25.33	32.47
GNL3L	-	ENSG00000130119	300873		Xp11.22	guanine nucleotide binding protein-like 3 (nucleolar)-like	protein-coding	guanine nucleotide-binding protein-like 3-like protein|novel GTPase				Gnl3l	NM_001168600,NM_198110	4863.77	4589.21	10.15	13.52	17.29	20.56	14.4	12.95	21.13	16.03	12.25	11.89	12.75	15.95	14.31	11.35	14.36	15.97	15.3	15.09	15.28	18.66	18.6	17.24	10.38	14.31	13.97	11.92	11.63	18.3	16.06	19.79	20.53	15.32	17.31	16.8
GOLGB1	GCP|GCP372|GOLIM1	ENSG00000173230	602500	3	3q13	golgin B1	protein-coding	372 kDa Golgi complex-associated protein|Golgin subfamily B member 1|giantin|golgi autoantigen, golgin subfamily b, macrogolgin (with transmembrane signal), 1|golgi integral membrane protein 1|golgin B1, golgi integral membrane protein|macrogolgin				Golgb1	NM_030035	11023	10748.4	6.26	4.33	8.16	10.8	5.54	4.27	8.24	4.66	4.83	2.99	7.33	8.53	6.7	9.76	10.33	8.15	8.48	10.6	6.64	6.92	9.15	8.49	6.34	6.64	7.17	6.91	15.79	5.1	6.8	7.32	8.06	10.52	12.54	12.21
GPANK1	ANKRD59|BAT4|D6S54E|G5|GPATCH10	ENSG00000204438	142610	6	6p21.3	G patch domain and ankyrin repeats 1	protein-coding	G patch domain and ankyrin repeat-containing protein 1|G patch domain and ankyrin repeats-containing protein 1|G patch domain containing 10|HLA-B-associated transcript 4|ankyrin repeat domain-containing protein 59|g patch domain-containing protein 10|protein BAT4|protein G5	PF01585,	G-patch,	rbpdomain	Gpank1	NM_001128597,NM_032460	1364.56	1090	20.76	17.53	13.04	13.58	17.32	18.58	14.64	16.4	16.58	19.23	19.69	12.83	14.96	6.7	13.43	10.56	15.88	16.77	13.5	17.21	15.86	14.23	17.91	14.88	21.18	25.95	9.49	13.48	10.98	9.42	11.58	9.62	12.44	10.49
GPATCH2	CT110|GPATC2|PPP1R30|RP11-361K17.1	ENSG00000092978		1	1q41	G patch domain containing 2	protein-coding	G patch domain-containing protein 2|cancer/testis antigen 110|protein phosphatase 1, regulatory subunit 30	PF01585,	G-patch,	rbpdomain	Gpatch2	NM_026367	4547	4272.44	3.72	3.29	4.58	5.06	4.06	2.91	6.7	3.28	2.94	2.4	3.42	3.87	4.96	6.21	5.55	3.75	4.91	3.96	5.63	3.49	2.1	2.41	3.89	4.46	3.61	4.93	6.9	3.62	2.63	2.67	3.25	6.99	9	7.43
GPATCH3	GPATC3	ENSG00000198746		1	1p35.3-p35.1	G patch domain containing 3	protein-coding	G patch domain-containing protein 3	PF01585,	G-patch,	rbpdomain	Gpatch3	NM_172876	2003	1728.44	5.33	6.01	1.95	2.83	6.75	8.76	6.65	5.29	7.3	6.09	6.88	6.14	7.11	4.96	5.42	6.29	3.51	8.06	6.67	9.29	8.77	6.09	6.19	5.58	7.11	7.06	5.53	8.3	6.15	7.29	7.38	5	4.86	4.85
GPATCH4	GPATC4	ENSG00000160818		1	1q22	G patch domain containing 4	protein-coding	G patch domain-containing protein 4	PF01585,	G-patch,	rbpdomain	Gpatch4	NM_001110809,NM_025663	1636.29	1361.72	14.12	31.84	2.45	4.91	27.84	31.75	6.28	12.16	47.03	38.2	7.87	7.04	12.42	7.46	12.84	13.78	9.29	8.24	9.84	21.49	17.01	13.95	9.67	27.15	9.11	12.11	11.33	11.77	12.88	15.1	10.55	8.13	9.43	12.1
GPATCH8	GPATC8|KIAA0553	ENSG00000186566	614396	17	17q21.31	G patch domain containing 8	protein-coding	G patch domain-containing protein 8	PF01585,	G-patch,	rbpdomain	Gpatch8	NM_001159492	6827	6552.44	10.5	9.45	11.13	9.57	9.65	9.51	9.12	6.69	8.16	9.44	11.3	9.97	11.47	8.81	14.11	10.02	8.14	9.47	12.48	9.23	9.8	10.97	12.53	8.8	9.68	12.56	9.81	12.86	11.89	10.27	9.76	9.11	8.92	9.6
GPKOW	GPATC5|GPATCH5|Spp2|T54	ENSG00000068394			Xp11.23	G patch domain and KOW motifs	protein-coding	G patch domain and KOW motifs-containing protein|protein MOS2 homolog	PF01585,	G-patch,	rbpdomain	Gpkow	NM_173747	3573	3298.44	19.08	22.69	30.33	31.26	22.1	24.02	36.89	34.17	17.07	17.64	27.33	30.11	29.62	34.5	33.68	28.63	30.77	28.41	27.47	32.3	25.04	23.7	27.11	28.72	28.26	26.15	30.11	29.58	30.02	27.66	25.22	31.39	34.04	28.15
GRB2	ASH|EGFRBP-GRB2|Grb3-3|MST084|MSTP084|NCKAP2	ENSG00000177885	108355	17	17q24-q25	growth factor receptor-bound protein 2	protein-coding	HT027|SH2/SH3 adapter GRB2|abundant SRC homology|epidermal growth factor receptor-binding protein GRB2|growth factor receptor-bound protein 3|protein Ash				Grb2	NM_008163	2610	2335.44	25.78	28.24	29.97	39.47	35.33	38.09	29.12	28.53	28.17	34.13	41.56	39.22	34.06	41.1	36.54	42	37.26	39.46	32.48	45.47	28.42	31.19	28.92	34.1	22.61	29.88	28.51	36.74	55.46	52.12	46.78	20.42	25	33.7
GRN	CLN11|GEP|GP88|PCDGF|PEPI|PGRN	ENSG00000030582	138945	17	17q21.32	granulin	protein-coding	PC cell-derived growth factor|acrogranin|granulin-epithelin|granulins|proepithelin|progranulin			Disease	Grn	NM_008175	2331	2056.44	342.2	210.69	377.31	357.52	233.76	191.92	375.44	395.02	149.1	175.31	333.04	302.38	281.98	356.63	335.74	267.59	326.5	340.36	248.96	184	185.21	200.12	367.11	211.36	393.52	319.45	370.85	272.19	343.11	250.28	287.24	427.66	412.99	182.8
GRSF1	-	ENSG00000132463	604851	4	4q13	G-rich RNA sequence binding factor 1	protein-coding	G-rich sequence factor 1|GRSF-1	PF00076,	RRM_1,	Splicing	Grsf1	NM_001098476,NM_178700	2641.33	2366.76	34.78	42.51	31.5	34.87	34.65	42.32	35.28	36.53	38.37	42.95	24.54	28.65	33.75	49.05	48.42	45.67	27.85	33.44	25.45	48.08	45.76	56.04	29.62	31.1	45.35	37.46	60.89	38.89	44.67	44.38	44.51	63.94	68.3	54.72
GRWD1	CDW4|GRWD|RRB1|WDR28	ENSG00000105447	610597	19	19q13.33	glutamate-rich WD repeat containing 1	protein-coding	CUL4- and DDB1-associated WDR protein 4|WD repeat domain 28|glutamate rich WD repeat protein GRWD|glutamate-rich WD repeat-containing protein 1|regulator of ribosome biogenesis 1 homolog				Grwd1	NM_153419	1902	1627.44	23.01	61.34	5.25	10.6	42.04	60.53	10.83	18.89	78.89	70.13	12.23	10.61	22.66	21.09	16.54	31.77	12.09	12.54	17.9	62.82	58.78	47.65	21.51	60.36	16.18	20.89	11.04	26.41	31.33	30.01	22.34	12.9	15.78	18
GSPT1	551G9.2|ETF3A|GST1|eRF3a	ENSG00000103342	139259	16	16p13.1	G1 to S phase transition 1	protein-coding	G1 to S phase transition protein 1 homolog|eukaryotic peptide chain release factor GTP-binding subunit ERF3A|eukaryotic peptide chain release factor subunit 3a				Gspt1	NM_001130008,NM_146066	6823.9	6549.34	13.62	30.64	13.35	14.87	26.03	35.6	12.87	17.15	29.83	31.6	13.4	13.12	19.52	21.81	24.22	30.53	11.64	13.47	14.82	46.52	39.91	42.03	11.06	28.7	11.05	11.08	38.01	32.83	34.34	37.09	30.55	34.26	38.16	50.76
GSPT2	ERF3B|GST2	ENSG00000189369	300418		Xp11.22	G1 to S phase transition 2	protein-coding	eukaryotic peptide chain release factor GTP-binding subunit ERF3B|eukaryotic peptide chain release factor subunit 3b				Gspt2	NM_008179	2493	2218.44	5.33	3.85	4.5	4.65	4.83	3.97	5.55	3.38	4.81	4.87	3.86	3.9	5.71	4.71	5.39	6	5.54	3.28	5.47	4.91	4.76	6.14	4.69	3.62	7.01	6.4	1.88	6.16	4.97	4.35	6.63	1.95	1.9	2.33
GTF2E2	FE|TF2E2|TFIIE-B	ENSG00000197265	189964	8	8p12	general transcription factor IIE, polypeptide 2, beta 34kDa	protein-coding	TFIIE-beta|general transcription factor IIE subunit 2|transcription initiation factor IIE subunit beta				Gtf2e2	NM_001167921,NM_001167922,NM_026584	1559.93	1285.37	59.13	81.21	35.83	36.06	65.54	92.49	48.93	58.94	78.2	91.09	36.37	35.72	37.32	48.03	54.32	51.45	41.49	41.1	39.4	66.93	69.53	77.62	49.39	43.07	52.49	52.59	52.37	58.23	46.63	70.99	54.03	56.35	53.39	78.06
GTF2F1	BTF4|RAP74|TF2F1|TFIIF	ENSG00000125651	189968	19	19p13.3	general transcription factor IIF, polypeptide 1, 74kDa	protein-coding	TFIIF-alpha|general transcription factor IIF 74 kDa subunit|general transcription factor IIF subunit 1|transcription initiation factor IIF subunit alpha|transcription initiation factor RAP74				Gtf2f1	NM_133801	1720	1445.44	39.07	54.32	26.03	23.8	50.03	55.32	30.76	39.81	64.31	60.63	46.06	31.64	37.48	29.72	29.29	36.44	34.01	32.78	37.47	58.08	46.35	55.73	34.72	37.77	35.65	39.31	48.31	57.36	40.69	47.65	47.69	45.47	51.29	56.37
GTPBP1	GP-1|GP1|HSPC018	ENSG00000100226	602245	22	22q13.1	GTP binding protein 1	protein-coding	G-protein 1|GTP-binding protein 1				Gtpbp1	NM_013818	3398	3123.44	10.15	12.96	7.3	14.83	12.73	12.78	11.37	11.35	9.22	9	15.06	13.28	16.87	15.49	12.42	14.77	11.96	10.28	14.49	16.1	23.09	25.25	10.54	12.79	13.62	11.45	14.86	16.15	11.23	12.09	10.75	16.49	13.36	15.77
GTPBP10	ObgH2	ENSG00000105793	610920	7	7q21.13	GTP-binding protein 10 (putative)	protein-coding	GTP-binding protein 10|protein obg homolog 2				Gtpbp10	NM_153116	2932	2657.44	9.85	14.48	3.05	9.93	12.57	13.82	12.81	13.32	14.05	13.43	4.47	7.62	7.89	5.36	8.63	9.08	5.82	7.74	8.19	21.78	27.19	18.05	9.12	13.28	8.28	8.49	23.25	18.64	14.7	13.53	14.99	22.08	24.95	17.66
GTPBP4	CRFG|NGB|NOG1	ENSG00000107937		10	10p15-p14	GTP binding protein 4	protein-coding	G protein-binding protein CRFG|GTP-binding protein NGB|chronic renal failure gene protein|nucleolar GTP-binding protein 1				Gtpbp4	NM_027000	2565	2290.44	35.79	54.11	16.23	22.61	48.14	52.5	25.04	30.58	73.42	67.37	24.22	26.55	26.21	30.71	32.9	33.33	27.55	22.07	21.41	67.11	38.2	44.83	32.2	50.97	25.13	32.21	28.95	43.74	46.98	46.93	47.56	29.9	37.93	41.53
GTSF1	FAM112B	ENSG00000170627		12	12q13.13	gametocyte specific factor 1	protein-coding	family with sequence similarity 112, member B|gametocyte-specific factor 1				Gtsf1	NM_028797	720	445.5	0.15	0.15	0.19	0.18	0.13	0.35	0.18	0.18	0.27	0.25	0.13	0.12	0.12	2.2	0.2	0.18	0.15	0.2	0.13	0.18	3.62	0.25	0.13	0.59	0.13	0.12	0.46	0.24	0.2	0.17	0.17	1.04	0.18	1.9
GTSF1L	C20orf65|FAM112A|dJ1028D15.4	ENSG00000124196		20	20q13.12	gametocyte specific factor 1-like	protein-coding	family with sequence similarity 112, member A|gametocyte-specific factor 1-like				Gtsf1l	NM_026630	880	605.45	0.11	0.11	0.14	0.13	0.1	0.09	0.13	0.13	0.1	0.09	0.1	0.09	0.09	1.6	0.14	0.13	0.11	0.15	0.1	0.13	2.6	0.18	0.1	0.11	0.09	0.09	0.11	0.18	0.14	0.12	0.12	0.12	0.13	0.1
H1F0	H10|H1FV	ENSG00000189060	142708	22	22q13.1	H1 histone family, member 0	protein-coding	H1.0, H1(0), H1-0|histone H1'|histone H1(0)|histone H1.0				H1f0	NM_008197	2289	2014.44	121.54	100.17	142.62	92.8	101.37	108.74	144.13	165.61	68.18	123.43	98.65	125.88	85.3	74.15	86.86	101.01	135.52	131.61	126.09	82.76	103.57	107.19	119.41	64.32	121.91	120.35	251.91	163.78	369.34	155.94	327.72	353.69	496.47	228.92
HABP4	IHABP4|Ki-1/57|SERBP1L	ENSG00000130956		9	9q22.3-q31	hyaluronan binding protein 4	protein-coding	IHABP-4|chromodomain helicase DNA binding protein 3 interacting protein|intracellular antigen detected by monoclonal antibody Ki-1|intracellular hyaluronan-binding protein 4|ki-1/57 intracellular antigen	PF04774,	HABP4_PAI-RBP1,	helicase	Habp4	NM_019986	2567	2292.44	19.86	22.11	20.5	23.4	19.47	21.16	29.68	27.38	18.75	15.25	24.18	23.36	20.99	15.34	19.96	15.14	19.52	19	25.12	18.3	25.67	18.15	23.2	22.07	22.86	25.74	39.34	22.59	22.55	14.63	18.61	30.88	22.78	16.76
HADHB	ECHB|MTPB|TP-BETA	ENSG00000138029	143450	2	2p23	hydroxyacyl-CoA dehydrogenase/3-ketoacyl-CoA thiolase/enoyl-CoA hydratase (trifunctional protein), beta subunit	protein-coding	2-enoyl-Coenzyme A (CoA) hydratase, beta subunit|3-ketoacyl-Coenzyme A (CoA) thiolase of mitochondrial trifunctional protein, beta subunit|acetyl-CoA acyltransferase|beta-ketothiolase|hydroxyacyl-Coenzyme A (CoA) dehydrogenase, beta subunit|hydroxyacyl-Coenzyme A dehydrogenase/3-ketoacyl-Coenzyme A thiolase/enoyl-Coenzyme A hydratase (trifunctional protein), beta subunit|mitochondrial trifunction…			Disease	Hadhb	NM_145558	1949	1674.44	134.79	131.72	135.33	102.27	121.48	128.78	128.4	163.53	114.41	132.91	178.74	153.05	153.79	107.57	126.27	153.06	153.85	115.08	185.36	122.79	154.05	164.48	138.43	88.51	124.15	137.09	102.36	124.95	118.53	104.87	97.61	111.24	144.72	108.44
HBP1	-	ENSG00000105856		7	7q22-q31	HMG-box transcription factor 1	protein-coding	HMG box transcription factor 1|HMG box-containing protein 1|high mobility group box transcription factor 1				Hbp1	NM_153198,NM_177993	2942.78	2668.22	91.76	52.65	95.16	81.56	59.27	58.2	99.7	94.31	48.19	51.97	67.54	84.77	82.58	89.35	96.74	84.34	69.8	88.46	89.51	51.75	43.97	62.14	99.12	60.71	93.7	103.41	119.91	89.29	128.17	77.81	105.66	101.33	113.74	61.66
HDGF	HMG1L2	ENSG00000143321	600339	1	1q21-q23	hepatoma-derived growth factor	protein-coding	HMG-1L2|high mobility group protein 1-like 2				Hdgf	NM_008231	2245	1970.44	101.12	193.53	96.43	84.53	158.28	196.28	107.46	165.32	175.77	219.37	97.56	92.19	86.42	120.25	124.14	147.74	97.6	93.86	99.41	228.02	214.16	227.27	107.46	126.36	102.8	95.28	200.44	209.76	207.16	213.38	181.16	242.51	267.83	281.48
HDLBP	HBP|PRO2900|VGL	ENSG00000115677	142695	2	2q37.3	high density lipoprotein binding protein	protein-coding	HDL-binding protein|high density lipoprotein-binding protein|vigilin	PF00013,	KH_1,	rbpdomain	Hdlbp	NM_133808	6238	5963.44	32.88	44.85	66.34	70.83	43.58	49.21	55.83	42.93	41.09	41.34	50.98	58.13	54.55	79.17	84.04	62.66	56.45	62.8	52.83	87.1	71.17	75.03	32.68	57.98	35.56	31.49	71.19	93.39	91.67	102.45	88.95	89.95	75.4	120.33
HEATR1	BAP28|UTP10	ENSG00000119285		1	1q43	HEAT repeat containing 1	protein-coding	HEAT repeat-containing protein 1|UTP10, small subunit (SSU) processome component, homolog|protein BAP28				Heatr1	NM_144835	6776	6501.44	2.41	4.39	5.42	4.19	5.73	5.08	2.61	2.28	4.81	3.63	4.01	4.11	5.78	6.69	8.13	5.44	4.71	5.06	5.54	11.59	10.57	9.92	1.83	15.34	2.12	1.91	4.23	10.13	6.65	10.67	8.03	4.69	3.89	7.58
HELQ	HEL308	ENSG00000163312	606769	4	4q21.23	helicase, POLQ-like	protein-coding	DNA helicase HEL308|POLQ-like helicase|helicase POLQ-like|mus308-like helicase	PF00270,	DEAD,	helicase	Helq	NM_001081107	3688	3413.44	2.64	3.49	5.53	2.37	2.44	3.06	4.84	3.53	2.66	3.45	3.89	3.51	3.55	5.28	3.62	4.34	2.61	1.64	3.96	4.83	6.6	4.12	2.83	2.4	3.48	2.33	10.08	1.46	2.05	2.14	2.07	10.18	7.93	7.34
HELZ	DHRC|DRHC|HUMORF5	ENSG00000198265	606699	17	17q24.2	helicase with zinc finger	protein-coding	down-regulated in human cancers protein|helicase with zinc finger domain|probable helicase with zinc finger domain			helicase	Helz	NM_198298	6218	5943.44	3.92	4.1	7.41	9.6	4.47	3.62	5.31	3.66	3.25	3.26	11.42	8.68	8.35	11.62	13.21	5.16	5.4	5.91	9.35	4.99	7.04	5.8	5.32	7.31	5.81	4.81	4.32	12.09	9.4	8.54	9.27	4.66	4.46	5.53
HFM1	MER3|RP11-539G11.1|SEC63D1|Si-11|Si-11-6|helicase	ENSG00000162669		1	1p22.2	HFM1, ATP-dependent DNA helicase homolog (S. cerevisiae)	protein-coding	SEC63 domain containing 1|SEC63 domain-containing protein 1|helicase-like protein HFM1|probable ATP-dependent DNA helicase HFM1	PF00270,	DEAD,	helicase	Hfm1	NM_177873	4991	4716.44	0.01	0.01	0.02	0.02	0.01	0.01	0.02	0.02	0.01	0.02	0.03	0.01	0.01	0.2	0.02	0.02	0.01	0.02	0.01	0.02	0.32	0.02	0.01	0.01	0.01	0.01	0.01	0.02	0.02	0.01	0.01	0.02	0.02	0.01
HIST1H1B	H1|H1.5|H1B|H1F5|H1s-3	ENSG00000184357	142711	6	6p22.1	histone cluster 1, H1b	protein-coding	H1 histone family, member 5|histone 1, H1b|histone H1.5|histone H1a|histone H1b|histone H1s-3				Hist1h1b	NM_020034	672	397.52	0.17	15.54	1.08	0.83	14.93	9.98	0.2	0.8	2.54	12.95	8.24	0.8	2.58	2.48	0.46	5.18	0.5	0.45	2.85	1.8	16.39	12.38	2.19	1.32	0.43	0.13	2.26	2.49	2.46	5.05	3.82	5.91	6.79	9.15
HIST1H1C	H1.2|H1C|H1F2|H1s-1	ENSG00000187837	142710	6	6p21.3	histone cluster 1, H1c	protein-coding	H1 histone family, member 2|histone 1, H1c|histone H1.2|histone H1c|histone H1d|histone H1s-1				Hist1h1c	NM_015786	1560	1285.44	43.78	11.19	32.33	23.08	24.22	8.11	42.9	47.38	17.52	18.69	68.23	63.13	28.12	40.9	41.52	27.75	75.13	50.06	36.76	12.81	10.69	6.16	46.69	17.33	46.75	52.15	29.25	98.89	338.39	83.35	345.63	36.06	106.43	49.58
HIST1H4H	H4/h|H4FH	ENSG00000158406	602828	6	6p22.1	histone cluster 1, H4h	protein-coding	H4 histone family, member H|histone 1, H4h|histone H4				Hist1h4h	NM_153173	476	202.02	1.16	1.35	2.23	1.39	2.69	1.45	1.31	2.62	0.88	0.83	2.99	1.02	1.7	5.08	0.5	0.43	4.97	1.78	3.01	0.43	8.85	0.68	1.34	2.01	0.85	1.16	3.13	0.6	1.74	2.6	0.42	2.67	4.37	4.49
HLTF	HIP116|HIP116A|HLTF1|RNF80|SMARCA3|SNF2L3|ZBU1	ENSG00000071794	603257	3	3q25.1-q26.1	helicase-like transcription factor	protein-coding	DNA-binding protein/plasminogen activator inhibitor 1 regulator|DNA-binding protein/plasminogen activator inhibitor-1 regulator|RING finger protein 80|SNF2-like 3|SWI/SNF related, matrix associated, actin dependent regulator of chromatin, subfamily a, member 3|SWI/SNF-related matrix-associated actin-dependent regulator of chromatin subfamily A member 3|sucrose nonfermenting protein 2-like 3|sucro…			helicase	Hltf	NM_009210,NM_144959	4891.54	4616.97	8.38	7.37	14.83	19.61	9.92	9.61	18.37	14.07	6.5	6.66	13.44	14.36	17.46	16.75	17.84	16.38	20.03	14.35	16.35	19.57	11.74	10.86	13.02	11.96	13.03	11.49	11.77	10.96	13.6	12.36	11.53	13.47	15.77	14.34
HMGB1	HMG1|HMG3|SBP-1	ENSG00000189403	163905	13	13q12	high mobility group box 1	protein-coding	Amphoterin|HMG-1|Sulfoglucuronyl carbohydrate binding protein|high mobility group protein 1|high mobility group protein B1|high-mobility group (nonhistone chromosomal) protein 1|high-mobility group box 1				Hmgb1	NM_010439	2309	2034.44	348.23	473.07	228.13	199.9	375.36	581.63	310.81	426.18	415.21	619.46	283.81	273.69	304.13	311.89	329.46	361.61	269.74	268.96	317.63	464.79	526.81	502.04	320.54	232.51	291.15	317.09	377.5	206.01	209.8	234.28	185.07	315.33	365.49	330.28
HMGB2	HMG2	ENSG00000164104	163906	4	4q31	high mobility group box 2	protein-coding	HMG-2|high mobility group protein 2|high mobility group protein B2|high-mobility group (nonhistone chromosomal) protein 2|high-mobility group box 2				Hmgb2	NM_008252	2692	2417.44	12.37	114.44	10.8	6.61	84.61	142.48	4.78	33.81	33.57	155.02	45.77	10.66	24.98	33.01	28.28	54.84	7.37	5.83	32.89	96.63	105.39	115.11	21.03	11.07	7.4	10.43	169.77	50.27	31.75	41.82	27.91	116.51	205.82	205.92
HNRNPA0	HNRPA0	ENSG00000177733	609409	5	5q31	heterogeneous nuclear ribonucleoprotein A0	protein-coding	hnRNA binding protein|hnRNP A0	PF00076,	RRM_1,	hnRNP	Hnrnpa0	NM_029872	2677	2402.44	14.42	16.34	7.39	4.2	16.15	7.57	10.3	5.79	16.04	18.53	17.23	19.47	3.06	19.38	13.78	22.79	12.62	10.71	7.78	28.2	27.61	23.86	6.93	7.32	8.1	8.83	16.01	12.85	28.16	26.92	21.51	16.99	20.21	10.85
HNRNPA1	HNRPA1|HNRPA1L3|hnRNP A1|hnRNP-A1	ENSG00000135486	164017	12	12q13.1	heterogeneous nuclear ribonucleoprotein A1	protein-coding	Putative heterogeneous nuclear ribonucleoprotein A1-like 3|helix-destabilizing protein|heterogeneous nuclear ribonucleoprotein A1B protein|heterogeneous nuclear ribonucleoprotein B2 protein|heterogeneous nuclear ribonucleoprotein core protein A1|hnRNP A1-like 3|hnRNP core protein A1|hnRNP core protein A1-like 3|nuclear ribonucleoprotein particle A1 protein|single-strand DNA-binding protein UP1|si…	PF00076,	RRM_1,	hnRNP	Hnrnpa1	NM_001039129,NM_010447	1780.11	1505.55	66.15	178.87	37.35	25.32	145.53	196.17	33.65	59.59	182.82	201.77	27.32	27.22	67.32	71.65	58.51	117.15	32.39	35.35	65.75	195.48	100.65	141.62	59.44	78.78	44.89	32.17	83.51	124.04	150.6	181.86	116.38	84.61	102.33	163.88
HNRNPA2B1	HNRNPA2|HNRNPB1|HNRPA2|HNRPA2B1|HNRPB1|RNPA2|SNRPB1	ENSG00000122566	600124	7	7p15	heterogeneous nuclear ribonucleoprotein A2/B1	protein-coding	heterogeneous nuclear ribonucleoproteins A2/B1|hnRNP A2 / hnRNP B1|nuclear ribonucleoprotein particle A2 protein	PF00076,	RRM_1,	hnRNP	Hnrnpa2b1	NM_016806,NM_182650	2876.41	2601.85	288.38	446.91	165.92	180.86	402.9	498.65	184.54	230.63	466.31	687.78	182.28	169.36	240.55	251.76	260.87	305.44	161.09	176.83	257.91	468.02	390.49	411.91	252.08	273.35	203.59	206.98	325.93	334	303.37	297.43	266.8	340.97	375.81	396.29
HNRNPA3	2610510D13Rik|D10S102|FBRNP|HNRPA3	ENSG00000170144	605372	2	2q31.2	heterogeneous nuclear ribonucleoprotein A3	protein-coding	hnRNP A3	PF00076,	RRM_1,	hnRNP	Hnrnpa3	NM_053263,NM_146130,NM_198090	4835.16	4560.6	28.25	32.95	19.54	21.69	31.64	35.2	24.9	21.58	32.16	32.99	12.93	13.3	27.36	25.61	23.8	30.17	17.86	16.44	24.15	33.4	36.84	34.16	23.58	30.07	21.14	23.75	50.45	29.41	25.5	23.93	22.07	34.75	45.82	44.19
HNRNPAB	ABBP1|HNRPAB	ENSG00000197451	602688	5	5q35.3	heterogeneous nuclear ribonucleoprotein A/B	protein-coding	ABBP-1|APOBEC1-binding protein 1|apobec-1 binding protein 1|apolipoprotein B mRNA editing enzyme, catalytic polypeptide 1-binding protein 1|hnRNP A/B|hnRNP type A/B protein	PF00076,	RRM_1,	hnRNP	Hnrnpab	NM_001048061,NM_010448	2461.2	2186.64	206.28	543.51	85.54	102.63	401	489.65	131.73	191.28	572.99	661.59	126.2	98.62	213.58	191.6	215.69	244.63	106.46	118.29	142.87	503.43	472.39	490.71	160.74	283.6	142.78	132.12	251.67	333.27	306.84	322.69	293.66	279.64	259.38	352.3
HNRNPC	C1|C2|HNRNP|HNRPC|SNRPC	ENSG00000092199	164020	14	14q11.2	heterogeneous nuclear ribonucleoprotein C (C1/C2)	protein-coding	heterogeneous nuclear ribonucleoproteins C1/C2|hnRNP C1/C2|nuclear ribonucleoprotein particle C1 protein|nuclear ribonucleoprotein particle C2 protein	PF00076,	RRM_1,	hnRNP	Hnrnpc	NM_001170981,NM_001170982,NM_001170983,NM_001170984,NM_016884	2801.7	2527.13	102.22	168.05	64.4	66.68	133.09	170.78	81.76	107.95	200.47	229.27	89.8	82.18	98.68	116.21	120.04	103.19	88.47	94.36	88.55	177.08	155.6	164.4	100.05	124.83	78.1	83.11	112.32	139.48	133.45	119.64	115.99	123.69	140.99	136.79
HNRNPD	AUF1|AUF1A|HNRPD|P37|hnRNPD0	ENSG00000138668	601324	4	4q21	heterogeneous nuclear ribonucleoprotein D (AU-rich element RNA binding protein 1, 37kDa)	protein-coding	ARE-binding protein AUFI, type A|heterogeneous nuclear ribonucleoprotein D0|hnRNP D0	PF00076,	RRM_1,	hnRNP	Hnrnpd	NM_001077265,NM_001077266,NM_001077267,NM_007516	6744.29	6469.73	15.26	33.65	16.4	13.84	26.84	30.5	10.59	12.47	26.77	30.5	15.16	15.74	17.94	14.68	14.9	23.15	14.45	16.43	18.21	30.92	34.09	33.48	11.45	24.19	12.67	13.68	23.69	22.39	25.51	25.67	23.18	15.77	18.79	29.98
HNRNPF	HNRPF|OK/SW-cl.23|mcs94-1	ENSG00000169813	601037	10	10q11.21	heterogeneous nuclear ribonucleoprotein F	protein-coding	HnRNP F protein|nucleolin-like protein mcs94-1	PF00076,	RRM_1,	hnRNP	Hnrnpf	NM_001166427,NM_001166428,NM_001166429,NM_001166430,NM_001166431,NM_001166432,NM_133834	2230.85	1956.28	332.33	549.28	213.18	298.26	473.65	568.31	357.86	430.42	562.58	620.52	311.35	279.83	380.39	342.69	382.42	500.82	273.05	285.38	299.85	623.38	661.47	695.17	310.15	436.05	302.35	312.04	550.04	403.36	453.18	381.68	417.76	546.97	549.92	490.9
HNRNPH1	HNRPH|HNRPH1|hnRNPH	ENSG00000169045	601035	5	5q35.3	heterogeneous nuclear ribonucleoprotein H1 (H)	protein-coding	heterogeneous nuclear ribonucleoprotein H	PF00076,	RRM_1,	hnRNP	Hnrnph1	NM_021510	2226	1951.44	86.3	106.12	48.46	52.14	93.86	81.93	58.31	66.27	113.3	133.54	48.81	48.82	58.23	89.73	74.26	84.55	56.45	53.77	51.67	112.19	87.6	95.68	58.45	72	57.14	55.83	53.65	83.85	74.45	88.67	68.1	57.19	54.29	81.85
HNRNPH2	FTP3|HNRPH'|HNRPH2|hnRNPH'	ENSG00000126945	300610		Xq22	heterogeneous nuclear ribonucleoprotein H2 (H')	protein-coding	FTP-3|heterogeneous nuclear ribonucleoprotein H-prime|heterogeneous nuclear ribonucleoprotein H2|hnRNP H'|hnRNP H2	PF00076,	RRM_1,	hnRNP	Hnrnph2	NM_019868	2364	2089.44	87.89	101.92	64.37	83.2	84.01	87.12	105.05	114.1	99.03	113.71	59.42	77.09	82.62	88.76	108.23	88.36	76.37	77.56	70.92	113.37	94.73	92.36	87.13	79.58	77.28	76.42	131.03	102.06	113.35	94.98	100.21	144.06	160.45	137.8
HNRNPH3	2H9|HNRPH3	ENSG00000096746	602324	10	10q22	heterogeneous nuclear ribonucleoprotein H3 (2H9)	protein-coding	heterogeneous nuclear ribonucleoprotein 2H9|heterogeneous nuclear ribonucleoprotein H3|hnRNP 2H9|hnRNP H3	PF00076,	RRM_1,	hnRNP	Hnrnph3	NM_001079824	2168	1893.44	20	17.92	11.68	9.41	14.01	13.41	9.39	10.28	15.77	20.84	12.73	11.9	14.02	11.42	12.9	12.15	14.86	12.64	14.63	15.35	10.92	19.72	14.36	11.67	16.53	16.03	15.54	10.69	9.39	7.69	8.18	12.62	18.57	14.34
HNRNPK	CSBP|HNRPK|TUNP	ENSG00000165119	600712	9	9q21.32-q21.33	heterogeneous nuclear ribonucleoprotein K	protein-coding	dC-stretch binding protein|transformation upregulated nuclear protein	PF00013,	KH_1,	hnRNP	Hnrnpk	NM_025279	1978	1703.44	442.71	641.79	327.19	329.7	546.14	740.05	446.12	559.9	645.92	763.49	346.03	323.91	474.09	455.32	451.64	505.54	321.92	343.95	436.81	685.13	540.5	614.46	447.98	486.78	381.88	422.32	499.18	571.08	566.05	603.86	592.07	593.21	628.33	632.35
HNRNPL	HNRPL|hnRNP-L	ENSG00000104824	603083	19	19q13.2	heterogeneous nuclear ribonucleoprotein L	protein-coding	hnRNP L	PF00076,	RRM_1,	hnRNP	Hnrnpl	NM_177301	2142	1867.44	22.18	39.19	54.75	43.77	36.15	40.06	30.59	25.87	29.74	37.34	66.8	46.58	35.6	23.96	36.53	46.81	48.57	46.65	50.71	68.63	61.62	65.72	15.44	34.85	17.79	20.48	60.15	85.77	94.63	104.97	88.06	42.86	52.38	77.78
HNRNPM	CEAR|HNRNPM4|HNRPM|HNRPM4|HTGR1|NAGR1|hnRNP M	ENSG00000099783	160994	19	19p13.3-p13.2	heterogeneous nuclear ribonucleoprotein M	protein-coding	CEA receptor|N-acetylglucosamine receptor 1|heterogenous nuclear ribonucleoprotein M4|hnRNA-binding protein M4	PF00076,	RRM_1,	hnRNP	Hnrnpm	NM_001109913,NM_029804	2450.93	2176.37	94.57	142.66	65.82	75.88	118.26	177.78	93.7	109.93	138.07	186.25	102.35	79.36	91.09	92.41	96.43	113.96	82.63	79.62	99.31	215.05	140.96	161.25	93.08	104.11	72.03	69.88	123.57	129.92	129.11	138.89	122.71	138.48	141.64	168.33
HNRNPR	HNRPR|hnRNP R|hnRNP-R	ENSG00000125944	607201	1	1p36.12	heterogeneous nuclear ribonucleoprotein R	protein-coding	-	PF00076,	RRM_1,	hnRNP	Hnrnpr	NM_028871	2675	2400.44	35.76	40.3	30.01	26.96	35.98	35.05	30.76	29.7	35.53	43.45	28.75	29.21	29.87	33.64	34.18	40.48	31.61	46.26	35.98	52.86	47.73	44.37	32.49	39.57	27.16	27.32	51.15	49.39	48.38	50.04	50.31	44.12	49.32	44.39
HNRNPU	HNRPU|SAF-A|U21.1|hnRNP U	ENSG00000153187	602869	1	1q44	heterogeneous nuclear ribonucleoprotein U (scaffold attachment factor A)	protein-coding	heterogeneous nuclear ribonucleoprotein U|p120 nuclear protein|pp120|scaffold attachment factor A			hnRNP	Hnrnpu	NM_016805	3670	3395.44	179.85	319.95	152.79	180.4	270.41	352.27	205.06	243.33	295.64	368.07	179.43	170.57	248.46	251.6	240.21	290.42	149.8	179.47	185.13	482.73	438.12	464.32	173.23	273.82	182.64	167.33	280.15	315.72	293.64	296.37	294.79	328.8	332.26	364.59
HNRNPUL1	E1B-AP5|E1BAP5|HNRPUL1	ENSG00000105323	605800	19	19q13.2	heterogeneous nuclear ribonucleoprotein U-like 1	protein-coding	E1B 55kDa associated protein 5|E1B-55 kDa-associated protein 5|E1B-55kDa-associated protein 5|adenovirus early region 1B-associated protein 5|heterogeneous nuclear ribonucleoprotein U-like protein 1			hnRNP	Hnrnpul1	NM_144922,NM_178089	2838.24	2563.68	17.16	22.19	29.35	24.49	19.64	12.75	15.59	13.87	17.6	20.9	31.01	26.46	21.4	21.81	17.28	24.17	22.52	18.38	23.74	27.55	31.3	20.88	16.04	20.92	18.82	13.46	17.28	26.25	26.53	26.66	21.78	16.42	19.4	23.38
HNRNPUL2	HNRPUL2|SAF-A2	ENSG00000214753		11	11q12.3	heterogeneous nuclear ribonucleoprotein U-like 2	protein-coding	heterogeneous nuclear ribonucleoprotein U-like protein 2|scaffold-attachment factor A2			hnRNP	Hnrnpul2	NM_001081196	5726	5451.44	2.74	2.3	4.62	3.74	2.83	2.6	2.41	2.37	2.47	2.11	2.19	2.29	2.87	4.34	2.68	3.72	2.13	2.34	2.97	2.15	1.65	1.69	2.82	2.18	3.38	3.66	4.68	2.91	2.86	3.84	2.25	2.9	2.8	3.4
HNRPDL	HNRNP|JKTBP|JKTBP2|laAUF1	ENSG00000152795	607137	4	4q21.22	heterogeneous nuclear ribonucleoprotein D-like	protein-coding	A+U-rich element RNA binding factor|AU-rich element RNA-binding factor|JKT41-binding protein|hnRNP D-like|hnRNP DL|protein laAUF1	PF00076,	RRM_1,	hnRNP	Hnrpdl	NM_016690	2750	2475.44	37.98	45.78	21.09	18.54	40.27	26.9	31.5	30.03	52.84	35.68	18.09	24.83	25.35	23.79	23.25	35.85	25.77	25.65	29.84	32.14	18.26	28.9	25.54	33.42	24.5	28.98	36.62	20.93	29.46	27.88	30.48	28.71	31.03	38.36
HNRPLL	SRRF|hnRNPLL	ENSG00000143889	611208	2	2p22.1	heterogeneous nuclear ribonucleoprotein L-like	protein-coding	stromal RNA regulating factor|stromal RNA-regulating factor	PF00076,	RRM_1,	hnRNP	Hnrpll	NM_144802	3116	2841.44	27.37	50.33	31.39	30.13	45.02	61.96	30.39	32.68	39.4	58.41	27.04	25.89	35.74	38.41	43.34	50.85	27.22	32.61	37.11	65.42	75.17	71.09	30.91	25.31	37.27	32.13	37.67	57.9	50.83	55.77	46.65	43.34	48.3	45.38
HRSP12	P14.5|PSP|UK114	ENSG00000132541	602487	8	8q22	heat-responsive protein 12	protein-coding	14.5 kDa translational inhibitor protein|UK114 antigen homolog|perchloric acid-soluble protein|ribonuclease UK114|translational inhibitor p14.5|translational inhibitor protein p14.5				Hrsp12	NM_008287	994	719.44	19.39	14.15	18.57	12.05	12.33	13.52	15.75	17.97	10.06	17.19	13.08	19.47	13.54	20.14	13.14	15.06	24.57	10.99	14.74	12.08	28.22	16.9	16.51	11.21	13.64	15.75	71.36	19.51	24.22	20.21	18.93	66.19	61.26	40.33
HSP90AA1	HSP86|HSP89A|HSP90A|HSP90N|HSPC1|HSPCA|HSPCAL1|HSPCAL4|HSPN|Hsp89|Hsp90|LAP2	ENSG00000080824	140571	14	14q32.33	heat shock protein 90kDa alpha (cytosolic), class A member 1	protein-coding	HSP 86|heat shock 86 kDa|heat shock 90kD protein 1, alpha|heat shock 90kD protein 1, alpha-like 4|heat shock 90kD protein, alpha-like 4|heat shock 90kDa protein 1, alpha|heat shock protein HSP 90-alpha|renal carcinoma antigen NY-REN-38				Hsp90aa1	NM_010480	2850	2575.44	98.39	231.29	62.26	85.7	181.29	202.33	83.48	92.36	243.83	271.98	89.18	80.66	69.68	136.43	151.61	195.98	95.65	82.98	61.85	283.42	328.07	352.23	72.79	128.23	60.28	76.16	612.89	261.22	251.57	235.76	209.8	436.48	427.74	501.32
HSP90AB1	D6S182|HSP84|HSP90-BETA|HSP90B|HSPC2|HSPCB	ENSG00000096384	140572	6	6p12	heat shock protein 90kDa alpha (cytosolic), class B member 1	protein-coding	90-kda heat shock protein beta HSP90 beta|heat shock 84 kDa|heat shock 90kD protein 1, beta|heat shock 90kDa protein 1, beta|heat shock protein HSP 90-beta|heat shock protein beta				Hsp90ab1	NM_008302	2507	2232.44	437.34	711.04	349.3	364.33	651.22	746.47	474.22	484.46	828.6	824.27	479.62	398.12	422.34	512.26	530.97	567.09	471.58	436.22	384.01	870.84	809.27	848.35	411.39	500.63	364.8	359.6	495.54	528.13	553.93	559.84	502.71	475.21	415.75	680.32
HSPA1B	HSP70-1B|HSP70-2	ENSG00000204388	603012	6	6p21.3	heat shock 70kDa protein 1B	protein-coding	HSP70-1/HSP70-2|HSP70.1/HSP70.2|heat shock 70 kDa protein 1/2|heat shock 70 kDa protein 1A/1B|heat shock 70kD protein 1B				Hspa1b	NM_010478	2810	2535.44	31.59	22.89	24.18	31.78	23.39	40.88	30.87	32.59	19.05	18.26	52.88	44.91	68.4	94.26	78.4	63.01	50.3	40.26	54.96	25.6	48.58	50.75	46.4	29.88	64.75	45.57	33.93	5.84	9.25	4.34	4.35	46.68	58.72	44.04
HSPA8	HSC54|HSC70|HSC71|HSP71|HSP73|HSPA10|LAP1|NIP71	ENSG00000109971	600816	11	11q24.1	heat shock 70kDa protein 8	protein-coding	LPS-associated protein 1|N-myristoyltransferase inhibitor protein 71|constitutive heat shock protein 70|heat shock 70kd protein 10|heat shock cognate 71 kDa protein|heat shock cognate protein 54|lipopolysaccharide-associated protein 1				Hspa8	NM_031165	2104	1829.44	852.1	1677.61	495.14	733.62	1445.38	2250.19	712.39	921	1825.99	1712.89	762.55	626.32	963.65	1263.05	1357.76	1220.75	825.22	784.06	791.4	1657.56	2128.05	2255.15	991.79	1319.67	777.31	839.52	1414.89	1061.36	1375.12	1037.67	1086.65	1489.46	1281.85	1708.35
HSPA9	CSA|GRP-75|GRP75|HSPA9B|MOT|MOT2|MTHSP75|PBP74	ENSG00000113013	600548	5	5q31.1	heat shock 70kDa protein 9 (mortalin)	protein-coding	75 kDa glucose-regulated protein|heat shock 70kD protein 9B|mortalin, perinuclear|mortalin-2|p66-mortalin|peptide-binding protein 74|stress-70 protein, mitochondrial				Hspa9	NM_010481	3042	2767.44	108.98	197.63	56.79	75.99	160.7	185.71	85.6	109.76	232.16	184.12	70.02	81.42	102.04	103.93	102.74	146.61	76.12	85.94	89.99	192.65	206.61	222.34	92.65	204.13	93.37	107.04	154.5	175.94	209.5	206.07	233.96	177.54	222.82	225.21
HSPB1	CMT2F|HMN2B|HS.76067|HSP27|HSP28|Hsp25|SRP27	ENSG00000106211	602195	7	7q11.23	heat shock 27kDa protein 1	protein-coding	28 kDa heat shock protein|HSP 27|estrogen-regulated 24 kDa protein|heat shock 27 kDa protein|heat shock 27kD protein 1|heat shock protein beta-1|stress-responsive protein 27			Disease	Hspb1	NM_013560	903	628.44	544.09	384.62	282.36	342.07	420.59	293.97	206.6	238.95	539.66	286.49	355.53	327.15	408.78	377.86	346.04	231.79	366.94	342.24	356.25	111.79	192.77	142.44	610.53	654.03	369.57	580.34	68.23	53.97	72.16	51.53	46.13	30.5	23.54	17.38
HSPD1	CPN60|GROEL|HLD4|HSP-60|HSP60|HSP65|HuCHA60|SPG13	ENSG00000144381	118190	2	2q33.1	heat shock 60kDa protein 1 (chaperonin)	protein-coding	60 kDa chaperonin|60 kDa heat shock protein, mitochondrial|P60 lymphocyte protein|chaperonin 60|heat shock protein 65|mitochondrial matrix protein P1|short heat shock protein 60 Hsp60s1			Disease	Hspd1	NM_010477	2332	2057.44	104.8	307.74	55.66	65.96	194.29	268.22	76.79	96.66	349.05	324.92	68.8	71.42	89.8	98.94	102.23	160.16	84.8	75.23	89.17	312.94	298.98	342.95	81.95	204.19	75.43	81.91	187.12	131.86	128.68	146.21	137.1	186.14	202.9	274.48
HSPE1	CPN10|EPF|GROES|HSP10	ENSG00000115541	600141	2	2q33.1	heat shock 10kDa protein 1 (chaperonin 10)	protein-coding	10 kDa chaperonin|10 kDa heat shock protein, mitochondrial|chaperonin 10|early-pregnancy factor|heat shock 10kD protein 1 (chaperonin 10)				Hspe1	NM_008303	768	493.48	72.37	207.71	19.55	20.23	161.32	201.74	17.88	21.31	289.81	238.57	47.24	38.43	40.99	25.73	27.96	53.51	42.91	37.87	50.9	98.05	110.18	83.31	50.32	110.98	30.29	47.28	151.66	62.2	56.16	75.43	55.01	110.5	108.01	184.93
HTATSF1	TAT-SF1|dJ196E23.2	ENSG00000102241	300346		Xq26.3	HIV-1 Tat specific factor 1	protein-coding	HIV TAT specific factor 1|HIV Tat-specific factor 1|cofactor required for Tat activation of HIV-1 transcription	PF00076,	RRM_1,	rbpdomain	Htatsf1	NM_028242	2809	2534.44	33.45	32.93	29.8	21.6	29.54	29.36	36.21	34.49	36.79	34.78	30.4	29.83	25.52	28.11	24.06	32.84	31.3	37.44	29.1	46.02	29.13	34.86	31.17	25.35	31.75	26.94	55.24	23.29	14.43	19.65	17.16	44.49	54.59	53.78
HUWE1	ARF-BP1|HECTH9|HSPC272|Ib772|LASU1|MULE|URE-B1|UREB1	ENSG00000086758	300697		Xp11.22	HECT, UBA and WWE domain containing 1, E3 ubiquitin protein ligase	protein-coding	ARF-binding protein 1|BJ-HCC-24 tumor antigen|E3 ubiquitin-protein ligase HUWE1|HECT domain protein LASU1|Mcl-1 ubiquitin ligase E3|URE-binding protein 1|homologous to E6AP carboxyl terminus homologous protein 9|large structure of UREB1|upstream regulatory element-binding protein 1			Disease	Huwe1	NM_021523	14625	14350.4	4.55	3.98	6.3	7.42	4.85	3.92	4.26	2.16	3.9	2.94	4.84	5.03	7.04	4.34	4.42	6.32	4.7	4.95	7.37	4.7	4.67	6.56	3.91	6.85	5.29	5.39	9.26	8.65	7.71	9.01	7.61	4.57	5.45	10.85
IFIH1	Hlcd|IDDM19|MDA-5|MDA5|RLR-2	ENSG00000115267	606951	2	2q24	interferon induced with helicase C domain 1	protein-coding	CADM-140 autoantigen|DEAD/H (Asp-Glu-Ala-Asp/His) box polypeptide|RIG-I-like receptor 2|RNA helicase-DEAD box protein 116|clinically amyopathic dermatomyositis autoantigen 140 kDa|helicard|helicase with 2 CARD domains|interferon-induced helicase C domain-containing protein 1|melanoma differentiation associated protein-5|melanoma differentiation-associated protein 5|murabutide down-regulated prote…	PF00270,	DEAD,	helicase	Ifih1	NM_001164477,NM_027835	5505.5	5230.94	4.09	2.08	6.94	8.04	2.82	1.82	5.05	4.2	1.67	1.26	7.94	9.17	5.77	3.1	3.72	4.15	8.43	7.2	6.93	2.26	2.32	2	5.11	4	4.37	3.63	10.59	3.32	2.27	2.05	1.75	9.75	11.98	7.17
IFIT2	G10P2|GARG-39|IFI-54|IFI-54K|IFI54|IFIT-2|ISG-54 K|ISG-54K|ISG54|P54|cig42	ENSG00000119922	147040	10	10q23.31	interferon-induced protein with tetratricopeptide repeats 2	protein-coding	Interferon, alpha-inducible protein (MW 54kD)|interferon-induced 54 kDa protein|interferon-induced protein 54				Ifit2	NM_008332	3949	3674.44	11.45	6.92	8.57	14.82	9.68	7.22	10.97	11.13	4.53	4.5	7.32	9.93	16.93	13.93	14.39	11.11	9.6	11.7	16.32	9.74	9.8	14.6	22	11.73	12.45	10.86	65.73	6.56	5.52	5.61	5.96	67.33	64.74	23.2
IGF2BP1	CRD-BP|CRDBP|IMP-1|IMP1|VICKZ1|ZBP1	ENSG00000159217	608288	17	17q21.32	insulin-like growth factor 2 mRNA binding protein 1	protein-coding	IGF-II mRNA-binding protein 1|IGF2 mRNA-binding protein 1|VICKZ family member 1|ZBP-1|coding region determinant-binding protein|insulin-like growth factor 2 mRNA-binding protein 1|zipcode-binding protein 1	PF00013,PF00076,	KH_1,RRM_1,		Igf2bp1	NM_009951	8381	8106.44	0.02	0.04	0.01	0.01	0.02	0.03	0.01	0.04	0.01	0.01	0.01	0.01	0.01	0.12	0.01	0.01	0.01	0.01	0.01	0.01	0.18	0.01	0.01	0.09	0.03	0.01	0.36	0.61	0.57	0.42	0.74	0.22	0.19	0.35
IGF2BP2	IMP-2|IMP2|VICKZ2|p62	ENSG00000073792	608289	3	3q27.2	insulin-like growth factor 2 mRNA binding protein 2	protein-coding	IGF-II mRNA-binding protein 2|IGF2 mRNA-binding protein 2|VICKZ family member 2|hepatocellular carcinoma autoantigen p62|insulin-like growth factor 2 mRNA-binding protein 2	PF00013,PF00076,	KH_1,RRM_1,		Igf2bp2	NM_183029	3899	3624.44	8.77	9.08	13.9	13.96	6.28	7.17	11.53	10.85	7.89	6.04	9.52	12.62	7.77	6.54	7.82	12.62	10.42	12.77	9.04	7.94	7.45	9.09	8.34	11.95	10.39	10.49	23.3	13.17	19.44	13.73	19.68	22.8	23.36	25.78
IGF2BP3	CT98|IMP-3|IMP3|KOC1|VICKZ3	ENSG00000136231	608259	7	7p11	insulin-like growth factor 2 mRNA binding protein 3	protein-coding	IGF II mRNA binding protein 3|IGF-II mRNA-binding protein 3|IGF2 mRNA-binding protein 3|KH domain containing protein overexpressed in cancer|KH domain-containing protein overexpressed in cancer|VICKZ family member 3|cancer/testis antigen 98|hKOC|insulin-like growth factor 2 mRNA-binding protein 3	PF00013,PF00076,	KH_1,RRM_1,		Igf2bp3	NM_023670	4346	4071.44	0.57	0.59	0.02	0.16	0.56	0.23	0.37	0.3	0.29	0.26	0.32	0.33	0.46	2.33	0.82	0.45	0.3	0.17	0.31	0.04	1.1	0.77	0.45	0.28	0.39	0.36	0.7	0.47	0.52	0.15	0.37	0.28	0.78	0.6
ILF2	NF45|PRO3063	ENSG00000143621	603181	1	1q21.3	interleukin enhancer binding factor 2, 45kDa	protein-coding	interleukin enhancer-binding factor 2|nuclear factor of activated T-cells, 45-kDa				Ilf2	NM_026374	1973	1698.44	49.91	97.66	34.03	28.55	65.58	99.23	34.51	57.74	96.93	106.69	35.75	33	42.75	49.65	45.14	49.11	38.75	34.49	43.84	77.76	95.31	100.35	47.28	52.44	40.22	40.31	51.6	54.95	50.38	58.62	51.12	53.97	61.97	77.82
ILF3	CBTF|DRBF|DRBP76|MMP4|MPHOSPH4|MPP4|NF-AT-90|NF110|NF110b|NF90|NF90a|NF90b|NFAR|NFAR-1|NFAR2|TCP110|TCP80	ENSG00000129351	603182	19	19p13.2	interleukin enhancer binding factor 3, 90kDa	protein-coding	M-phase phosphoprotein 4|double-stranded RNA-binding protein, 76 kD|dsRNA binding protein NFAR-2/MPP4|interleukin enhancer-binding factor 3|nuclear factor associated with dsRNA|nuclear factor of activated T-cells 90 kDa|nuclear factor of activated T-cells, 90 kD|translational control protein 80	PF00035,	dsrm,	rbpdomain	Ilf3	NM_001042707,NM_001042708,NM_001042709,NM_010561	3487.69	3213.13	10.47	16.98	15.81	10.4	15.78	17.32	8.76	11.73	14.13	15.34	19.88	11.61	16.61	20.35	16.9	15.67	13.44	14.54	16.02	22.25	35.28	29.65	11.55	18.74	14.57	12.36	29.14	27.03	22.12	23.2	20.91	25.51	23.77	25.11
IMMT	HMP|MINOS2|P87|P87/89|P89|PIG52	ENSG00000132305	600378	2	2p11.2|2	inner membrane protein, mitochondrial	protein-coding	cell proliferation-inducing gene 4/52 protein|cell proliferation-inducing protein 52|mitochondrial inner membrane organizing system 2|mitochondrial inner membrane protein|mitofilin|motor protein|proliferation-inducing gene 4				Immt	NM_029673	2750	2475.44	46.33	71.01	40.99	36.08	64.84	74.91	57.77	62.83	74.66	75.57	46.68	44.98	48.36	44.13	51.22	51.91	40.88	38.73	43.8	76.9	74.88	72.1	44.99	47.11	50.1	44.68	55.38	40.88	50.21	49.65	48.4	66.85	62.19	70.08
IMP3	BRMS2|C15orf12|MRPS4		612980	15	15q24	IMP3, U3 small nucleolar ribonucleoprotein, homolog (yeast)	protein-coding	U3 small nucleolar ribonucleoprotein protein IMP3|U3 snoRNP protein 3 homolog|U3 snoRNP protein IMP3				Imp3	NM_133976	899	624.44	156.39	128.58	59.1	46.35	104.64	80.03	48.9	62.7	189.09	133.01	85.61	77.79	68.57	63.65	56.54	84.15	73.53	57.81	80.94	58.06	47.89	45.35	126.88	80.48	131.16	161.42	54.04	74.94	88.73	61.93	75.7	36.03	48.98	51.7
IMPDH1	IMPD|IMPD1|LCA11|RP10|sWSS2608	ENSG00000106348	146690	7	7q31.3-q32	IMP (inosine 5'-monophosphate) dehydrogenase 1	protein-coding	IMP (inosine monophosphate) dehydrogenase 1|IMP dehydrogenase 1|IMPD 1|IMPDH 1|IMPDH-I|inosine-5'-monophosphate dehydrogenase 1				Impdh1	NM_011829	2408	2133.44	26.22	54.54	38.14	37.22	47.16	51.74	38.05	36.3	61.73	38.54	52.25	46.53	31.25	23.62	24.4	34.77	41.56	39.79	32.84	61.32	60.89	57.37	23.82	51.45	23.93	22.01	22.64	39.21	35.67	43.8	35.36	30.13	28.3	48.06
ISG20L2	-	ENSG00000143319	611930	1	1q23.1	interferon stimulated exonuclease gene 20kDa-like 2	protein-coding	interferon-stimulated 20 kDa exonuclease-like 2				Isg20l2	NM_177663	2893	2618.44	5.51	8.7	12.5	9.39	11.03	11.15	7.79	6.57	9.98	8.96	13.33	10.77	8.09	13.42	9.42	15.43	9.72	11.14	6.15	15.43	12.65	11.38	5.77	12.89	5.14	5.78	16.62	17.37	20.69	20.72	21.01	11.91	12.98	16.6
ISY1	FSAP33	ENSG00000240682	612764	3	3q21.3	ISY1 splicing factor homolog (S. cerevisiae)	protein-coding	functional spliceosome-associated protein 33|pre-mRNA-splicing factor ISY1 homolog			Splicing	Isy1	NM_133934	1619	1344.44	16.19	38.39	10.36	8.4	32.14	34.27	10.7	13.65	46.08	46.15	15.32	11.59	16.1	13.5	13.92	19.18	11.92	10.69	16.7	42.46	29.5	22.9	15.01	23.08	14.83	14.03	30.3	20.85	13.18	21.25	14.06	27.43	34.64	38.59
KHDRBS1	Sam68|p62|p68	ENSG00000121774	602489	1	1p32	KH domain containing, RNA binding, signal transduction associated 1	protein-coding	GAP-associated tyrosine phosphoprotein p62 (Sam68)|KH domain-containing, RNA-binding, signal transduction-associated protein 1|p21 Ras GTPase-activating protein-associated p62|src-associated in mitosis 68 kDa protein	PF00013,	KH_1,	rbpdomain	Khdrbs1	NM_011317	2684	2409.44	61.56	87.7	55.48	53.26	84.21	84.36	62.51	71.76	76.5	85.03	59.08	61.61	80.56	70.98	82.63	91.8	52.56	78.51	70	119.85	86.97	109.36	55.78	75.98	67.47	65.07	93.28	101.11	108	95.69	90.9	102.47	104.28	103.36
KHDRBS2	SLM-1|SLM1|bA535F17.1	ENSG00000112232	610487	6	6q11.1	KH domain containing, RNA binding, signal transduction associated 2	protein-coding	KH domain-containing, RNA-binding, signal transduction-associated protein 2|Sam68-like mammalian protein 1|hSLM-1	PF00013,	KH_1,	rbpdomain	Khdrbs2	NM_133235	1359	1084.44	0.06	0.06	0.08	0.07	0.06	0.05	0.07	0.07	0.05	0.05	0.06	0.05	0.05	0.88	0.08	0.07	0.06	0.08	0.06	0.07	1.42	0.09	0.05	0.06	0.05	0.05	0.06	0.1	0.07	0.07	0.07	0.07	0.07	0.06
KHDRBS3	Etle|SALP|SLM-2|SLM2|T-STAR|TSTAR|etoile	ENSG00000131773	610421	8	8q24.2	KH domain containing, RNA binding, signal transduction associated 3	protein-coding	KH domain-containing, RNA-binding, signal transduction-associated protein 3|RNA-binding protein T-Star|Sam68-like phosphotyrosine protein, T-STAR|sam68-like mammalian protein 2			nodomains	Khdrbs3	NM_010158	1893	1618.44	3.84	7.4	3.3	3.4	4.05	4.21	28.39	33.42	19.63	12.39	1.88	2.89	1.69	12.37	10.93	8.18	2.42	2.47	3.01	4.76	3.75	4.72	4.75	3.83	1.96	11.75	0.21	4.25	3.86	4.53	2	0.31	0.05	0.15
KHSRP	FBP2|FUBP2|KSRP	ENSG00000088247	603445	19	19p13.3	KH-type splicing regulatory protein	protein-coding	FUSE binding protein 2|FUSE-binding protein 2|KH type-splicing regulatory protein|far upstream element-binding protein 2|p75	PF07650,PF00013,	KH_2,KH_1,	Splicing	Khsrp	NM_010613	3999	3724.44	8.76	13.63	20.47	14.75	13.19	11.31	9.87	5.52	9.55	8.44	17.18	12.31	20.65	13.23	12.99	15.52	14.86	12.31	25.64	19.51	9.66	13.01	8.53	25.66	10.46	9.92	12.37	18.52	23.2	21.14	23.11	17.96	20.8	23.19
KIF1C	LTXS1	ENSG00000129250	603060	17	17p13.2	kinesin family member 1C	protein-coding	kinesin-like protein KIF1C				Kif1c	NM_153103	6764	6489.44	2.25	1.69	3.04	2.29	1.58	1.52	2.11	1.75	1.63	1.54	1.73	2.1	0.92	1.46	0.93	1.33	2.22	1.83	1.33	1.94	1.15	0.9	1.82	1.3	1.29	1.71	2.03	1.82	2.04	3.03	2.03	1.27	1.5	2.01
KRI1	-	ENSG00000129347		19	19p13.2	KRI1 homolog (S. cerevisiae)	protein-coding	protein KRI1 homolog				Kri1	NM_145416	2598	2323.44	4.18	2.93	5.59	3.18	3.22	2.55	2.4	2.42	2.29	3.31	5.49	4.99	4.24	2.31	3.98	4.34	3.49	5.51	3.08	4.38	2.76	4.02	3.29	4.26	4.36	3.22	4.03	5.17	6.26	4.73	4.67	2.58	1.58	3.18
KRR1	HRB2|RIP-1	ENSG00000111615	612817	12	12q21.2	KRR1, small subunit (SSU) processome component, homolog (yeast)	protein-coding	HIV-1 Rev binding protein 2|HIV-1 Rev-binding protein 2|KRR-R motif-containing protein 1|KRR1 small subunit processome component homolog|Rev interacting protein|rev-interacting protein 1	PF00013,	KH_1,	rbpdomain	Krr1	NM_178610	4990	4715.44	13.12	15	12.23	14.16	14.79	15.38	14.53	17.59	18.21	13.9	10.99	12.43	13.67	13.45	14.87	13.25	13.71	11.33	12.48	14.61	17.78	18.83	12.78	19.59	11.74	15.56	18.67	11.34	13.88	15.6	14.02	18.95	19.49	17.75
KRT18	CYK18|K18	ENSG00000111057	148070	12	12q13	keratin 18	protein-coding	CK-18|cell proliferation-inducing gene 46 protein|cell proliferation-inducing protein 46|cytokeratin 18|cytokeratin-18|keratin, type I cytoskeletal 18|keratin-18			Disease	Krt18	NM_010664	1400	1125.44	295.68	197.6	72.93	91.09	208.64	199.67	52.8	145.79	165.67	242.74	81.19	42.51	267.27	393.99	423.06	257.91	65.66	63.58	210.42	179.1	188.02	219.87	398.14	370.89	208.66	357.03	219.69	204.63	229.32	180.91	295.56	318.43	403.8	898.52
KTN1	CG1|KNT|MU-RMS-40.19	ENSG00000126777	600381	14	14q22.1	kinectin 1 (kinesin receptor)	protein-coding	CG-1 antigen|kinectin|kinesin receptor				Ktn1	NM_008477	4485	4210.44	23.02	20.07	31.05	33.74	22.41	24.62	39.75	32.32	21.41	18.68	22.69	32.8	24.76	32.85	29.2	36.1	36.08	41.54	24.77	34.2	36.65	41.01	24.2	24.09	27.55	30.93	41.31	31.92	36.69	34.4	35.45	36.25	40.03	51.32
LARP1	LARP	ENSG00000155506	612059	5	5q33.2	La ribonucleoprotein domain family, member 1	protein-coding	la-related protein 1			nodomains	Larp1	NM_028451	6613	6338.44	10.58	17.58	8.89	8.72	16.9	14.84	9.37	7.91	17.12	15.09	16.24	12.59	5.29	12.69	11.48	17.99	13.71	13.83	12.47	24.14	18.15	19.75	9.95	17.92	9.97	11.65	11.55	19.89	23.51	23.48	24.8	13.9	12.43	11.29
LARP1B	LARP2	ENSG00000138709		4	4q28.2	La ribonucleoprotein domain family, member 1B	protein-coding	La ribonucleoprotein domain family, member 2|la ribonucleoprotein domain family member 2|la-related protein 1B|la-related protein 2			nodomains	Larp1b	NM_001040399	1705	1430.44	7.51	5.2	5.76	9.52	6.21	4.76	9.42	9.74	5.14	3.95	8.64	9.29	4.47	4	4.72	7.43	8.19	9.49	4.28	3.38	10.65	9.18	5.22	5.72	4.95	5.95	2.96	6.19	1.74	4.85	3.69	3.62	5.6	4.29
LARP4	-	ENSG00000161813		12	12q13.12	La ribonucleoprotein domain family, member 4	protein-coding	c-Mpl binding protein|la-related protein 4			nodomains	Larp4	NM_001024526,NM_001080948	6530.17	6255.61	18.83	21.9	24.98	25.52	22.16	25.9	21.78	19.4	22.77	17.14	11.85	12.28	20.7	18.14	20.81	20.29	14.65	13.63	15.55	33.19	23.16	30.67	15.96	38.03	19.6	19.91	29.25	38.09	37.04	40.76	44.19	28.21	26.76	26.55
LARP4B	KIAA0217|LARP5			10	10p15.3	La ribonucleoprotein domain family, member 4B	protein-coding	La ribonucleoprotein domain family, member 5|la-related protein 4B|la-related protein 5			nodomains	Larp4b	NM_172585	4688	4413.44	11.73	13.79	25.89	26.63	14.71	15.4	19.88	15.88	10.26	12.11	17.39	19.7	23.63	19.1	20.01	22.39	19.37	23.82	17.95	26.95	27.48	24.45	14.21	18.19	17.67	15.79	27.29	28.33	25.63	24.64	27.58	25.61	24.4	24.96
LARP6	ACHN	ENSG00000166173	611300	15	15q23	La ribonucleoprotein domain family, member 6	protein-coding	acheron|death-associated LA motif protein|la-related protein 6			nodomains	Larp6	NM_026235	2308	2033.44	1.38	0.17	0.04	0.07	0.5	0.46	0.47	0.04	0.52	0.44	0.18	0.27	0.29	2.81	1.91	0.04	0.6	0.04	1.03	0.04	0.74	0.05	0.5	0.6	0.25	0.92	0.87	0.75	0.35	0.03	0.17	0.82	0.29	0.09
LARP7	PIP7S	ENSG00000174720	612026	4	4q25	La ribonucleoprotein domain family, member 7	protein-coding	P-TEFb-interaction protein for 7SK stability|la-related protein 7	PF00076,	RRM_1,	rbpdomain	Larp7	NM_138593	2121	1846.44	18.87	29.16	14.58	10.98	23.89	26.95	12.63	20.45	29.82	31.7	14.48	12.16	18.89	18.56	14.13	17.92	14.46	15.76	11.39	28.49	18.04	23.77	12.94	12.41	14.47	14.58	31.28	15.9	16.62	14.26	9.67	28.84	30.7	31.37
LAS1L	Las1-like|dJ475B7.2	ENSG00000001497			Xq12	LAS1-like (S. cerevisiae)	protein-coding	protein LAS1 homolog|ribosomal biogenesis protein LAS1L				Las1l	NM_152822	2598	2323.44	26.78	40.63	11.52	24.66	34.41	58.63	18.66	22.13	57.42	54.65	17.72	18.85	25.65	31.09	28.41	25.24	21.35	13.51	26.05	56.07	37.65	37.51	27.31	46.32	32.2	33.27	45.66	26.88	19.18	27.07	20.18	55.61	62.08	150.25
LGALS1	GAL1|GBP	ENSG00000100097	150570	22	22q13.1	lectin, galactoside-binding, soluble, 1	protein-coding	14 kDa laminin-binding protein|14 kDa lectin|HBL|HLBP14|HPL|S-Lac lectin 1|beta-galactoside-binding lectin L-14-I|beta-galactoside-binding protein 14kDa|gal-1|galaptin|galectin 1|galectin-1|lactose-binding lectin 1|putative MAPK-activating protein PM12				Lgals1	NM_008495	800	525.47	205.42	855.98	70.36	43.55	620.4	810.32	54.25	148.85	722.07	1132.44	134.26	103.57	155.66	220.68	144.76	239.43	123.06	89.23	219.17	511.51	490.73	360.89	217.88	237.02	101.4	112.29	1444.35	334.5	209.52	367.44	230.21	829.96	928	1516.61
LGALS3	CBP35|GAL3|GALBP|GALIG|L31|LGALS2|MAC2	ENSG00000131981	153619	14	14q22.3	lectin, galactoside-binding, soluble, 3	protein-coding	35 kDa lectin|IgE-binding protein|MAC-2 antigen|carbohydrate-binding protein 35|galactose-specific lectin 3|galectin-3|laminin-binding protein|lectin L-29				Lgals3	NM_001145953,NM_010705	1390.33	1115.77	11.93	15.41	1.47	5.5	82.66	67.27	5.02	6.43	41.61	68.33	7.06	4.22	47.99	46.36	53.95	33.57	3.95	1.59	21.49	60.09	23.33	9.74	45.41	46.98	10.57	19.79	217.11	3.72	21.25	8.82	4.78	187.71	197.48	198.66
LIN28A	CSDD1|LIN-28|LIN28|ZCCHC1|lin-28A	ENSG00000131914	611043	1	1p36.11	lin-28 homolog A (C. elegans)	protein-coding	RNA-binding protein LIN-28|protein lin-28 homolog A|zinc finger CCHC domain-containing protein 1|zinc finger, CCHC domain containing 1	PF00098,	zf-CCHC,	Tissue	Lin28a	NM_145833	3480	3205.44	0.02	0.02	0.03	0.02	0.04	0.02	0.02	0.02	0.02	0.02	0.02	0.02	0.02	0.3	0.03	0.02	0.02	0.03	0.13	0.02	0.47	0.03	0.02	0.04	0.02	0.05	0.02	0.03	0.02	0.02	0.02	0.02	0.02	0.02
LIN28B	CSDD2	ENSG00000187772	611044	6	6q21	lin-28 homolog B (C. elegans)	protein-coding	Lin-28.2|lin-28B|protein lin-28 homolog B			Tissue	Lin28b	NM_001031772	5402	5127.44	0.01	0.01	0.02	0.01	0.01	0.01	0.01	0.01	0.01	0.01	0.01	0.01	0.01	0.18	0.02	0.01	0.01	0.02	0.01	0.01	0.29	0.02	0.01	0.01	0.01	0.01	0.03	0.02	0.02	0.01	0.01	0.01	0.01	0.04
LLPH	C12orf31|hLLP	ENSG00000139233		12	12q14.3	LLP homolog, long-term synaptic facilitation (Aplysia)	protein-coding	human LAPS18-like protein|protein LLP homolog				Llph	NM_025431	1162	887.44	38.81	48.06	18.06	14.86	47.2	47.93	20.78	22.52	65.94	64.91	31.45	31.51	26.54	31.42	17.52	39.55	29.11	29.43	26.83	38.7	27.89	28.33	29.14	29.99	29.26	31.93	56.52	29.91	31.87	29.27	29.47	50.19	48.86	60.21
LRP1	A2MR|APOER|APR|CD91|IGFBP3R|LRP|TGFBR5	ENSG00000123384	107770	12	12q13-q14	low density lipoprotein receptor-related protein 1	protein-coding	LRP-1|TbetaR-V/LRP-1/IGFBP-3 receptor|alpha-2-macroglobulin receptor|apolipoprotein E receptor|prolow-density lipoprotein receptor-related protein 1|type V tgf-beta receptor				Lrp1	NM_008512	14891	14616.4	0.72	0.22	2.58	1.65	2.79	1.87	0.98	0.63	0.96	1.15	0.81	1.01	1.94	4.2	3.87	1.6	0.69	1	1.72	2.68	1.43	1.43	1.48	2.73	0.64	0.94	24.09	0.84	0.33	0.8	0.37	20.66	18.45	20.85
LRPPRC	CLONE-23970|GP130|LRP130|LSFC	ENSG00000138095	607544	2	2p21	leucine-rich pentatricopeptide repeat containing	protein-coding	130 kDa leucine-rich protein|LRP 130|leucine-rich PPR motif-containing protein, mitochondrial|leucine-rich PPR-motif containing|mitochondrial leucine-rich PPR motif-containing protein			Disease	Lrpprc	NM_028233	4621	4346.44	8.11	13.75	15.35	10.05	12.02	10.97	13.12	10.25	12.38	10.04	11.47	12.87	14.35	11.55	13.69	16.96	14	14.18	13.31	24.34	18.61	22.05	10.58	19.15	11.44	8.61	18.15	10.52	21.45	18.75	19.85	19.08	16.26	15.22
LRRC59	p34	ENSG00000108829	614854	17	17q21.33	leucine rich repeat containing 59	protein-coding	leucine-rich repeat-containing protein 59				Lrrc59	NM_133807	2780	2505.44	90.9	274.08	61.24	65.8	207.53	293.24	92.88	128.9	305.03	275.63	79.72	87.52	125.55	106.15	108.78	161.38	79.42	70.58	78.71	326.13	281.44	282.11	91.09	186.18	79.29	79.23	80.58	237.05	196.41	254.69	211.23	127.98	114.09	242.01
LSM1	CASM|YJL124C	ENSG00000175324	607281	8	8p11.2	LSM1 homolog, U6 small nuclear RNA associated (S. cerevisiae)	protein-coding	U6 snRNA-associated Sm-like protein LSm1|cancer-associated Sm-like protein|small nuclear ribonuclear CaSm				Lsm1	NM_026032	2360	2085.44	16.1	21.79	9.28	12.67	20.1	24.22	14.39	17.05	22.65	24.33	15.21	14.45	11.4	8.67	8.79	12.42	13.39	14.16	12.56	15.56	16.66	13.42	17.64	15.68	13.27	18.49	29.97	13.41	18.37	15.65	14.46	22.84	26.94	31.65
LSM10	MST074|MSTP074	ENSG00000181817		1	1p34.3	LSM10, U7 small nuclear RNA associated	protein-coding	U7 snRNA-associated Sm-like protein LSm10|U7 snRNP-specific Sm-like protein LSM10				Lsm10	NM_001163266,NM_138721	845.61	571.07	33.92	41.82	27.49	31.75	32.73	43.56	22.56	35.32	44.61	59.96	34.41	26.72	22.57	26.61	14.73	20.61	31.38	22.72	33.07	30.51	27.83	24.55	45.38	21.8	25.78	41.1	52.91	27.67	27.72	28.78	28.36	36.4	42.02	27.05
LSM11	-	ENSG00000155858		5	5q33.3	LSM11, U7 small nuclear RNA associated	protein-coding	2210404M20Rik|LSM11 homolog, U7 small nuclear RNA associated|U7 snRNA-associated Sm-like protein LSm11				Lsm11	NM_028185	6453	6178.44	1.92	3.15	1.21	2.04	2.89	2.99	1.91	2.68	2.04	3.41	2.81	2.35	2.1	1.68	0.91	1.99	1.12	1.59	2.21	3.02	5.32	4.14	1.44	2.99	1.65	2.14	1.32	3.38	1.84	2.51	1.05	1.48	1.58	1.75
LSM14A	C19orf13|FAM61A|RAP55|RAP55A	ENSG00000257103	610677	19	19q13.11	LSM14A, SCD6 homolog A (S. cerevisiae)	protein-coding	LSM14 homolog A|RNA-associated protein 55|RNA-associated protein 55A|alphaSNBP|family with sequence similarity 61, member A|hRAP55|hRAP55A|protein LSM14 homolog A|protein SCD6 homolog|putative alpha-synuclein-binding protein				Lsm14a	NM_025948	2723	2448.44	39.72	43.16	58.73	58.89	42.83	47.4	52.17	48.79	37.06	41.38	45.84	48.87	40.88	38.8	46.92	54.76	43.01	44.41	42.62	51.99	49.25	55.18	39.23	45.76	46.27	45.94	39.92	49.36	58.44	52.29	51.1	39.57	41.96	35.88
LSM2	C6orf28|G7B|YBL026W|snRNP	ENSG00000204392	607282	6	6p21.3	LSM2 homolog, U6 small nuclear RNA associated (S. cerevisiae)	protein-coding	U6 snRNA-associated Sm-like protein LSm2|protein G7b|small nuclear ribonuclear protein D homolog|snRNP core Sm-like protein Sm-x5				Lsm2	NM_001110101,NM_030597	862.1	587.56	50.09	126.79	16.54	20.49	90.58	121.27	23.7	36.04	108.28	138.18	39.85	34.83	44.14	56.08	32.85	64.61	38.72	38.13	34.93	83.67	109.85	89.93	45.91	50.12	34.21	39.46	51.85	44.3	41.27	39.13	36.08	43.82	59.18	59.72
LSM3	SMX4|USS2|YLR438C	ENSG00000170860	607283	3	3p25.1	LSM3 homolog, U6 small nuclear RNA associated (S. cerevisiae)	protein-coding	U6 snRNA-associated Sm-like protein LSm3				Lsm3	NM_026309	631	356.55	42.69	121.26	27.51	22.76	95.42	121.13	21.27	34.17	112.84	136	52.13	39.58	41.57	33.32	35.75	44.04	37.67	36.51	54.21	59.77	50.83	63.31	50.28	46.07	37.38	40.22	68.77	43.41	36.7	33.61	23.94	51.82	59.1	77.29
LSM4	GRP|YER112W	ENSG00000130520	607284	19	19p13.11	LSM4 homolog, U6 small nuclear RNA associated (S. cerevisiae)	protein-coding	U6 snRNA-associated Sm-like protein LSm4|glycine-rich protein				Lsm4	NM_015816	942	667.44	71.41	124.64	30.35	25.28	108.18	140.54	27.13	54.43	126.08	163.36	58.45	35.15	47.92	30.45	32.08	49.12	37.18	37.29	69.46	75.09	91.62	60.01	61.01	54.49	43.61	46.07	97.34	46.83	52.77	50.73	58.21	79.43	98.99	122.75
LSM5	YER146W	ENSG00000106355	607285	7	7p14.3	LSM5 homolog, U6 small nuclear RNA associated (S. cerevisiae)	protein-coding	U6 snRNA-associated Sm-like protein LSm5				Lsm5	NM_025520	501	226.83	49.44	92.06	23.96	16.03	77.04	105.48	18.28	28.54	80.67	121.96	27.23	38.11	26.87	26.92	16.16	44.82	43.2	34.34	42.67	56.93	38.64	40.86	38.61	33.71	26.49	39.67	60.51	21.97	19.26	20.26	16	31.39	43.76	67.96
LSM6	YDR378C	ENSG00000164167	607286	4	4q31.22	LSM6 homolog, U6 small nuclear RNA associated (S. cerevisiae)	protein-coding	Sm protein F|U6 snRNA-associated Sm-like protein LSm6				Lsm6	NM_001191004,NM_030145	3788.62	3514.06	10.09	19.86	3.3	4.91	14.79	21.08	6.17	8.55	17.7	21.28	7.78	6.49	7.43	6	6.87	5.98	8.37	7.42	9.21	13.12	9.84	10.11	8.06	8.71	6	5.62	19.27	8.69	7.49	9.14	7.7	19.71	20.85	23.05
LSM7	YNL147W	ENSG00000130332	607287	19	19p13.3	LSM7 homolog, U6 small nuclear RNA associated (S. cerevisiae)	protein-coding	U6 snRNA-associated Sm-like protein LSm7				Lsm7	NM_025349	468	194.11	78.75	135.99	32.19	15.09	124.57	143.43	22.01	36.69	186.85	156.58	70.55	51.98	41.04	15.91	33.3	49.76	56.57	60.57	72.34	63.34	64.92	34.67	71.55	66.93	46.08	67.35	99.07	24.56	33.7	35.98	25.44	51.28	63.69	85.95
LSMD1	PFAAP2	ENSG00000183011		17	17p13.1	LSM domain containing 1	protein-coding	LSM domain-containing protein 1|phosphonoformate immuno-associated protein 2|regulated by phosphonoformate				Lsmd1	NM_030083	518	243.75	51.76	80.09	26.14	15.05	71.94	76.52	15.74	25.85	74.56	117.63	49.82	41.39	30.78	24.92	19.62	28.05	38.95	38.9	42.67	27.06	35.54	24.93	44.04	27.69	26.27	37.93	33.54	26.45	25.19	36.76	27.05	23.35	33.91	52.35
LTA4H	-	ENSG00000111144	151570	12	12q22	leukotriene A4 hydrolase	protein-coding	LTA-4 hydrolase|leukotriene A-4 hydrolase				Lta4h	NM_008517	2066	1791.44	79.22	85.77	60.08	56.71	77.74	106.46	72.38	87.75	80.01	104.92	76.51	67.74	68.81	59.54	55.47	73.78	71.81	61.7	68.95	95.17	91.35	104.53	74.15	58.95	69.55	72.56	78.66	51.6	62.14	52.49	54.34	68.84	76.53	75.01
LUC7L2	CGI-74|LUC7B2	ENSG00000146963	613056	7	7q34	LUC7-like 2 (S. cerevisiae)	protein-coding	putative RNA-binding protein Luc7-like 2				Luc7l2	NM_001170848,NM_001170849,NM_138680	4006.33	3731.77	6.27	4.84	10.28	13.25	5.18	5.22	5.3	5.09	3.75	3.21	6.87	9.84	5.59	8.9	6.88	9.2	10.34	10.42	8.01	7.2	11.02	8.98	4.68	5.14	4.64	6.85	15.09	9.33	7.24	8.99	7.35	5.76	6.28	7.44
LUC7L3	CRA|CREAP-1|CROP|LUC7A|OA48-18|hLuc7A	ENSG00000108848	609434	17	17q21.33	LUC7-like 3 (S. cerevisiae)	protein-coding	CRE-associated protein 1|cAMP regulatory element-associated protein 1|cisplatin resistance associated overexpressed protein|cisplatin resistance-associated overexpressed protein|cisplatin resistance-associated-overexpressed protein|luc7-like protein 3|okadaic acid-inducible phosphoprotein OA48-18				Luc7l3	NM_026313	3296	3021.44	22.38	19.67	24.61	19.25	22.23	23.6	17.16	16.52	19.52	20.63	23.57	22.87	20.59	19.15	22.52	17.87	22.52	25.88	22.6	14.9	13.93	17.53	22.35	16.98	22.47	23.19	25.59	10.72	9.14	12.27	7.51	10.42	12.21	11.57
LYAR	ZLYAR	ENSG00000145220		4	4p16.3	Ly1 antibody reactive homolog (mouse)	protein-coding	cell growth-regulating nucleolar protein				Lyar	NM_025281	1551	1276.44	29.55	72.41	20.22	14.99	51.61	68.96	21.35	27.13	91.82	76.99	21.46	20.96	25.71	11.23	16.26	31.6	22.99	29.07	18.53	72.53	34.71	51.4	25.6	45.03	24.49	25.06	27.42	23.53	24.61	28.54	19.16	25.26	24.48	37.51
MAGOH	MAGOH1|MAGOHA	ENSG00000162385	602603	1	1p32.3	mago-nashi homolog, proliferation-associated (Drosophila)	protein-coding	protein mago nashi homolog				Magoh	NM_010760	608	333.57	87.65	145.2	53.87	24.06	126.98	131.15	34.39	41.47	169.38	181.4	68.03	55.66	41.06	29.78	32.74	49.38	55.45	55.89	45.94	74.32	109.47	62.26	72.39	66.35	43.56	53.09	97.93	60.88	67.85	78.01	46.72	61.59	72.23	88.58
MAGOHB	MGN2|mago	ENSG00000111196		12	12p13.2	mago-nashi homolog B (Drosophila)	protein-coding	mago-nashi homolog 2|protein mago nashi homolog 2			EJC	Magohb	NM_025564	766	491.48	18.74	37.74	6.2	6.06	29.7	32.95	7.47	6.93	42.6	42.35	10.66	10.49	13.28	11.92	8.28	18.97	12.19	15.03	10.22	21.76	19.53	6.97	15.86	22.23	10.98	14.34	44.03	19.8	13.36	19.63	12.87	29.86	38.9	45.16
MAK16	MAK16L|RBM13	ENSG00000198042		8	8p12	MAK16 homolog (S. cerevisiae)	protein-coding	NNP78|RNA binding motif protein 13|RNA binding protein|protein MAK16 homolog				Mak16	NM_026453	1857	1582.44	26.23	46.69	14.18	20.57	41.49	57.8	23.36	31.61	71.54	59.22	17.45	18.43	19.59	19.28	22.75	26.42	17.18	19.14	16.43	60.51	44.16	58.27	19.8	37.23	26.06	22.31	49.96	39.24	71.07	75	58.67	58.37	62.79	73.93
MARK2	EMK-1|EMK1|PAR-1|Par-1b|Par1b	ENSG00000072518	600526	11	11q13.1	MAP/microtubule affinity-regulating kinase 2	protein-coding	ELKL motif kinase 1|PAR1 homolog b|Ser/Thr protein kinase PAR-1B|serine/threonine protein kinase EMK|serine/threonine-protein kinase MARK2			Kinase	Mark2	NM_001080388,NM_001080389,NM_001080390,NM_007928	4509.42	4234.86	6.43	8.64	13.25	15.14	9.61	7.34	9.67	7.62	6.19	6.21	18.1	16.62	14.1	12.72	11.96	11.4	15.19	17.01	14.2	12.01	12.39	12.68	7.47	16.28	8.29	7.98	17.57	14.99	20.04	18.35	18.16	13.47	17.76	21.35
MATR3	MPD2|VCPDM	ENSG00000015479	164015	5	5q31.2	matrin 3	protein-coding	matrin-3|vocal cord and pharyngeal weakness with distal myopathy			Disease	Matr3	NM_010771	4472	4197.44	74.55	73.06	57.32	71.28	71.54	68.78	100.46	83.48	64.24	64.66	46.59	60.35	69.65	76.96	82.6	84.49	66.67	73.54	64.85	100.24	85.66	95.16	67.91	79.71	81.86	73.59	120.08	90.59	102.01	82.13	93.03	110.69	126.41	100.27
MAZ	PUR1|Pur-1|SAF-1|SAF-2|SAF-3|ZF87|ZNF801|Zif87	ENSG00000103495	600999	16	16p11.2	MYC-associated zinc finger protein (purine-binding transcription factor)	protein-coding	MAZI|myc-associated zinc finger protein|purine-binding transcription factor|serum amyloid A activating factor 1|serum amyloid A activating factor 2|transcription factor Zif87|zinc finger protein 801|zinc-finger protein, 87 kilodaltons				Maz	NM_010772	2371	2096.44	3.34	6.7	15.68	14.5	6.46	4.6	5.49	4.83	3.17	4.36	30.13	19.61	7.75	9.07	7.45	13.02	19.5	18.19	11.84	12.8	12.25	14.34	3.28	10.67	4.67	5.25	28.02	15.97	14.67	18.1	11.39	11.76	12.01	15.71
MBNL1	EXP|EXP35|EXP40|EXP42|MBNL	ENSG00000152601	606516	3	3q25	muscleblind-like splicing regulator 1	protein-coding	muscleblind-like protein 1|triplet-expansion RNA-binding protein			Disease	Mbnl1	NM_020007	5580	5305.44	95.72	71.76	131.65	185.68	90.5	89.41	163.58	142.01	66.22	61.63	95.05	137.5	112.78	128.98	133.5	146.33	122.37	160.34	97.25	103.9	105.14	121.85	86.37	115.4	92.75	80.29	109.32	128.42	106.04	127.16	100.58	87.87	125.38	70.16
MBNL2	MBLL|MBLL39|PRO2032	ENSG00000139793	607327	13	13q32.1	muscleblind-like splicing regulator 2	protein-coding	muscleblind-like 2|muscleblind-like protein 1|muscleblind-like protein 2|muscleblind-like protein-like 39			Disease	Mbnl2	NM_175341,NM_207515	4499.81	4225.24	80.9	69.72	81.74	89.88	66.46	69.5	90.37	92.4	50.22	60.51	53.46	73.66	83.05	63.85	72.44	67.95	70.86	80.34	70.87	64.28	57.01	66.18	76.84	64.79	84.4	79.63	67.17	108.92	95.77	110.75	120.51	61.49	59.86	57.86
MBNL3	CHCR|MBLX|MBLX39|MBXL	ENSG00000076770	300413		Xq26.2	muscleblind-like splicing regulator 3	protein-coding	Cys3His CCG1-required protein|muscleblind-like 3|muscleblind-like X-linked protein|muscleblind-like protein 3			Disease	Mbnl3	NM_134163	8671	8396.44	0.1	0.24	0.01	0.1	0.39	0.51	0.01	0.03	0.13	0.45	0.65	0.23	0.43	0.45	0.5	0.53	0.23	0.04	0.39	0.29	0.89	0.42	0.1	0.05	0.02	0.01	4.99	0.1	0.04	0.08	0.3	3.01	3.25	2.82
MDH2	M-MDH|MDH|MGC:3559|MOR1	ENSG00000146701	154100	7	7cen-q22	malate dehydrogenase 2, NAD (mitochondrial)	protein-coding	malate dehydrogenase, mitochondrial				Mdh2	NM_008617	1282	1007.44	296.25	478.04	205.13	198.72	407.51	513	228.65	310.33	516.17	570.65	289.45	213.46	261.08	199.03	196.31	264.52	237.58	212.42	302.89	413.08	348.33	362.9	275.83	291.69	212.74	237.83	281.39	353.65	355.46	390.93	333.75	324.9	386.71	518.39
MECP2	AUTSX3|MRX16|MRX79|MRXS13|MRXSL|PPMX|RS|RTS|RTT	ENSG00000169057	300005		Xq28	methyl CpG binding protein 2 (Rett syndrome)	protein-coding	meCp-2 protein|methyl-CpG-binding protein 2			Disease	Mecp2	NM_001081979,NM_010788	10232	9957.44	3.46	2.5	4.89	4.75	2.97	1.99	3.01	2.48	2.42	1.76	4.3	3.92	4.12	3.81	2.39	3.34	3.92	4.47	3.9	1.49	2.25	1.95	3.47	3.05	4.23	3.67	4.75	2.75	2.77	2.76	2.4	3.23	3.6	4.47
MEPCE	BCDIN3	ENSG00000146834	611478	7	7q22.1	methylphosphate capping enzyme	protein-coding	7SK snRNA methylphosphate capping enzyme|bicoid-interacting protein 3 homolog|bin3 homolog|bin3, bicoid-interacting 3, homolog				Mepce	NM_144913	3166	2891.44	5.52	4.1	5.43	6.64	3.9	3.3	3.43	3.43	3.3	2.56	8.27	7.22	6.66	5.25	6.93	5.34	8.29	6.59	6.4	3.43	6.76	5.12	5.79	4.67	6.34	7.31	11.86	5.69	7.21	5.73	6.56	7.01	9.86	8.58
METAP2	MAP2|MNPEP|p67|p67eIF2	ENSG00000111142	601870	12	12q22	methionyl aminopeptidase 2	protein-coding	MAP 2|eIF-2-associated p67 homolog|initiation factor 2-associated 67 kDa glycoprotein|metAP 2|methionine aminopeptidase 2|peptidase M 2				Metap2	NM_019648	4989	4714.44	28.9	45.14	30.42	30.19	35.39	53.84	41.6	45.35	47.37	47.19	32.43	36.9	28.35	38.56	45.78	48.53	35.22	32.1	26.69	77.25	71.12	66.02	27.16	34.37	26.33	27.1	66.94	59.9	60.82	60.22	53.67	64.47	72.8	77.76
METTL16	METT10D	ENSG00000127804		17	17p13.3	methyltransferase like 16	protein-coding	methyltransferase 10 domain containing|methyltransferase 10 domain-containing protein|methyltransferase-like protein 16|putative methyltransferase METT10D				Mettl16	NM_026197	2718	2443.44	13	26.46	8.04	10.14	17.39	24.29	8.62	12.8	26.15	27.07	11.8	10.77	17.34	12.44	11.49	14.73	10.42	13.1	11.02	24.95	17.89	26.66	13.53	17.13	12.85	9.58	18.93	22.21	16.53	18.37	14.36	21.63	20.64	23.91
MEX3A	MEX-3A|RKHD4	ENSG00000254726	611007	1	1q22	mex-3 homolog A (C. elegans)	protein-coding	RING finger and KH domain-containing protein 4|RNA-binding protein MEX3A|ring finger and KH domain containing 4|ring finger and KH domain containing protein	PF00013,	KH_1,	rbpdomain	Mex3a	NM_001029890	5331	5056.44	0.07	0.4	0.02	0.01	0.45	0.63	0.04	0.1	0.74	0.68	0.27	0.08	0.15	0.19	0.02	0.19	0.12	0.02	0.24	0.3	0.3	0.25	0.09	0.35	0.08	0.08	1.28	0.62	1.46	0.64	0.87	0.4	0.53	1.52
MEX3B	MEX-3B|RKHD3|RNF195	ENSG00000183496	611008	15	15q25.2	mex-3 homolog B (C. elegans)	protein-coding	RING finger protein 195|RNA-binding protein MEX3B|ring finger and KH domain containing 3	PF00013,	KH_1,	rbpdomain	Mex3b	NM_175366	3416	3141.44	0.76	1.21	0.73	0.52	1.42	2.35	0.42	0.73	0.75	2.67	1.64	0.47	0.87	2.11	1.2	1.57	0.54	0.23	1.26	4.62	1.43	0.91	0.38	0.67	0.43	0.47	1.45	1.39	1.2	1.37	1.06	0.8	1.68	2.52
MEX3C	MEX-3C|RKHD2|RNF194	ENSG00000176624	611005	18	18q21.2	mex-3 homolog C (C. elegans)	protein-coding	RING finger and KH domain-containing protein 2|RING finger protein 194|RNA-binding E3 ubiquitin-protein ligase MEX3C|RNA-binding protein MEX3C|ring finger and KH domain containing 2	PF00013,	KH_1,	Disease	Mex3c	NM_001039214	4080	3805.44	14.24	19.56	6.05	19.87	16.8	18.1	24.09	24.2	14.5	14.55	13.72	16.86	10.09	14.94	14.82	23	16.16	13.44	14.93	34.62	34.67	31.59	13.5	17.78	11.56	13.05	18.57	20.34	29.97	30.43	33.69	36.02	35.46	24.89
MEX3D	MEX-3D|MEX3|OK/SW-cl.4|RKHD1|RNF193|TINO	ENSG00000181588	611009	19	19p13.3	mex-3 homolog D (C. elegans)	protein-coding	RING finger and KH domain-containing protein 1|RING finger protein 193|RNA-binding protein MEX3D|bcl-2 ARE RNA binding protein|ring finger (C3HC4 type) and KH domain containing 1|ring finger and KH domain containing 1	PF00013,	KH_1,	rbpdomain	Mex3d	NM_198615	3258	2983.44	5.28	9.86	5.78	4.39	7.12	8.01	5.58	3.97	8.9	9.41	4.51	8.29	1.46	10.18	9.27	9.05	4.48	2.97	4.31	16.15	16.12	11.24	4.07	5.41	6.05	7.86	18.35	17.22	22.74	19.54	17.64	21.81	18.36	12.94
MKI67	KIA	ENSG00000148773	176741	10	10q26.2	antigen identified by monoclonal antibody Ki-67	protein-coding	antigen KI-67|proliferation-related Ki-67 antigen				Mki67	NM_001081117	10075	9800.44	0.37	10.71	0.85	0.65	7.99	11.04	0.16	3.93	1.19	8.55	4.4	1.37	2.6	2.99	2.46	10.83	0.97	0.67	1.8	17.02	26.01	29.24	0.99	0.51	0.32	0.03	8.58	10.86	3.48	10.23	2.23	7.12	11.95	16.14
MKI67IP	NIFK|Nopp34	ENSG00000155438	611970	2	2q14.3	MKI67 (FHA domain) interacting nucleolar phosphoprotein	protein-coding	MKI67 FHA domain-interacting nucleolar phosphoprotein|hNIFK|nucleolar phosphoprotein Nopp34|nucleolar protein interacting with the FHA domain of pKi-67	PF00076,	RRM_1,	rbpdomain	Mki67ip	NM_026472	1894	1619.44	37.59	70.18	14.82	20.75	57.28	83.5	26.01	37.3	103.04	81.4	23.55	22.58	30.89	41.8	44.84	42.56	23.51	22.79	28.26	70.91	44.07	49.82	29.53	68.42	24.4	35.57	43.86	67.15	57.44	60.71	57.61	43.12	51.7	57.56
MKRN1	RNF61	ENSG00000133606	607754	7	7q34	makorin ring finger protein 1	protein-coding	E3 ubiquitin-protein ligase makorin-1|RING finger protein 61				Mkrn1	NM_018810	2936	2661.44	34.91	22.48	39.61	38.08	32.24	31.11	42.61	49.58	22.09	26.05	36.58	37.29	51.02	36.03	39.36	34.56	33.19	40.68	45.87	31.08	18.67	18.51	35.84	26.17	49.04	40.66	29.61	33.28	28.93	29.31	32.06	24.86	30.69	19.89
MLL3	HALR|KMT2C	ENSG00000055609	606833	7	7q36.1	myeloid/lymphoid or mixed-lineage leukemia 3	protein-coding	ALR-like protein|histone-lysine N-methyltransferase MLL3|histone-lysine N-methyltransferase, H3 lysine-4 specific|homologous to ALR protein|lysine N-methyltransferase 2C|myeloid/lymphoid or mixed-lineage leukemia protein 3				Mll3	NM_001081383	16820	16545.4	4.89	2.44	7.95	7.71	3.74	2.17	3.76	2.75	2.02	1.78	5.81	4.1	5.31	3.03	4.03	4.35	5.63	5.75	5.96	2.95	3.24	2.41	5.07	4.48	5.3	5.55	3.59	1.96	2.6	2.36	2.04	2.75	2.45	2.73
MOV10	fSAP113|gb110	ENSG00000155363	610742	1	1p13.2	Mov10, Moloney leukemia virus 10, homolog (mouse)	protein-coding	functional spliceosome-associated protein 113|moloney leukemia virus 10 protein|putative helicase MOV-10			helicase	Mov10	NM_001163440,NM_001163441,NM_008619	3504.3	3229.73	5	4.75	8.01	5.19	4.31	5.66	5.53	6.89	2.49	5.15	8.8	7.18	7.94	5.23	6.85	8.69	6.29	6.58	6.95	11.37	12.46	12.36	7.71	6.13	7.59	5.62	25.21	11.57	7.23	6.31	5.84	36.62	29.71	30.85
MPHOSPH10	CT90|MPP10|MPP10P	ENSG00000124383	605503	2	2p13.3	M-phase phosphoprotein 10 (U3 small nucleolar ribonucleoprotein)	protein-coding	U3 small nucleolar ribonucleoprotein protein MPP10|m phase phosphoprotein 10				Mphosph10	NM_026483	2202	1927.44	24.42	39.08	10.13	14.48	32.54	46.83	16.51	21.37	48.22	43.5	12.81	13.91	19.82	22.22	22.41	18.29	18.58	14.17	12.25	44.43	24.34	25.59	20.03	37.93	14.95	22.41	15.26	28.96	21.16	27.99	22.53	15.32	17.02	19.71
MRM1	-	ENSG00000129282		17	17q12	mitochondrial rRNA methyltransferase 1 homolog (S. cerevisiae)	protein-coding	mitochondrial large ribosomal RNA ribose methylase|rRNA methyltransferase 1, mitochondrial			ribosomal	Mrm1	NM_145433	2477	2202.44	12.37	7.66	17.63	9.75	5.88	7.64	14.81	13.67	7.19	5.82	13.3	15.24	10.74	5.61	4.68	9.66	15.41	13.65	10.46	5.82	8.91	7.49	13.6	8.83	15.29	13.51	7.9	2.82	1.69	2.76	2.82	7.77	7.33	4.88
MRPL1	BM022|L1MT|MRP-L1	ENSG00000169288	611821	4	4q21.1	mitochondrial ribosomal protein L1	protein-coding	39S ribosomal protein L1, mitochondrial			ribosomal	Mrpl1	NM_001039084,NM_053158	2578.38	2303.81	11.45	14.6	5.61	9.08	14.21	15.12	9.35	9.58	17.02	17.38	7.98	9.54	10.81	10.35	10.4	14.15	10.34	9.68	11.72	14.08	14.44	13.55	9.84	10.44	8.61	11.32	14.59	13.35	11.98	8.53	9.23	15.49	19.02	20.65
MRPL11	L11MT|MRP-L11	ENSG00000174547	611826	11	11q13.3	mitochondrial ribosomal protein L11	protein-coding	39S ribosomal protein L11, mitochondrial			ribosomal	Mrpl11	NM_025553	2882	2607.44	12.52	18.25	5.68	4.83	14.71	15.63	6.36	6.6	20.32	22.08	10.89	7.7	7.86	10.93	6.03	7.24	8.99	7.21	9.57	14.06	13.28	8.46	10.32	9.62	8.35	9.17	12.42	10.89	10.22	7.41	8.75	9.47	12.18	14.92
MRPL13	L13A|L13mt|RPML13	ENSG00000172172	610200	8	8q22.1-q22.3	mitochondrial ribosomal protein L13	protein-coding	39S ribosomal protein L13, mitochondrial|MRP-L13			ribosomal	Mrpl13	NM_026759	786	511.47	83.79	131.24	51.88	37.17	117.96	113.58	42.01	53.35	139.63	173.51	68.89	71.72	51.87	55.3	63.59	82.37	72.95	62.81	68.88	86.13	90.43	80.19	76.95	60.85	52.32	65	163.09	51.42	62.21	66.21	43.06	133.85	154.92	164.21
MRPL15	L15mt|MRP-L15|MRP-L7|RPML7	ENSG00000137547	611828	8	8q11.2-q13	mitochondrial ribosomal protein L15	protein-coding	39S ribosomal protein L15, mitochondrial			ribosomal	Mrpl15	NM_001177658,NM_025300,NR_033530	3800.4	3525.84	14.07	34.19	8.36	9.51	29.12	35.6	10.22	14.15	46.86	43.12	12.35	13.02	11.41	14.2	11.72	10.13	11.92	10.61	13.33	23.54	30.78	21.75	15.49	20.9	12.56	13.99	22.89	12.18	16.58	15.03	12.12	22.43	22.41	28.69
MRPL28	MAAT1|p15	ENSG00000086504	604853	16	16p13.3	mitochondrial ribosomal protein L28	protein-coding	39S ribosomal protein L28, mitochondrial|L28mt|MRP-L28|melanoma antigen p15|melanoma-associated antigen recognised by cytotoxic T lymphocytes|melanoma-associated antigen recognized by T lymphocytes|melanoma-associated antigen recognized by T-lymphocytes				Mrpl28	NM_024227	1063	788.44	71.12	146.46	61.81	45.4	113.77	158.83	54.63	75.86	139.21	180.84	68.63	55.81	65.84	61.13	48.46	78.89	67.66	56.01	91.69	116.72	98.59	93.64	94.34	68.62	66.46	83.37	85.94	76.48	64.19	87.26	66	76.84	82.79	95.55
MRPL3	COXPD9|MRL3|RPML3	ENSG00000114686	607118	3	3q21-q23	mitochondrial ribosomal protein L3	protein-coding	39S ribosomal protein L3, mitochondrial|L3mt|MRP-L3|mitochondrial 60S ribosomal protein L3			ribosomal	Mrpl3	NM_053159	1531	1256.44	42.93	69.56	17.01	25.03	59.68	61	30.45	41.74	84.08	82.76	31.86	25.17	34.45	44.14	36.38	46.01	26.67	34.54	29.96	62.97	51.09	72.24	36.58	45.75	30.7	31.14	47.02	46.59	41.41	42.76	37.31	44.66	49.11	49.95
MRPL32	L32mt|MRP-L32|bMRP-59b	ENSG00000106591	611839	7	7p14	mitochondrial ribosomal protein L32	protein-coding	39S ribosomal protein L32, mitochondrial			ribosomal	Mrpl32	NM_029271	768	493.48	62.9	87.43	31.55	34.91	77.84	87.32	36.39	37.61	105.06	106.02	41.99	41.59	39.46	53.43	31.36	45.79	48.58	50.32	48.72	72.43	77.77	44.79	55.35	54.3	44.1	57.34	90.63	47.52	42.69	58.32	40.09	61.47	77.94	88.96
MRPL37	L37mt|MRP-L37|MRPL2|RPML2	ENSG00000116221	611843	1	1p32.1	mitochondrial ribosomal protein L37	protein-coding	39S ribosomal protein L2, mitochondrial|39S ribosomal protein L37, mitochondrial|L2mt|ribosomal protein, mitochondrial, L2			ribosomal	Mrpl37	NM_025500	1496	1221.44	38.31	70.03	27.97	27.39	56.9	67.46	33.96	43.82	71.64	76.97	40.71	31.63	38.96	35.24	32.45	40.17	30.9	28.63	44.72	64.28	45.08	51.92	45.53	43.14	32.14	32.33	22.11	45.26	44.97	49.27	37.02	26.62	30.15	26.36
MRPL39	C21orf92|L39mt|MRP-L5|MRPL5|PRED22|PRED66|RPML5	ENSG00000154719	611845	21	21q21.3	mitochondrial ribosomal protein L39	protein-coding	39S ribosomal protein L39, mitochondrial|39S ribosomal protein L5, mitochondrial|L5mt|MRP-L39			ribosomal	Mrpl39	NM_017404	1028	753.44	41.11	63.8	30.22	29.35	59.56	62.82	39.37	35.62	74.92	78.31	36.55	33.03	39.85	28.17	35.03	43.73	34.32	30.9	44.47	53.58	59.97	59.67	36.3	34.39	39	37.85	65.1	51.7	49.96	42.64	41.13	64.73	71.74	80.97
MRPL4	CGI-28|L4mt	ENSG00000105364	611823	19	19p13.2	mitochondrial ribosomal protein L4	protein-coding	39S ribosomal protein L4, mitochondrial|MRP-L4			ribosomal	Mrpl4	NM_023167	1287	1012.44	96.79	113.89	78.12	53.36	93.69	93.15	68.46	80.98	107.75	111.1	97.3	83.76	86.42	59.69	59.54	81.48	82.41	82.97	91.56	74.02	71.44	65.88	93.63	62.56	83.79	87.92	52.13	60.18	55.21	69.04	51.66	44.7	55.27	51.77
MRPL41	BMRP|MRPL27|RPML27	ENSG00000182154	611846	9	9q34.3	mitochondrial ribosomal protein L41	protein-coding	39S ribosomal protein L27 homolog|39S ribosomal protein L41, mitochondrial|L41mt|MRP-L27 homolog|MRP-L41|bcl-2-interacting mitochondrial ribosomal protein L41|cell proliferation-inducing gene 3 protein|proliferation-inducing gene 3			ribosomal	Mrpl41	NM_001031808	2423	2148.44	8.81	12.06	4.39	3.62	10.54	14.21	3.36	4.43	15.94	14.28	8.15	5.64	5.77	6.19	3.46	5.07	7.63	5.8	9.78	5.75	7.03	3.38	7.31	7.3	6.48	8.9	12.42	6.98	7.8	6.94	6.63	9.44	10	13.94
MRPL42	L31MT|L42MT|MRP-L31|MRP-L42|MRP-S32|MRPL31|MRPS32|PTD007|RPML31|S32MT	ENSG00000198015	611847	12	12q22	mitochondrial ribosomal protein L42	protein-coding	28S ribosomal protein S32, mitochondrial|39S ribosomal protein L31, mitochondrial|39S ribosomal protein L42, mitochondrial			ribosomal	Mrpl42	NM_026065	666	391.53	106.05	206.2	64.92	54.23	155.4	183.53	59.33	67.79	197.31	233.59	113.55	105.85	72.06	25.17	38.19	76.98	101.43	88.76	99.58	109.02	108.35	85.63	93.57	77.61	71.95	96.12	201.7	66.75	44.98	65.98	46.43	118.05	151.94	169.76
MRPL43	bMRP36a	ENSG00000055950	611848	10	10q24.31	mitochondrial ribosomal protein L43	protein-coding	39S ribosomal protein L43, mitochondrial|L43mt|MRP-L43|mitochondrial ribosomal protein bMRP36a			ribosomal	Mrpl43	NM_053164	1213	938.44	41.33	54.83	23.34	18.77	50.59	44.11	25.76	30.64	62.42	59.48	37	30.53	26.18	27.64	24.91	31.09	32.26	24.89	26.14	34.26	11.51	25.03	37.29	37.65	28.63	36.12	51.89	29.56	33.79	32.2	31.3	48.21	58.16	64.07
MRPL45	L45mt|MRP-L45	ENSG00000174100	611850	17	17q21.2	mitochondrial ribosomal protein L45	protein-coding	39S ribosomal protein L45, mitochondrial			ribosomal	Mrpl45	NM_025927	2431	2156.44	14.83	23.95	9.99	8.85	19.13	25.48	11.93	14.87	23.64	30.44	13.26	11.45	17.24	9.26	8.04	22.48	12.74	10.65	15.86	25.39	21.01	17.85	16.55	14.81	11.91	14.15	20.15	25.64	23.72	23.17	21.19	22.58	27.11	40.98
MRPS11	HCC-2	ENSG00000181991	611977	15	15q25	mitochondrial ribosomal protein S11	protein-coding	28S ribosomal protein S11, mitochondrial|MRP-S11|S11mt|cervical cancer proto-oncogene 2 protein			ribosomal	Mrps11	NM_026498	1043	768.44	26.93	46.72	12.04	11.64	34.21	41.38	16.67	18.32	42.21	49.24	29.57	17.97	22.68	17.57	14.93	25.05	18.4	18.15	27.3	23.23	42.54	21.75	24.54	20.37	20.52	22.64	19.55	14.1	19.44	20.93	17.56	14.47	21.85	21.57
MRPS15	MPR-S15|RPMS15|S15mt	ENSG00000116898	611979	1	1p34.3	mitochondrial ribosomal protein S15	protein-coding	28S ribosomal protein S15, mitochondrial|MRP-S15			ribosomal	Mrps15	NM_025544	938	663.44	53.63	101.55	40.13	31.6	80.31	97.25	34.1	38.61	113.96	126.46	44.37	41.24	48.12	49.6	38.93	52.42	48.09	36.98	55.62	71.99	52.01	69.89	51.43	48.2	42.08	48.13	55.9	50.8	47.17	57.26	42.45	37.87	51.53	46.74
MRPS23	HSPC329|MRP-S23	ENSG00000181610	611985	17	17q22-q23	mitochondrial ribosomal protein S23	protein-coding	28S ribosomal protein S23, mitochondrial|S23mt			ribosomal	Mrps23	NM_024174	1302	1027.44	40.54	55.58	39.65	26.31	50.1	51.35	34.51	37.72	62.2	58.2	36.99	32.4	25.79	23.34	20.37	34.76	33.02	32.32	32.06	36.52	41.92	37.03	39.76	34.53	35.57	41.82	41.24	35.4	35.64	38.77	27.1	38.57	41.35	49.36
MRPS24	MRP-S24|S24mt|bMRP-47|bMRP47	ENSG00000062582	611986	7	7p14	mitochondrial ribosomal protein S24	protein-coding	28S ribosomal protein S24, mitochondrial|mitochondrial 28S ribosomal protein S24			ribosomal	Mrps24	NM_026080	1007	732.44	70.36	76.23	36.12	25.34	74.99	76.33	32.47	34.04	87.68	96.45	56.94	44.86	38.21	32.95	26.6	37.3	53.39	43.19	47.13	46.47	46.86	26.52	59.91	36.89	44.92	60.57	44.5	29.8	26.26	28.4	26.97	29.62	37.63	45.5
MRPS28	MRP-S28|MRP-S35|MRPS35	ENSG00000147586	611990	8	8q21.1-q21.2	mitochondrial ribosomal protein S28	protein-coding	28S ribosomal protein S28, mitochondrial|28S ribosomal protein S35, mitochondrial|S28mt|S35mt|mitochondrial 28S ribosomal protein S35				Mrps28	NM_025434	722	447.5	59.97	131.84	18.99	8.36	105.13	128.93	18.66	30.01	169.02	149.4	35.64	29.31	40.41	37.23	33.52	33.95	33.13	40.59	48.61	67.5	36.02	34.59	47.2	51.59	26.68	34.84	51.2	41.63	39.62	55.45	34.37	45.52	50.46	71.52
MRPS30	MRP-S30|PAP|PDCD9|S30mt	ENSG00000112996	611991	5	5q11	mitochondrial ribosomal protein S30	protein-coding	28S ribosomal protein S30, mitochondrial|programmed cell death 9			ribosomal	Mrps30	NM_021556	1590	1315.44	39.07	47.19	37.1	27.78	39.81	52.82	32.25	39.09	51.92	56.28	31.68	26.89	37.07	23.25	22.88	30.41	27.38	27.06	33.5	46.42	31.33	44.86	40.3	38.52	37.63	38.5	40.64	36.45	40.83	40.23	36.23	42.71	49.53	44.57
MRPS31	IMOGN38|MRP-S31|S31mt	ENSG00000102738	611992	13	13q14.11	mitochondrial ribosomal protein S31	protein-coding	28S ribosomal protein S31, mitochondrial|imogen 38			ribosomal	Mrps31	NM_020560	1536	1261.44	24.55	31.59	17.79	14.63	31.67	34.91	24.49	24.04	40.89	35.91	18.17	21.08	20.05	24.26	22.3	21.07	21.5	16.82	20.84	25.48	37.55	34.4	22.78	22.63	22.45	25.7	31.65	27.99	20.56	20.84	21.18	31.84	40.61	36.99
MRPS5	MRP-S5|S5mt	ENSG00000144029	611972	2	2p11.2-q11.2	mitochondrial ribosomal protein S5	protein-coding	28S ribosomal protein S5, mitochondrial|mitochondrial 28S ribosomal protein S5			ribosomal	Mrps5	NM_029963	1434	1159.44	36.73	63.27	22.44	26.02	49.16	56.17	32.44	37.57	72.35	65.1	34.31	28.76	34.75	35.5	35.56	40.66	29.23	26.72	28.78	52.41	63.42	56.17	36.57	41.66	32.05	39.24	27.9	40.97	37.62	46.17	32.9	27.9	33.54	43.22
MRPS7	MRP-S|MRP-S7|RP-S7|RPMS7|S7mt|bMRP27a	ENSG00000125445	611974	17	17q25	mitochondrial ribosomal protein S7	protein-coding	28S ribosomal protein S7, mitochondrial|30S ribosomal protein S7 homolog|bMRP-27a			ribosomal	Mrps7	NM_025305	1324	1049.44	48.6	87.52	35.01	28.14	73.54	83.59	40.03	48.28	94.68	104.04	40.77	34.64	41.58	31.06	32.77	42.31	41.69	37.57	41.11	70.53	49.79	57.73	47.3	52.87	41.68	54.53	43.43	56.7	37.96	57.7	44.62	43.7	48.93	51.86
MRTO4	C1orf33|MRT4|dJ657E11.4	ENSG00000053372		1	1p36.13	mRNA turnover 4 homolog (S. cerevisiae)	protein-coding	60S acidic ribosomal protein PO|MRT4, mRNA turnover 4, homolog|mRNA turnover protein 4 homolog			nodomains	Mrto4	NM_023536	930	655.44	25.46	84.33	6.39	6.35	58.87	65.57	12.95	16.84	114.91	84.03	14.04	11.32	20.7	10.34	14.51	24.63	12.14	13.7	19.92	47.79	31.13	47.54	19.64	57.97	13.77	16.1	19.6	33.82	29.34	36.24	26.67	16.19	19.02	31.2
MSI1	-	ENSG00000135097	603328	12	12q24	musashi homolog 1 (Drosophila)	protein-coding	RNA-binding protein Musashi homolog 1|musashi-1|musashi1	PF00076,	RRM_1,		Msi1	NM_008629	1551	1276.44	0.05	0.05	0.06	0.06	0.05	0.04	0.06	0.06	0.05	0.04	0.05	0.04	0.04	0.75	0.07	0.06	0.05	0.07	0.05	0.06	1.2	0.08	0.04	0.05	0.04	0.04	0.05	0.08	0.06	0.06	0.11	0.06	0.06	0.05
MSI2	MSI2H	ENSG00000153944	607897	17	17q22	musashi homolog 2 (Drosophila)	protein-coding	RNA-binding protein Musashi homolog 2|musashi-2	PF00076,	RRM_1,		Msi2	NM_054043	6490	6215.44	1.25	1.55	2.75	1.25	1.5	1.38	0.79	0.71	1.55	1.03	0.92	1.35	1.25	1.67	0.97	1.38	1.38	1.51	2.31	1.69	2.16	1.99	1.39	2.08	1.01	0.97	4.31	3.39	3.79	3.23	4.43	2.19	2.14	4.59
MTDH	3D3|AEG-1|AEG1|LYRIC|LYRIC/3D3	ENSG00000147649	610323	8	8q22.1	metadherin	protein-coding	3D3/LYRIC|astrocyte elevated gene-1 protein|lysine-rich CEACAM1 co-isolated protein|metastasis adhesion protein|protein LYRIC				Mtdh	NM_026002	3680	3405.44	31.07	32.3	23.79	26.9	36.29	33.73	27.1	23.39	42.24	34.06	21.78	23.42	27.17	23.94	28.61	24.84	26.87	30.7	20.87	32.3	31.3	36.64	34.57	33.14	25.63	28.83	41.59	26.17	35.49	32.48	28.39	34.65	36.79	40.83
MTHFSD	-	ENSG00000103248		16	16q24.1	methenyltetrahydrofolate synthetase domain containing	protein-coding	methenyltetrahydrofolate synthase domain-containing protein|methenyltetrahydrofolate synthetase domain-containing protein	PF00076,	RRM_1,	rbpdomain	Mthfsd	NM_001166482,NM_172761	1970.07	1695.5	18.02	21.66	15.54	11.82	16.32	18.74	12.13	13.44	25.78	23.03	19.13	14.41	18.22	12.96	12	19.79	12.39	14.33	19.63	24.22	26.51	25.11	21.65	16.31	14.64	17.35	26.79	20.07	27.7	23.54	29.88	26.14	23.49	21.17
MTIF2	-	ENSG00000085760	603766	2	2p16.1	mitochondrial translational initiation factor 2	protein-coding	IF-2(Mt)|IF-2mt|IF2(mt)|translation initiation factor IF-2, mitochondrial				Mtif2	NM_133767	2748	2473.44	9.04	9.35	5.66	10.32	9.28	10.57	11.74	10.49	10.5	10.44	7.79	9.59	8.15	7.68	5.99	10.8	9.31	8.82	9.87	13.17	9.75	9.78	10.08	7.85	7.76	6.36	8.74	14.9	15.3	12.19	9.32	9.12	10.47	9.22
MTPAP	PAPD1|SPAX4	ENSG00000107951	613669	10	10p11.23	mitochondrial poly(A) polymerase	protein-coding	PAP-associated domain-containing protein 1|TUTase 1|poly(A) RNA polymerase, mitochondrial|polynucleotide adenylyltransferase|terminal uridylyltransferase 1			Disease	Mtpap	NM_026157	2651	2376.44	21.71	22.31	14.71	17.72	20.44	22.75	26.09	30.94	24.04	20.79	18.12	22.35	21.83	22.79	28.98	15.09	22.95	21.27	19.65	19.57	24.11	25.42	20.51	23.67	23.1	25.2	21.9	18.56	18.71	13.93	17.94	18.42	23.4	18.31
MYBBP1A	P160|PAP2	ENSG00000132382	604885	17	17p13.3	MYB binding protein (P160) 1a	protein-coding	myb-binding protein 1A|p53-activated protein-2				Mybbp1a	NM_016776	4117	3842.44	22.53	51.82	19.58	18.7	45.49	42.43	22.05	19.87	59.68	38.69	30.47	22.53	39.7	53.76	51.05	46.32	25.77	26.79	31.08	100.18	64.77	72.3	20.68	85.94	27.76	21.13	29.97	53.43	60.91	59.1	59.68	32.74	31.5	47.23
MYEF2	HsT18564|MEF-2|MST156|MSTP156	ENSG00000104177		15	15q21.1	myelin expression factor 2	protein-coding	myEF-2|myelin gene expression factor 2	PF00076,	RRM_1,	rbpdomain	Myef2	NM_001162417,NM_001162418,NM_010852	2912.34	2637.77	9.94	20.34	6.18	8.2	18.63	25.93	6.18	8.62	18.78	25.87	4.79	4.23	9.31	6.93	6.33	9.86	6.81	4.5	8.83	15.36	16.39	19.89	7.72	14.89	6.65	8.87	11.9	17.26	15.18	21.87	14.5	16.84	23.87	35.69
NAA15	Ga19|NARG1|NATH|TBDN100	ENSG00000164134	608000	4	4q31.1	N(alpha)-acetyltransferase 15, NatA auxiliary subunit	protein-coding	N-alpha-acetyltransferase 15, NatA auxiliary subunit|N-terminal acetyltransferase|NMDA receptor regulated 1|NMDA receptor-regulated protein 1|gastric cancer antigen Ga19|protein tubedown-1|transcriptional coactivator tubedown-100|tubedown-1				Naa15	NM_053089	6089	5814.44	13.12	17.76	8.31	12.64	16.56	17.48	11.63	10.17	19.67	18.83	8.3	7.73	12.24	7.16	9.38	14.62	10.23	7.96	9.17	24.11	16.45	20.84	9.24	19.7	10.47	10.28	12.42	21.86	16.19	18.42	19.04	13.75	13.04	18.34
NAA38	LSM8	ENSG00000128534	607288	7	7q31.1-q31.3	N(alpha)-acetyltransferase 38, NatC auxiliary subunit	protein-coding	LSM8 homolog, U6 small nuclear RNA associated|MAK31-like protein|N-alpha-acetyltransferase 38, NatC auxiliary subunit|U6 snRNA-associated Sm-like protein LSm8				Naa38	NM_133939	750	475.48	74.55	157.47	41.36	43.84	120.45	130.38	40.52	43.25	131.24	174.16	48.18	55.75	39.26	57.58	51.14	69.95	68.58	53.54	60.73	87.41	161.9	89.27	69.16	55.45	55.7	58.87	132.68	57.9	67.1	59.33	52.72	96.08	119.36	115.53
NANOS1	NOS1	ENSG00000188613	608226	10	10q26.11	nanos homolog 1 (Drosophila)	protein-coding	EC_Rep1a|NOS-1|nanos homolog 1	PF05741,	zf-nanos,	rbpdomain	Nanos1	NM_178421	3928	3653.44	0.9	2.34	2.23	0.53	1.39	2.25	0.86	0.59	0.83	1.61	1.3	0.61	1.04	0.26	0.18	2.82	1.52	1.16	0.86	2.12	5.75	7.83	0.89	0.97	1.46	1.2	11.04	2.8	3.72	4.04	4.64	15.72	10.15	6.17
NANOS2	NOS2	ENSG00000188425	608228	19	19q13.32	nanos homolog 2 (Drosophila)	protein-coding	NOS-2|nanos homolog 2	PF05741,	zf-nanos,	rbpdomain	Nanos2	NM_194064	1439	1164.44	0.06	0.06	0.07	0.07	0.15	0.04	0.06	0.06	0.05	0.05	0.16	0.14	0.05	0.82	0.07	0.51	0.06	0.08	0.36	0.06	1.32	0.09	0.05	0.06	0.29	0.23	0.06	0.09	0.14	0.06	0.06	0.06	0.06	0.05
NANOS3	NANOS1L|NOS3	ENSG00000187556	608229	19	19p13.13	nanos homolog 3 (Drosophila)	protein-coding	nanos homolog 3	PF05741,	zf-nanos,	rbpdomain	Nanos3	NM_194059	730	455.49	0.29	0.15	0.19	0.53	0.39	0.11	0.17	0.17	0.39	0.12	0.13	0.24	0.12	2.15	0.2	0.17	0.15	0.39	0.13	0.17	3.53	0.25	0.13	0.14	0.12	0.12	0.3	0.24	0.19	0.17	0.33	0.17	0.17	0.13
NAP1L4	NAP1L4b|NAP2|NAP2L|hNAP2	ENSG00000205531	601651	11	11p15.5	nucleosome assembly protein 1-like 4	protein-coding	NAP-2|nucleosome assembly protein 1-like 4b|nucleosome assembly protein 2				Nap1l4	NM_008672	2283	2008.44	71.76	122	70.42	74.86	96.91	149.87	84.51	98.49	109.58	129.03	87.14	74.22	83.34	82.9	81.04	91.7	75.88	74.86	88.29	122.65	103.14	121.91	83.03	95.13	81.55	71.03	62.66	104.52	106.71	104.49	112.23	69.65	73.35	84.87
NAT10	ALP|NET43	ENSG00000135372	609221	11	11p13	N-acetyltransferase 10 (GCN5-related)	protein-coding	N-acetyltransferase 10|N-acetyltransferase-like protein				Nat10	NM_153126	3856	3581.44	8.2	13.98	8.34	5.08	11.78	10.8	5.96	6.34	17.01	9.98	8.02	6.3	9.34	7.94	11.14	13.97	6.68	7.87	7.27	19.31	22.2	18.2	6.22	20.38	7.83	4.28	8.81	6.79	11.8	9.9	8.53	8.31	8.12	8.96
NCBP2	CBC2|CBP20|NIP1	ENSG00000114503	605133	3	3q29	nuclear cap binding protein subunit 2, 20kDa	protein-coding	20 kDa nuclear cap-binding protein|NCBP 20 kDa subunit|NCBP interacting protein 1|NCBP-interacting protein 1|cell proliferation-inducing gene 55 protein|nuclear cap-binding protein subunit 2	PF00076,	RRM_1,	rbpdomain	Ncbp2	NM_026554	2037	1762.44	39.15	48.53	25.2	27.21	38.4	47.25	33.92	39.31	56.33	59.39	30.71	30.5	31.54	25.4	29.92	45.66	30.83	32.27	30.1	47.5	36.12	40.17	34.7	36.61	31.06	34.45	92.82	47.06	45.66	43.61	34.98	83.04	81.97	77.65
NCL	C23	ENSG00000115053	164035	2	2q37.1	nucleolin	protein-coding	-				Ncl	NM_010880	8257	7982.44	45.44	115.54	27.88	30.23	98.87	110.61	36.16	39.43	147.84	124.31	30.49	29.77	48.03	42.05	50.3	70.32	30.55	33.68	40.29	137.96	110.29	120.31	39.85	101.2	38.03	40.97	58.12	50.45	53.74	56.56	54.83	61.86	66.22	83.65
NDUFV3	CI-10k|CI-9KD	ENSG00000160194	602184	21	21q22.3	NADH dehydrogenase (ubiquinone) flavoprotein 3, 10kDa	protein-coding	NADH dehydrogenase [ubiquinone] flavoprotein 3, mitochondrial|NADH-ubiquinone oxidoreductase 9 kD subunit|NADH-ubiquinone oxidoreductase 9 kDa subunit|NADH-ubiquinone oxidoreductase flavoprotein 3, 10kD|complex I 10kDa subunit|complex I, mitochondrial respiratory chain, 10-kD subunit|complex I-9kD|mitochondrial NADH oxidoreductase-like protein|renal carcinoma antigen NY-REN-4				Ndufv3	NM_001083891,NM_030087	818.89	544.67	95.5	80.91	48.71	37.68	82.83	64.48	51.48	62.28	79.33	79.43	117.74	81.75	60.53	42.98	28.87	59.12	114.99	72.38	88.85	42.3	46.05	38.92	87.74	51.36	71.59	103.9	79.14	36.57	49.08	39.71	52.89	75.22	71.26	78.63
NFX1	NFX2	ENSG00000086102	603255	9	9p13.3	nuclear transcription factor, X-box binding 1	protein-coding	nuclear transcription factor, X box-binding protein 1|transcriptional repressor NF-X1				Nfx1	NM_023739	4556	4281.44	12.86	12.82	19.07	18.61	12.4	13.87	17.07	12.85	10.82	8.91	20.72	19.58	16.83	18.14	21.02	19.53	19.99	19.73	22.18	16.1	18.19	17.43	12.78	19.37	16.13	17.99	24.21	14.3	17.76	16.95	18.4	17.08	18.68	13.15
NGDN	C14orf120|LCP5|NGD|lpd-2	ENSG00000129460	610777	14	14q11.2	neuroguidin, EIF4E binding protein	protein-coding	EIF4E-binding protein|eukaryotic initiation factor 4E and CPEB binding protein|neuroguidin				Ngdn	NM_026890	1198	923.44	60.22	72.18	33.79	33.34	59.81	72.36	43.28	52.12	84.88	78.82	51.99	41.65	48.67	21.85	28.09	46.53	43.11	41.93	48.52	51.24	66.89	53.5	60.2	44.81	70.04	64.95	39.91	42.37	39.35	39.85	34.86	35.73	36.28	36.76
NGRN	DSC92	ENSG00000182768		15	15q26.1	neugrin, neurite outgrowth associated	protein-coding	mesenchymal stem cell protein DSC92|neugrin|neurite outgrowth associated protein|neurite outgrowth-associated protein|spinal cord-derived protein FI58G				Ngrn	NM_031375,NR_028053	1445.26	1170.7	39.95	33.16	26.51	26.07	30.74	27.84	36.61	33.61	36.2	27.39	42.13	35.66	33.5	35.01	41.37	34.52	42.07	38.1	39.86	17.24	26.79	27.71	44.15	30.91	53.11	50.75	20.34	17.03	20.11	18.06	17.06	20.17	30.07	19.03
NHP2	DKCB2|NHP2P|NOLA2	ENSG00000145912	606470	5	5q35.3	NHP2 ribonucleoprotein homolog (yeast)	protein-coding	H/ACA ribonucleoprotein complex subunit 2|NHP2-like protein|nucleolar protein family A, member 2 (H/ACA small nucleolar RNPs)|snoRNP protein NHP2			Disease	Nhp2	NM_026631	1004	729.44	52.35	167.04	11.56	8.45	122.82	162.61	11.57	21.93	197.22	207.73	30.59	19.88	28.55	23.83	22.6	45.87	20.38	23.76	33.85	90.41	74.88	61.53	36.57	86.55	20.84	37.29	40.26	44.53	41.91	48.64	42.17	29.13	27.75	54.96
NHP2L1	15.5K|FA-1|FA1|NHPX|OTK27|SNRNP15-5|SNU13|SPAG12|SSFA1	ENSG00000100138	601304	22	22q13	NHP2 non-histone chromosome protein 2-like 1 (S. cerevisiae)	protein-coding	NHP2-like protein 1|U4/U6.U5 tri-snRNP 15.5 kDa protein|[U4/U6.U5] tri-snRNP 15.5 kD RNA binding protein|high mobility group-like nuclear protein 2 homolog 1|non-histone chromosome protein 2-like 1|small nuclear ribonucleoprotein 15.5kDa (U4/U6.U5)|sperm specific antigen 1				Nhp2l1	NM_011482	1257	982.44	158.93	244.18	75.41	85.22	189.01	230.29	111.06	130.91	295.28	257.25	109.8	100.62	99.63	113.33	109.02	132.26	124.49	119.67	105.46	159.23	147.4	175.1	133.05	154.41	109.78	139.63	221.69	102.66	114.48	112.18	101.81	193.33	216.09	188.29
NIP7	HSPC031|KD93	ENSG00000132603		16	16q22.1	nuclear import 7 homolog (S. cerevisiae)	protein-coding	60S ribosome subunit biogenesis protein NIP7 homolog				Nip7	NM_001164472,NM_025391,NR_028367	3046.69	2772.13	17.22	32.96	8.25	9.47	26.73	31.17	9.03	14.17	50.77	36.03	10.83	11.15	12.58	10.3	16.09	17.09	9.87	11.48	11.79	20.56	25.97	25.58	16.19	26.58	13.18	16.59	18.91	16.83	16.09	20.43	17.36	19.85	21.61	23.02
NKRF	ITBA4|NRF	ENSG00000186416	300440		Xq24	NFKB repressing factor	protein-coding	NF-kappa-B-repressing factor|transcription factor NRF	PF01585,	G-patch,	rbpdomain	Nkrf	NM_029891	3266	2991.44	1.16	0.94	0.03	0.37	1.37	1.09	1.22	0.84	1.72	1.1	0.23	0.37	0.57	1.59	1.56	0.51	1.13	0.83	1.05	0.32	0.5	0.03	1.08	0.66	0.49	0.88	1.05	0.71	1.03	0.93	0.95	1.03	0.8	2.36
NMD3	-	ENSG00000169251	611021	3	3q26.1	NMD3 homolog (S. cerevisiae)	protein-coding	60S ribosomal export protein NMD3|hNMD3				Nmd3	NM_133787	1738	1463.44	38.36	57.9	20.02	16.73	49.34	55.5	30.27	40.2	85.02	65.86	17.53	24.28	34.12	42.39	49.36	31.19	28.26	25.04	24.01	63.18	40.56	46.95	30.52	47.26	37.11	43.98	57.56	69	55.98	65.07	61.95	56.65	56.66	52.07
NME1	AWD|GAAD|NB|NBS|NDKA|NDPK-A|NDPKA|NM23|NM23-H1	ENSG00000239672	156490	17	17q21.3	NME/NM23 nucleoside diphosphate kinase 1	protein-coding	NDP kinase A|granzyme A-activated DNase|metastasis inhibition factor nm23|non-metastatic cells 1, protein (NM23A) expressed in|nucleoside diphosphate kinase A|tumor metastatic process-associated protein				Nme1	NM_008704	1235	960.44	54.63	306.64	18.91	12.72	197.02	256.47	26.47	39.08	398.47	370.63	50.48	28.82	48.75	39.99	31.99	81.25	36.08	29.96	52.28	155.03	157.33	128.62	44.35	114.2	20.36	20.79	91.62	152.83	121.94	168.08	127.43	81.75	87.87	188.99
NOB1	ART-4|MST158|NOB1P|PSMD8BP1	ENSG00000141101	613586	16	16q22.3	NIN1/RPN12 binding protein 1 homolog (S. cerevisiae)	protein-coding	PSMD8 binding protein 1|RNA-binding protein NOB1|adenocarcinoma antigen recognized by T lymphocytes 4|nin one binding protein|phosphorylation regulatory protein HP-10|protein ART-4				Nob1	NM_026277	1647	1372.44	38.33	52.45	14.83	16.99	40.94	50.67	16.84	22.88	64.53	58.31	25	19.91	25.16	19.49	19.65	29.44	24.19	27.68	23.84	47.97	42.21	43.65	28.03	50.66	23.73	34.7	36.9	31.6	28.45	46.19	34.48	30.89	34.98	43.25
NOC3L	AD24|C10orf117|FAD24	ENSG00000173145	610769	10	10q23.33	nucleolar complex associated 3 homolog (S. cerevisiae)	protein-coding	NOC3 protein homolog|NOC3-like protein|factor for adipocyte differentiation 24|nucleolar complex protein 3 homolog|nucleolar complex-associated protein 3-like protein				Noc3l	NM_021315	3977	3702.44	2.38	5.19	2.14	2.58	4.81	6.77	2.16	2.98	6.07	5.57	3.02	3.48	2.17	4.35	3.12	4.51	3.72	6.2	3.09	8.91	5.27	6.34	2.24	8.02	1.91	1.54	5.69	5.36	7.2	5.43	4.88	4.8	5.94	6.44
NOC4L	NET49|NOC4|UTP19	ENSG00000184967	612819	12	12q24.33	nucleolar complex associated 4 homolog (S. cerevisiae)	protein-coding	NOC4 protein homolog|NOC4-like protein|nucleolar complex protein 4 homolog|nucleolar complex-associated protein 4-like protein				Noc4l	NM_153570	2039	1764.44	9.34	24.38	6.19	5.67	22.6	29.92	6.51	11.14	31.07	32.57	11.83	8.3	14.99	18.35	13.16	21.26	6.84	7.59	12.12	38.02	32.64	29.17	12.03	18.63	13.54	12.15	14.51	17.29	21.72	17.14	17.71	15.62	14.07	20.05
NOL10	PQBP5	ENSG00000115761		2	2p25.1	nucleolar protein 10	protein-coding	H_NH0074G24.1|polyglutamine binding protein 5				Nol10	NM_001008421	2986	2711.44	3.64	6.98	2.38	3.05	6.67	5.64	4.15	4.06	9.01	5.78	5.49	5.62	3.88	7	4.15	6.91	3.61	5.82	4.01	10.29	11.1	9.82	2.47	11.66	2.19	2.91	6.24	10.87	10.78	15.98	13.05	5.6	6.73	11.86
NOL11	-	ENSG00000130935		17	17q24.2	nucleolar protein 11	protein-coding	-				Nol11	NM_001161329,NM_133702	3148.5	2873.93	17.28	30.04	10.65	16.58	25.27	32.14	18.87	23.74	30.73	30.6	14.86	14.9	22.78	15.85	23.13	25.23	18.46	15.33	22.06	44.24	24.56	26.91	18.2	26.81	17.27	22.46	21.67	25.36	28.52	30.8	29.53	24.31	24.52	26.38
NOL12	Nop25|dJ37E16.7	ENSG00000256872		22	22q13.1	nucleolar protein 12	protein-coding	-				Nol12	NM_133800	1993	1718.44	12.82	25.2	4.78	6.04	21.31	19.35	7.03	7.86	35.8	28.12	11.23	7.49	10.71	8.87	7.82	12.78	9.92	6.04	11.19	13.22	12.36	12.13	12.62	14.71	6.75	9.45	15.22	12.1	10.46	11.71	11.46	15.12	16.8	22.56
NOL6	NRAP|UTP22|bA311H10.1	ENSG00000165271	611532	9	9p13.3	nucleolar protein family 6 (RNA-associated)	protein-coding	nucleolar RNA-associated protein|nucleolar protein 6				Nol6	NM_139236	4483	4208.44	6.76	9.36	8.57	8.53	8.77	8.24	10.88	8.16	8.32	5.48	14.8	11.96	14.97	15.08	12.74	14.65	9.03	11.31	13	16.6	16.37	13.65	5.07	18.92	8.22	7.21	6.25	13.49	12.18	10.76	11.95	6.47	6.81	8.71
NOL7	C6orf90|PQBP3|RARG-1|dJ223E5.2	ENSG00000225921	611533	6	6p23	nucleolar protein 7, 27kDa	protein-coding	nucleolar protein 7|nucleolar protein of 27 kDa|polyglutamine binding protein 3|retinoic acid repressible protein				Nol7	NM_023554	1811	1536.44	36.28	55.46	31.48	23.72	38.79	49.12	28.99	34.64	58.22	61.37	38.67	39.19	24.39	34.15	24.8	39.83	40.89	36.9	30.8	35.64	50.46	43.36	26.65	26.95	22.16	23.37	34.59	20.92	25.36	27.79	22.19	36.32	42.88	46.11
NOL8	C9orf34|NOP132|bA62C3.3|bA62C3.4	ENSG00000198000	611534	9	9q22.31	nucleolar protein 8	protein-coding	nucleolar protein Nop132	PF00076,	RRM_1,	rbpdomain	Nol8	NM_001081350	4242	3967.44	7.07	6.63	4.44	5.53	6.21	6.97	6.84	5.83	6.81	6.4	5.63	5.94	4.32	16.48	12.93	6.66	6.78	6.46	5.9	11.02	3.02	3.93	5.57	9.37	4.72	6.11	8.84	4.62	5.92	4.84	5.93	6.32	8.25	6.82
NOLC1	NOPP130|NOPP140|NS5ATP13|P130	ENSG00000166197	602394	10	10q24.32	nucleolar and coiled-body phosphoprotein 1	protein-coding	140 kDa nucleolar phosphoprotein|HCV NS5A trans-regulated protein 13|HCV NS5A-transactivated protein 13|hepatitis C virus NS5A-transactivated protein 13|nucleolar 130 kDa protein|nucleolar and coiled-body phosphprotein 1|nucleolar phosphoprotein p130|nucleolar protein p130				Nolc1	NM_001039351,NM_001039352,NM_001039353,NM_053086	3631.83	3357.27	23.22	49.97	6.2	8.4	38.09	46.07	15.19	21.02	57.11	54.41	19.7	15.66	19.9	22.59	22.9	26.44	17.37	14.92	13.2	55.06	50.51	58.11	18.93	48.58	15.68	19.54	30.86	31.42	26.62	35.87	30.74	29.95	29.26	44.06
NONO	NMT55|NRB54|P54|P54NRB	ENSG00000147140	300084		Xq13.1	non-POU domain containing, octamer-binding	protein-coding	54 kDa nuclear RNA- and DNA-binding protein|55 kDa nuclear protein|DNA-binding p52/p100 complex, 52 kDa subunit|non-POU domain-containing octamer (ATGCAAAT) binding protein|non-POU domain-containing octamer-binding protein|p54(nrb)	PF00076,	RRM_1,	rbpdomain	Nono	NM_023144	2468	2193.44	103.02	168.03	58.75	86.27	151.64	205.91	106.1	123.53	147.65	186.12	111.33	91.71	111.71	122.66	142.15	150.03	99.75	97.09	105.84	229.44	220.26	217.95	108.35	99.41	105.68	108.95	261.27	178.51	173.79	175.53	155.95	240.97	260.21	282.33
NOP10	DKCB1|NOLA3|NOP10P	ENSG00000182117	606471	15	15q14-q15	NOP10 ribonucleoprotein homolog (yeast)	protein-coding	H/ACA ribonucleoprotein complex subunit 3|homolog of yeast Nop10p|nucleolar protein 10|nucleolar protein family A member 3|nucleolar protein family A, member 3 (H/ACA small nucleolar RNPs)|snoRNP protein NOP10			nodomains	Nop10	NM_025403	695	420.51	92.71	117.08	26.36	27.07	103.01	97.45	32.03	40	132.05	138.22	83.13	71.39	43.29	23.37	26.72	32.77	80.21	66.3	64.35	40.63	50.1	25.34	67.53	59.36	52.48	82.18	111.86	38.81	37.9	41.93	39.11	44.65	57.23	90.65
NOP14	C4orf9|NOL14|RES425|UTP2	ENSG00000087269	611526	4	4p16.3	NOP14 nucleolar protein homolog (yeast)	protein-coding	NOP14 homolog|nucleolar complex protein 14|nucleolar protein 14|nucleolar protein 14 homolog|probable nucleolar complex protein 14			nodomains	Nop14	NM_029278	2702	2427.44	16.58	23.71	7.99	12.15	21.72	25.23	10.34	13.42	29.62	23.95	12.08	14.61	17.46	19.96	19.75	17.23	14.27	15.53	14.93	22.57	16.77	18.3	13.57	23.22	13.71	20.74	27.17	17.16	22.19	21.4	17.47	19.42	20.48	24.72
NOP16	HSPC111|HSPC185	ENSG00000048162	612861	5	5q35.2	NOP16 nucleolar protein homolog (yeast)	protein-coding	HBV pre-S2 trans-regulated protein 3|hypothetical protein HSPC111|nucleolar protein 16|nucleolar protein 16 homolog			nodomains	Nop16	NM_178605	1734	1459.44	27.03	67.49	6.26	11.08	52.1	75.49	9.17	27.27	94.8	89.44	14.85	13.96	22.84	21.58	23.64	27.99	12.14	15.44	23	55.25	38.59	44.11	27.75	48.71	20.18	26.89	19.05	38.76	31.92	37.74	32.75	21.71	24.29	30.89
NOP2	NOL1|NOP120|NSUN1|p120	ENSG00000111641	164031	12	12p13	NOP2 nucleolar protein homolog (yeast)	protein-coding	NOL1/NOP2/Sun domain family, member 1|nucleolar protein 1, 120kDa|nucleolar protein 2 homolog|proliferating-cell nucleolar antigen p120|proliferation-associated nucleolar protein p120|putative ribosomal RNA methyltransferase NOP2			nodomains	Nop2	NM_138747	2623	2348.44	22.17	51.1	17.4	14.98	33.36	46.58	17.89	23.52	68.78	50.37	21.69	15.43	26.36	30.35	28.49	27.18	16.44	17.11	16.58	53.96	52.66	58.61	20.61	56.37	19.44	16.95	28.55	36.01	34.86	40.4	39.43	29.98	28.29	41.03
NOP56	NOL5A|SCA36	ENSG00000101361	614154	20	20p13	NOP56 ribonucleoprotein homolog (yeast)	protein-coding	nucleolar protein 56|nucleolar protein 5A (56kDa with KKE/D repeat)	PF01798,	Nop,	rbpdomain	Nop56	NM_024193	1895	1620.44	67.93	155.52	25.97	27.34	124.02	172.95	38.69	62.31	208.58	180.51	42.01	34.3	52.73	51.77	58.45	79.44	45.04	37.56	49.11	152.3	139.62	156.67	55.4	144.45	41.89	52.41	75.61	96.92	89.06	120.95	106.31	78.29	76.01	118.5
NOP58	NOP5|NOP5/NOP58	ENSG00000055044		2	2q33.1	NOP58 ribonucleoprotein homolog (yeast)	protein-coding	nucleolar protein 5|nucleolar protein 58|nucleolar protein NOP5/NOP58	PF01798,	Nop,	rbpdomain	Nop58	NM_018868	1976	1701.44	49.28	122.47	21.58	21.45	100.02	123.47	16.28	27.01	158.55	139.86	16.65	17.33	42.24	59.92	61.16	71.34	16.12	22.89	28.6	131.85	116.79	141.21	35.75	100.52	26.25	41.39	89.25	109.92	93.24	100.52	82.55	88.05	101.43	99.44
NOSIP	-	ENSG00000142546		19	19q13.33	nitric oxide synthase interacting protein	protein-coding	eNOS-interacting protein|nitric oxide synthase-interacting protein				Nosip	NM_001163684,NM_025533	2128.02	1853.46	50.14	43.69	46.72	41.08	39.31	44.3	56.91	52.26	41.09	41.07	59.33	47.95	44.43	32.96	33	44.23	51.41	46.41	51.81	31.63	22.97	27.25	54.91	33.43	58.07	62.91	21.18	36.89	35.5	32.36	29.67	22.29	23.77	22.89
NOVA1	Nova-1	ENSG00000139910	602157	14	14q	neuro-oncological ventral antigen 1	protein-coding	RNA-binding protein Nova-1|onconeural ventral antigen 1|paraneoplastic Ri antigen|ventral neuron-specific protein 1	PF00013,	KH_1,	Tissue	Nova1	NM_021361	7000	6725.44	2.53	1.04	1.71	2.16	1.35	0.87	1.76	2.13	0.95	0.87	2.7	2.69	4.04	2.67	2.19	2.94	1.67	2.02	3.18	2.5	3.55	3.97	1.8	1.84	2.91	3.03	0.88	1.95	0.92	1.32	0.69	0.74	1	0.82
NOVA2	ANOVA|NOVA3	ENSG00000104967	601991	19	19q13.3	neuro-oncological ventral antigen 2	protein-coding	RNA-binding protein Nova-2|astrocytic NOVA1-like RNA-binding protein|neuro-oncological ventral antigen 3	PF00013,	KH_1,	Tissue	Nova2	NM_001029877	8370	8095.44	1.61	1.08	1.46	1.92	1.41	1.04	1.46	1.19	0.84	0.81	2.84	2.38	1.89	0.58	0.62	1.94	2.83	2.69	2.83	0.88	0.37	0.32	1.29	1.22	2.14	2.07	0.09	1.01	1.04	0.54	0.48	0.17	0.2	0.16
NPM1	B23|NPM	ENSG00000181163	164040	5	5q35.1	nucleophosmin (nucleolar phosphoprotein B23, numatrin)	protein-coding	nucleolar protein NO38|nucleophosmin|nucleophosmin/nucleoplasmin family, member 1				Npm1	NM_008722	1259	984.44	252.04	606.18	137.8	124.55	514.11	535.8	117.37	137.02	797.44	730.08	121.67	113.4	165.43	251.53	219.38	321.16	154.33	124.03	178.98	533.04	461.61	511.05	205.82	328	176.56	195.16	379.6	321.62	347.69	340.48	300.64	292.99	325.61	364.35
NPM3	PORMIN|TMEM123	ENSG00000107833	606456	10	10q24.31	nucleophosmin/nucleoplasmin 3	protein-coding	nucleophosmin/nucleoplasmin family, member 3|nucleoplasmin-3				Npm3	NM_008723	860	585.45	1.14	2	4.02	1.08	2.63	3.12	1.58	1.56	2.43	2.2	1.97	1.93	1.47	1.66	1.49	1.96	3.42	1.52	2.96	6.19	5.4	5.91	0.59	4.54	0.58	0.27	13.86	4.56	2.75	3.93	2.88	3.5	5.1	7.05
NQO1	DHQU|DIA4|DTD|NMOR1|NMORI|QR1	ENSG00000181019	125860	16	16q22.1	NAD(P)H dehydrogenase, quinone 1	protein-coding	DT-diaphorase|NAD(P)H dehydrogenase [quinone] 1|NAD(P)H:Quinone acceptor oxidoreductase type 1|NAD(P)H:menadione oxidoreductase 1|NAD(P)H:quinone oxidoreductase 1|NAD(P)H:quinone oxireductase|azoreductase|diaphorase (NADH/NADPH) (cytochrome b-5 reductase)|diaphorase-4|dioxin-inducible 1|menadione reductase|phylloquinone reductase|quinone reductase 1				Nqo1	NM_008706	1552	1277.44	18.39	9.16	21.95	19.25	11.32	7.34	26.1	34.56	7.1	9.29	21.59	27.64	15.39	14.22	17.29	18.14	25.71	21.33	14.05	11.2	13.15	12.72	9.42	5.56	15.56	14.21	87.72	26.01	8.03	30.69	12.39	87.87	139.94	63.54
NSA2	CDK105|HCL-G1|HCLG1|HUSSY29|TINP1|YR-29	ENSG00000164346	612497	5	5q13.3	NSA2 ribosome biogenesis homolog (S. cerevisiae)	protein-coding	TGF beta-inducible nuclear protein 1|TGF-beta inducible nuclear protein|TGF-beta-inducible nuclear protein 1|hairy cell leukemia protein 1|ribosome biogenesis protein NSA2 homolog				Nsa2	NM_021552	2686	2411.44	16.58	15.25	16.43	11.58	15.87	17.82	12.93	15.03	16.12	19	11.17	11.28	11.23	16.55	19.09	27	11.67	9.78	12.94	17.08	17.5	15.71	13.8	12.42	14.29	14.58	19.63	11.66	16.13	15.35	11.81	17.13	20.01	22.69
NSUN2	MISU|MRT5|SAKI|TRM4	ENSG00000037474	610916	5	5p15.31	NOP2/Sun RNA methyltransferase family, member 2	protein-coding	5-methycytoisine methyltransferase|Myc-induced SUN-domain-containing protein|NOL1/NOP2/Sun domain family 2|NOL1/NOP2/Sun domain family member 2|NOL1/NOP2/Sun domain family, member 2|NOP2/Sun domain family, member 2|hTrm4|myc-induced SUN domain-containing protein|substrate of AIM1/Aurora kinase B|tRNA (cytosine(34)-C(5))-methyltransferase|tRNA (cytosine-5-)-methyltransferase NSUN2|tRNA methyltrans…			tRNA	Nsun2	NM_145354	4276	4001.44	31.98	61.43	27.18	22.8	52.47	60.85	28.38	31.82	69.02	59.87	25.38	23.64	38.8	34.57	40.66	49.48	26.32	28.14	33.77	78.27	76.03	72.28	33.28	67.34	33.63	37.13	30.41	54.93	54.73	56.08	51.3	37.53	40.3	54.63
NSUN5	NOL1|NOL1R|NSUN5A|WBSCR20|WBSCR20A|p120	ENSG00000130305		7	7q11.23	NOP2/Sun domain family, member 5	protein-coding	NOL1-related protein|NOL1/NOP2/Sun domain family member 5|NOL1/NOP2/Sun domain family, member 5|NOP2/Sun domain family, member 5A|Williams Beuren syndrome chromosome region 20A|Williams-Beuren syndrome critical region protein 20 copy A|putative methyltransferase NSUN5|williams-Beuren syndrome chromosomal region 20A protein			tRNA	Nsun5	NM_145414	2242	1967.44	13.93	24.06	15.9	11.53	18.58	21.1	11.75	13.89	27.82	20	18.1	14.57	16.57	15.41	13.88	18.95	13.12	10.41	13.64	20.93	15.04	20.15	16.01	21.17	15.44	18.23	15.9	11.58	8.39	10.09	6.05	14.87	14.97	18.2
NUDT21	CFIM25|CPSF5	ENSG00000167005	604978	16	16q12.2	nudix (nucleoside diphosphate linked moiety X)-type motif 21	protein-coding	CPSF 25 kDa subunit|cleavage and polyadenylation specific factor 5, 25 kD subunit|cleavage and polyadenylation specific factor 5, 25 kDa|cleavage and polyadenylation specificity factor 25 kDa subunit|cleavage and polyadenylation specificity factor subunit 5|nucleoside diphosphate-linked moiety X motif 21|nudix motif 21|pre-mRNA cleavage factor Im (25kD)|pre-mRNA cleavage factor Im 25 kDa subunit|…			pA	Nudt21	NM_026623	1111	836.44	56.34	116.27	45.64	31.91	97.2	114.77	31.94	50.97	115.9	146.11	51.01	36.13	43.4	29.92	39.22	54.92	41.45	46.09	45.66	109.46	101.96	81.85	51.07	50.39	46.64	40.83	120.63	72.65	83.06	77.47	55.92	106.69	133.64	132.69
NUFIP2	182-FIP|82-FIP|FIP-82	ENSG00000108256	609356	17	17q11.2	nuclear fragile X mental retardation protein interacting protein 2	protein-coding	82 kDa FMRP-interacting protein|82-kD FMRP Interacting Protein|FMRP-interacting protein 2|Fragile X Mental Retardation Protein|cell proliferation-inducing gene 1 protein|nuclear fragile X mental retardation-interacting protein 2|proliferation-inducing gene 1				Nufip2	NM_001024205	10399	10124.4	8.81	8.8	9.56	12.72	9.43	11.13	5.37	5.12	7.15	7.91	6.51	9.44	8.64	8.59	8.01	8.82	8.14	10.67	10.74	11	9.28	9.76	7.88	11.84	7.19	8.29	12.07	11.08	10.86	10.03	11.56	9.68	9.87	11.71
NUP35	MP44|NP44|NUP53	ENSG00000163002	608140	2	2q32.1	nucleoporin 35kDa	protein-coding	35 kDa nucleoporin|MP-44|mitotic phosphoprotein 44|nuclear pore complex protein Nup53|nucleoporin NUP53|nucleoporin Nup35				Nup35	NM_001190179,NM_027091	2732	2457.44	9.14	23.78	2.59	7.34	17.94	25.21	8.47	12.24	20.21	28.19	10.25	8.09	10.21	7.33	7.76	16.43	7.77	6.7	9.43	18.93	16.51	25.43	9.75	10.07	8.6	10.87	13.11	18.11	10.11	15.15	11.49	14.98	18.72	20.05
NUSAP1	ANKT|BM037|LNP|NUSAP|PRO0310p1|Q0310|SAPL	ENSG00000137804	612818	15	15q15.1	nucleolar and spindle associated protein 1	protein-coding	nucleolar and spindle-associated protein 1|nucleolar protein ANKT				Nusap1	NM_001042652,NM_133851	2960	2685.44	1.7	28.67	1.87	1.53	18.94	34.06	1.26	17.07	2.84	23.97	10.09	3.92	6.88	3.95	5.54	13.31	1.27	0.57	7	32.14	43.41	36.26	3.18	2.03	1.77	1.42	18.09	24.6	9.42	20.23	4.97	21.35	32.68	34.47
NVL	-	ENSG00000143748	602426	1	1q41-q42.2	nuclear VCP-like	protein-coding	NVLp|nuclear valosin-containing protein-like				Nvl	NM_026171	3060	2785.44	11.36	15.43	8.25	9.46	12.71	15.76	8.49	10.14	14.15	13.94	9.57	9.89	13.38	14.99	12.48	14.04	9.14	8.37	13.04	16.52	24.31	25.9	9.74	13.39	8.94	10.44	19.63	18.72	11.83	13.55	15.77	20.36	20.62	19.47
NXF1	MEX67|TAP	ENSG00000162231	602647	11	11q12-q13	nuclear RNA export factor 1	protein-coding	mRNA export factor TAP|tip associating protein|tip-associated protein|tip-associating protein			nodomains	Nxf1	NM_016813	2284	2009.44	38.34	52.9	44.15	36.13	52.4	67.65	44.68	51.54	49.94	55.49	46.48	45.51	53.53	56.34	54.67	51.96	41.23	39.73	47.4	62.67	43.64	59.04	40.94	43.06	39.88	43.55	59.26	62.07	62.04	64.84	60.95	51.73	56.5	63.19
NXF2	CT39|TAPL-2	ENSG00000185554	300315		Xq22.1	nuclear RNA export factor 2	protein-coding	TAP-like protein 2|cancer/testis antigen 39|t-complex protein 11 homolog			nodomains	Nxf2	NM_031259	2372	2097.44	0.19	0.3	0.04	0.61	0.49	0.12	0.28	0.28	0.17	0.16	0.65	0.03	0.18	0.91	0.75	0.03	0.13	0.04	0.4	0.04	0.72	0.85	0.57	0.94	0.49	0.89	1.92	0.05	0.57	0.53	0.3	2.41	2.22	0.64
NXF3	-	ENSG00000147206	300316		Xq22	nuclear RNA export factor 3	protein-coding	TAP-like protein 3|TAPL-3			nodomains	Nxf3	NM_001024141	2978	2703.44	0.05	0.03	0.03	0.03	0.02	0.02	0.03	0.03	0.02	0.02	0.02	0.02	0.02	0.35	0.03	0.03	0.02	0.03	0.02	0.03	0.56	0.04	0.02	0.02	0.02	0.02	0.03	0.04	0.03	0.03	0.03	0.03	0.03	0.02
P4HB	DSI|ERBA2L|GIT|P4Hbeta|PDI|PDIA1|PHDB|PO4DB|PO4HB|PROHB	ENSG00000185624	176790	17	17q25	prolyl 4-hydroxylase, beta polypeptide	protein-coding	cellular thyroid hormone-binding protein|collagen prolyl 4-hydroxylase beta|glutathione-insulin transhydrogenase|p55|procollagen-proline, 2-oxoglutarate 4-dioxygenase (proline 4-hydroxylase), beta polypeptide|prolyl 4-hydroxylase subunit beta|protein disulfide isomerase family A, member 1|protein disulfide isomerase-associated 1|protein disulfide isomerase/oxidoreductase|protein disulfide-isomera…				P4hb	NM_011032	2538	2263.44	582.68	722.66	602.54	558.19	671.6	829.53	624.68	810.45	679.49	785.1	472.24	474.11	506.22	573.66	621.85	758.59	539.55	553.51	565.69	844.31	824.68	914.02	591.75	520.76	565.5	462.9	404.44	910.05	770.15	923.07	850.81	674.06	565.06	813.76
PA2G4	EBP1|HG4-1|p38-2G4	ENSG00000170515	602145	12	12q13.2	proliferation-associated 2G4, 38kDa	protein-coding	ErbB-3 binding protein 1|ErbB3-binding protein Ebp1|cell cycle protein p38-2G4 homolog|erbB3-binding protein 1|proliferation-associated protein 2G4				Pa2g4	NM_011119	2432	2157.44	36.54	99.5	10.25	9.78	66.27	53.3	8.63	9.17	106.79	108.41	12.47	11.16	24.17	12.34	13.5	21.63	12.35	12.13	25.26	30.74	35	31.4	31.19	54.24	25.34	26.77	20.84	23.41	20.47	27.47	21.02	16.31	18.01	31.53
PABPC1	PAB1|PABP|PABP1|PABPC2|PABPL1	ENSG00000070756	604679	8	8q22.2-q23	poly(A) binding protein, cytoplasmic 1	protein-coding	poly(A) binding protein, cytoplasmic 2|polyadenylate-binding protein 1	PF00076,	RRM_1,	pA	Pabpc1	NM_008774	2819	2544.44	47.35	67.33	55.86	52.49	67.59	71.91	30.49	32.18	79.43	71.96	43.83	35.63	43.87	52.26	55.85	68	40.04	41.61	50.11	77.62	72.82	72.9	52.41	59.44	40.07	41.44	95.87	78.75	91.52	87.95	70.17	60.62	90.85	190.03
PABPC1L	C20orf119|PABPC1L1|dJ1069P2.3|ePAB	ENSG00000101104		20	-	poly(A) binding protein, cytoplasmic 1-like	protein-coding	polyadenylate-binding protein 1-like	PF00076,	RRM_1,	pA	Pabpc1l	NM_001114079	2354	2079.44	0.06	0.1	0.04	0.11	0.14	0.08	0.07	0.03	0.14	0.13	0.12	0.34	0.15	0.46	0.08	0.11	0.16	0.09	0.14	0.14	0.73	0.05	0.14	0.06	0.19	0.21	0.1	0.1	0.38	0.2	0.17	0.07	0.07	0.26
PABPC4	APP-1|APP1|PABP4|iPABP	ENSG00000090621	603407	1	1p34.2	poly(A) binding protein, cytoplasmic 4 (inducible form)	protein-coding	PABP-4|activated-platelet protein 1|inducible poly(A)-binding protein|poly(A)-binding protein 4|polyadenylate-binding protein 4	PF00076,	RRM_1,	pA	Pabpc4	NM_130881,NM_148917	3020	2745.44	3.4	10.49	1.15	1.32	7.51	10.43	1.99	2.25	13.34	9.29	2.29	2.37	3.06	4.31	3.19	5.2	2.2	3.49	4.57	12.32	13.86	5.99	4.63	8.39	2.05	2.5	4.82	8.73	9.58	8.46	7.86	2.35	3.52	8.86
PABPC5	PABP5	ENSG00000174740	300407		Xq21.3	poly(A) binding protein, cytoplasmic 5	protein-coding	polyadenylate-binding protein 5	PF00076,	RRM_1,	pA	Pabpc5	NM_053114	2434	2159.44	0.03	0.03	0.04	0.03	0.03	0.02	0.03	0.03	0.03	0.03	0.06	0.03	0.02	0.44	0.04	0.03	0.03	0.29	0.03	0.03	0.7	0.05	0.03	0.03	0.03	0.05	0.03	0.05	0.04	0.03	0.03	0.03	0.03	0.03
PABPN1	OPMD|PAB2|PABII|PABP-2|PABP2	ENSG00000100836	602279	14	14q11.2	poly(A) binding protein, nuclear 1	protein-coding	poly(A) binding protein 2|poly(A) binding protein II|polyadenylate-binding protein 2	PF00076,	RRM_1,	Disease	Pabpn1	NM_019402	1793	1518.44	31.53	42.2	35.92	26.84	40.76	36.35	19.51	19.57	42.71	43.33	48.75	39.08	36.7	32.04	22.97	31.97	38.6	39.27	48.53	41.83	32.05	28.33	25.95	36.6	25.92	32.3	33.52	37.35	43.05	35.67	37.42	19.99	19.75	36.86
PABPN1L	PABPNL1|ePABP2	ENSG00000205022		16	16q24.3	poly(A) binding protein, nuclear 1-like (cytoplasmic)	protein-coding	ePABP-2|embryonic poly(A) binding protein 2|embryonic poly(A)-binding protein 2|embryonic poly(A)-binding protein type II|embryonic polyadenylate-binding protein 2|poly(A)-binding protein nuclear-like 1	PF00076,	RRM_1,	Disease	Pabpn1l	NM_001007462	1144	869.44	0.08	0.08	0.1	0.09	0.14	0.06	0.09	0.09	0.07	0.06	0.07	0.38	0.06	1.11	0.1	0.09	0.08	0.1	0.21	0.09	1.78	0.12	0.07	0.07	0.07	0.06	0.08	0.12	0.09	0.08	0.08	0.09	0.09	0.07
PAPD5	TRF4-2	ENSG00000121274	605540	16	16q12.1	PAP associated domain containing 5	protein-coding	PAP-associated domain-containing protein 5|TUTase 3|terminal uridylyltransferase 3|topoisomerase-related function protein 4-2			pA	Papd5	NM_001164497,NM_001164498,NM_001164499	4612.86	4338.29	7.52	8.61	9.16	10.69	7.96	10.22	8.87	7.02	6.99	6.87	8.89	9.12	7.87	11.84	14.93	9.8	8.42	9.72	8.95	11.95	12.84	10.82	6.37	12.76	8.02	9.15	9.54	12.51	15.75	11.28	12.85	9.24	9.24	10.35
PAPOLA	PAP	ENSG00000090060	605553	14	14q32.31	poly(A) polymerase alpha	protein-coding	PAP-alpha|polynucleotide adenylyltransferase alpha	PF04926,	PAP_RNA-bind,	pA	Papola	NM_011112	4508	4233.44	41.38	58.58	47.22	56.13	57.52	65.08	60.75	58.24	62.24	61.3	44.61	47.01	57.25	62.2	72.87	70.97	53.61	51.35	48.19	97.3	80.68	93.18	38.75	62.93	44.53	38.07	64	82.25	82.16	82.41	73.59	67.28	78.24	83.68
PAPOLB	PAPT|TPAP	ENSG00000218823	607436	7	7p22.1	poly(A) polymerase beta (testis specific)	protein-coding	PAP-beta|poly(A) polymerase beta|polynucleotide adenylyltransferase beta|testis-specific poly(A) polymerase	PF04926,	PAP_RNA-bind,	pA	Papolb	NM_019943	2337	2062.44	0.03	0.03	0.04	0.04	0.03	0.1	0.04	0.04	0.09	0.08	0.03	0.03	0.08	0.46	0.04	0.04	0.03	0.26	0.06	0.04	0.73	0.05	0.03	0.22	0.19	0.03	0.13	0.15	0.15	0.98	0.14	0.28	0.07	0.06
PAPOLG	-	ENSG00000115421		2	2p16.1	poly(A) polymerase gamma	protein-coding	PAP-gamma|SRP RNA 3' adenylating enzyme/pap2|SRP RNA 3'-adenylating enzyme|neo-PAP|neo-poly(A) polymerase|nuclear poly(A) polymerase gamma|polynucleotide adenylyltransferase gamma	PF04926,	PAP_RNA-bind,	pA	Papolg	NM_172555	3763	3488.44	10.01	7.36	6.51	9.38	8.62	8.46	15.7	11.84	6.35	5.56	7.32	9.25	12.92	10.06	7.84	9.81	12.38	10.27	11.91	8.95	9.89	9.28	9.03	10.1	11.68	10.59	9.44	12.18	10.22	8.32	10.71	13.39	9.71	9.55
PARN	DAN	ENSG00000140694	604212	16	16p13	poly(A)-specific ribonuclease	protein-coding	deadenylating nuclease|deadenylation nuclease|poly(A)-specific ribonuclease (deadenylation nuclease)|poly(A)-specific ribonuclease PARN|polyadenylate-specific ribonuclease			pA	Parn	NM_028761	2902	2627.44	21.57	19.79	15.29	13.28	17.42	19.62	24.23	23.39	18.02	17.01	21.65	21.72	24.8	22.04	30.08	35.1	20.33	21.26	25.97	16.64	37.25	38.34	21.29	17.4	22.57	20.84	45.81	22.14	14.99	14.54	15.72	45.88	57.6	30.84
PARP1	ADPRT|ADPRT 1|ADPRT1|ARTD1|PARP|PARP-1|PPOL|pADPRT-1	ENSG00000143799	173870	1	1q41-q42	poly (ADP-ribose) polymerase 1	protein-coding	ADP-ribosyltransferase (NAD+; poly (ADP-ribose) polymerase)|ADP-ribosyltransferase NAD(+)|ADP-ribosyltransferase diphtheria toxin-like 1|NAD(+) ADP-ribosyltransferase 1|poly (ADP-ribose) polymerase family, member 1|poly [ADP-ribose] polymerase 1|poly(ADP-ribose) polymerase|poly(ADP-ribose) synthetase|poly(ADP-ribosyl)transferase|poly[ADP-ribose] synthase 1				Parp1	NM_007415	3827	3552.44	11.76	30.73	14.02	14.35	23.82	36.01	15.45	12.95	19.12	23.38	18.25	11.66	23.77	21.35	28.08	37.73	14.21	13.18	19.25	50.61	77.29	79.97	14.63	26.06	16.02	11.96	42.09	23.54	19.07	22.04	19.62	43.88	44.42	40.92
PARP12	ARTD12|MST109|MSTP109|ZC3H1|ZC3HDC1	ENSG00000059378	612481	7	7q34	poly (ADP-ribose) polymerase family, member 12	protein-coding	ADP-ribosyltransferase diphtheria toxin-like 12|poly [ADP-ribose] polymerase 12|zinc finger CCCH domain-containing protein 1|zinc finger CCCH type domain containing 1				Parp12	NM_172893	3229	2954.44	25.49	16.85	27.88	25.91	21.72	15.47	29.09	33.7	13.84	15.47	27.39	30.77	38.04	37.26	34.6	32.33	22.32	29.8	29.44	23.59	34.09	28.89	42.15	24.28	33.78	25.35	40.82	16.36	15.25	10.65	14.08	68.43	59.95	28.6
PATL1	Pat1b|hPat1b	ENSG00000166889	614660	11	11q12.1	protein associated with topoisomerase II homolog 1 (yeast)	protein-coding	PAT1-like protein 1|protein PAT1 homolog 1|protein PAT1 homolog b				Patl1	NM_172635	4220	3945.44	4.35	4.14	6.06	8.81	4.94	4.18	4.26	4.12	3.29	3.21	7.11	6.48	5.54	6.24	8.25	5.46	6.32	7.21	4.88	7.16	7.6	6.19	3.62	6.28	2.87	3.37	12.14	12.58	10.37	8.78	10.16	8.37	7.93	9.39
PCBP1	HNRPE1|HNRPX|hnRNP-E1|hnRNP-X	ENSG00000169564	601209	2	2p13-p12	poly(rC) binding protein 1	protein-coding	alpha-CP1|heterogeneous nuclear ribonucleoprotein E1|heterogenous nuclear ribonucleoprotein E1|heterogenous nuclear ribonucleoprotein X|nucleic acid-binding protein SUB2.3|poly(rC)-binding protein 1	PF07650,PF00013,	KH_2,KH_1,	hnRNP	Pcbp1	NM_011865	1669	1394.44	109.91	205.37	143.65	145.51	170.72	196.24	80.4	99.42	185.68	213.88	190.36	145.4	144.85	106.15	140.56	186	155.05	152.67	84.79	233.72	213.11	209.71	90.84	131.66	92.35	86.27	262.83	307.74	288.46	340.96	277.19	193.5	224.18	295.51
PCBP2	HNRPE2|hnRNP-E2	ENSG00000197111	601210	12	12q13.12-q13.13	poly(rC) binding protein 2	protein-coding	alpha-CP2|heterogeneous nuclear ribonucleoprotein E2|heterogenous nuclear ribonucleoprotein E2|hnRNP E2|poly(rC)-binding protein 2	PF07650,PF00013,	KH_2,KH_1,	hnRNP	Pcbp2	NM_001103165,NM_001103166,NM_001174073,NM_011042	2810.7	2536.14	55.62	59.02	35.95	37.49	55.41	56.58	37.46	41.53	52.71	59.91	35.38	34.49	41.24	39.57	40.54	43.08	36.58	35.84	44.89	45.47	44.81	51.86	56.94	46.5	50.03	50.44	79.97	37.26	38.52	37.28	32.52	54.86	63	61.73
PCBP3	ALPHA-CP3	ENSG00000183570	608502	21	21q22.3	poly(rC) binding protein 3	protein-coding	poly(rC)-binding protein 3	PF07650,PF00013,	KH_2,KH_1,	rbpdomain	Pcbp3	NM_021568	2175	1900.44	15.53	26.41	12.56	6.83	17.01	28.36	16.09	13.98	17.75	27.85	10.24	9.88	15.87	9.52	8.06	17.67	10.9	12.42	12.9	15.62	27.08	18.92	14.42	14.06	13.43	14.37	15.01	22.06	16.52	16.54	16.31	16.38	17.95	23.89
PCBP4	CBP|LIP4|MCG10	ENSG00000090097	608503	3	3p21	poly(rC) binding protein 4	protein-coding	LYST-interacting protein|RNA binding protein MCG10|alpha-CP4|poly(rC)-binding protein 4	PF07650,PF00013,	KH_2,KH_1,	rbpdomain	Pcbp4	NM_021567	2017	1742.44	20.88	30.22	17.58	17.65	20.61	27.41	16.23	18.53	25.38	31.66	14.44	17.87	15.37	11.48	7.95	17.11	15.21	20.26	16.51	27.26	22.62	20.53	18.74	24.4	13.81	17.8	33.38	48.2	31.17	39.36	30.57	31.72	29.39	31.39
PCSK9	FH3|HCHOLA3|LDLCQ1|NARC-1|NARC1|PC9	ENSG00000169174	607786	1	1p32.3	proprotein convertase subtilisin/kexin type 9	protein-coding	convertase subtilisin/kexin type 9 preproprotein|neural apoptosis regulated convertase 1|subtilisin/kexin-like protease PC9			Disease	Pcsk9	NM_153565	3512	3237.44	0.1	0.02	0.03	0.02	0.04	0.05	0.02	0.02	0.02	0.02	0.02	0.02	0.02	0.29	0.03	0.02	0.02	0.03	0.13	0.02	0.46	0.03	0.02	0.02	0.02	0.02	0.38	0.38	0.02	0.13	0.13	3.59	0.07	0.21
PDCD11	ALG-4|ALG4|NFBP|RRP5	ENSG00000148843	612333	10	10q24.33	programmed cell death 11	protein-coding	NF-kappa-B-binding protein|apoptosis-linked gene 4|programmed cell death protein 11|protein RRP5 homolog	PF00575,	S1,	rbpdomain	Pdcd11	NM_011053	6043	5768.44	2.38	2.34	1.65	2.01	2.61	2.34	1.85	1.88	2.96	1.7	2.92	2.78	3.35	4.43	4.38	3.17	3.6	3.69	3.56	4.5	6.48	6.11	2.38	4.89	2.46	2.16	5.09	6.76	4.75	3.93	5.8	3.84	3.77	4.41
PDIA3	ER60|ERp57|ERp60|ERp61|GRP57|GRP58|HsT17083|P58|PI-PLC	ENSG00000167004	602046	15	15q15	protein disulfide isomerase family A, member 3	protein-coding	58 kDa glucose-regulated protein|58 kDa microsomal protein|ER protein 57|ER protein 60|disulfide isomerase ER-60|endoplasmic reticulum P58|endoplasmic reticulum resident protein 57|endoplasmic reticulum resident protein 60|glucose regulated protein, 58kDa|phospholipase C-alpha|protein disulfide isomerase-associated 3|protein disulfide-isomerase A3				Pdia3	NM_007952	2642	2367.44	569.23	792.37	550.98	473.75	701.69	1068.23	551.7	766.53	706.02	1045.13	377.01	485.05	553.07	604.46	622.65	923.77	542.07	583.08	686.13	930.07	1019.76	1134.37	593.61	439.55	488.96	450.34	532.64	717.66	693.72	776.59	692.73	867.35	730.49	809.87
PDIA4	ERP70|ERP72|ERp-72	ENSG00000155660		7	7q35	protein disulfide isomerase family A, member 4	protein-coding	ER protein 70|ER protein 72|endoplasmic reticulum resident protein 70|endoplasmic reticulum resident protein 72|protein disulfide isomerase related protein (calcium-binding protein, intestinal-related)|protein disulfide isomerase-associated 4|protein disulfide-isomerase A4				Pdia4	NM_009787	2481	2206.44	132.09	183.07	101.14	87.64	154.44	244.3	113.57	160.84	166.55	233.78	85.01	87.85	149.98	107.72	118.27	164.34	116.5	106.2	156.64	234.21	241.51	256.09	114.69	100.81	127.11	95.85	110.82	168.99	147.85	196.87	183.12	204.57	188.68	181.81
PEBP1	HCNP|HCNPpp|PBP|PEBP|PEBP-1|RKIP	ENSG00000089220	604591	12	12q24.23	phosphatidylethanolamine binding protein 1	protein-coding	Raf kinase inhibitory protein|hippocampal cholinergic neurostimulating peptide|neuropolypeptide h3|phosphatidylethanolamine-binding protein 1|prostatic binding protein|prostatic-binding protein|raf kinase inhibitor protein				Pebp1	NM_018858	1182	907.44	281.01	393.05	138.5	125.39	325.79	369.95	154.53	178.97	471.05	434.96	202.91	170.93	220.58	217.14	202.9	226.21	187.49	142.12	275.08	260.76	269.06	247.09	257.96	244.04	213.52	231.3	452.81	254.13	292.15	297.47	293.45	403.28	546.41	529.52
PEG10	EDR|HB-1|MEF3L|Mar2|Mart2|RGAG3	ENSG00000242265	609810	7	7q21	paternally expressed 10	protein-coding	MEF3 like 1|MEF3-like protein 1|embryonal carcinoma differentiation regulated|embryonal carcinoma differentiation-regulated protein|mammalian retrotransposon-derived protein 2|myelin expression factor 3-like protein 1|paternally expressed gene 10 protein|retrotransposon gag domain containing 3|retrotransposon gag domain-containing protein 3|retrotransposon-derived gag-like polyprotein|retrotransp…				Peg10	NM_001040611,NM_130877	6666	6391.44	0.03	0.05	0.03	0.02	0.08	0.04	0.03	0.03	0.06	0.09	0.02	0.04	0.06	0.59	0.19	0.05	0.02	0.03	0.06	0.1	0.47	0.03	0.03	0.04	0.02	0.02	0.38	1.56	1.88	0.29	1.78	0.22	0.16	0.22
PES1	PES	ENSG00000100029	605819	22	22q12.1	pescadillo ribosomal biogenesis factor 1	protein-coding	pescadillo homolog|pescadillo homolog 1, containing BRCT domain				Pes1	NM_022889	2911	2636.44	31.02	46.12	24.79	20.33	42.1	45.83	23.84	29.4	50.07	45.44	27.34	26.34	31.18	29.89	32.91	42.58	25.79	30.57	31.44	49.71	30.27	36.74	30.89	45.26	29.32	28.7	32.98	44.29	52.04	51.56	48.83	30.89	31.56	36.04
PHF5A	INI|Rds3|SAP14b|SF3b14b|bK223H9.2	ENSG00000100410		22	22q13.2	PHD finger protein 5A	protein-coding	PHD finger-like domain protein 5A|PHD finger-like domain-containing protein 5A|PHD-finger 5a|splicing factor 3B associated 14 kDa protein|splicing factor 3B-associated 14 kDa protein				Phf5a	NM_026737	1648	1373.44	28.63	58.03	18.29	12.02	42.27	53.3	14.78	17.55	60.38	69.97	25.4	19.3	19.39	15.99	13.62	20.54	19.12	16.48	20.46	33.09	28.86	25.27	23.94	24.31	20.53	25.9	39.96	30	22.33	27.03	21.05	31.56	34.37	48.88
PHF6	BFLS|BORJ|CENP-31	ENSG00000156531	300414		Xq26.3	PHD finger protein 6	protein-coding	PHD-like zinc finger protein|centromere protein 31			Disease	Phf6	NM_027642	4350	4075.44	8.76	12.29	16.27	13.63	11.53	15.82	14.56	13.52	10.18	12.51	11.27	12.31	17.87	16.04	14.83	12.89	13.91	7.7	15.92	22.41	13.24	23.98	9.56	11.54	10.99	10.73	27.03	23.05	15.01	16.39	12.37	31.15	35.69	38.21
PINX1	LPTL|LPTS	ENSG00000258724	606505	8	8p23	PIN2/TERF1 interacting, telomerase inhibitor 1	protein-coding	67-11-3 protein|PIN2 interacting protein 1|PIN2-interacting protein 1|PIN2/TERF1-interacting telomerase inhibitor 1|TRF1-interacting protein 1|hepatocellular carcinoma-related putative tumor suppressor|liver-related putative tumor suppressor|pin2-interacting protein X1|protein 67-11-3	PF01585,	G-patch,	rbpdomain	Pinx1	NM_028228	1351	1076.44	6.95	17.64	1.54	2.27	13.8	20.18	4.72	7.05	21.09	24.08	6.37	5.64	4.84	4.45	3.6	9.26	3.06	6.93	4.63	21.02	15.69	13.52	7.64	9.05	3.16	5.15	9.22	12.24	10.51	12.55	9.38	10.04	8.33	15.69
PIWIL1	HIWI|MIWI|PIWI	ENSG00000125207	605571	12	12q24.33	piwi-like 1 (Drosophila)	protein-coding	piwi homolog|piwi-like protein 1	PF02171,	Piwi,	rbpdomain	Piwil1	NM_021311	3944	3669.44	0.02	0.02	0.02	0.02	0.02	0.01	0.02	0.02	0.02	0.02	0.02	0.02	0.01	0.26	0.02	0.02	0.02	0.02	0.02	0.02	0.41	0.03	0.02	0.02	0.02	0.01	0.02	0.03	0.02	0.02	0.02	0.02	0.02	0.02
PIWIL2	CT80|HILI|PIWIL1L|mili	ENSG00000197181	610312	8	8p21.3	piwi-like 2 (Drosophila)	protein-coding	Miwi like|cancer/testis antigen 80|piwi-like protein 2|piwil2-like protein	PF02171,	Piwi,	rbpdomain	Piwil2	NM_021308	4913	4638.44	0.17	1.25	0.02	0.03	0.99	1.82	0.23	0.79	0.77	2.34	0.19	0.21	0.88	2.45	1.95	1.42	0.01	0.02	0.38	3.24	4.84	4.54	0.38	0.47	0.16	0.15	0.19	0.2	0.36	0.75	0.36	0.03	0.02	0.04
PIWIL4	HIWI2|MIWI2	ENSG00000134627	610315	11	11q21	piwi-like 4 (Drosophila)	protein-coding	piwi-like protein 4	PF02171,	Piwi,	rbpdomain	Piwil4	NM_177905	2637	2362.44	0.03	0.09	0.03	0.03	0.03	0.18	0.03	0.03	0.03	0.02	0.03	0.07	0.05	0.4	0.03	0.15	0.03	0.04	0.1	0.06	0.64	0.21	0.07	0.03	0.07	0.16	0.46	0.04	0.03	0.03	0.03	0.61	0.77	0.33
PKN2	PAK2|PRK2|PRKCL2|PRO2042|Pak-2	ENSG00000065243	602549	1	1p22.2	protein kinase N2	protein-coding	PKN gamma|cardiolipin-activated protein kinase Pak2|protein kinase C-like 2|protein-kinase C-related kinase 2|serine/threonine-protein kinase N2			Kinase	Pkn2	NM_178654	6207	5932.44	12.25	13.35	14.99	24.44	12.18	15.59	21.87	17.46	12.17	11.16	14.46	22.05	18.04	19.62	20.24	18.63	19.11	18.18	15.09	21.9	20.15	25.39	11.16	15.54	13.36	13.28	25.33	14.31	16.44	22.19	18.84	20.83	22.07	20.88
PLEC	EBS1|EBSO|HD1|LGMD2Q|PCN|PLEC1|PLEC1b|PLTN	ENSG00000178209	601282	8	8q24	plectin	protein-coding	hemidesmosomal protein 1|plectin 1, intermediate filament binding protein 500kDa|plectin-1			Disease	Plec	NM_001163540,NM_001163542,NM_001163549,NM_001164203,NM_011117,NM_201385,NM_201386,NM_201387,NM_201388,NM_201389,NM_201390,NM_201391,NM_201392,NM_201393,NM_201394	15081.7	14807.1	23.31	28.29	63.96	69.43	29.77	18.7	40.29	27.54	21.78	22.07	80.03	68.51	43.42	30	28.79	46.16	62.11	61.1	53.77	28.95	35.4	37.54	34.82	35.27	32.6	29.92	26.36	22.52	21.7	21.96	21.55	23.89	16.3	25.69
PNLDC1	dJ195P10.2	ENSG00000146453		6	6q25.3	poly(A)-specific ribonuclease (PARN)-like domain containing 1	protein-coding	poly(A)-specific ribonuclease PARN-like domain-containing protein 1			pA	Pnldc1	NM_001034866	1689	1414.44	0.42	0.24	0.87	0.21	0.13	0.04	0.1	0.36	0.13	0.08	0.4	0.35	0.23	0.68	0.06	0.05	0.1	0.13	0.55	0.84	1.08	0.86	0.08	0.23	0.2	0.12	0.05	0.07	0.06	0.05	0.2	0.05	0.21	0.09
PNN	DRS|DRSP|SDK3|memA	ENSG00000100941	603154	14	14q21.1	pinin, desmosome associated protein	protein-coding	140 kDa nuclear and cell adhesion-related phosphoprotein|SR-like protein|desmosome-associated protein|domain-rich serine protein|melanoma metastasis clone A protein|neutrophil protein|nuclear protein SDK3|pinin				Pnn	NM_008891	3469	3194.44	30.93	36.37	19.13	27.75	35.7	36.75	29.55	25.57	33.79	37.84	29.54	29.6	27.84	30.88	32.04	30.3	26.31	29.59	31.22	35.74	29.62	37.63	27.02	30.61	27.15	31.33	46.64	27.89	25.36	29.85	21.71	38.43	36.13	39.04
PNO1	KHRBP1|RRP20	ENSG00000115946		2	2p14	partner of NOB1 homolog (S. cerevisiae)	protein-coding	KH-type RNA-binding protein 1|RNA binding protein|RNA-binding protein PNO1	PF00013,	KH_1,	rbpdomain	Pno1	NM_025443	1563	1288.44	32.17	112.6	15.55	12.19	81.59	106.79	25.75	34.65	147.28	138.16	15.44	20.39	29.01	33.39	24.22	56.4	20.11	26.25	23.48	105.84	68.75	89.26	29.96	75.3	22.99	29.19	40.22	72.23	70.97	78.35	54.67	44.77	45.11	47.72
PNPT1	OLD35|PNPASE|old-35	ENSG00000138035	610316	2	2p15	polyribonucleotide nucleotidyltransferase 1	protein-coding	3'-5' RNA exonuclease OLD35|PNPase 1|PNPase old-35|polynucleotide phosphorylase 1|polynucleotide phosphorylase-like protein|polyribonucleotide nucleotidyltransferase 1, mitochondrial	PF00575,PF03726,PF00013,	S1,PNPase,KH_1,	rbpdomain	Pnpt1	NM_027869	2704	2429.44	17.91	31.2	15.97	13.49	27.09	36.19	20.63	25.01	28.64	37.83	13.84	14.49	20.75	23.07	21.12	36.89	13.59	17.41	19	43.17	40.95	48.28	20.97	22.58	17.79	13.32	19.96	16.56	17.41	23.79	21.61	21.69	31.33	28.3
POLDIP3	PDIP46|SKAR	ENSG00000100227	611520	22	22q13.2	polymerase (DNA-directed), delta interacting protein 3	protein-coding	46 kDa DNA polymerase delta interaction protein|RNA-binding protein P46|S6K1 Aly/REF-like target|p46|polymerase delta interacting protein 46|polymerase delta-interacting protein 3	PF00076,	RRM_1,	EJC	Poldip3	NM_178627	3249	2974.44	33.44	37.67	31.57	38.91	41.29	38.62	42.16	42.09	32.16	34.22	46.26	39.05	50.53	55.19	52.91	45.49	38.81	38.13	44.26	66.63	50.04	48.37	35.86	42.77	40.11	39.76	70.32	56.49	48.62	51.63	43.74	78.19	75.91	67.68
POLQ	POLH|PRO0327	ENSG00000051341	604419	3	3q13.33	polymerase (DNA directed), theta	protein-coding	DNA polymerase eta|DNA polymerase theta				Polq	NM_001159369,NM_029977	7714	7439.44	0.03	0.56	0.02	0.02	0.55	0.63	0.02	0.16	0.12	0.4	0.43	0.13	0.07	0.48	0.36	0.06	0.03	0.02	0.14	1.15	3.66	2.76	0.12	0.02	0.11	0.01	0.67	0.24	0.15	1.22	0.2	0.54	0.76	0.99
POLR2B	POL2RB|RPB2|hRPB140|hsRPB2	ENSG00000047315	180661	4	4q12	polymerase (RNA) II (DNA directed) polypeptide B, 140kDa	protein-coding	DNA directed RNA polymerase II 140 kDa polypeptide, RNA polymerase II subunit 2, RNA polymerase II second largest subunit|DNA-directed RNA polymerase II 140 kDa polypeptide|DNA-directed RNA polymerase II subunit B|DNA-directed RNA polymerase II subunit RPB2|RNA polymerase II subunit 2|RNA polymerase II subunit B2				Polr2b	NM_153798	3811	3536.44	25.75	29.05	36.38	33.93	26.75	32.85	45.64	37.33	27.38	27.39	29.91	33.41	35.79	30.56	35.09	42.25	33.5	34.67	37.61	54.49	48.79	56.87	28.15	28.66	33.57	32.71	44.03	27.23	28.1	39.84	32.32	51.47	52.81	51.37
POLR2G	RPB19|RPB7|hRPB19|hsRPB7	ENSG00000168002	602013	11	11q13.1	polymerase (RNA) II (DNA directed) polypeptide G	protein-coding	DNA directed RNA polymerase II 19 kda polypeptide|DNA-directed RNA polymerase II 19 kDa polypeptide|DNA-directed RNA polymerase II subunit G|DNA-directed RNA polymerase II subunit RPB7|RNA polymerase II 19 kDa subunit|RNA polymerase II seventh subunit|RNA polymerase II subunit B7	PF00575,	S1,	rbpdomain	Polr2g	NM_026329	868	593.45	82	104.24	37.8	39.9	82.4	98.46	38.79	61.47	139.71	137.31	56.87	42.78	50.48	53.98	48.13	51.78	62.23	57.69	52.86	70.89	87.79	54.54	66.52	57.17	55.1	76.35	118.3	71.01	72.38	79.79	64.49	112.59	142.54	126.05
POLR3E	RPC5|SIN	ENSG00000058600		16	16p12.2	polymerase (RNA) III (DNA directed) polypeptide E (80kD)	protein-coding	DNA-directed RNA polymerase III 80 kDa polypeptide|DNA-directed RNA polymerase III subunit RPC5|RNA polymerase III 80 kDa subunit RPC5|RNA polymerase III subunit C5				Polr3e	NM_001164096,NM_025298	4234	3959.44	4	5.45	5.51	6.21	5.49	6.21	5.56	5.17	4.5	5.11	5.39	7.06	7.1	5.3	5.03	6.7	6.92	6.95	6.23	8.19	8.04	6.43	3.06	10.15	4.05	3.42	4.07	5.64	6.97	7.15	6.18	3.04	3.51	5.06
POLRMT	APOLMT|MTRNAP|MTRPOL|h-mtRPOL	ENSG00000099821	601778	19	19p13.3	polymerase (RNA) mitochondrial (DNA directed)	protein-coding	DNA-directed RNA polymerase, mitochondrial				Polrmt	NM_172551	3762	3487.44	6.13	6.1	4.35	9.68	5.64	5.23	8.21	5.76	5.8	5.3	11.51	8.99	10.33	10.87	10.92	7.37	7.48	9.86	8	11.63	9.47	7.93	4.33	7.71	9.18	6.51	8.36	8.69	5.6	7.58	7.97	10.41	10.58	9.98
POP1	-	ENSG00000104356	602486	8	8q22.1	processing of precursor 1, ribonuclease P/MRP subunit (S. cerevisiae)	protein-coding	hPOP1|processing of precursors 1|ribonucleases P/MRP protein subunit POP1				Pop1	NM_026340,NM_152894	3319.44	3044.88	1.38	5.84	2.99	0.65	5.39	6.9	1.13	2.67	6.29	5.36	2.21	1.14	1.98	1.54	2.05	4.37	1.29	1.25	1.82	6.1	8.87	8.96	0.74	4.58	1.56	1.03	4.43	6.73	6.97	6.82	4.81	5.5	4.94	8.15
POU5F1	OCT3|OCT4|OTF-3|OTF3|OTF4|Oct-3|Oct-4	ENSG00000204531	164177	6	6p21.31	POU class 5 homeobox 1	protein-coding	POU domain transcription factor OCT4|POU domain, class 5, transcription factor 1|POU-type homeodomain-containing DNA-binding protein|octamer-binding protein 3|octamer-binding protein 4|octamer-binding transcription factor 3|octamer-binding transcription factor-3				Pou5f1	NM_013633	1346	1071.44	0.06	0.13	0.08	0.07	0.06	0.05	0.14	0.07	0.06	0.05	0.06	0.05	0.05	0.89	0.08	0.07	0.06	0.08	0.06	0.07	1.43	0.1	0.05	0.06	0.05	0.05	0.06	0.1	0.08	0.07	0.07	0.07	0.07	0.06
PPAN	BXDC3|SSF|SSF-1|SSF1|SSF2	ENSG00000130810	607793	19	19p13	peter pan homolog (Drosophila)	protein-coding	brix domain-containing protein 3|homolog of S. cerevisiae SSF1|second-step splicing factor 1|suppressor of SWI4 1 homolog|suppressor of sterile four 1			Splicing	Ppan	NM_145610	1671	1396.44	32.79	61.46	12.74	17.29	48.63	56.62	13.2	18.92	88.21	57.63	23.16	16.47	27.3	17.78	26.47	32.46	19.09	13.28	22.88	48.93	33.83	37.51	26.52	66.4	19.95	27.54	16.39	40.4	37.22	42.48	37.2	20.42	18.58	28.67
PPARGC1A	LEM6|PGC-1(alpha)|PGC-1v|PGC1|PGC1A|PPARGC1	ENSG00000109819	604517	4	4p15.1	peroxisome proliferator-activated receptor gamma, coactivator 1 alpha	protein-coding	L-PGC-1alpha|PGC-1-alpha|PPAR gamma coactivator variant form|PPARGC-1-alpha|ligand effect modulator-6|peroxisome proliferator-activated receptor gamma coactivator 1 alpha transcript variant B4|peroxisome proliferator-activated receptor gamma coactivator 1 alpha transcript variant B4-3ext|peroxisome proliferator-activated receptor gamma coactivator 1 alpha transcript variant B4-8a|peroxisome proli…	PF00076,	RRM_1,	rbpdomain	Ppargc1a	NM_008904,NR_027710	6476.17	6201.61	0.72	0.24	1.6	0.39	0.29	0.11	0.25	0.24	0.4	0.08	0.3	0.52	0.71	0.91	0.79	0.44	0.84	0.11	1.98	0.02	0.72	0.79	0.91	0.55	1.08	1.76	2.79	0.03	0.53	0.26	0.22	1.58	2.1	1.34
PPARGC1B	ERRL1|PERC|PGC-1(beta)|PGC1B	ENSG00000155846	608886	5	5q32	peroxisome proliferator-activated receptor gamma, coactivator 1 beta	protein-coding	PGC-1-related estrogen receptor alpha coactivator|PPAR-gamma coactivator 1-beta|PPARGC-1-beta|peroxisome proliferator-activated receptor gamma coactivator 1-beta	PF00076,	RRM_1,	rbpdomain	Ppargc1b	NM_133249	3656	3381.44	0.69	0.63	1.64	0.55	0.61	0.12	0.75	0.32	0.3	0.17	1.08	1	1.3	1.4	0.63	0.8	1.68	0.5	1.35	0.02	2.66	2.39	0.87	0.71	0.67	1.02	0.83	0.03	0.19	0.12	0.23	0.51	0.6	0.23
PPHLN1	HSPC232	ENSG00000134283	608150	12	12q12	periphilin 1	protein-coding	gastric cancer antigen Ga50|periphilin-1				Pphln1	NM_001083114,NM_146062,NM_175363	3812.38	3537.82	14	23.46	26.22	18.39	21.79	29.09	25.37	21.1	21.2	21.76	11.53	10.87	13.57	18.01	16.91	21.25	12.47	14.63	17.7	25.39	34.99	34.67	18.38	31.69	15.52	15.76	35.24	19.94	22.82	24.85	23.19	41	40.96	34.05
PPIA	CYPA|CYPH	ENSG00000196262	123840	7	7p13	peptidylprolyl isomerase A (cyclophilin A)	protein-coding	PPIase A|T cell cyclophilin|cyclophilin|cyclosporin A-binding protein|peptidyl-prolyl cis-trans isomerase A|rotamase A				Ppia	NM_008907	736	461.49	3706.62	5626.7	2368.1	1992.87	4977.23	5348.31	2150.47	2841.55	6286.85	7297.63	3337.86	3233.67	2717.26	2155.21	2093.06	3034.24	3292.21	3071.53	3093.71	3584.68	3689.19	3246.06	3029.31	2732.51	2513.65	2839.44	3875.32	3265.25	2836.13	3244.95	2583.52	2975.27	2998.82	4220.23
PPIB	CYP-S1|CYPB|OI9|SCYLP	ENSG00000166794	123841	15	15q21-q22	peptidylprolyl isomerase B (cyclophilin B)	protein-coding	PPIase B|S-cyclophilin|cyclophilin-like protein|peptidyl-prolyl cis-trans isomerase B|rotamase B			Disease	Ppib	NM_011149	960	685.44	426.74	528.43	261.59	239.61	506.86	580.63	259.22	331.24	629.61	731.58	296.37	266.59	240.59	289.16	276.73	342.65	331.39	298.88	316.62	408.48	347.11	350.32	392.38	277.23	285.55	301.12	333.29	331.01	327.8	348.2	314.78	346.72	345.04	453.96
PPIE	CYP-33|CYP33	ENSG00000084072	602435	1	1p32	peptidylprolyl isomerase E (cyclophilin E)	protein-coding	PPIase E|cyclophilin-33|peptidyl-prolyl cis-trans isomerase E|rotamase E	PF00076,	RRM_1,	rbpdomain	Ppie	NM_019489	1168	893.44	55.74	71.29	30.02	34.69	65.34	83.34	43.62	45.98	86.07	76.51	46.94	44.06	57.29	39.82	44.48	61.34	42.29	43.15	59.41	52.02	51.92	63.68	61.67	55.83	56.28	68.12	36.73	39.99	42.31	43.52	34.64	24.38	35.63	27.12
PPIG	CARS-Cyp|CYP|SCAF10|SRCyp	ENSG00000138398	606093	2	2q31.1	peptidylprolyl isomerase G (cyclophilin G)	protein-coding	CARS-cyclophilin|CASP10|Clk-associating RS-cyclophilin|PPIase G|SR-cyclophilin|SR-cyp|SR-related CTD-associated factor 10|cyclophilin G|peptidyl-prolyl cis-trans isomerase G|peptidyl-prolyl isomerase G (cyclophilin G)|rotamase G				Ppig	NM_001081086	6297	6022.44	13.99	15.18	10.37	12.59	14.93	16.15	12.58	12.51	15.12	17.64	12.83	13.67	11.18	11.78	12.83	14.89	15.69	15.6	11.4	14.49	11.91	12.84	13.03	12.08	11.31	14.58	19.21	8.38	10.6	11.43	8.45	13.59	15.75	17.49
PPIL4	HDCME13P	ENSG00000131013	607609	6	6q25.1	peptidylprolyl isomerase (cyclophilin)-like 4	protein-coding	PPIase|cyclophilin-like protein PPIL4|cyclophilin-type peptidyl-prolyl cis-trans isomerase|peptidyl-prolyl cis-trans isomerase-like 4|rotamase PPIL4|serologically defined breast cancer antigen NY-BR-18	PF00076,	RRM_1,	rbpdomain	Ppil4	NM_026141	2896	2621.44	20.73	19.04	13.57	25.45	20.01	20.03	27.24	25.83	18.54	18.61	20.24	21.98	25.29	16.3	24.98	21.42	25.58	21.21	18.23	20.32	16.66	17.7	20.17	16.61	22.58	23.8	32.33	16.1	20.21	18.4	19.42	33.46	32.49	26.02
PPRC1	PRC|RP11-302K17.6	ENSG00000148840		10	10q24.32	peroxisome proliferator-activated receptor gamma, coactivator-related 1	protein-coding	PGC-1 related co-activator|PGC-1-related coactivator|peroxisome proliferative activated receptor, gamma, coactivator-related 1|peroxisome proliferator-activated receptor gamma coactivator-related protein 1	PF00076,	RRM_1,	rbpdomain	Pprc1	NM_001081214	5244	4969.44	5	10.73	2.25	9.81	10.18	10.54	4.83	5.29	10.35	7.87	9.71	8.78	9.29	7.05	5.22	12.55	8.38	9.38	5.76	19.52	18.67	18.78	4.12	29.3	3.91	5.34	11.35	18.3	17.55	17.97	15.61	12.33	10.95	16.16
PRDX1	MSP23|NKEF-A|NKEFA|PAG|PAGA|PAGB|PRX1|PRXI|TDPX2	ENSG00000117450	176763	1	1p34.1	peroxiredoxin 1	protein-coding	natural killer cell-enhancing factor A|natural killer-enhancing factor A|peroxiredoxin-1|proliferation-associated gene A|proliferation-associated gene protein|thioredoxin peroxidase 2|thioredoxin-dependent peroxide reductase 2				Prdx1	NM_011034	1417	1142.44	627.95	1005.5	365.25	317.7	807.01	972.36	391.08	527.51	1021.09	1310.37	401.62	446.55	427.11	455.93	447.04	553.65	515.02	483.64	492.72	725.24	614.42	620.62	500.42	445.41	367.41	440.38	841.22	741.97	736.47	740.21	601.06	764.28	826.31	1007.53
PRKRA	DYT16|PACT|RAX	ENSG00000180228	603424	2	2q31.2	protein kinase, interferon-inducible double stranded RNA dependent activator	protein-coding	PKR-associated protein X|PKR-associating protein X|interferon-inducible double stranded RNA-dependent protein kinase activator A|protein activator of the interferon-induced protein kinase|protein kinase, interferon-inducible double stranded RNA-dependent activator	PF00035,	dsrm,	Kinase	Prkra	NM_011871	1554	1279.44	19.36	20.92	11.6	12.7	19.74	20.71	17.18	17.45	20.8	24.86	14.1	16.58	16.79	15.69	16.87	20.48	16.36	15.96	16.42	20.56	19.1	23.09	22.64	14.51	18.37	19.55	30.46	15.97	13.76	14.26	15.41	22.57	24.42	18.04
PRPF31	NY-BR-99|PRP31|RP11	ENSG00000105618	606419	19	19q13.42	PRP31 pre-mRNA processing factor 31 homolog (S. cerevisiae)	protein-coding	U4/U6 small nuclear ribonucleoprotein Prp31|U4/U6 snRNP 61 kDa protein|hPrp31|pre-mRNA-processing factor 31|protein 61K|serologically defined breast cancer antigen NY-BR-99	PF01798,	Nop,	Disease	Prpf31	NM_001159714,NM_027328	3139.81	2865.25	21.69	45.76	14.04	12.55	36.67	46.34	18.5	23.05	49.96	52.6	17.83	16.73	20.53	26.83	23.22	28.77	14.36	15.01	23.9	50.25	53.04	47.47	25.27	31.75	19.94	18.55	13.54	25.96	27.5	33.94	28.39	14.54	14.53	18.21
PRPF38B	NET1|RP11-293A10.1	ENSG00000134186		1	1p13.3	PRP38 pre-mRNA processing factor 38 (yeast) domain containing B	protein-coding	pre-mRNA-splicing factor 38B|sarcoma antigen NY-SAR-27			Splicing	Prpf38b	NM_025845	3003	2728.44	18.67	22.01	22.27	32.84	23.09	26.68	19.92	16.53	19.27	20.36	31.54	25.09	19.67	19.83	20.34	24.06	27.28	27.24	25.2	25.35	23.17	31.71	21.18	22.07	18.77	18.89	21.74	19.53	25.14	21.89	21.73	15.27	19.65	21.63
PRPF6	ANT-1|ANT1|C20orf14|Prp6|TOM|U5-102K|hPrp6	ENSG00000101161	613979	20	20q13.33	PRP6 pre-mRNA processing factor 6 homolog (S. cerevisiae)	protein-coding	PRP6 homolog|U5 snRNP-associated 102 kDa protein|U5-102 kDa protein|androgen receptor N-terminal domain transactivating protein-1|androgen receptor N-terminal domain-transactivating protein 1|p102 U5 small nuclear ribonucleoprotein particle-binding protein|pre-mRNA-processing factor 6|putative mitochondrial outer membrane protein import receptor				Prpf6	NM_133701	3055	2780.44	43.36	30.78	44.85	47.06	29.15	28.7	48.22	45.31	29.25	26.69	45.21	46.33	50.99	50.87	53.64	42.55	46.27	42.64	40.08	40.5	50.87	50.97	42.62	37.25	50.38	49.02	46.79	30.42	37.53	36.32	32.72	50.39	52.66	40.08
PRPF8	HPRP8|PRP8|PRPC8|RP13	ENSG00000174231	607300	17	17p13.3	PRP8 pre-mRNA processing factor 8 homolog (S. cerevisiae)	protein-coding	220 kDa U5 snRNP-specific protein|PRP8 homolog|U5 snRNP-specific protein (220 kD), ortholog of S. cerevisiae Prp8p|apoptosis-regulated protein 1|apoptosis-regulated protein 2|p220|pre-mRNA-processing-splicing factor 8|precursor mRNA processing protein|splicing factor Prp8			Disease	Prpf8	NM_138659	7481	7206.44	13.84	11.66	14.62	15.83	12.33	8.51	13.8	6.84	11.29	10.84	21.48	18.48	18.9	17.58	15.86	18.55	19.45	16.75	20.79	16.93	12.02	15.28	12	21.76	15.09	14	22.45	26.07	20.46	20.36	19.39	13.36	15.86	25.41
PRR3	CAT56	ENSG00000204576		6	6p21.33	proline rich 3	protein-coding	MHC class I region proline-rich protein CAT56|proline-rich polypeptide 3|proline-rich protein 3				Prr3	NM_001165892,NM_145487,NR_028507,NR_028516	1857.35	1582.79	10.89	10.72	5.26	6.08	11.94	13.14	7.84	7.04	12.53	11.71	10.33	8.68	11.19	12.16	7.55	9.5	7.89	5.77	8.65	12.81	19.52	11.42	10.05	9.85	9.71	10.21	7.89	13.1	9.75	11.72	10.54	8.32	7.27	8.27
PRRC2B	BAT2L|BAT2L1|KIAA0515|LQFBS-1	ENSG00000130723		9	9q34.13	proline-rich coiled-coil 2B	protein-coding	HLA-B associated transcript 2-like 1|HLA-B-associated transcript 2-like 1|proline-rich coiled-coil protein 2B|protein BAT2-like 1|protein PRRC2B				Prrc2b	NM_001159634,NM_172661	9501.03	9226.47	10.08	8.43	13.02	9.79	7.5	5.79	6.97	4.22	7.16	4.95	12.36	9.5	10.84	7.28	8.48	9.35	9.1	9.64	13.75	10.17	6.75	6.82	9.84	10.78	10.49	9.85	14.86	16.11	14.85	13.79	13.45	9.99	10.2	13.1
PRRC2C	BAT2-iso|BAT2D1|BAT2L2|XTP2	ENSG00000117523		1	1q23.3	proline-rich coiled-coil 2C	protein-coding	BAT2 domain containing 1|BAT2 domain-containing protein 1|HBV X-transactivated gene 2 protein|HBV XAg-transactivated protein 2|HBxAg transactivated protein 2|HLA-B associated transcript 2-like 2|HLA-B-associated transcript 2-like 2|proline-rich and coiled-coil-containing protein 2C|protein BAT2-like 2|protein PRRC2C				Prrc2c	NM_001081290	10444	10169.4	8.54	7.77	7.76	7.79	8.51	6.91	5.99	4.21	7.31	7.28	7.07	7.03	11.16	4.65	4.62	7.48	7.26	8.79	9.41	6.44	9.09	7.99	8.36	9.13	11.46	10.87	7.32	6.84	9.14	7.06	6.07	5.79	6.37	8.29
PSIP1	DFS70|LEDGF|PAIP|PSIP2|p52|p75	ENSG00000164985	603620	9	9p22.3	PC4 and SFRS1 interacting protein 1	protein-coding	CLL-associated antigen KW-7|DFS 70|PC4 and SFRS1-interacting protein|dense fine speckles 70 kDa protein|lens epithelium-derived growth factor|transcriptional coactivator p52/p75|transcriptional coactivator p75/p52				Psip1	NM_133948	3181	2906.44	18.6	30.23	16.99	19.02	28.06	35.79	21.82	23.24	20.13	36.15	27.53	23.43	27.84	22.85	28.03	39	30.91	22.82	24.43	34.46	50.19	62.16	20.21	16.93	18.71	24.05	55.22	23.42	18.58	22.82	15.05	48.69	56.42	59.28
PSMC1	P26S4|S4|p56	ENSG00000100764	602706	14	14q32.11	proteasome (prosome, macropain) 26S subunit, ATPase, 1	protein-coding	26S protease regulatory subunit 4|26S proteasome AAA-ATPase subunit RPT2|proteasome 26S ATPase subunit 1|proteasome 26S subunit ATPase 1|proteasome 26S subunit, ATPase, 1				Psmc1	NM_008947	1492	1217.44	172.61	273.13	159.39	140.04	201.16	292.76	190.49	228.41	272.79	312.85	144.45	151.58	153.09	117.86	156.21	196.23	145.88	135.98	167.25	260.86	209.83	224.94	174.62	159.16	160.66	163.06	168	188.28	203.54	225.74	178.65	195.38	216	253.49
PSMD4	AF|AF-1|ASF|MCB1|Rpn10|S5A|pUB-R5	ENSG00000159352	601648	1	1q21.3	proteasome (prosome, macropain) 26S subunit, non-ATPase, 4	protein-coding	26S proteasome non-ATPase regulatory subunit 4|26S proteasome regulatory subunit S5A|RPN10 homolog|S5a/antisecretory factor protein|angiocidin|antisecretory factor 1|multiubiquitin chain-binding protein				Psmd4	NM_008951	1252	977.44	149.77	211.72	93.27	83.95	176.68	187.44	112.8	130.93	223.86	243.1	137.84	110.79	122.41	106.06	118.51	122.95	111.1	88.31	122.07	177.62	111.93	128.77	134.93	122.1	124.14	135.39	168.05	133.03	112.17	135.11	127.17	153.13	172.93	195.78
PSPC1	PSP1	ENSG00000121390	612408	13	13q12.11	paraspeckle component 1	protein-coding	paraspeckle protein 1	PF00076,	RRM_1,	rbpdomain	Pspc1	NM_025682	2375	2100.44	11.44	16.23	6.01	8.2	17.83	16.46	7.3	8.77	13.86	19.33	9.03	7.48	12.08	16.3	13.37	20.17	10.22	10.85	11.19	23.76	16.54	21.14	10.15	16.15	10.72	8.14	21.9	23.66	22.59	19.84	18.48	22.78	25.56	20.49
PTBP1	HNRNP-I|HNRNPI|HNRPI|PTB|PTB-1|PTB-T|PTB2|PTB3|PTB4|pPTB	ENSG00000011304	600693	19	19p13.3	polypyrimidine tract binding protein 1	protein-coding	57 kDa RNA-binding protein PPTB-1|RNA-binding protein|heterogeneous nuclear ribonucleoprotein I|heterogeneous nuclear ribonucleoprotein polypeptide I|hnRNP I|polypyrimidine tract binding protein (heterogeneous nuclear ribonucleoprotein I)|polypyrimidine tract-binding protein 1	PF00076,	RRM_1,	hnRNP	Ptbp1	NM_001077363,NM_008956	2897.79	2623.23	65.86	128.32	57.76	61.59	122	115.69	64.08	65.18	126.67	116.85	78.75	63.09	92.55	101.2	101.44	129.9	70.01	70.55	80.9	227.7	210.33	215.68	61.42	120.25	74.66	51.19	123.19	182.79	162.77	164.74	161.67	134.77	130.06	180.46
PTBP2	PTB|PTBLP|brPTB|nPTB|nPTB5|nPTB6|nPTB7|nPTB8	ENSG00000117569	608449	1	1p21.3	polypyrimidine tract binding protein 2	protein-coding	PTB-like protein|neural polypyrimidine tract binding protein|neural polypyrimidine tract-binding protein|neurally-enriched homolog of PTB|polypyrimidine tract-binding protein 2|splicing regulator	PF00076,	RRM_1,	hnRNP	Ptbp2	NM_019550	3364	3089.44	4.47	4.68	3.73	2.74	4.71	4.16	4.2	5.81	7.5	5.86	3.26	3.77	5.02	3.68	3	1.72	4.2	5.51	4.57	6.6	7.3	8.14	5.36	5.31	6.32	5.23	14.63	1.74	4.82	5.83	5.14	11.37	12.54	11.98
PTCD1	-	ENSG00000106246	614774	7	7q22.1	pentatricopeptide repeat domain 1	protein-coding	pentatricopeptide repeat-containing protein 1				Ptcd1	NM_133735	3219	2944.44	8.75	5.72	6.55	11.17	7.47	7.28	12.82	8.46	5.44	5.64	9.9	12.44	10.14	5.86	9.7	8.69	10.13	12.55	10.79	12.06	11.38	11.72	9.19	6.93	15.57	13.61	12.63	6.59	8.37	7.28	6.95	14.12	13.7	12.64
PTCD2	-	ENSG00000049883		5	5q13.2	pentatricopeptide repeat domain 2	protein-coding	pentatricopeptide repeat-containing protein 2				Ptcd2	NM_026873	1675	1400.44	30.55	39.56	29.76	22.96	30.83	35.11	25.22	33.46	41.99	44.27	19.73	20.85	19.17	23.86	29.31	26.73	24.09	23.51	23.58	32.81	30.47	37.18	32.96	27.81	24.99	28.13	31.33	20.29	22.69	22.8	24.81	29.89	39.61	37.31
PTCD3	-	ENSG00000132300		2	2p11.2	pentatricopeptide repeat domain 3	protein-coding	TRG-15|pentatricopeptide repeat-containing protein 3, mitochondrial|transformation-related gene 15 protein				Ptcd3	NM_027275	2595	2320.44	20.22	31.78	23.29	19.16	25.39	38.07	22.63	30.02	28.81	38.47	17.21	19.18	21.61	22.93	20.46	37.96	21.73	23.66	23.34	41.45	33.15	48.51	17.82	27.29	20.75	20.39	27.22	32.8	24.84	34.42	27.57	27.42	34.37	39.74
PTPN1	PTP1B	ENSG00000196396	176885	20	20q13.1-q13.2	protein tyrosine phosphatase, non-receptor type 1	protein-coding	protein tyrosine phosphatase 1B|protein tyrosine phosphatase, placental|protein-tyrosine phosphatase 1B|tyrosine-protein phosphatase non-receptor type 1			Disease	Ptpn1	NM_011201	4213	3938.44	22.15	30.41	14.23	14.9	44.97	35.49	18.45	19.18	39.44	51.81	26.97	21.15	25.19	24.3	26.63	31.36	19.38	23.19	22.96	48.56	26.64	24.75	28.83	28.76	19.56	19.21	29.9	45.02	52.57	40.76	46.82	31.97	23.23	29.19
PTRF	CAVIN|CAVIN1|CGL4|cavin-1	ENSG00000177469	603198	17	17q21.2	polymerase I and transcript release factor	protein-coding	RNA polymerase I and transcript release factor|TTF-I interacting peptide 12			Disease	Ptrf	NM_008986	3217	2942.44	153.35	134.14	216.7	250.24	143.11	95.85	174.9	191.39	80.31	108.81	245.66	249.06	243.55	160.6	172.11	196.96	245.92	227	279.06	154.75	200.3	193.71	144.25	180.05	167.08	145.92	94.34	141.36	103.47	112.94	113.01	95.86	106.4	113.38
PTRH1	C9orf115|PTH1	ENSG00000187024		9	9q34.11	peptidyl-tRNA hydrolase 1 homolog (S. cerevisiae)	protein-coding	PTH|probable peptidyl-tRNA hydrolase			tRNA	Ptrh1	NM_178595	913	638.44	3.03	14.97	1.44	0.86	12.85	12.36	0.96	2.14	32.51	15.17	2.1	0.59	4.05	4.55	1.22	2.39	0.42	0.42	2.91	8.29	19.7	10.56	0.9	12.05	1.51	1.52	7.43	6.82	7.91	14.08	9.6	5.2	7.04	8.36
PUF60	FIR|RoBPI|SIAHBP1	ENSG00000179950	604819	8	8q24.3	poly-U binding splicing factor 60KDa	protein-coding	FBP interacting repressor|FUSE-binding protein-interacting repressor|Ro ribonucleoprotein-binding protein 1|Siah binding protein 1|poly(U)-binding-splicing factor PUF60|pyrimidine tract binding splicing factor	PF00076,	RRM_1,	Splicing	Puf60	NM_001164600,NM_028364,NM_133691	1864.9	1590.33	236.14	246.88	150.64	145.65	210.77	263.49	236.65	249.31	241.53	242.08	226.75	204.01	200.5	173.09	171.54	212.69	213.42	206.07	214.95	216.24	187.51	206.64	249.17	196.87	235.35	239.88	197.02	185.56	197.31	208.83	188.79	209.79	220.59	216.05
PUM1	HSPUM|PUMH|PUMH1|PUML1	ENSG00000134644	607204	1	1p35.2	pumilio homolog 1 (Drosophila)	protein-coding	pumilio homolog 1|pumilio-1	PF00806,	PUF,		Pum1	NM_001159603,NM_001159604,NM_001159605,NM_001159606,NM_030722	5273.49	4998.93	18.18	17.66	14.35	26.77	18.59	17.12	20.15	16.53	16.39	15.74	22.93	22.19	29.81	24.48	23.22	20.81	19.75	24.73	25.77	21.51	24.17	23.02	22.56	31.66	25.53	19.4	15.07	23.17	30.91	23.02	29.02	13.42	14.1	15.49
PUM2	PUMH2|PUML2	ENSG00000055917	607205	2	2p22-p21	pumilio homolog 2 (Drosophila)	protein-coding	pumilio homolog 2|pumilio-2	PF00806,	PUF,		Pum2	NM_001160219,NM_001160220,NM_001160221,NM_001160222,NM_030723,NR_027670	6014.76	5740.19	5.53	4.1	5.91	5.57	5.21	4.09	3.24	3.56	4.78	3.87	4.37	5.13	4.26	3.71	4.3	4.98	5.39	4.98	4.33	4.2	5.08	3.03	4.91	4.79	4.86	5.59	11.11	4.06	5.13	4.99	6.07	4.08	4.93	7.7
PURA	PUR-ALPHA|PUR1|PURALPHA	ENSG00000185129	600473	5	5q31	purine-rich element binding protein A	protein-coding	purine-rich single-stranded DNA-binding protein alpha|transcriptional activator protein Pur-alpha				Pura	NM_008989	1599	1324.44	8.27	7.95	16.31	15.17	7.66	7	5.82	4.97	7.3	5.92	23.09	16.61	13.99	10.82	6.18	9.32	17.49	17.02	11.46	5.23	12.67	6.89	6.41	9.66	9.75	8.93	13.47	13.54	13.27	16.44	16.42	6.78	7.39	15.23
PURB	PURBETA	ENSG00000146676	608887	7	7p13	purine-rich element binding protein B	protein-coding	purine-rich element-binding protein B|transcriptional activator protein Pur-beta				Purb	NM_011221	1136	861.44	10.15	21	2.32	2.15	10.95	7.83	22.57	20.56	31.8	27.62	5.28	8.29	2.81	18.99	19.95	20.57	2.8	2.37	4.39	14.65	5.39	5.8	4.05	4.7	8.1	24.39	1.91	1.82	16.16	9.57	7.41	9.48	5.82	4.02
PURG	PURG-A|PURG-B	ENSG00000172733		8	8p11	purine-rich element binding protein G	protein-coding	Pur-gamma|purine-rich element-binding protein gamma				Purg	NM_001098233,NM_152821	1797	1522.44	0.91	0.7	0.14	1.03	0.78	0.9	0.66	1.21	0.65	0.81	0.9	0.78	0.61	1.66	0.94	1.13	0.89	0.88	0.69	2	2.66	1.19	1.27	1.13	0.57	0.78	1.2	0.73	1.23	1.71	0.58	0.58	0.99	1.18
PUS1	MLASA1	ENSG00000177192	608109	12	12q24.33	pseudouridylate synthase 1	protein-coding	mitochondrial tRNA pseudouridine synthase A|tRNA pseudouridine synthase A, mitochondrial|tRNA pseudouridine(38-40) synthase|tRNA pseudouridylate synthase I|tRNA uridine isomerase I|tRNA-uridine isomerase I			Disease	Pus1	NM_001025561,NM_001025562,NM_019700	1602.08	1327.52	8.16	18.29	4.38	8.39	15.19	17.65	4.09	6.88	19.65	23.01	9.11	6.89	6.77	13.46	9.34	16.73	8.15	7.42	6.95	23.14	20.78	16.65	5.38	19.09	4.43	4.77	16.91	17.75	18.8	18.21	17.21	13.71	19.71	21.49
PUS7	-	ENSG00000091127		7	7q22.3	pseudouridylate synthase 7 homolog (S. cerevisiae)	protein-coding	pseudouridylate synthase 7 homolog				Pus7	NM_178403	3309	3034.44	11.66	23.1	4.58	5.1	21.11	22.88	6.8	10.56	30.55	21.14	5.14	4.99	12.67	6.57	9.6	20.46	5.86	10.14	6.93	35.72	26.25	28.47	8.1	34.14	8.89	7.46	14.49	13.52	13.2	15.06	12.72	15.54	12.2	13.86
PUS7L	-	ENSG00000129317		12	12q12	pseudouridylate synthase 7 homolog (S. cerevisiae)-like	protein-coding	pseudouridylate synthase 7 homolog-like protein				Pus7l	NM_172437	2848	2573.44	2.67	3.37	2.32	1.65	3.61	5.7	2.84	3.11	7.58	4.48	4.01	2.57	2.67	1.85	3.52	3.32	2.65	2.79	3.01	5.23	0.59	2.19	2.82	5.54	1.47	2.32	3.92	3.91	1.84	3.71	2.41	3.92	5.04	4.72
PWP2	EHOC-17|PWP2H|UTP1	ENSG00000241945	601475	21	21q22.3	PWP2 periodic tryptophan protein homolog (yeast)	protein-coding	periodic tryptophan protein 2 homolog				Pwp2	NM_029546	3871	3596.44	7.83	11.22	11.51	5.76	10.34	11.29	5.42	6.56	13.33	8.41	9.31	8.62	8.63	13.44	15.14	10.99	8.98	10.92	10.05	23.75	15.43	16.7	8.68	23.62	9.33	6.42	11.05	13.64	6.76	10.34	8.15	12.25	10.8	14.35
QARS	GLNRS|PRO2195	ENSG00000172053	603727	3	3p21.31	glutaminyl-tRNA synthetase	protein-coding	glutamine tRNA ligase|glutamine--tRNA ligase|glutamine-tRNA synthetase			tRNA	Qars	NM_001168270,NM_133794	2501	2226.44	24.48	23.09	23.27	19.31	21.93	22.18	21.46	24.89	23.46	26.07	21.9	21.1	23.95	21.05	28.16	34.19	21.69	20.13	27.09	30.38	27.81	30.87	26.25	19.9	27.16	26.27	24.62	27.26	32.95	27.89	22.8	20.9	22.48	28.96
R3HDM1	R3HDM	ENSG00000048991		2	2q21.3	R3H domain containing 1	protein-coding	R3H domain (binds single-stranded nucleic acids) containing|R3H domain-containing protein 1				R3hdm1	NM_181750	4812	4537.44	5.3	6.24	8.72	8.33	5.51	5.91	5.86	4.46	5.05	5.35	9.02	8	6.61	5.01	5.85	5.96	7.75	8.32	6.6	7.57	4.95	5.48	4.17	7.49	4.7	5.52	11.38	12.86	10.68	12.19	10.56	6.78	7.66	12.09
R3HDM2	PR01365	ENSG00000179912		12	12q13.3	R3H domain containing 2	protein-coding	R3H domain-containing protein 2				R3hdm2	NM_001168292,NM_001168293,NM_027900	4029	3754.44	6.01	5.05	12.16	12.32	5.87	4.38	10.66	6	4.83	3.57	12.24	11.92	7.33	5.97	7.39	10.85	12.57	12.67	10.6	5.23	5.85	4.64	6.76	9.15	9.4	8.53	21.04	8.92	9.21	8.11	9.07	14.22	15.42	16.12
RALY	HNRPCL2|P542	ENSG00000125970	614663	20	20q11.21-q11.23	RNA binding protein, autoantigenic (hnRNP-associated with lethal yellow homolog (mouse))	protein-coding	RNA-binding protein (autoantigenic)|RNA-binding protein (autoantigenic, hnRNP-associated with lethal yellow)|RNA-binding protein Raly|autoantigen p542|heterogeneous nuclear ribonucleoprotein C-like 2|hnRNP associated with lethal yellow protein homolog|hnRNP core protein C-like 2	PF00076,	RRM_1,	hnRNP	Raly	NM_001139511,NM_001139512,NM_001139513,NM_023130	1620.48	1345.91	19.75	17.88	31.21	20.66	20.09	21.45	17.03	13.88	11.36	18.49	30.18	19.57	17.05	18.58	23.08	24.3	23.8	25.77	18.23	52.43	59.96	48.46	15.83	19.87	6.29	5.49	71.68	65.31	44.85	46.16	40.62	51.85	38.95	32.42
RALYL	HNRPCL3	ENSG00000184672	614648	8	8q21.2	RALY RNA binding protein-like	protein-coding	RNA-binding Raly-like protein|hRALYL|heterogeneous nuclear ribonucleoprotein C-like 3|hnRNP core protein C-like 3	PF00076,	RRM_1,	hnRNP	Ralyl	NM_001163328,NM_001163329,NM_001163330,NM_178631	2202.5	1927.94	0.14	0.15	0.17	0.16	0.13	0.11	0.31	0.15	0.13	0.12	0.13	0.12	0.11	2.02	0.18	0.16	0.14	0.19	0.13	0.16	3.21	0.21	0.12	0.14	0.12	0.12	0.14	0.22	0.17	0.15	0.15	0.15	0.15	0.16
RAN	ARA24|Gsp1|TC4	ENSG00000132341	601179	12	12q24.3	RAN, member RAS oncogene family	protein-coding	GTP-binding nuclear protein Ran|GTPase Ran|OK/SW-cl.81|RanGTPase|androgen receptor-associated protein 24|guanosine triphosphatase Ran|member RAS oncogene family|ras-like protein TC4|ras-related nuclear protein				Ran	NM_009391	2288	2013.44	133.51	546	56.65	52.73	359.44	483.55	80.47	142.67	590.43	646	76.48	62.22	120.33	97.81	109.89	194.49	69.56	65.07	101.62	411.83	400.24	398.13	97.64	236.52	70.08	76.78	262	252.28	231.2	258.04	207.47	281.67	300.7	446.14
RAVER1	-	ENSG00000161847	609950	19	19p13.2	ribonucleoprotein, PTB-binding 1	protein-coding	protein raver-1|ribonucleoprotein PTB-binding 1	PF00076,	RRM_1,	rbpdomain	Raver1	NM_027911	3443	3168.44	9.31	11.89	12.81	13.93	10.51	8.93	8.9	9.7	9.45	9	19.42	17.6	13.54	17.36	12.24	16.32	16.76	16.12	16.02	21.61	18.02	22.24	8.15	15.9	7.37	8.75	17.4	23.67	22.31	24.44	18.46	13.17	13.94	19.32
RAVER2	-	ENSG00000162437	609953	1	1p31.3	ribonucleoprotein, PTB-binding 2	protein-coding	protein raver-2|ribonucleoprotein PTB-binding 2	PF00076,	RRM_1,	rbpdomain	Raver2	NM_183024	3990	3715.44	0.14	0.41	0.02	0.46	0.28	0.13	0.12	0.12	0.18	0.24	0.37	0.09	0.12	0.26	0.02	0.02	0.13	0.6	0.63	0.26	0.81	0.03	0.31	0.17	0.26	0.24	0.15	0.03	0.11	0.09	0.32	0.04	0.14	0.2
RBFOX1	2BP1|A2BP1|FOX-1|FOX1|HRNBP1	ENSG00000078328	605104	16	16p13.3	RNA binding protein, fox-1 homolog (C. elegans) 1	protein-coding	RNA binding protein fox-1 homolog 1|ataxin 2-binding protein 1|fox-1 homolog A|hexaribonucleotide-binding protein 1	PF00076,	RRM_1,	Disease	Rbfox1	NM_021477,NM_183188	5186	4911.44	0.06	0.03	0.04	0.03	0.06	0.02	0.31	0.03	0.03	0.03	0.06	0.03	0.02	0.44	0.04	0.03	0.03	0.04	0.04	0.03	0.7	0.05	0.03	0.03	0.03	0.03	0.03	0.05	0.04	0.03	0.03	0.05	0.03	0.04
RBFOX2	FOX2|Fox-2|HNRBP2|HRNBP2|RBM9|RTA|dJ106I20.3|fxh	ENSG00000100320	612149	22	22q13.1	RNA binding protein, fox-1 homolog (C. elegans) 2	protein-coding	RNA binding protein fox-1 homolog 2|RNA-binding motif protein 9|fox-1 homolog B|fox-1 homologue|hexaribonucleotide-binding protein 2|repressor of tamoxifen transcriptional activity	PF00076,	RRM_1,	Disease	Rbfox2	NM_001110827,NM_001110828,NM_001110829,NM_001110830,NM_053104,NM_175387	6876.65	6602.09	2.86	5.39	4.57	4.37	4.86	5.49	2.89	3.29	4.79	7.12	0.87	1.13	1.15	1.16	0.25	0.7	3.8	4	3.42	5.96	4.83	2.94	3.1	4.08	3.22	2.65	8.71	0.78	8.33	9.85	7.24	7.82	8.07	11.77
RBFOX3	FOX-3|FOX3|HRNBP3|NEUN	ENSG00000167281		17	17q25.3	RNA binding protein, fox-1 homolog (C. elegans) 3	protein-coding	RNA binding protein fox-1 homolog 3|fox-1 homolog C|hexaribonucleotide binding protein 3|neuronal nuclei	PF00076,	RRM_1,	Disease	Rbfox3	NM_001024931,NM_001039167,NM_001039168	4545	4270.44	0.07	0.06	0.07	0.06	0.05	0.04	0.16	0.06	0.05	0.05	0.05	0.05	0.05	0.8	0.07	0.06	0.08	0.07	0.05	0.06	1.26	0.08	0.05	0.05	0.05	0.05	0.06	0.09	0.07	0.06	0.06	0.06	0.06	0.05
RBM10	DXS8237E|GPATC9|GPATCH9|S1-1|TARPS|ZRANB5	ENSG00000182872	300080		Xp11.23	RNA binding motif protein 10	protein-coding	RNA-binding protein 10|RNA-binding protein S1-1|g patch domain-containing protein 9	PF01585,PF00076,	G-patch,RRM_1,	Disease	Rbm10	NM_001167775,NM_001167776,NM_145627	3296.92	3022.36	15.19	19.83	10.61	15.36	18.26	20.17	16.38	15.25	16.97	17.69	22.19	17.43	18.93	16.88	19.97	23.14	17.89	16.76	15.87	23.95	38.24	38.93	16.52	18.49	17.37	15.1	21.29	21.71	18.26	19.19	19.29	25.62	22.24	26.21
RBM11	-	ENSG00000185272		21	21q11	RNA binding motif protein 11	protein-coding	RNA-binding motif protein 11|putative RNA-binding protein 11|splicing regulator RBM11	PF00076,	RRM_1,	Unknown	Rbm11	NM_198302	2699	2424.44	0.47	0.11	0.03	0.31	0.2	0.11	0.6	0.15	0.05	0.16	0.59	0.73	0.88	0.39	0.03	1.32	0.33	0.84	0.79	0.27	0.62	0.04	0.33	0.37	0.7	0.54	0.14	0.29	0.03	0.03	0.03	0.03	0.03	0.05
RBM12	HRIHFB2091|SWAN	ENSG00000244462	607179	20	20q11.21	RNA binding motif protein 12	protein-coding	RNA-binding motif protein 12|RNA-binding protein 12|SH3/WW domain anchor protein in the nucleus	PF00076,	RRM_1,	Unknown	Rbm12	NM_029397,NM_170598	3733.52	3458.96	9.28	12.98	16.17	15.04	12.12	14.95	12.81	13.48	9.76	10.79	14.94	12.88	15.85	16.68	19.55	18.43	12.87	10.81	14.39	27.53	12.58	15.46	9.75	17.68	10.62	10.27	14.21	14.52	20.29	16.27	21.09	21.07	21.88	18.14
RBM12B	MGC:33837	ENSG00000183808		8	8q22.1	RNA binding motif protein 12B	protein-coding	RNA-binding motif protein 12B|RNA-binding protein 12B	PF00076,	RRM_1,	Unknown	Rbm12b	NM_028226	3283	3008.44	3.13	3.12	4.63	6.39	4.45	4.17	5.07	4.36	3.29	2.78	3.95	3.02	4.55	10.29	8.18	3.12	6.91	4.33	4.07	6.11	7.46	6.84	5.53	4.7	5.2	5.97	4.56	4.98	3.14	2.65	3.31	4.07	5.72	3.89
RBM14	COAA|PSP2|SIP|SYTIP1|TMEM137	ENSG00000239306	612409	11	11q13.2	RNA binding motif protein 14	protein-coding	RNA-binding protein 14|RRM-containing coactivator activator/modulator|SYT-interacting protein|paraspeckle protein 2|synaptotagmin-interacting protein|transmembrane protein 137	PF00076,	RRM_1,	Unknown	Rbm14	NM_019869	2809	2534.44	14.85	31.61	17.72	26.99	28.77	36.3	17.43	23.92	30.45	34.65	28.63	19.73	31.4	26.23	20.16	35.75	16.86	20.61	27.37	46.72	41.01	35.29	18.73	26.79	22.88	15.41	19.51	42.76	41.31	42.22	38.49	31.1	29.79	35.79
RBM15	OTT|OTT1	ENSG00000162775	606077	1	1p13	RNA binding motif protein 15	protein-coding	RNA-binding motif protein 15|one twenty two protein|one twenty-two|one-twenty two protein 1|putative RNA-binding protein 15	PF00076,	RRM_1,	Unknown	Rbm15	NM_001045807	3270	2995.44	2.76	3.06	1.28	3.55	2.26	3.83	2.53	1.94	2.04	2.19	2.17	2.36	2.63	2.22	2.16	2.14	2.55	1.12	2.53	3.53	6.52	5.63	2.58	2.85	2.46	2.05	2.16	1.42	3.24	3.72	2.94	2.9	2.92	3.17
RBM15B	HUMAGCGB|OTT3	ENSG00000179837	612602	3	3p21.2	RNA binding motif protein 15B	protein-coding	RNA-binding motif protein 15B|chromosome 3p21.1 gene sequence|huOTT3|one twenty two protein 3|one-twenty two protein 3|putative RNA-binding protein 15B	PF00076,	RRM_1,	Unknown	Rbm15b	NM_175402	3014	2739.44	5.34	7.42	10.09	14.03	6.8	5.45	6.21	6.38	6.49	6.07	21.09	12.62	10.1	11.44	9.21	9.87	12.84	12.37	9.12	15.14	21.42	18.33	5.53	13.01	5.35	5.77	15.38	28.09	22.06	17.7	23.93	11.85	12.19	14.29
RBM17	SPF45	ENSG00000134453	606935	10	10p15.1	RNA binding motif protein 17	protein-coding	45 kDa-splicing factor|RNA-binding motif protein 17|splicing factor 45|splicing factor 45kDa	PF01585,	G-patch,	Unknown	Rbm17	NM_152824	1534	1259.44	55.07	85.08	43.49	44.02	75.87	84.84	50.36	62.52	98.14	97.37	52.64	46.22	60.13	44.03	54.91	42.04	43.12	39.82	47.71	79.69	93.43	82.3	41.97	59.82	56.98	57.97	71.33	62.63	67.16	72.21	72.47	82.89	89.97	95.56
RBM18	-	ENSG00000119446		9	9q33.2	RNA binding motif protein 18	protein-coding	RNA-binding motif protein 18|probable RNA-binding protein 18	PF00076,	RRM_1,	Unknown	Rbm18	NM_001159635,NM_026434,NR_027515	2541.93	2267.37	42.09	39.18	33.24	30.5	36.71	44.2	47.48	49.98	51.92	36.75	29.19	27.24	34.99	39.67	44.82	36.77	25.43	32.59	32.89	40.25	40.86	37.86	44.33	44.96	43.2	48.94	35.17	40.27	54.21	55.27	47.91	35.28	50.38	48.13
RBM19	-	ENSG00000122965		12	12q24.21	RNA binding motif protein 19	protein-coding	RNA-binding motif protein 19|probable RNA-binding protein 19	PF00076,	RRM_1,	Unknown	Rbm19	NM_028762	3952	3677.44	2.58	4.12	1.27	2.38	4.91	4.05	2.67	1.42	5.17	4.25	4.3	2.83	4.91	4.12	3.54	4.23	3.29	2.27	3.89	9.49	6.53	8.77	2.9	8.92	4.75	3.9	6.15	4.77	6.42	5.55	4.93	4.93	4.96	4.4
RBM22	Cwc2|ZC3H16|fSAP47	ENSG00000086589	612430	5	5q33.1	RNA binding motif protein 22	protein-coding	RNA-binding motif protein 22|functional spliceosome-associated protein 47|pre-mRNA-splicing factor RBM22|zinc finger CCCH domain-containing protein 16	PF00076,	RRM_1,	Unknown	Rbm22	NM_025776	2079	1804.44	14.69	17.63	33.53	27.23	17.34	19.07	21.9	19.17	14.09	14.87	29.97	28.49	20.13	19	20.11	21.19	32.02	29.4	27.57	25.52	23.51	27.12	14.63	23.7	15.37	17.07	34.09	25.07	30.24	34.74	28.48	21.05	26.46	31.05
RBM24	RNPC6|dJ259A10.1	ENSG00000112183		6	6p22.3	RNA binding motif protein 24	protein-coding	RNA-binding motif protein 24|RNA-binding protein 24|RNA-binding region (RNP1, RRM) containing 6|RNA-binding region-containing protein 6	PF00076,	RRM_1,	Unknown	Rbm24	NM_001081425	3224	2949.44	0.14	0.02	0.03	0.25	0.14	0.02	0.17	0.29	0.1	0.02	0.13	0.26	0.02	0.32	0.03	0.37	0.37	0.42	0.14	0.02	0.51	0.03	0.04	0.02	0.17	0.58	0.02	0.21	0.03	0.02	0.02	0.02	0.02	0.02
RBM25	NET52|RED120|RNPC7|S164|Snu71|fSAP94	ENSG00000119707	612427	14	14q24.3	RNA binding motif protein 25	protein-coding	Arg/Glu/Asp-rich protein, 120 kDa|RNA-binding motif protein 25|RNA-binding protein 25|RNA-binding region (RNP1, RRM) containing 7|RNA-binding region-containing protein 7|U1 small nuclear ribonucleoprotein 1SNRP homolog|arg/Glu/Asp-rich protein of 120 kDa|functional spliceosome-associated protein 94	PF00076,	RRM_1,	Unknown	Rbm25	NM_027349	4244	3969.44	29.21	35.85	20.29	21.68	35.2	39.07	22.73	19.62	41.72	39.84	23.16	22.01	26.52	21.24	27.84	29.85	21.65	26.4	28.19	33.11	26.05	26.8	28.7	27.29	24.65	32.03	34.11	25.13	28.44	28.55	21.53	22.4	24.68	30.22
RBM26	ARRS2|C13orf10|RP11-255E21.1|SE70-2|ZC3H17	ENSG00000139746		13	13q31.1	RNA binding motif protein 26	protein-coding	CTCL tumor antigen se70-2|RNA-binding motif protein 26|RNA-binding protein 26|acidic rich RS domain containing 2|cutaneous T-cell lymphoma tumor antigen se70-2	PF00076,	RRM_1,	Unknown	Rbm26	NM_134077	4105	3830.44	9.1	9.74	7.69	11.3	11.48	9.37	8.26	7.63	9.78	8.45	13.07	11.49	11.77	11.63	10.79	15.54	11.12	9.51	11.48	13.83	14.48	13.67	7.88	9.96	10.22	9.6	9.57	16.9	14.47	12.18	14.82	9.32	8.83	11.03
RBM27	ARRS1|Psc1	ENSG00000091009		5	5q32	RNA binding motif protein 27	protein-coding	RNA-binding motif protein 27|RNA-binding protein 27|acidic rich RS domain containing 1			Unknown	Rbm27	NM_172626	6262	5987.44	3.19	3.72	6.31	5.33	3.72	4.04	3.62	2.57	3.46	3.3	3.77	4.63	4.32	5.69	6.04	2.96	4.46	6.82	4.66	5.1	5.49	4.24	2.62	4.58	3.66	3.46	5.29	3.89	5.53	5.57	6.02	3.2	3.66	4.54
RBM28	-	ENSG00000106344	612074	7	7q32.1	RNA binding motif protein 28	protein-coding	2810480G15Rik|RNA-binding protein 28	PF00076,	RRM_1,	Unknown	Rbm28	NM_133925	4186	3911.44	11.33	14.02	14.12	13.95	13.91	12.45	15.43	13.05	16.21	15.64	14.58	12.8	12.05	8.72	10.67	11.3	16.82	16.66	11.07	22.49	14.95	19.58	10.03	13.67	11.05	10.23	25.78	15.87	13.42	21.32	15.36	23.64	20.19	21.42
RBM3	IS1-RNPL|RNPL	ENSG00000102317	300027		Xp11.2	RNA binding motif (RNP1, RRM) protein 3	protein-coding	RNA-binding motif protein 3|putative RNA-binding protein 3	PF00076,	RRM_1,	Unknown	Rbm3	NM_001166409,NM_001166410,NM_001166411,NM_016809	1272.73	998.17	284.64	484.38	189.19	157.38	457.09	478.58	206.27	279.36	573.22	595.68	106.37	135.36	207.42	203.61	208.81	274.24	124.77	125.69	214	348.98	274.02	303.53	209.14	217.83	233.65	213.36	374.38	167.06	201.03	198.14	183.3	352.05	357.5	339.97
RBM33	PRR8	ENSG00000184863		7	7q36.3	RNA binding motif protein 33	protein-coding	RNA-binding motif protein 33|RNA-binding protein 33|hypothetical protein MGC20460|proline rich 8|proline-rich protein 8	PF00076,	RRM_1,	Unknown	Rbm33	NM_028234	9501	9226.44	1.89	1.66	4.26	2.43	2.3	1.77	2.29	1.33	1.61	1.43	4.9	3.34	2.72	4.51	3.6	3.28	3.17	2.71	3.04	2.88	2.26	2.07	2.43	3.11	2.21	2.37	3.36	3.78	5.09	5.2	5.18	2.39	3.22	3.53
RBM34	-	ENSG00000188739		1	1q42.3	RNA binding motif protein 34	protein-coding	RNA-binding motif protein 34|RNA-binding protein 34	PF00076,	RRM_1,	Unknown	Rbm34	NM_172762	3431	3156.44	10	9.93	10.59	3.06	9.6	11.41	9.52	8.73	13.14	12.94	6.67	6.63	7.19	8.11	7.12	6.29	8.13	8.2	5.54	13.72	5.71	8.09	7.23	7.86	7.85	11.33	13.99	6.62	7.62	9.4	8.04	11.61	12.66	13.33
RBM38	HSRNASEB|RNPC1|SEB4B|SEB4D|dJ800J21.2	ENSG00000132819	612428	20	20q13.31	RNA binding motif protein 38	protein-coding	CLL-associated antigen KW-5|RNA-binding protein 38|RNA-binding region (RNP1, RRM) containing 1|RNA-binding region-containing protein 1|ssDNA-binding protein SEB4	PF00076,	RRM_1,	Unknown	Rbm38	NM_019547	1774	1499.44	0.71	0.64	3.07	1.36	0.52	0.81	0.84	0.73	0.67	0.71	3.11	1.5	0.54	0.64	0.61	0.74	0.99	1.07	1.4	0.99	2.03	0.4	0.84	0.72	0.38	0.98	0.96	1.51	2.46	1.98	2.39	0.78	0.44	1.58
RBM39	CAPER|CAPERalpha|FSAP59|HCC1|RNPC2	ENSG00000131051	604739	20	20q11.22	RNA binding motif protein 39	protein-coding	RNA-binding protein 39|RNA-binding region (RNP1, RRM) containing 2|coactivator of activating protein-1 and estrogen receptors|functional spliceosome-associated protein 59|hepatocellular carcinoma protein 1|splicing factor HCC1	PF00076,	RRM_1,	Unknown	Rbm39	NM_133242	2812	2537.44	71.24	60.08	79.2	97.91	71.17	87.61	134.46	129.38	68.32	59.84	104.22	118.46	97.88	110.04	111.27	115.88	129.83	113.03	87.65	96.63	100.33	110.85	75.79	69.17	89.37	104.74	144.3	79.93	84.89	78.77	78.16	119.08	125.77	101.36
RBM4	LARK|RBM4A|ZCCHC21|ZCRB3A	ENSG00000248643	602571	11	11q13	RNA binding motif protein 4	protein-coding	RNA-binding motif protein 4a|RNA-binding protein 4|lark homolog|transcriptional coactivator CoAZ|zinc finger CCHC-type and RNA binding motif 3A	PF00098,PF00076,	zf-CCHC,RRM_1,	Unknown	Rbm4	NM_009032	2586	2311.44	6.35	8.81	3.28	4.44	9.81	11.25	4.84	6.31	9.94	13.28	8.21	5.56	6.93	11	9.77	9.53	4.19	5.06	6.51	8.85	4.42	6	6.56	6.7	6.3	5.66	5.82	20.2	17.11	15.99	15.16	6.68	7.19	9.39
RBM41	-	ENSG00000089682			Xq22.3	RNA binding motif protein 41	protein-coding	RNA-binding motif protein 41|RNA-binding protein 41	PF00076,	RRM_1,	Unknown	Rbm41	NM_001172147,NM_001172148,NM_153586	5539	5264.44	0.97	1.72	2.52	3.74	2.15	1.86	2.83	2.92	1.89	1.5	2.15	2.44	3.62	2.61	3.67	2.78	3.44	4.14	3.37	6.54	3.61	3.27	2.22	1.55	2.09	1.95	4.84	2.14	4.01	3.31	3.5	4.16	5.57	4.35
RBM42	-	ENSG00000126254	613232	19	19q13.12	RNA binding motif protein 42	protein-coding	RNA-binding motif protein 42|RNA-binding protein 42	PF00076,	RRM_1,	Unknown	Rbm42	NM_133693	1701	1426.44	90.51	93.2	75.44	67.07	90.18	99.23	81.04	85.97	108.59	98.93	99.04	80.4	100.8	87	74.76	81.01	75.07	73.22	86.22	89.97	79.01	70.81	90.5	75.66	105.2	96.49	45.07	64.34	76.03	65.62	61.53	50.54	47.72	44.31
RBM44	-	ENSG00000177483		2	2q37.3	RNA binding motif protein 44	protein-coding	RNA-binding motif protein 44|RNA-binding protein 44	PF00076,	RRM_1,	Unknown	Rbm44	NM_001033408	3851	3576.44	0.19	0.69	0.05	0.02	0.2	0.18	0.02	0.18	0.22	0.27	0.25	0.02	0.34	0.53	0.53	0.02	0.06	0.02	0.07	0.2	3.78	2.17	0.17	0.05	0.02	0.02	0.38	0.03	0.22	0.64	0.43	0.16	0.38	0.2
RBM45	DRB1	ENSG00000155636	608888	2	2q31.2	RNA binding motif protein 45	protein-coding	RB-1|RNA-binding motif protein 45|RNA-binding protein 45|developmentally regulated RNA-binding protein 1|developmentally-regulated RNA-binding protein 1|putative RNA binding protein RB-1	PF00076,	RRM_1,	Unknown	Rbm45	NM_153405	1897	1622.44	2.55	2.5	0.81	0.79	3.08	2.87	2.18	1.93	3.22	3.24	1.92	1.42	2.15	1.76	2.15	1.31	0.75	1.7	1.15	3.11	4.68	0.74	1.61	2.87	1.4	1.15	3.03	3.16	2.47	2.43	3.98	3.9	4.87	2.02
RBM46	CT68	ENSG00000151962		4	4q32.1	RNA binding motif protein 46	protein-coding	RNA-binding motif protein 46|cancer/testis antigen 68|probable RNA-binding protein 46	PF00076,	RRM_1,	Unknown	Rbm46	NM_001146328	1788	1513.44	0.04	0.05	0.05	0.05	0.04	0.03	0.05	0.05	0.04	0.04	0.04	0.04	0.04	0.63	0.05	0.05	0.04	0.06	0.04	0.05	1	0.07	0.04	0.04	0.04	0.04	0.05	0.07	0.05	0.05	0.05	0.05	0.05	0.04
RBM47	NET18	ENSG00000163694		4	4p14	RNA binding motif protein 47	protein-coding	RNA-binding motif protein 47|RNA-binding protein 47	PF00076,	RRM_1,	Unknown	Rbm47	NM_001127382,NM_139065,NM_178446	4895	4620.44	0.16	0.18	0.07	0.05	1.74	0.61	0.06	0.06	0.55	0.63	0.12	0.08	0.45	1.03	0.91	0.32	0.06	0.06	0.25	0.38	0.97	0.06	0.44	0.3	0.04	0.07	0.04	0.07	0.19	0.12	0.04	0.18	0.06	0.11
RBM4B	RBM30|RBM4L|ZCCHC15|ZCRB3B	ENSG00000173914		11	11q13	RNA binding motif protein 4B	protein-coding	RNA binding motif protein 30|RNA-binding motif protein 30|RNA-binding motif protein 4B|RNA-binding protein 30|RNA-binding protein 4B|zinc finger CCHC-type and RNA binding motif 3B	PF00098,PF00076,	zf-CCHC,RRM_1,	Unknown	Rbm4b	NM_025717	1829	1554.44	15.59	10.64	10.55	10.75	11.77	11.07	11.8	10.58	10.08	13.04	15.49	11.7	11.17	14.26	10.49	16.55	13.37	8	12.43	8.11	12.93	10.83	14	11.21	13.42	16.53	24.95	6.86	15.84	11.18	10.41	23.26	33.74	20.59
RBM5	G15|LUCA15|RMB5	ENSG00000003756	606884	3	3p21.3	RNA binding motif protein 5	protein-coding	RNA-binding protein 5|putative tumor suppressor LUCA15|renal carcinoma antigen NY-REN-9	PF01585,PF00076,	G-patch,RRM_1,	Unknown	Rbm5	NM_148930	3087	2812.44	47.68	40.01	51.54	62.08	45.67	51.68	56.9	51.48	38.76	39.11	64.46	59.25	51.58	51.63	58.89	52.86	55.4	50.73	53.16	39.23	38.51	46.72	53.69	37.77	54.82	63.96	55.18	46.33	48.8	42.49	43.06	44.64	50.89	40.7
RBM6	3G2|DEF-3|DEF3|HLC-11|NY-LU-12|g16	ENSG00000004534	606886	3	3p21.3	RNA binding motif protein 6	protein-coding	RNA-binding motif protein 6|RNA-binding protein 6|RNA-binding protein DEF-3|lung cancer antigen NY-LU-12|lung cancer protooncogene 11	PF01585,	G-patch,	Unknown	Rbm6	NM_011251,NM_029169	3742.76	3468.2	24.55	21.03	24.37	19.37	19.92	18.57	32.05	25.7	21.15	19.29	22.07	23.58	24.85	20.71	21.49	28.89	23.99	25.58	22.85	26.13	23.84	30.21	20.71	21.42	28.54	21.58	23.46	23.89	19.91	21.75	22.89	23.32	23.55	22.21
RBM7	-	ENSG00000076053	612413	11	11q23.1-q23.2	RNA binding motif protein 7	protein-coding	RNA-binding motif protein 7|RNA-binding protein 7	PF00076,	RRM_1,	Unknown	Rbm7	NM_144948	1773	1498.44	110.21	98.25	82.75	91.21	96.91	104.11	105.65	137	102.5	117.31	62.13	73.03	94.76	100.61	105.27	76.92	80.29	81.54	77.15	87.82	95.43	102.91	89.43	82.91	112.38	115.9	88.08	67.21	88.58	67.84	77.88	89.74	93.87	76.79
RBM8A	BOV-1A|BOV-1B|BOV-1C|C1DELq21.1|DEL1q21.1|MDS014|RBM8|RBM8B|TAR|Y14|ZNRP|ZRNP1	ENSG00000131795	605313	1	1q21.1	RNA binding motif protein 8A	protein-coding	BOV-1|RNA binding motif protein 8B|RNA-binding motif protein 8A|RNA-binding protein 8A|RNA-binding protein Y14|binder of OVCA1-1|ribonucleoprotein RBM8|ribonucleoprotein RBM8A	PF00076,	RRM_1,	Unknown	Rbm8a	NM_001102407,NM_025875	2614.57	2340.01	38.68	55.88	25.65	26.21	47.33	51.75	29.07	34.33	57.28	58.73	37.72	37.95	29.16	21.94	20.08	33.12	36.09	35.97	30.39	36.26	44.49	35.93	35.84	33.17	28.71	38.41	45.68	25.86	23.54	28.04	22.33	34.78	43.6	39.75
RBMS1	C2orf12|HCC-4|MSSP|MSSP-1|MSSP-2|MSSP-3|SCR2|YC1	ENSG00000153250	602310	2	2q24.2	RNA binding motif, single stranded interacting protein 1	protein-coding	RNA-binding motif, single-stranded-interacting protein 1|c-myc gene single strand binding protein 2|cervical cancer oncogene 4|single-stranded DNA-binding protein MSSP-1|suppressor of CDC2 with RNA-binding motif 2|suppressor of cdc 2 (cdc13) with RNA binding motif 2	PF00076,	RRM_1,	Unknown	Rbms1	NM_001141931,NM_001141932,NM_020296	2532.38	2257.82	69.11	97.75	67.24	64.95	95.02	105.22	76.72	83.72	89.86	105.97	60.62	72.35	90.91	71.1	74.05	87.03	69.03	62.02	68.13	99.25	73.51	73.6	87.34	78.09	72.16	83.42	60.11	46.53	64.13	62.17	45.3	56.82	59.05	68.08
RBMS2	SCR3	ENSG00000076067	602387	12	12q13.3	RNA binding motif, single stranded interacting protein 2	protein-coding	RNA-binding motif, single-stranded-interacting protein 2|suppressor of CDC2 with RNA-binding motif 3	PF00076,	RRM_1,	Unknown	Rbms2	NM_001039080,NM_019711	5249.07	4974.5	20.34	15.32	39.3	45.41	16.52	12.81	29.19	20.03	11.03	11.03	33.71	36.42	24.44	18.75	22.96	29.19	33.85	36.67	28.13	18	18.25	21.67	18.41	21.78	23.52	22.65	34.25	24.37	21.65	25.59	23.34	25.48	26.13	43.61
RBMS3	-	ENSG00000144642	605786	3	3p24-p23	RNA binding motif, single stranded interacting protein 3	protein-coding	RNA-binding motif, single-stranded-interacting protein 3|RNA-binding protein	PF00076,	RRM_1,	Unknown	Rbms3	NM_001172121,NM_001172122,NM_001172123,NM_001172124,NM_001172126,NM_178660	7887.08	7612.51	6.84	4.93	9.07	12.76	4.37	4.58	8.28	5.83	4.19	2.41	6.27	7	10.19	3.39	4.33	5.24	6.42	9.36	7.07	2.12	4.58	4.06	5.69	6.01	9.88	9.81	15.97	24.1	12.69	26.87	25.34	12.42	13.07	12.33
RBMX	HNRPG|RBMXP1|RBMXRT|RNMX|hnRNP-G	ENSG00000147274	300199		Xq26.3	RNA binding motif protein, X-linked	protein-coding	RNA binding motif protein, X chromosome|RNA-binding motif protein, X chromosome|glycoprotein p43|heterogeneous nuclear ribonucleoprotein G|hnRNP G	PF00076,	RRM_1,	hnRNP	Rbmx	NM_001166623,NM_011252,NR_029425	2420.47	2145.91	29.12	35.16	28.24	26.67	29.72	32.09	30.36	35.53	30.01	34.72	35.43	29.22	29.17	31.91	25.41	26.59	24.14	22.98	33.42	38.25	49.93	34.58	26.33	22.04	32.96	35.66	13.77	30.82	28.35	32.86	20.05	16.15	12.27	13.2
RBMX2	CGI-79	ENSG00000134597			Xq26.1	RNA binding motif protein, X-linked 2	protein-coding	RNA-binding motif protein, X-linked 2	PF00076,	RRM_1,	Unknown	Rbmx2	NM_173376	1743	1468.44	3.32	7.31	1.06	1.29	5.32	5.42	1.76	1.99	6.62	7.17	3.26	3.22	1.72	9.1	3.86	3.51	2.61	3.44	3.27	7.03	7.26	6.25	2.72	2.96	2.89	2.75	9.91	5.32	2.84	4.48	2.3	4.86	6.95	6.74
RBMXL2	HNRNPG-T|HNRNPGT|HNRPGT	ENSG00000170748	605444	11	11p15	RNA binding motif protein, X-linked-like 2	protein-coding	RNA-binding motif protein, X-linked-like-2|heterogeneous nuclear ribonucleoprotein G T|hnRNP G-T|testes specific heterogenous nuclear ribonucleoprotein G T|testes-specific heterogenous nuclear ribonucleoprotein G-T|testis-specific heterogeneous nuclear ribonucleoprotein G-T	PF00076,	RRM_1,	hnRNP	Rbmxl2	NM_029660	1472	1197.44	0.06	0.06	0.07	0.06	0.05	0.04	0.06	0.06	0.05	0.05	0.05	0.05	0.04	0.8	0.07	0.06	0.06	0.07	0.05	0.06	1.28	0.09	0.05	0.05	0.05	0.05	0.06	0.09	0.07	0.06	0.06	0.06	0.06	0.05
RBMY1A1	RBM|RBM1|RBM2|RBMY|RBMY1C|YRRM1|YRRM2	ENSG00000234414	400006		Yq11.223	RNA binding motif protein, Y-linked, family 1, member A1	protein-coding	RNA binding motif protein, Y chromosome, family 1, member A1|RNA binding protein|RNA-binding motif protein 1|RNA-binding motif protein 2|RNA-binding motif protein, Y chromosome, family 1 member A1|RNA-binding motif protein, Y chromosome, family 1 member A1/C|y chromosome RNA recognition motif 1	PF00076,	RRM_1,	Unknown	Rbmy1a1	NM_001166384,NM_001166384_dup1,NM_011253,NM_011253_dup1	1579	1304.44	0.39	0.2	0.24	0.22	0.17	0.15	0.22	0.21	0.17	0.2	0.18	0.16	0.16	2.78	0.24	0.21	0.2	0.26	0.17	0.22	4.43	0.29	0.17	0.19	0.16	0.16	0.2	0.3	0.23	0.21	0.21	0.21	0.27	0.18
RBPMS	HERMES	ENSG00000157110	601558	8	8p12	RNA binding protein with multiple splicing	protein-coding	RBP-MS|RNA-binding protein with multiple splicing|heart and RRM expressed sequence	PF00076,	RRM_1,	Unknown	Rbpms	NM_001042674,NM_001042675,NM_019733	1531.38	1256.82	273.56	237.73	123.27	139.16	186.44	211.24	127.32	165.88	247.7	220.27	150.61	162.17	162.45	122.24	113.24	169.87	137.27	151.57	144.66	110.31	176.86	142.07	228.53	219.42	181.94	231.55	109.66	144.17	193.28	130.59	128.87	75.28	124.6	86.2
RBPMS2	-	ENSG00000166831		15	15q22.31	RNA binding protein with multiple splicing 2	protein-coding	RNA-binding protein with multiple splicing 2	PF00076,	RRM_1,	Unknown	Rbpms2	NM_028030	1956	1681.44	3.93	6.59	3.22	0.76	5.69	14.95	1.36	2.85	12.48	13.16	2.81	3.14	3.8	1.13	2.71	2.8	5.13	2.16	4.86	17.13	7.22	6.15	4.2	5.81	2.73	4.03	23.19	17.86	20.83	19.51	20.3	27.24	21.26	28.95
RC3H1	RNF198|ROQUIN	ENSG00000135870	609424	1	1q25.1	ring finger and CCCH-type domains 1	protein-coding	RING finger and C3H zinc finger protein 1|RING finger protein 198|ring finger and CCCH-type zinc finger domains 1|roquin				Rc3h1	NM_001024952	11011	10736.4	4.04	3.49	4.47	5.76	3.65	3.45	2.94	2.23	2.88	2.48	2.97	2.7	4.64	2.99	3.4	2.52	2.06	3.13	3.82	2.62	2.36	2.1	4.18	6.19	4.84	4.06	4.02	3.47	5.86	4.06	5.71	2.52	2.17	3.49
RC3H2	MNAB|RNF164	ENSG00000056586		9	9q34	ring finger and CCCH-type domains 2	protein-coding	RING finger and CCCH-type zinc finger domain-containing protein 2|RING finger protein 164|membrane associated DNA binding protein|membrane-associated nucleic acid binding protein|membrane-associated nucleic acid-binding protein|ring finger and CCCH-type zinc finger domains 2				Rc3h2	NM_001100591	8965	8690.44	5.15	4.86	4.99	12.92	5.3	4.55	6.45	2.87	4.79	3.92	4.96	5.83	6.9	3.48	4.06	6.29	5.42	6.84	5.87	4.46	3.09	5.81	4.45	9.03	4.87	4.98	8.95	12.71	9.89	11.28	10.05	5.64	5.68	8.68
RCC2	TD-60	ENSG00000179051	609587	1	1p36.13	regulator of chromosome condensation 2	protein-coding	RCC1-like protein TD-60|protein RCC2|telophase disk protein of 60 kDa				Rcc2	NM_173867	3767	3492.44	25.96	60.85	8.86	7.63	45.42	52.08	17.33	21.96	47.26	54.68	28.46	18.87	11.28	28.77	30.91	58.16	17.82	15.74	35.31	101.49	82.5	83.03	22.09	38.9	17.27	16.33	20.76	52.13	83.85	55.78	62.74	38.28	38.29	30.76
RDBP	D6S45|NELF-E|RD|RDP	ENSG00000204356	154040	6	6p21.3	RD RNA binding protein	protein-coding	RD RNA-binding protein|RNA-binding protein RD|major histocompatibility complex gene RD|negative elongation factor E|negative elongation factor polypeptide E|nuclear protein	PF00076,	RRM_1,	rbpdomain	Rdbp	NM_001045863,NM_001045864,NM_138580	1468.96	1194.39	36.05	66.17	24.72	19.98	53.97	62.8	24.92	31.8	63.65	64.4	25.76	25.96	35.6	32.41	34.24	45.11	27.1	24.75	28.56	41.61	49.85	52.7	37.69	37.3	29.98	30.74	55.56	37.51	28.42	34.27	33.27	60.67	63.06	51.5
RDX	DFNB24	ENSG00000137710	179410	11	11q23	radixin	protein-coding	-			Disease	Rdx	NM_001104616,NM_001104617,NM_009041	3037.58	2763.02	103.08	99.23	143.51	129.14	94.25	101.78	130.64	109.22	91.98	103.08	89.27	111.04	137.54	105.14	119.47	125.49	126.6	142.58	119.16	120.18	128.94	149.58	103.19	94.59	127.17	134.22	74.01	99.28	84.36	111.6	72.2	65.87	73.9	61.87
RECQL	RECQL1|RecQ1	ENSG00000004700	600537	12	12p12	RecQ protein-like (DNA helicase Q1-like)	protein-coding	ATP-dependent DNA helicase Q1|DNA helicase, RecQ-like type 1|DNA-dependent ATPase Q1|recQ protein-like 1	PF00270,	DEAD,	helicase	Recql	NM_023042	2865	2590.44	5.73	12.09	2.2	3.68	9.23	9.41	7.99	7.92	9.29	10.52	9.13	5.25	9.9	7.13	8.43	13.07	5.6	4.52	8.91	16.85	15.51	13.49	4.8	6.98	5.05	3.55	22.42	10.41	9.54	8.65	10.13	24	21.35	20.32
RECQL4	RECQ4		603780	8	8q24.3	RecQ protein-like 4	protein-coding	ATP-dependent DNA helicase Q4|DNA helicase, RecQ-like type 4|DNA helicase, RecQ-like, type 4			helicase	Recql4	NM_058214	3651	3376.44	0.3	1.92	0.02	0.02	1.47	1.72	0.22	0.36	0.56	1.13	0.54	0.33	1.02	3.37	1.33	2.26	0.08	0.47	0.78	3.73	2.22	3.56	0.27	0.36	0.17	0.16	1.11	0.69	0.79	1.56	0.35	1.49	0.88	1.53
RECQL5	RECQ5	ENSG00000108469	603781	17	17q25	RecQ protein-like 5	protein-coding	ATP-dependent DNA helicase Q5|DNA helicase, RecQ-like type 5	PF00270,	DEAD,	helicase	Recql5	NM_130454	3418	3143.44	2.34	3.09	3.09	4.28	2.8	1.73	3.92	3.04	1.55	1.89	5.42	4.48	5.01	4.53	3.29	4.74	3.57	4.12	3.39	4.73	5.26	6.15	2.44	3.14	3.44	2.87	4.29	4.91	4.97	4.6	7.35	4.34	3.91	3.29
REPIN1	AP4|RIP60|ZNF464|Zfp464	ENSG00000214022		7	7q36.1	replication initiator 1	protein-coding	60 kDa origin-specific DNA-binding protein|60 kDa replication initiation region protein|ATT-binding protein|DHFR oribeta-binding protein RIP60|H_DJ0584D14.12|replication initiation region protein (60kD)|zinc finger protein 464 (RIP60)|zinc finger protein AP4				Repin1	NM_001079901,NM_001079902,NM_001079903,NM_001079904,NM_001079905,NM_175099	3026.15	2751.59	9.59	9.65	13.39	7.05	8.69	6.98	8.88	8.89	8.29	5.92	8.76	8.57	10.82	7.5	7	12.43	10.91	9.45	11.83	15.11	15.11	6.45	11.85	12.96	13.13	11.23	16.78	12.93	13.54	8.46	14.76	21.61	21.37	16.34
REXO4	REX4|XPMC2|XPMC2H	ENSG00000148300	602930	9	9q34.2	REX4, RNA exonuclease 4 homolog (S. cerevisiae)	protein-coding	RNA exonuclease 4|XPMC2 prevents mitotic catastrophe 2 homolog|Xenopus prevents mitotic catastrophe 2 homolog|Xenopus prevents mitotic catatrophe 2 homolog|exonuclease XPMC2|hPMC2|prevents mitotic catastrophe 2 protein homolog			nodomains	Rexo4	NM_207234	2281	2006.44	14.8	27.76	19.33	18.04	22.23	35.93	19.14	20.51	31.05	27.44	22.42	14.36	23.4	13.75	18.95	20.33	17.69	13.53	19.35	32.1	22.61	33.34	18.99	24.66	17.94	18.64	24.93	16.8	20.22	20.51	21.94	24.69	26.17	26.26
RIMS1	CORD7|RAB3IP2|RIM|RIM1	ENSG00000079841	606629	6	6q12-q13	regulating synaptic membrane exocytosis 1	protein-coding	RAB3-interacting protein 2|rab-3-interacting protein 2|rab3-interacting molecule 1|regulating synaptic membrane exocytosis protein 1			Disease	Rims1	NM_001012623,NM_001012624,NM_001012625,NM_053270,NM_183018	3829.6	3555.04	0.09	0.1	0.12	0.1	0.09	0.07	0.12	0.1	0.08	0.08	0.09	0.08	0.08	1.34	0.12	0.1	0.1	0.13	0.08	0.1	2.12	0.14	0.08	0.09	0.08	0.08	0.12	0.14	0.16	0.26	0.1	0.1	0.1	0.1
RNF17	Mmip-2|SPATA23|TDRD4	ENSG00000132972	605793	13	13q12.12	ring finger protein 17	protein-coding	RING finger protein 17|spermatogenesis associated 23|tudor domain containing 4|tudor domain-containing protein 4	PF00567,	TUDOR,	rbpdomain	Rnf17	NM_001033043	5147	4872.44	0.04	0.08	0.02	0.02	0.04	0.06	0.01	0.03	0.04	0.1	0.12	0.01	0.05	0.19	0.02	0.01	0.01	0.02	0.01	0.3	0.31	0.02	0.02	0.01	0.06	0.01	0.01	0.02	0.1	0.01	0.27	0.01	0.01	0.02
RNMTL1	-	ENSG00000171861	612600	17	17p13.3	RNA methyltransferase like 1	protein-coding	RNA methyltransferase-like protein 1|putative RNA methyltransferase			nodomains	Rnmtl1	NM_183263	1492	1217.44	6.09	16.56	1.9	3.81	9.85	17.24	4.28	8.07	21.04	17.43	4.32	4.91	7.37	10.21	8.88	6.45	3.65	2.84	7	16.25	18.85	12.96	7.4	12.62	5.91	8.54	6.07	8.15	7.97	4.97	7.38	9.81	8	8.48
RNPC3	RBM40|RNP	ENSG00000185946		1	1p21	RNA-binding region (RNP1, RRM) containing 3	protein-coding	RNA recognition protein|RNA-binding motif protein 40|RNA-binding protein 40|RNA-binding region-containing protein 3|U11/U12 small nuclear ribonucleoprotein 65 kDa protein|U11/U12 snRNP 65 kDa protein|U11/U12 snRNP 65K|U11/U12-65K	PF00076,	RRM_1,	rbpdomain	Rnpc3	NM_001038696,NM_026043	2906.81	2632.25	16.74	16.92	17.17	13.07	15.92	15.04	18	15.46	17.84	17.58	14.11	15.12	17.62	27.29	24.64	20.97	17.55	20.44	17.07	13.8	15.48	15.18	14.33	10.36	19.44	15.9	12.48	9.67	11.51	12.49	9.12	10.42	13.59	12.63
RNPS1	E5.1	ENSG00000205937	606447	16	16p13.3	RNA binding protein S1, serine-rich domain	protein-coding	RNA-binding protein S1, serine-rich domain|RNA-binding protein with serine-rich domain 1|SR protein|SR-related protein LDC2	PF00076,	RRM_1,	EJC	Rnps1	NM_001080127,NM_001080128,NM_009070	1679.59	1405.02	87.5	163.28	66.34	74.91	137.79	197.93	88.03	108.81	181.96	174.51	85.71	74.76	95.42	118.8	115.25	134.81	72.88	79.03	86.41	173.2	152.69	152.88	87.16	118.02	84	93.24	95.01	119.64	129.62	127.32	122.12	90.59	99.12	108.34
RPF2	BXDC1|bA397G5.4	ENSG00000197498		6	6q21	ribosome production factor 2 homolog (S. cerevisiae)	protein-coding	brix domain containing 1|brix domain-containing protein 1|homolog of Rpf2|ribosomal processing factor 2 homolog|ribosome biogenesis protein RPF2 homolog|ribosome production factor 2 homolog			ribosomal	Rpf2	NM_001042556,NM_023323	1493.43	1218.87	19.27	47.84	7.12	9.79	32.05	42.96	10.31	14.67	72.01	50.78	10.63	10.81	14.31	7.36	16.98	15.32	9.59	10.02	13.35	36.74	20.42	36.18	17.14	35.5	10.54	11.37	29.97	16.82	20.14	27.64	23.66	26.45	40.84	46.93
RPGR	COD1|CORDX1|CRD|PCDX|RP15|RP3|XLRP3|orf15	ENSG00000156313	312610		Xp21.1	retinitis pigmentosa GTPase regulator	protein-coding	X-linked retinitis pigmentosa GTPase regulator|retinitis pigmentosa 15|retinitis pigmentosa 3 GTPase regulator			Disease	Rpgr	NM_001177950,NM_001177951,NM_001177952,NM_001177953,NM_001177954,NM_011285	2770.63	2496.07	1.51	2.11	0.19	2.28	1.83	2.31	1.86	1.72	1.98	2.34	2.81	1.6	2.41	4.32	2.99	3.39	1.35	1.62	1.54	2.43	9.95	4.25	1.19	2.28	1.49	1.88	3.04	1.11	3.86	2.69	1.83	4.14	4.31	3.34
RPL10	AUTSX5|DXS648|DXS648E|L10|NOV|QM	ENSG00000147403	312173		Xq28	ribosomal protein L10	protein-coding	60S ribosomal protein L10|Wilms tumor-related protein|laminin receptor homolog|tumor suppressor QM				Rpl10	NM_052835	794	519.47	611.29	757.37	273.27	226.99	790.85	723.2	223.3	255.64	1136.91	1028.3	382.01	326.53	385.21	441	373.48	462.63	400.3	335.55	460.41	511.11	441.61	366.68	500.74	469.03	413.27	489.69	669.63	428.17	331.68	404.12	307.64	508.41	568.24	745.42
RPL10A	Csa-19|L10A|NEDD6	ENSG00000198755		6	6p21.31	ribosomal protein L10a	protein-coding	60S ribosomal protein L10a|NEDD-6|neural precursor cell expressed developmentally down-regulated protein 6			ribosomal	Rpl10a	NM_011287	830	555.46	167.89	231.85	55.5	51.32	227.67	224.94	51.94	68.36	295.34	296.3	110.96	81.54	96.35	115.58	92.19	119.73	90.09	96.73	121.21	122.46	139.88	82.63	132.56	125.51	102.65	126.47	146.68	81.99	73.52	75	57.16	83.58	98.34	156.38
RPL13	BBC1|D16S444E|D16S44E|L13	ENSG00000167526	113703	16	16q24.3|17p11.2	ribosomal protein L13	protein-coding	60S ribosomal protein L13|OK/SW-cl.46|breast basic conserved protein 1				Rpl13	NM_016738	776	501.47	1287.34	1507.45	582.66	470.88	1526.34	1573.32	447.63	541.45	2066.99	1837.74	809.54	656.08	988.96	792.14	691.51	827.75	765.23	665.66	1189.68	823.68	799.44	636.75	1307.59	1029.49	1062.59	1297.86	915.45	592.35	518.13	613.09	506.21	573.55	717.42	1101.97
RPL13A	L13A|TSTA1	ENSG00000142541		19	19q13.3	ribosomal protein L13a	protein-coding	23 kDa highly basic protein|60S ribosomal protein L13a|tissue specific transplantation antigen 1			ribosomal	Rpl13a	NM_009438	803	528.47	351.03	424.14	125.99	110.78	358.77	307.27	103.73	124.66	563.54	544.69	221.22	172.58	139.57	162.24	144.87	187.4	192.38	149.17	233.89	245.53	216.78	165.93	299.55	270.41	208.31	234.07	202.73	190.04	167.83	196.6	163.87	147.29	164	281.4
RPL14	CAG-ISL-7|CTG-B33|L14|RL14|hRL14	ENSG00000188846		3	3p22-p21.2	ribosomal protein L14	protein-coding	60S ribosomal protein L14			ribosomal	Rpl14	NM_025974	935	660.44	256.93	375.37	99.52	89.43	344.84	351.25	88.55	100.71	476.34	449.49	146.71	132.55	142.51	180.27	135.15	173.45	165.47	133.66	205.97	210.86	204.29	145.15	246.77	223.24	164.46	227.76	199.39	145.11	111.46	134.55	109.79	103.44	125.65	248.52
RPL15	EC45|L15|RPLY10|RPYL10	ENSG00000174748	604174	3	3p24.2	ribosomal protein L15	protein-coding	60S ribosomal protein L15			ribosomal	Rpl15	NM_025586	1841	1566.44	160.23	288.79	67.93	60.61	263.08	270.71	56.18	73.11	370.7	377.03	97.38	80.55	101.64	94.37	87.38	127.31	96.22	83.78	124.69	188.63	159.1	132.56	136.34	161.45	99.72	119.55	133.82	139.47	133.06	143.3	114.16	97.03	118.26	178.52
RPL17	L17|PD-1|RPL23	ENSG00000265681	603661	18	18q21	ribosomal protein L17	protein-coding	60S ribosomal protein L17|60S ribosomal protein L23|gene encoding putative NFkB activating protein				Rpl17	NM_001002239	775	500.47	146.18	247.23	53.91	41.76	244.28	234.21	33.81	54.48	348.33	322.33	91.41	72.17	74.68	66.31	72.88	107.88	91.57	68.46	105.16	150.95	76.6	96.52	118.93	155.89	83.45	116.22	169.2	92.54	75.95	92.01	79.85	88.9	97.68	195.07
RPL18A	L18A	ENSG00000105640	604178	19	19p13	ribosomal protein L18a	protein-coding	60S ribosomal protein L18a|ribosomal protein L18a-like protein			ribosomal	Rpl18a	NM_029751	1291	1016.44	52.55	40.84	12.37	21.62	39.77	36.88	13.18	16.99	53.44	41.25	25.81	21.24	25.5	26.19	25.17	28.86	33.95	25.96	47.05	19.87	18.66	17.19	48.38	34.94	37.99	47.55	27.71	19.54	26.91	30.52	22.59	45.2	33.17	22.98
RPL19	L19	ENSG00000108298	180466	17	17q12	ribosomal protein L19	protein-coding	60S ribosomal protein L19			ribosomal	Rpl19	NM_001159483,NM_009078	750.7	476.18	505.19	736.8	193.21	155.43	715.25	729.51	178.88	208.33	969.03	905.89	335.02	265.94	308.02	321.6	246.14	351.47	289.47	231.95	375.02	471.83	353.19	304.87	445.86	449.54	350.75	407.04	432.92	392.01	350.93	399.03	357.51	283.05	356.46	535.51
RPL21	L21	ENSG00000122026	603636	13	13q12.2	ribosomal protein L21	protein-coding	60S ribosomal protein L21			ribosomal	Rpl21	NM_019647	1854	1579.44	73.58	92.04	19.52	18.57	85.62	76.16	21.45	24.73	114.84	113.53	53.51	42.66	35.07	33.21	24.37	36.53	50.85	42.02	46.09	41.16	46.17	27	50.5	49.91	49.65	60.16	83.94	29.44	19.78	31.35	20.73	43.41	44.74	91.84
RPL22	EAP|HBP15|HBP15/L22|L22	ENSG00000116251	180474	1	1p36.31	ribosomal protein L22	protein-coding	60S ribosomal protein L22|EBER-associated protein|Epstein-Barr virus small RNA-associated protein|Epstein-Barr-encoded RNA-associated protein|heparin-binding protein 15|heparin-binding protein HBp15			ribosomal	Rpl22	NM_009079	2040	1765.44	39.85	33.03	18.98	14.86	32.68	25.34	16.39	14.3	39.95	34.04	22.34	20.63	22.46	22.66	26.11	24.78	24.17	20.75	24.94	18.14	18.89	17.87	31.29	25.27	31.2	36.9	30.63	9.34	14.2	11.55	11.83	18.4	18.74	20
RPL23	L23	ENSG00000125691	603662	17	17q	ribosomal protein L23	protein-coding	60S ribosomal protein L17|60S ribosomal protein L23|ribosomal protein L17			ribosomal	Rpl23	NM_022891	1062	787.44	120.29	155.9	37.56	27.71	159.88	127.81	23.36	31.91	218.3	190.52	68.02	59.4	48.64	51.41	36.26	59.94	73.11	67.36	79.4	76.6	65.16	46.48	80.78	88.91	65.97	85.67	106.95	63.77	59.65	68.64	54.83	51.29	67.24	97.99
RPL23A	L23A|MDA20	ENSG00000198242	602326	17	17q11.2	ribosomal protein L23a	protein-coding	60S ribosomal protein L23a|melanoma differentiation-associated gene 20			ribosomal	Rpl23a	NM_207523	560	285.63	552.47	675.88	179.18	131.41	626.68	612.44	132.12	131.35	869.18	815.05	324.53	288.65	269.65	270.14	227.72	315.36	357.45	296.72	379.13	347.1	397.06	212.48	423.03	364.45	324.24	419.99	413.67	253.25	197.14	231.31	203.4	202.93	251.58	414.79
RPL27	L27	ENSG00000131469	607526	17	17q21	ribosomal protein L27	protein-coding	60S ribosomal protein L27			ribosomal	Rpl27	NM_011289	734	459.49	167.36	309.88	41.02	31.59	292.08	279.11	38.64	53.38	422.16	395.12	119.8	86.31	84.34	70.32	46.12	92.49	107.26	78.28	116.56	156.64	154	77.55	113.16	156.58	87.22	96.89	128.66	107.15	97.01	122.73	99.03	80.55	76.59	170.33
RPL28	L28	ENSG00000108107	603638	19	19q13.4	ribosomal protein L28	protein-coding	60S ribosomal protein L28			ribosomal	Rpl28	NM_009081	496	221.86	209.11	271.52	63.98	50.24	281.86	232.52	53.17	66.03	362.89	357.94	146.39	123.25	93.99	82.7	72.23	90.44	126.81	103.74	128.42	142.75	134.8	107.66	160.72	154.68	131.05	166.38	102.03	83.24	76.54	98.68	80.65	70.59	73.84	137.06
RPL29	HIP|HUMRPL29|L29	ENSG00000162244	601832	3	3p21.3-p21.2	ribosomal protein L29	protein-coding	60S ribosomal protein L29|HP/HS-interacting protein|cell surface heparin-binding protein HIP|heparin/heparan sulfate-binding protein|heparin/heparan sulfate-interacting protein|ribosomal protein YL43 homologue			ribosomal	Rpl29	NM_009082	710	435.5	234.98	465.49	97.72	77.91	401.14	421.97	64.55	88.81	612.05	569.47	141.04	114.47	140.23	117.15	94.99	172.67	123.54	118.19	157.06	277.02	241.13	182.91	176.71	222.71	144.16	158.66	191.39	183.53	181.33	212.31	173.42	124.98	138.11	267.36
RPL3	ASC-1|L3|TARBP-B	ENSG00000100316	604163	22	22q13	ribosomal protein L3	protein-coding	60S ribosomal protein L3|HIV-1 TAR RNA-binding protein B|hypothetical protein			ribosomal	Rpl3	NM_013762	1361	1086.44	643.42	779.36	299.4	306.71	725.54	706.1	295.24	340.69	992.76	924.52	295.64	230.15	403.45	449.81	475.58	559.7	280.4	269.43	497.83	625.84	512.91	549.48	642.34	525.41	551.55	562.38	630.26	429.7	415.42	368.19	327.42	527.11	580.56	645.52
RPL30	L30	ENSG00000156482	180467	8	8q22	ribosomal protein L30	protein-coding	60S ribosomal protein L30			ribosomal	Rpl30	NM_001163485,NM_009083	527.19	252.92	147.45	199.94	43.82	47.9	161.49	145.2	22.63	33.61	257.75	223.1	51.32	53.96	60.27	79.83	53.75	98.8	100.68	69.83	86.66	102.02	150.9	106.81	90.55	100.56	63.33	77.32	83.01	67.73	78.07	78.71	73.38	146.4	124.54	85.65
RPL31	L31	ENSG00000071082		2	2q11.2	ribosomal protein L31	protein-coding	60S ribosomal protein L31			ribosomal	Rpl31	NM_053257	1037	762.44	66.27	106.27	19.44	12.11	108.79	99.52	18.58	20.45	151.91	136.95	54.91	43.5	33.67	30.36	22.72	39.3	54.55	41.99	54.15	41.45	36.76	25.24	51.31	57.4	38.87	55.73	67	26.9	29.27	35.67	27.84	38.02	42.8	75.11
RPL32	L32	ENSG00000144713		3	3p25-p24	ribosomal protein L32	protein-coding	60S ribosomal protein L32			ribosomal	Rpl32	NM_172086	504	229.81	711.06	1001.36	205.58	173.5	1000.67	858.99	169.11	209.04	1328.2	1280.63	457.96	348.08	348.76	327.37	312.08	404.67	407.2	327.19	498.46	551.43	479.45	312.61	617.58	579.82	442.35	568.29	568.41	331.3	303.97	312.67	277.1	329.02	384.44	639.54
RPL35	L35	ENSG00000136942		9	9q34.1	ribosomal protein L35	protein-coding	60S ribosomal protein L35			ribosomal	Rpl35	NM_025592	452	178.36	573.76	806.92	179.47	131.26	794.78	943.39	136.07	189.97	1069.42	1033.04	336.77	310	319.33	273.12	183.26	348.07	369.44	266.18	520.29	390.96	297.25	243.94	523.59	471.32	370.22	537.47	423.81	185.52	186.61	247.45	192.13	211.15	233.83	494.94
RPL35A	DBA5|L35A	ENSG00000182899	180468	3	3q29	ribosomal protein L35a	protein-coding	60S ribosomal protein L35a|cell growth-inhibiting gene 33 protein			Disease	Rpl35a	NM_001130484,NM_001130485,NM_021338	492.52	218.41	180.78	319.76	50.05	38.65	303.45	295.15	36.77	60.62	409.54	394.91	114.55	89.05	84.48	114.15	82.41	87.23	122.28	89.23	113.57	165.23	90.09	76.17	145.1	165.04	105.35	137.22	206.96	83.32	67.03	100.02	73.58	111.15	142.2	267.01
RPL36	L36	ENSG00000130255		19	19p13.3	ribosomal protein L36	protein-coding	60S ribosomal protein L36			ribosomal	Rpl36	NM_018730	407	134.86	333.12	415.43	91.01	71.43	419.03	323.24	66.34	80.99	538.08	427.87	232.12	177.84	135.43	133.58	82.19	156.94	204.22	159.44	226.93	150.56	214.03	86.29	260.02	233.98	195.53	289.78	166.51	89.56	82.36	86.1	70.93	86.78	101.01	145.36
RPL4	L4	ENSG00000174444	180479	15	15q22	ribosomal protein L4	protein-coding	60S ribosomal protein L1|60S ribosomal protein L4			ribosomal	Rpl4	NM_024212	1422	1147.44	662.97	906.25	330	322.96	819.51	856.29	364.97	427	1175.83	1079.22	349.29	300.35	588.45	618.29	621.59	598.73	329.08	324.4	559.21	793.98	705.15	727.16	582.85	630.07	630.14	600.59	379.22	488.18	457.78	462.86	429.56	363.6	393.43	520.87
RPL5	DBA6|L5	ENSG00000122406	603634	1	1p22.1	ribosomal protein L5	protein-coding	60S ribosomal protein L5			Disease	Rpl5	NM_016980	1002	727.44	268.32	672.09	118.78	99.75	525.19	696.86	106.07	161.92	858.04	854.6	147.57	109.42	186.87	195.14	213.2	302.54	136.78	150.75	212.61	501.42	418.39	412.67	250.06	365.36	171.48	218.32	289.62	290.4	298.33	353.41	262.69	233.81	276.44	464.34
RPL6	L6|SHUJUN-2|TAXREB107|TXREB1	ENSG00000089009	603703	12	12q24.1	ribosomal protein L6	protein-coding	60S ribosomal protein L6|DNA-binding protein TAXREB107|neoplasm-related protein C140|tax-responsive enhancer element-binding protein 107			ribosomal	Rpl6	NM_011290	1249	974.44	213.8	384.07	109.3	92.88	351.68	385.55	92.7	119.88	513.03	473.33	121.81	98.69	158.69	173.38	168.28	228.37	116.06	117.93	185.3	303.12	273.59	236.14	212.23	229.03	167.85	181.97	299.44	226.53	187.48	227.17	187.12	199.23	227.11	390.7
RPL7	L7|humL7-1	ENSG00000147604	604166	8	8q21.11	ribosomal protein L7	protein-coding	60S ribosomal protein L7			ribosomal	Rpl7	NM_011291	934	659.44	557.46	731.86	296.1	256.58	717.13	608.5	223.53	261.46	980.39	867.86	343.65	307.55	308.8	380.19	368.25	475.59	353.64	367.08	398.66	513.54	394.95	420.18	515.3	461.48	424.59	495.22	594.13	398.56	411.7	404.09	348.77	422.32	491.31	581.77
RPL7L1	dJ475N16.4	ENSG00000146223		6	6p21.1	ribosomal protein L7-like 1	protein-coding	60S ribosomal protein L7-like 1			ribosomal	Rpl7l1	NM_025433	2606	2331.44	84.67	122.68	56.02	55.88	111.41	152.97	60.7	85.9	144.45	132.58	55	67.68	94.03	68.48	75.58	83.38	64.27	63.83	81.28	108.77	67.93	80.89	89.34	121.47	85.9	98.95	59.13	122.59	123.02	114.07	117.61	53.44	55.91	59.89
RPL8	L8	ENSG00000161016	604177	8	8q24.3	ribosomal protein L8	protein-coding	60S ribosomal protein L8			ribosomal	Rpl8	NM_012053	862	587.45	380.78	591.67	154.39	135.98	549.41	447.42	135.33	147.78	742.74	692.23	247.07	179.91	230.57	166.96	204.12	264.96	212.21	171.98	264.95	333.22	277	248.99	312.94	342.33	241.52	277.92	346.16	266.6	215.24	258.7	195.46	226.47	273.73	449.95
RPLP0	L10E|LP0|P0|PRLP0|RPP0	ENSG00000089157	180510	12	12q24.2	ribosomal protein, large, P0	protein-coding	60S acidic ribosomal protein P0|60S ribosomal protein L10E|acidic ribosomal phosphoprotein P0			ribosomal	Rplp0	NM_007475	1358	1083.44	620.87	869.66	277.36	228.62	833.99	831.46	255.64	322.09	1145.29	1113.95	367.88	263.69	466.71	481.15	481.69	542.42	283.71	283.61	514.94	607.02	539.89	546.18	617	562.09	480.97	517.19	698.59	539.59	556.55	545.53	507.82	642.89	699.76	920
RPN1	OST1|RBPH1	ENSG00000163902	180470	3	3q21.3	ribophorin I	protein-coding	RPN-I|dolichyl-diphosphooligosaccharide--protein glycosyltransferase 67 kDa subunit|dolichyl-diphosphooligosaccharide--protein glycosyltransferase subunit 1|dolichyl-diphosphooligosaccharide-protein glycosyltransferase 67 kDa subunit|oligosaccharyltransferase 1 homolog|ribophorin-1				Rpn1	NM_133933	3642	3367.44	82.62	181.11	66.28	61.14	133.46	172.24	87.85	113.4	189.13	183.6	75.08	74.16	105.81	84.19	91.12	125.32	72.83	78.28	98.9	200.86	183.23	191.66	74.76	89.83	74.35	63.75	102.05	140.58	108.96	148.95	130.22	147.15	127.75	159.95
RPP21	C6orf135|CAT60	ENSG00000241370	612524	6	6p22.1	ribonuclease P/MRP 21kDa subunit	protein-coding	RNaseP protein p21|ribonuclease P protein subunit p21|ribonucleoprotein V				Rpp21	NM_026308	500	225.83	42.56	40.93	23.68	10.47	38.43	35.47	16.46	14.15	28.41	40.58	47.59	37.35	20	4.51	17.56	16.28	52.35	33.7	29.41	21.6	23.3	5.87	35.38	18.12	27.11	38.46	22.33	11.04	7.92	12.07	14.26	8.64	11.86	11.78
RPP25	-	ENSG00000178718		15	15q24.2	ribonuclease P/MRP 25kDa subunit	protein-coding	RNase P protein subunit p25|ribonuclease P 25kDa subunit|ribonuclease P protein subunit p25				Rpp25	NM_133982	1346	1071.44	0.06	0.45	0.08	0.07	0.45	0.49	0.21	0.07	0.22	0.21	0.06	0.05	0.05	0.89	0.86	0.07	0.06	0.08	0.06	0.28	2.87	1.44	0.05	0.06	0.05	0.05	44.2	1.74	0.91	0.07	0.6	47.64	51.9	24.32
RPP30	TSG15	ENSG00000148688	606115	10	10q23.31	ribonuclease P/MRP 30kDa subunit	protein-coding	RNase P subunit 2|RNaseP protein p30|ribonuclease P protein subunit p30				Rpp30	NM_019428	1155	880.44	29.64	83.05	28.12	20.68	54.01	69.83	23.17	28.54	70.51	77.7	24.79	25.01	28.22	24.03	29.53	40.64	27.66	28.35	34.12	72.8	52.72	68.35	28.92	34.54	26.66	32.06	60.78	29.33	29.89	33.37	20.27	50.69	68.46	57.86
RPS10	DBA9|S10	ENSG00000124614	603632	6	6p21.31	ribosomal protein S10	protein-coding	40S ribosomal protein S10			Disease	Rps10	NM_025963	573	298.61	238.52	380.96	61.8	55.59	349.94	290.2	50.06	70.22	526.39	489.08	159.64	120.32	99.85	117.14	83.84	144.83	131.9	99.55	148	190.88	152.15	112.68	175.05	171.3	126.07	156.28	197.18	138.68	112.31	128.64	116.28	98.61	122.54	242.4
RPS11	S11	ENSG00000142534	180471	19	19q13.3	ribosomal protein S11	protein-coding	40S ribosomal protein S11			ribosomal	Rps11	NM_013725	602	327.58	522.08	949.93	216.26	174.83	866.2	917.23	159.06	191.87	1228.74	1189.37	371.66	300.57	275.56	248.89	242.2	330.06	369.66	288.94	369.08	497.45	492.56	350.36	433.98	458.61	316.11	384.86	318.32	332.96	257.39	335.35	252.44	206.67	244.8	457.64
RPS12	S12	ENSG00000112306	603660	6	6q23.2	ribosomal protein S12	protein-coding	40S ribosomal protein S12			ribosomal	Rps12	NM_011295	517	242.75	192.76	226.57	58.71	40.57	258.23	194.43	53.79	37.91	344.5	307.84	115.43	100.44	65.84	87.61	74.85	90.13	114.61	94.34	98.16	115.36	107.13	71.99	144.85	132.7	102.91	138.48	257.95	81.19	55.47	62.84	54.35	93.52	120.12	241.13
RPS15	RIG|S15	ENSG00000115268	180535	19	19p13.3	ribosomal protein S15	protein-coding	40S ribosomal protein S15|homolog of rat insulinoma|insulinoma protein			ribosomal	Rps15	NM_009091	521	246.74	217.79	344	64.13	48.81	316.47	328.63	48.29	77.81	476.84	409.8	134.74	109.88	142.74	143.5	93.14	121.91	123.97	104.03	179.7	133.39	182.22	118.48	166.55	187.01	168.18	160.89	224.79	88.6	82.31	88.7	71.42	125.96	143.72	258.08
RPS15A	S15a	ENSG00000134419	603674	16	16p	ribosomal protein S15a	protein-coding	40S ribosomal protein S15a|up-regulated by HBV X protein			ribosomal	Rps15a	NM_170669	5134	4859.44	8.01	11.4	1.49	1.64	12.1	9.92	1.63	1.51	16.03	15.33	4.67	4.23	3.58	5.84	3.76	2.49	4.48	3.34	4.73	6.24	4.93	2.54	4.58	6.17	3.78	4.99	5.65	4.01	2.52	3.99	3.3	2.62	3.24	7.23
RPS19BP1	AROS|S19BP|dJ1104E15.4	ENSG00000187051	610225	22	22q13.1	ribosomal protein S19 binding protein 1	protein-coding	40S ribosomal protein S19-binding protein 1|RPS19-binding protein 1|active regulator of SIRT1|homolog of mouse S19 binding protein			ribosomal	Rps19bp1	NM_175109	830	555.46	17.31	26.23	15.32	12.76	23.26	32.83	8.77	16.54	34.06	28.31	15.37	10.97	3.69	5.25	7.25	8.73	10.93	11.53	5.93	14.49	25.69	11.94	12.45	17.63	10.33	13.22	41.5	10.22	18.88	14.49	15.38	24.94	26.46	45.65
RPS2	LLREP3|S2	ENSG00000140988	603624	16	16p13.3	ribosomal protein S2	protein-coding	40S ribosomal protein S2|40S ribosomal protein S4|OK/KNS-cl.6|protein LLRep3			ribosomal	Rps2	NM_008503	998	723.44	668.42	1324.22	284.39	249.13	1217.37	1127.2	235.55	315.93	1707.49	1699.84	327.74	245.16	451.7	469.91	502.41	715.27	326.15	307.12	577.49	1014.67	841.65	832.23	599.75	683.65	469.46	479.79	527.56	605.59	518.87	632.53	478.11	434.85	474.12	912.75
RPS20	S20	ENSG00000008988	603682	8	8q12	ribosomal protein S20	protein-coding	40S ribosomal protein S20			ribosomal	Rps20	NM_026147	502	227.82	341.64	350.41	94.2	90.47	382.6	290.41	67.81	85.93	452.96	476.63	192.62	167.96	154.55	156.29	137.27	165.99	198.44	162.29	198.6	152.29	153.75	132.31	255.78	206.92	210.7	265.92	247.42	116.08	105.78	97.75	88.26	121.21	144.24	224.5
RPS21	S21	ENSG00000171858	180477	20	20q13.3	ribosomal protein S21	protein-coding	40S ribosomal protein S21|8.2 kDa differentiation factor			ribosomal	Rps21	NM_025587	391	119.91	119.69	172.02	34.81	17.51	153.33	126.96	25.52	24.49	210.05	181.23	80	65.13	36.37	44.59	29.31	65.77	83.24	73.04	82.53	75.38	81.92	40.42	84.69	95.34	73.8	89.72	109.17	31.92	41.37	48.6	35.15	77.47	86.15	139.17
RPS24	DBA3|S24	ENSG00000138326	602412	10	10q22	ribosomal protein S24	protein-coding	40S ribosomal protein S24			Disease	Rps24	NM_011297,NM_207634,NM_207635	858.7	584.15	127.3	192.11	37.83	36.94	189.87	164.72	29.75	34.05	257.87	243.3	84.3	73.89	57.51	73.36	49.25	82.8	91.55	78.5	100.95	100.77	103.33	64.9	88.54	104.61	72.63	99.53	104.29	61.61	57.35	64.53	54.82	55.75	58.63	115.15
RPS27A	CEP80|S27A|UBA80|UBC|UBCEP1|UBCEP80	ENSG00000143947	191343	2	2p16	ribosomal protein S27a	protein-coding	40S ribosomal protein S27a|ubiquitin C|ubiquitin and ribosomal protein S27a|ubiquitin carboxyl extension protein 80|ubiquitin-40S ribosomal protein S27a|ubiquitin-CEP80				Rps27a	NM_001033865,NM_024277	732.04	457.53	245.6	355.32	78.34	60.17	374.52	318.95	64.1	71.85	504.4	454.47	141.84	120.75	112.37	154	109.89	142.78	161.17	128.08	151.9	200.62	139.98	127.86	177.29	194.99	147.56	191.93	177.99	116.16	95.73	152.5	110.59	112.39	124.31	195.24
RPS28	S28	ENSG00000233927	603685	19	19p13.2	ribosomal protein S28	protein-coding	40S ribosomal protein S28			ribosomal	Rps28	NM_016844	325	64.32	119.34	130.5	32.99	8.97	124.94	105.78	15.69	36.32	140.37	140.12	64.96	57.63	47.64	51.93	26.77	48.02	75.08	43.21	54.26	56.84	33.34	25.1	71.6	73.05	53.74	58.48	92.72	35.09	25.81	41.48	33.59	58.13	52.58	70.13
RPS3	S3	ENSG00000149273	600454	11	11q13.3-q13.5	ribosomal protein S3	protein-coding	40S ribosomal protein S3|IMR-90 ribosomal protein S3			ribosomal	Rps3	NM_012052	1878	1603.44	424.26	406.15	110.07	111.34	377.98	356.81	112.64	122.53	521.15	477.65	164.97	138.13	191.98	183.73	177.83	210.85	170.38	141.43	216.82	220.37	176.18	172.43	346.19	261.75	282.33	351.67	133.19	162.54	173.68	143.24	144.26	96.86	109.54	160.54
RPS3A	FTE1|MFTL|S3A	ENSG00000145425	180478	4	4q31.2-q31.3	ribosomal protein S3A	protein-coding	40S ribosomal protein S3a|fte-1|v-fos transformation effector protein 1			ribosomal	Rps3a	NM_016959	943	668.44	775.04	990.88	318.03	300.08	959.98	853.84	275.54	294.66	1302.44	1264.9	379.95	349.72	405.3	411.13	481.53	563.49	411.99	375.56	500.31	681.48	539.45	589.84	652.52	608.5	515.28	612.79	727.94	510.66	448.73	488.8	390.91	499.42	607.3	782.58
RPS4X	CCG2|DXS306|RPS4|S4|SCAR|SCR10	ENSG00000198034	312760		Xq13.1	ribosomal protein S4, X-linked	protein-coding	40S ribosomal protein S4, X isoform|cell cycle gene 2|ribosomal protein S4X isoform|single copy abundant mRNA protein|single-copy abundant mRNA			ribosomal	Rps4x	NM_009094	876	601.45	360.93	469.59	193.12	155.32	460.89	440.52	148.72	160.15	632.85	588	189.94	180.69	203.68	250.09	256.57	321.53	202.13	203.45	271.55	350.84	364.58	312.56	308.12	283.5	258.05	276.36	406.6	256.29	247.2	276.32	214.59	285.15	321.97	440.01
RPS5	S5	ENSG00000083845	603630	19	19q13.4	ribosomal protein S5	protein-coding	40S ribosomal protein S5			ribosomal	Rps5	NM_009095	739	464.49	415.04	598.17	131.35	121.37	550.22	520.76	102.06	136.15	764.22	732.49	230.29	173.02	218.43	225.46	198.21	242.64	193.48	178.44	286.11	357.92	300.96	244.4	365.12	323.57	290.66	348.66	230.6	228.88	202.35	223.61	182.86	152.9	175.27	311.55
RPS6	S6	ENSG00000137154	180460	9	9p21	ribosomal protein S6	protein-coding	40S ribosomal protein S6|phosphoprotein NP33			ribosomal	Rps6	NM_009096	1394	1119.44	312.64	495.92	136.6	127.72	462.15	491.45	132.09	152.78	673.32	626.92	169.98	148.63	234.88	217.32	238.62	237.43	169.13	155.12	273.52	326.36	306.88	252	280.36	309.35	250.52	294.96	204.49	333.22	268.54	322.77	281.66	137.04	175.44	278.47
RPS7	DBA8|S7	ENSG00000171863	603658	2	2p25	ribosomal protein S7	protein-coding	40S ribosomal protein S7			Disease	Rps7	NM_011300	961	686.44	264.02	427.19	89.05	79.88	407.86	371.81	65.78	75.01	546.32	543.63	144.8	120.86	155.2	143.69	121.04	167.51	150.9	120.68	192.79	228.37	182.45	175.47	217.96	239.65	159.61	205.13	291.77	161.97	153.11	158.68	132.04	151.79	174.38	323.59
RPS8	S8	ENSG00000142937	600357	1	1p34.1-p32	ribosomal protein S8	protein-coding	40S ribosomal protein S8|OK/SW-cl.83			ribosomal	Rps8	NM_009098	740	465.49	239.34	515.58	61.61	48.36	463.24	445.94	40.46	53.29	676.56	659.88	123.75	85.81	151.18	126.14	77.19	150.54	119.05	89.5	176.71	236.66	158.76	152.07	202.1	265.35	119.68	158.64	130.53	148.58	119.32	150.46	120.93	75.44	82.39	179.73
RPS9	S9	ENSG00000170889	603631	19	19q13.4	ribosomal protein S9	protein-coding	40S ribosomal protein S9			ribosomal	Rps9	NM_029767	703	428.51	689.17	899.71	259.21	217.02	938.95	867.05	197.85	248.93	1181.8	1215.35	422.42	328.6	405.18	371.18	375.33	395.17	352.18	318	478.41	523.53	419.1	357.78	685.43	548.77	512.98	660.1	408.34	373.58	291.48	318.11	265.15	237.01	271.07	490.1
RPUSD2	C15orf19|C18B11	ENSG00000166133		15	15q13.3	RNA pseudouridylate synthase domain containing 2	protein-coding	C18B11 homolog (44.9kD)|RNA pseudouridylate synthase domain-containing protein 2				Rpusd2	NM_173450	5132	4857.44	0.52	0.92	0.18	0.14	0.85	0.93	0.34	0.69	1.34	0.99	0.54	0.34	0.81	0.19	0.02	0.69	0.21	0.57	0.5	0.95	0.62	0.32	0.43	1.22	0.63	0.36	0.77	0.62	0.89	0.97	0.53	0.59	0.64	0.84
RPUSD3	-	ENSG00000156990		3	3p25.3	RNA pseudouridylate synthase domain containing 3	protein-coding	RNA pseudouridylate synthase domain-containing protein 3				Rpusd3	NM_001033204	1268	993.44	7.06	9.56	3.25	5.02	7.95	7.53	7.62	6.03	9.31	9.98	6.58	6.21	5.63	6.76	5.19	4.28	6.36	5.01	4.89	7.41	3.1	4.56	6.5	4.98	7.53	7.21	6.27	3.35	7.07	4.55	6.17	7.65	4.72	5.75
RPUSD4	-	ENSG00000165526		11	11q24.2	RNA pseudouridylate synthase domain containing 4	protein-coding	RNA pseudouridylate synthase domain-containing protein 4				Rpusd4	NM_028040	1797	1522.44	27.1	24.23	22.15	22.11	25.46	25.87	21.59	21.24	27.49	27.85	29.81	23.82	30.78	16.29	22.63	21.92	28.98	25.53	28.56	28.9	27.97	27.59	33.59	22.54	32.69	34.22	21.09	14.78	18.76	16.65	18.89	17.4	17.19	13.01
RRP1	D21S2056E|NNP-1|NOP52|RRP1A	ENSG00000160214	610653	21	21q22.3	ribosomal RNA processing 1 homolog (S. cerevisiae)	protein-coding	Nnp1 homolog, nucleolar protein|RRP1-like protein|novel nuclear protein 1|nucleolar protein Nop52|protein NNP-1|ribosomal RNA processing protein 1 homolog A				Rrp1	NM_010925	2008	1733.44	129.64	133.76	106.84	95.27	124.09	137.27	127.16	125.26	159.83	138.09	153.3	114.38	139.62	126.4	131.72	135.54	116.21	111.73	130.58	127.87	125.96	123.47	136.42	125.39	130.45	140.17	151.83	96.68	115.29	121.46	114.79	145.98	148.99	138.27
RRP12	KIAA0690	ENSG00000052749		10	10q24.1	ribosomal RNA processing 12 homolog (S. cerevisiae)	protein-coding	RRP12-like protein			ribosomal	Rrp12	NM_199447	4320	4045.44	1.57	5.92	0.71	1.06	6.06	5.87	0.54	1.98	7.79	4.89	0.88	0.88	4.24	2.11	3.96	7.46	1.8	1.71	1.64	10.09	9.26	9.53	1.37	12.29	1.96	2.03	2.24	5.85	5.16	4.44	6.21	3.91	2.69	5.71
RRP1B	KIAA0179|NNP1L|Nnp1	ENSG00000160208	610654	21	21q22.3	ribosomal RNA processing 1 homolog B (S. cerevisiae)	protein-coding	RRP1-like protein B|ribosomal RNA processing protein 1 homolog B			ribosomal	Rrp1b	NM_001163734,NM_028244	4766.94	4492.38	5.25	10.3	3.93	3.28	9.56	10.1	2.49	3.55	13.18	9.68	6	4.51	5.13	4.48	5.44	9.07	3.48	5.24	5.33	10.49	8.01	13.25	4.98	11.47	5.14	4.56	2.8	3.36	5.38	6.3	5.43	3.14	2.32	4.49
RRP36	C6orf153|dJ20C7.4	ENSG00000124541	613475	6	6p21.1	ribosomal RNA processing 36 homolog (S. cerevisiae)	protein-coding	RNA processing factor|ribosomal RNA processing protein 36 homolog			ribosomal	Rrp36	NM_144857	1197	922.44	37.56	50.86	35	22.61	39.53	45.15	36.82	37.79	56.82	47.46	36.43	33.59	29.37	15.63	25.09	39.28	35.22	36.3	39.73	41.66	66.96	41.44	46.94	32.18	39.51	47.85	38.91	30.99	36.28	37.94	34.59	44.51	42.71	37.59
RRP7A	BK126B4.3|CGI-96	ENSG00000189306		22	22q13.2	ribosomal RNA processing 7 homolog A (S. cerevisiae)	protein-coding	CTA-126B4.5|gastric cancer antigen Zg14|ribosomal RNA-processing protein 7 homolog A			ribosomal	Rrp7a	NM_029101	1947	1672.44	44.3	60.33	32.88	33.89	45.4	62.21	38.4	55.34	69.98	66.53	32.82	29.7	40.29	44.79	44.33	44.63	31.22	34.32	33.81	53.92	60.6	55.85	46.35	61.02	48.36	43.34	30.21	30.34	36.19	32.46	41.39	42.5	33.25	28.84
RRP8	KIAA0409	ENSG00000132275		11	11p15.4	ribosomal RNA processing 8, methyltransferase, homolog (yeast)	protein-coding	RRP8 methyltransferase homolog|cerebral protein 1|nucleomethylin|ribosomal RNA-processing protein 8			ribosomal	Rrp8	NM_025897	2293	2018.44	19.98	33.73	17.99	16.96	26.31	39.81	20.15	31.85	38.12	30.22	18.18	17.09	19.59	9.9	17.16	21	19.79	21.88	17.92	34.13	33.71	31.46	15.97	34.72	19.32	20.81	14.67	26.97	17.14	34.9	29.59	13.65	14.14	15.45
RRP9	RNU3IP2|U3-55K	ENSG00000114767		3	3p21.2	ribosomal RNA processing 9, small subunit (SSU) processome component, homolog (yeast)	protein-coding	RNA, U3 small nucleolar interacting protein 2|RRP9 homolog|RRP9, small subunit (SSU) processome component, homolog|U3 small nucleolar RNA-interacting protein 2|U3 small nucleolar ribonucleoprotein-associated 55 kDa protein|U3 snoRNP-associated 55-kDa protein			ribosomal	Rrp9	NM_145620	1537	1262.44	33.05	70.48	11.37	9.2	54.12	59.64	15.3	21.41	100.96	65.16	22.63	16.89	27.14	10.6	17.24	27.86	16.31	19.69	20.83	49.43	30.26	39.6	25.52	75.45	20.37	28.01	12.02	19.63	24.12	28.64	25.76	12.46	14.07	19.01
RRS1	-	ENSG00000179041		8	8q13.1	RRS1 ribosome biogenesis regulator homolog (S. cerevisiae)	protein-coding	homolog of yeast ribosome biogenesis regulator|homolog of yeast ribosome biogenesis regulatory protein RRS1|ribosome biogenesis regulatory protein RRS1 homolog|ribosome biogenesis regulatory protein homolog			ribosomal	Rrs1	NM_021511	2047	1772.44	25.38	66.26	19.09	13.95	50.34	61.23	13.95	23.53	87.39	65.37	17.19	16.33	27.7	34.39	36.95	36.99	16.93	14.92	19.59	60.12	40.19	41.63	21.54	66.9	24.05	25.55	35.24	51.93	50.3	49.15	50.83	44.35	46.43	53.56
RSL1D1	CSIG|PBK1|UTP30	ENSG00000171490		16	16p13.13	ribosomal L1 domain containing 1	protein-coding	CATX-11|cellular senescence inhibited gene protein|cellular senescence-inhibited gene protein|ribosomal L1 domain-containing protein 1			ribosomal	Rsl1d1	NM_025546	1839	1564.44	80.18	156.9	42.86	56.4	123.39	183.22	71.73	90.59	191.31	181.63	54.62	57.42	84.13	79.25	85.16	108.56	62.7	60.8	69.64	153.85	141.82	151.9	76.17	112.75	77.56	86.39	138.4	117.67	120.73	116.79	103.88	131.51	170.1	169.39
RSL24D1	C15orf15|HRP-L30-iso|L30|RPL24|RPL24L|TVAS3	ENSG00000137876	613262	15	15q21	ribosomal L24 domain containing 1	protein-coding	60S ribosomal protein L30 isolog|homolog of yeast ribosomal like protein 24|my024 protein|probable ribosome biogenesis protein RLP24|ribosomal L24 domain-containing protein 1			ribosomal	Rsl24d1	NM_198609	1522	1247.44	61.97	91.3	38.23	29.05	77.27	79.87	39.96	48.52	121.23	101.85	37.64	33.44	45.51	44.46	32.9	45.24	36.41	35.01	37.06	68.76	51.46	61.86	49.15	71.9	44.95	46.12	50.21	54.47	63.17	57.15	48.87	45.05	45.22	46.95
RTF1	GTL7|KIAA0252	ENSG00000137815	611633	15	15q15.1	Rtf1, Paf1/RNA polymerase II complex component, homolog (S. cerevisiae)	protein-coding	RNA polymerase-associated protein RTF1 homolog|ortholog of mouse gene trap locus 7				Rtf1	NM_030112	4663	4388.44	4.84	4.9	4.05	3.59	4.67	5.39	1.84	2.04	4.43	4.75	5.67	5.6	4.15	2.81	2.33	3.17	5.49	4.75	4.36	4.8	2.73	1.97	4.99	4.16	4.01	7.37	8.9	2.61	2.4	3.05	2.46	3.8	4.6	5.2
RTN4	ASY|NI220/250|NOGO|NOGO-A|NOGOC|NSP|NSP-CL|Nbla00271|Nbla10545|Nogo-B|Nogo-C|RTN-X|RTN4-A|RTN4-B1|RTN4-B2|RTN4-C	ENSG00000115310	604475	2	2p16.3	reticulon 4	protein-coding	Human NogoA|My043 protein|foocen|neurite growth inhibitor 220|neurite outgrowth inhibitor|neuroendocrine-specific protein C homolog|reticulon 5|reticulon-4				Rtn4	NM_024226,NM_194051,NM_194052,NM_194053,NM_194054	4083.64	3809.08	11.32	24.43	30.21	29.34	23.26	19.09	12.87	13.09	19.62	20.8	20.54	27.73	12.94	17.03	12.98	24.5	25.07	30.81	21.51	35.26	35.4	35.46	7.93	36.57	7.01	7.49	38.41	124.93	129.07	160.77	147.66	23.82	18.18	51.16
S100A16	DT1P1A7|S100F	ENSG00000188643		1	1q21	S100 calcium binding protein A16	protein-coding	S100 calcium-binding protein A16|aging-associated gene 13 protein|aging-associated protein 13|protein S100-A16|protein S100-F				S100a16	NM_026416	1061	786.44	533.32	812.83	321.92	250.89	790.72	992.16	318.91	431.4	1043.8	1064.52	390.54	363.21	444.91	403.26	379.9	479.22	381.26	325.94	525.85	564.79	498.24	425.07	606.39	455.67	442.33	518.48	144.76	479.07	557.18	461.48	503.68	146.88	181.32	217.37
S100A4	18A2|42A|CAPL|FSP1|MTS1|P9KA|PEL98	ENSG00000196154	114210	1	1q21	S100 calcium binding protein A4	protein-coding	S100 calcium-binding protein A4 (calcium protein, calvasculin, metastasin, murine placental homolog)|fibroblast-specific protein-1|leukemia multidrug resistance associated protein|malignant transformation suppression 1|placental calcium-binding protein|protein Mts1|protein S100-A4				S100a4	NM_011311	498	223.85	75.45	141.6	25.9	28.51	195.56	123.14	22.44	62.24	126.34	246.16	69.41	59.61	64.2	168.37	93.64	185.89	48.71	62	68.95	209.43	188.33	162.82	98.92	50.68	26.08	21.11	686.41	107.35	32.49	116.67	58.37	514.02	815.63	614.4
SAFB	HAP|HET|SAF-B1|SAFB1	ENSG00000160633	602895	19	19p13.3-p13.2	scaffold attachment factor B	protein-coding	HSP27 ERE-TATA-binding protein|HSP27 estrogen response element-TATA box-binding protein|Hsp27 ERE-TATA binding protein|SAB-B1|SAF-B|glutathione S-transferase fusion protein|heat-shock protein (HSP27) estrogen response element and TATA box-binding protein|scaffold attachment factor B1	PF00076,	RRM_1,	rbpdomain	Safb	NM_001163300	3182	2907.44	14.98	18.41	16.16	22.67	20.1	26.13	17.96	17.26	18.24	20	30.92	19.41	25.23	20.63	19.45	23.24	17.98	17.22	18.84	28.19	34.91	26.26	19.31	18.85	23.44	20.61	21.54	18.9	19.06	19.26	18.47	20.93	20.92	24.72
SAFB2	-	ENSG00000130254	608066	19	19p13.3	scaffold attachment factor B2	protein-coding	SAF-B2	PF00076,	RRM_1,	rbpdomain	Safb2	NM_001029979	3272	2997.44	10.92	10.54	12.25	11.17	12.69	11.45	10.62	10.37	10.8	11.83	18.48	11.82	18.26	14.17	11.89	15.02	11.05	11.78	16.37	14.17	11.79	14	14.41	13.5	15.6	15.82	14	12.6	15	15.51	13.84	11.2	11.35	12.41
SAMSN1	HACS1|NASH1|SASH2|SH3D6B|SLy2	ENSG00000155307	607978	21	21q11	SAM domain, SH3 domain and nuclear localization signals 1	protein-coding	SAM and SH3 domain containing 2|SAM domain, SH3 domain and nuclear localisation signals, 1|SAM domain, SH3 domain and nuclear localization signals protein 1|SAM domain-containing protein SAMSN-1|SH3-SAM adaptor protein|Src homology domain 3 (SH3)-containing adapter protein SH3 lymphocyte protein 2|hematopoietic adapter-containing SH3 and sterile &#945;-motif (SAM) domains 1|hematopoietic adapter-…				Samsn1	NM_023380	1845	1570.44	0.26	0.83	0.05	1.63	11.52	7.97	0.8	2.78	5.25	12.09	1.62	0.63	3.04	3.64	6.41	8.25	0.47	0.62	1.76	12.56	2.9	2.11	4.13	3.25	0.61	0.17	0.04	0.07	0.05	0.4	0.04	0.23	0.05	0.46
SARNP	CIP29|HCC1|HSPC316|THO1	ENSG00000205323	610049	12	12q13.2	SAP domain containing ribonucleoprotein	protein-coding	SAP domain-containing ribonucleoprotein|cytokine induced protein 29 kDa|cytokine-induced protein of 29 kDa|hepatocellular carcinoma 1|nuclear protein Hcc-1|proliferation associated cytokine-inducible protein CIP29|proliferation-associated cytokine-inducible protein CIP29				Sarnp	NM_025364	1061	786.44	70.88	103.71	57.31	50.55	89.26	121.78	59.01	73.5	112.49	127.7	64.83	59.54	55.75	57.61	38.48	68.94	69.11	56.94	63.19	78.92	47.45	70.02	64.78	56.75	51.92	65.78	145.72	83.63	83.64	85.46	67.55	121.68	118.3	145.35
SART1	Ara1|HOMS1|SART1259|SNRNP110|Snu66	ENSG00000175467	605941	11	11q13.1	squamous cell carcinoma antigen recognized by T cells	protein-coding	IgE autoantigen|SART-1|SART1(259) protein|SART1(800) protein|SNU66 homolog|U4/U6.U5 tri-snRNP-associated 110 kDa protein|U4/U6.U5 tri-snRNP-associated protein 1|hSART-1|hSnu66|small nuclear ribonucleoprotein 110kDa (U4/U6.U5)|squamous cell carcinoma antigen recognised by T cells|squamous cell carcinoma antigen recognized by T cells 1|squamous cell carcinoma antigen recognized by T-cells 1				Sart1	NM_016882	5091	4816.44	19.01	19.23	21.43	21.67	16.46	16.79	21.17	18.44	19.18	18.98	25.29	20.14	20.56	21.62	22.71	18.24	20.79	18.8	19.12	24.72	24.47	23.63	20.21	22.19	21.64	20.25	20.63	17.02	19.34	18.35	19.68	22.24	24.23	22.65
SART3	DSAP1|P100|RP11-13G14|TIP110|p110|p110(nrb)	ENSG00000075856	611684	12	12q24.1	squamous cell carcinoma antigen recognized by T cells 3	protein-coding	SART-3|hSART-3|squamous cell carcinoma antigen recognized by T-cells 3|tat-interacting protein of 110 kDa	PF00076,	RRM_1,	Disease	Sart3	NM_016926	3586	3311.44	12.94	15.1	10.16	12.22	14.47	15.54	15.91	13.8	11.85	14.46	17.6	12.93	17.91	12.6	11.76	18.81	12.69	11.06	14.2	27.63	27.21	27.83	12.3	14.52	15.63	14.5	30.5	12.04	12.91	12.19	12.67	22.44	20.35	21.63
SBDS	SDS|SWDS	ENSG00000126524	607444	7	7q11.21	Shwachman-Bodian-Diamond syndrome	protein-coding	ribosome maturation protein SBDS			Disease	Sbds	NM_023248	1479	1204.44	90.23	78.85	83.69	77.94	76.41	72.59	77.94	78.51	85.3	79.68	89.23	84.92	71.84	77.85	90.85	71.04	73.95	70.97	63.79	69.43	54.63	60.05	88	63.22	93.07	103.22	106.8	47.72	60.81	42.78	49.5	67.27	79.26	59.87
SCAF11	CASP11|SFRS2IP|SIP1|SRRP129|SRSF2IP	ENSG00000139218	603668	12	12q12	SR-related CTD-associated factor 11	protein-coding	CTD-associated SR protein 11|SC35-interacting protein 1|SFRS2-interacting protein|SR-related and CTD-associated factor 11|SRSF2-interacting protein|protein SCAF11|renal carcinoma antigen NY-REN-40|serine/arginine-rich splicing factor 2, interacting protein|serine/arginine-rich splicing factor 2-interacting protein|splicing factor, arginine/serine-rich 2, interacting protein|splicing factor, argin…			Splicing	Scaf11	NM_028148	7724	7449.44	17.2	17	15.32	15.33	16.03	15.54	13.34	11.41	15.43	14.69	13.17	14.85	17.63	12.82	16.08	15.7	14.99	15.6	14.94	15.99	17.43	15.94	14.11	16.38	15.72	18.48	30.28	18.85	17.58	16.42	15.1	20.66	20.66	24.02
SCAF4	SFRS15|SRA4	ENSG00000156304		21	21q22.1	SR-related CTD-associated factor 4	protein-coding	CTD-binding SR-like protein rA4|SR-like CTD-associated factor 4|SR-related and CTD-associated factor 4|pre-mRNA splicing SR protein rA4|splicing factor serine alanine 15|splicing factor, arginine/serine-rich 15	PF00076,	RRM_1,	Splicing	Scaf4	NM_178923	4181	3906.44	4.77	6.73	8.77	12.26	6.55	6.53	7.89	7.72	4.7	5.05	9.53	9.66	12.32	14.07	11.56	10.18	9.26	8.58	9.1	9.94	8.44	11.91	5.07	10.95	8.62	5.8	10.33	10.71	11.1	9.74	8.18	11.85	10.78	12.78
SCAF8	RBM16	ENSG00000213079		6	6q25.1-q25.3	SR-related CTD-associated factor 8	protein-coding	CDC5L complex-associated protein 7|RNA binding motif protein 16|RNA-binding motif protein 16|RNA-binding protein 16|SR-like CTD-associated factor 8|SR-related and CTD-associated factor 8|protein SCAF8|putative RNA-binding protein 16	PF00076,	RRM_1,	Unknown	Scaf8	NM_134123	4871	4596.44	6.58	7.28	10	14.63	8.24	7.69	11.8	9.03	6.06	5.29	15.14	13.65	13.62	16.28	16.37	14.85	12.68	11.05	11.7	16.16	15.96	14.98	9.39	12.07	11.01	9.82	12.51	10.52	13.56	12.29	12.04	12.32	13.49	12.29
SCG3	SGIII	ENSG00000104112	611796	15	15q21	secretogranin III	protein-coding	secretogranin-3				Scg3	NM_001164790,NM_009130	2191	1916.44	0.14	0.29	0.3	0.08	0.22	0.35	1.95	0.08	0.31	0.38	0.06	0.09	0.11	0.99	0.13	0.15	0.11	0.09	0.19	0.27	1.57	0.1	0.27	0.4	0.41	0.06	0.07	0.11	0.08	0.48	0.15	0.08	0.08	0.06
SEC23IP	P125|P125A	ENSG00000107651		10	10q25-q26	SEC23 interacting protein	protein-coding	SEC23-interacting protein				Sec23ip	NM_001029982	4575	4300.44	15.6	17.58	20.94	22.62	17.92	19.67	21.7	20.61	18.12	17.15	19.97	18.54	18.87	16.52	21.17	19.9	19.31	17.01	15.52	32.34	25.77	30.57	13.37	17.11	16.81	15.96	10.25	27.79	27.48	27.67	27.94	15.15	15.43	18.58
SEC61B	-	ENSG00000106803	609214	9	9q22.32-q31.3	Sec61 beta subunit	protein-coding	Sec61 complex, beta subunit|protein translocation complex beta|protein transport protein SEC61 beta subunit|protein transport protein Sec61 subunit beta				Sec61b	NM_024171	552	277.65	110.59	198.49	44.14	27.31	196.61	254.19	43.9	55.44	298.51	311.09	98.68	82.47	67.03	75.93	43.24	76.59	101.09	94.59	94.32	113.22	91.81	61.79	95.12	88.95	60.03	70.12	73.73	80.29	61.31	96.68	76.56	68.21	69.95	121.37
SEC63	DNAJC23|ERdj2|PRO2507|SEC63L	ENSG00000025796	608648	6	6q21	SEC63 homolog (S. cerevisiae)	protein-coding	translocation protein SEC63 homolog			Disease	Sec63	NM_153055	6032	5757.44	26.86	27.23	25.59	28.92	25.39	25.57	26.44	25.87	26.13	26.68	18.47	23.5	28.98	27.12	31.45	27.31	25.56	23.91	24.16	35.66	28.82	34.37	24.28	26.3	29.05	30.94	29.51	31.2	29.26	31.75	31.92	29.61	30.82	39.92
SECISBP2	SBP2	ENSG00000187742	607693	9	9q22.2	SECIS binding protein 2	protein-coding	selenocysteine insertion sequence-binding protein 2			Disease	Secisbp2	NM_029279	2913	2638.44	8.2	9.68	4.19	4.77	9.85	8.96	4.1	3.41	13.37	10.02	6.05	4.54	7.64	6.12	4.86	4.26	4.53	4.03	8	4.45	4.57	5.1	6.5	7.14	5.51	7.57	3	4.12	3.9	4.2	4.24	2.73	3.46	3.29
SECISBP2L	SLAN	ENSG00000138593		15	15q21.1	SECIS binding protein 2-like	protein-coding	SECIS-binding protein 2-like|selenocysteine insertion sequence-binding protein 2-like				Secisbp2l	NM_177608	6797	6522.44	12.84	9.38	16.98	19.69	11.07	9.11	19	13.45	8.43	8.31	16.88	18.71	16.29	20.01	18.22	18.32	17.84	20.04	14.78	12.93	19.01	16.41	12.23	15.45	16.24	15.61	16.7	37.34	45.46	35.07	42.87	16.73	16.35	15.46
SERBP1	CHD3IP|HABP4L|PAI-RBP1|PAIRBP1	ENSG00000142864	607378	1	1p31	SERPINE1 mRNA binding protein 1	protein-coding	PAI-1 mRNA binding protein|PAI1 RNA-binding protein 1|SERPINE1 mRNA-binding protein 1|chromodomain helicase DNA binding protein 3 interacting protein|plasminogen activator inhibitor 1 RNA binding protein|plasminogen activator inhibitor 1 RNA-binding protein	PF04774,	HABP4_PAI-RBP1,	helicase	Serbp1	NM_001113564,NM_001113565,NM_001113566,NM_025814	6650.48	6375.91	36.48	71.46	20.71	22.68	56.41	66.5	30.52	29.49	77.3	78.88	23.88	25.7	36.1	32.96	34.41	41.86	29.31	29.3	30.21	65.57	63.04	66.43	29.66	49.44	27.63	28.2	50.13	40.08	40.59	43.84	36.41	42.22	46.83	60.59
SERPINH1	AsTP3|CBP1|CBP2|HSP47|OI10|PPROM|RA-A47|SERPINH2|gp46	ENSG00000149257	600943	11	11q13.5	serpin peptidase inhibitor, clade H (heat shock protein 47), member 1, (collagen binding protein 1)	protein-coding	47 kDa heat shock protein|arsenic-transactivated protein 3|cell proliferation-inducing gene 14 protein|colligin-1|colligin-2|rheumatoid arthritis antigen A-47|rheumatoid arthritis-related antigen RA-A47|serine (or cysteine) proteinase inhibitor, clade H (heat shock protein 47), member 1, (collagen binding protein 1)|serine (or cysteine) proteinase inhibitor, clade H (heat shock protein 47), membe…			Disease	Serpinh1	NM_001111043,NM_001111044,NM_009825	2232.29	1957.73	107.42	389.39	206.23	191.56	308.47	459.42	114.96	198.45	321.46	307.12	146.31	138.49	180.42	281.64	245.31	322.62	171.27	200.66	268.92	610.99	632.79	634.38	109.57	400.16	89.07	75.24	349.2	838.19	599.23	934.67	747.57	332.82	253.32	369.62
SETD1A	KMT2F|Set1|Set1A	ENSG00000099381	611052	16	16p11.2	SET domain containing 1A	protein-coding	SET domain-containing protein 1A|hSET1A|histone-lysine N-methyltransferase SETD1A|lysine N-methyltransferase 2F|set1/Ash2 histone methyltransferase complex subunit SET1	PF00076,	RRM_1,	rbpdomain	Setd1a	NM_178029	5931	5656.44	0.99	1	1.14	1.1	1.07	0.8	0.71	0.42	0.88	0.85	1.26	1.1	0.99	0.67	0.53	0.58	0.91	0.67	0.87	0.8	1.32	1.3	0.96	0.84	0.79	0.73	1.11	0.68	1.18	1.31	1.21	0.34	0.62	1
SF1	BBP|D11S636|MBBP|ZFM1|ZNF162	ENSG00000168066	601516	11	11q13	splicing factor 1	protein-coding	mammalian branch point-binding protein|transcription factor ZFM1|zinc finger gene in MEN1 locus|zinc finger protein 162	PF00013,PF00098,	KH_1,zf-CCHC,	Splicing	Sf1	NM_001110791,NM_011750	3945.87	3671.31	23.02	32.35	25.27	34.88	32.5	35.84	21.39	21.02	28.01	28.21	41.02	32.39	39.4	38.87	39.96	41.11	32	33.19	30.4	55.94	44.62	46.55	23.2	43.08	27.76	26.31	48.01	53.66	43.34	50.36	44.87	46.94	46.2	57.02
SF3A1	PRP21|PRPF21|SAP114|SF3A120	ENSG00000099995	605595	22	22q12.2	splicing factor 3a, subunit 1, 120kDa	protein-coding	SAP 114|pre-mRNA processing 21|pre-mRNA splicing factor SF3a (120 kDa subunit)|spliceosome-associated protein 114|splicing factor 3 subunit 1|splicing factor 3A subunit 1			Splicing	Sf3a1	NM_026175	4916	4641.44	13	18.64	14.63	18.87	16.99	19.39	21.03	17.08	17.44	16.34	24.87	20.55	19.71	16.52	16.77	22.4	19.73	21.77	19.53	27.29	20.64	24.62	13.9	19.78	15.61	14.56	14.6	20.04	17.37	19.2	17.31	15.76	14.63	18.71
SF3A2	PRP11|PRPF11|SAP62|SF3a66	ENSG00000104897	600796	19	19p13.3	splicing factor 3a, subunit 2, 66kDa	protein-coding	SAP 62|pre-mRNA splicing factor SF3A, subunit 2|spliceosome associated protein 62|spliceosome-associated protein 62|splicing factor 3A subunit 2			Splicing	Sf3a2	NM_013651	1674	1399.44	8.78	12.64	22.13	21.79	12.66	13.28	8.47	8.55	9.06	7.12	29.9	25.04	18.26	13.65	12.16	17.51	28.24	24.98	22.48	17.11	10.89	14.45	7.21	22.66	8.74	11.89	21.39	18.17	21.73	30	21.7	12.82	16.17	20.36
SF3A3	PRP9|PRPF9|SAP61|SF3a60	ENSG00000183431	605596	1	1p34.3	splicing factor 3a, subunit 3, 60kDa	protein-coding	SAP 61|pre-mRNA splicing factor SF3a (60kD)|spliceosome associated protein 61|spliceosome-associated protein 61|splicing factor 3A subunit 3			Splicing	Sf3a3	NM_029157	1697	1422.44	70.49	109.64	43.3	46.9	93.09	126.16	54.48	61.24	109.56	127.75	55.79	57.74	62.5	52.35	48.72	77.82	49.8	43.11	61.8	108.15	130.64	111.86	77.42	69.36	60.67	74.81	65	66.48	70.48	71.58	60.02	66.93	69.96	78.98
SF3B2	Cus1|SAP145|SF3B145|SF3b1|SF3b150	ENSG00000087365	605591	11	11q13.1	splicing factor 3b, subunit 2, 145kDa	protein-coding	SAP 145|pre-mRNA splicing factor SF3b 145 kDa subunit|pre-mRNA-splicing factor SF3b 145 kDa subunit|spliceosome associated protein 145|spliceosome-associated protein 145|splicing factor 3B subunit 2			Splicing	Sf3b2	NM_030109	3233	2958.44	64.6	61.05	63.7	75.01	65.45	63.76	70.29	58.18	56.13	52.33	96.93	86.83	80.13	72.48	71.37	73.64	90.49	80.06	85.86	65.78	95.54	94.6	61.2	64.38	75.61	75.48	120.54	72.2	67.69	72.11	62.45	96.65	102.88	97.14
SF3B4	AFD1|Hsh49|SAP49|SF3b49	ENSG00000143368	605593	1	1q21.2	splicing factor 3b, subunit 4, 49kDa	protein-coding	SAP 49|SF3b50|pre-mRNA-splicing factor SF3b 49 kDa subunit|spliceosomal protein|spliceosome-associated protein (U2 snRNP)|spliceosome-associated protein 49|splicing factor 3B subunit 4	PF00076,	RRM_1,	Splicing	Sf3b4	NM_153053	1697	1422.44	85.5	146.71	46.13	56.79	114.28	166.4	71.33	78.58	140.28	155.31	87.96	76.8	93.91	51.01	52.53	103.03	77.36	74.49	99	125.92	121	101.11	97.49	95.7	77.63	97.41	96.56	99.83	107.45	117.79	85.57	103.73	110.59	131.82
SFPQ	POMP100|PSF	ENSG00000116560	605199	1	1p34.3	splicing factor proline/glutamine-rich	protein-coding	100 kDa DNA-pairing protein|DNA-binding p52/p100 complex, 100 kDa subunit|PTB-associated splicing factor|PTB-associated-splicing factor|hPOMp100|polypyrimidine tract binding protein associated|polypyrimidine tract-binding protein-associated splicing factor|polypyrimidine tract-binding protein-associated-splicing factor|splicing factor proline/glutamine rich (polypyrimidine tract binding protein a…	PF00076,	RRM_1,	Splicing	Sfpq	NM_023603	3487	3212.44	13.03	24.31	11.7	16.33	32.46	37.76	9.39	13.16	25.22	29.64	19.11	13.5	16.01	17.42	18.35	25.67	14.26	12.89	15.24	31.02	31.79	28.8	14.06	19.84	15.39	14.93	19.05	30.92	32.38	36.76	32.54	13.93	14.85	28.09
SFSWAP	SFRS8|SWAP	ENSG00000061936	601945	12	12q24.33	splicing factor, suppressor of white-apricot homolog (Drosophila)	protein-coding	splicing factor, arginine/serine-rich 8 (suppressor-of-white-apricot homolog, Drosophila)|splicing factor, arginine/serine-rich 8 (suppressor-of-white-apricot, Drosophila homolog)|splicing factor, suppressor of white-apricot homolog|suppressor of white apricot protein homolog			Splicing	Sfswap	NM_172276	3303	3028.44	7.21	5.8	9.39	7.59	7.65	5.97	6.5	4.96	5.6	4.9	10.07	8.99	7.22	4.7	5.37	7.76	8.68	9.69	9.01	8.14	9.43	8.47	6.71	7.61	7.81	7.43	18.19	6.81	10.81	6.57	7.59	10.92	11.37	11.96
SKIV2L	170A|DDX13|HLP|SKI2|SKI2W|SKIV2|THES2	ENSG00000204351	600478	6	6p21	superkiller viralicidic activity 2-like (S. cerevisiae)	protein-coding	helicase SKI2W|helicase-like protein	PF00270,	DEAD,	helicase	Skiv2l	NM_021337	3963	3688.44	18.01	15.68	31.64	24.73	16.96	13.65	26.68	20.41	12.4	10.02	39.11	28.77	29.01	23.64	26.01	33.6	32.23	33.8	26.56	22.16	22.77	27.1	20.47	24.46	31.15	21.83	18.75	29.45	22.26	19.73	25.87	28.02	25.45	21.94
SKIV2L2	Dob1|KIAA0052|Mtr4|fSAP118	ENSG00000039123		5	5q11.2	superkiller viralicidic activity 2-like 2 (S. cerevisiae)	protein-coding	ATP-dependent helicase SKIV2L2|functional spliceosome-associated protein 118|superkiller viralicidic activity 2-like 2	PF00270,	DEAD,	helicase	Skiv2l2	NM_028151	3309	3034.44	29.1	35.2	26.53	32.23	30.08	37.09	44.04	42.91	31.04	29	28.03	29.09	35.46	32.83	38.4	40.79	34.35	30.65	34.41	54.3	45.07	53.53	29.27	28.56	35.16	29.81	40.44	37.11	32.39	35.48	32.34	41.57	51.27	37.11
SLBP	HBP	ENSG00000163950	602422	4	4p16.3	stem-loop binding protein	protein-coding	hairpin binding protein, histone|histone RNA hairpin-binding protein|histone binding protein|histone stem-loop binding protein|histone stem-loop-binding protein|stem-loop (histone) binding protein				Slbp	NM_009193	1631	1356.44	57.97	189.66	61.84	42.44	125.1	210.84	54.53	85.27	104.23	189.7	58	54.53	67.77	64.09	76.9	124.8	44.92	43.9	69.23	129.25	274.32	292.75	65.8	49.66	57.32	72.5	403.45	86.67	57.6	91.17	56.42	360.94	388.22	272.89
SLC16A3	MCT 3|MCT 4|MCT-3|MCT-4|MCT3|MCT4	ENSG00000141526	603877	17	17q25	solute carrier family 16, member 3 (monocarboxylic acid transporter 4)	protein-coding	monocarboxylate transporter 3|monocarboxylate transporter 4|solute carrier family 16 (monocarboxylic acid transporters), member 3				Slc16a3	NM_001038653,NM_001038654,NM_030696	2481	2206.44	2.25	3.7	6.57	5.56	13.21	6.21	5.91	4.46	4.9	9.63	4.45	4.4	2.18	4.8	4.02	5.36	4.48	4.35	3.01	11.23	5.55	4.35	2.69	6.59	2.74	1.68	13.48	27.04	74.18	37.5	63.21	36.09	31.41	134.31
SLC25A5	2F1|AAC2|ANT2|T2|T3	ENSG00000005022	300150		Xq24	solute carrier family 25 (mitochondrial carrier; adenine nucleotide translocator), member 5	protein-coding	ADP,ATP carrier protein 2|ADP,ATP carrier protein, fibroblast isoform|ADP/ATP carrier protein|ADP/ATP translocase 2|ANT 2|adenine nucleotide translocator 2 (fibroblast)|solute carrier family 25 member 5				Slc25a5	NM_007451	1238	963.44	280.19	954.05	135.19	140.23	744.56	999.97	163.39	255.07	1087.8	1132.94	198.37	125.75	257.81	238.18	253.28	384.36	135.91	132.09	276.08	680.26	555.27	631.22	217.47	483.01	119.77	148.53	310.96	404.36	406.56	473.71	386.08	346.24	374.06	729.8
SLC3A2	4F2|4F2HC|4T2HC|CD98|CD98HC|MDU1|NACAE	ENSG00000168003	158070	11	11q13	solute carrier family 3 (activators of dibasic and neutral amino acid transport), member 2	protein-coding	4F2 cell-surface antigen heavy chain|CD98 heavy chain|antigen defined by monoclonal antibody 4F2, heavy chain|antigen identified by monoclonal antibodies 4F2, TRA1.10, TROP4, and T43|lymphocyte activation antigen 4F2 large subunit|monoclonal antibody 44D7				Slc3a2	NM_001161413,NM_008577	2581.95	2307.39	189.99	147.9	130.58	120.28	146.36	121.78	128.33	149.6	195.06	130.29	174.83	150.34	215.99	158.55	160.4	129.16	147.25	113.33	197.06	127.27	104.69	108.96	272.42	175.95	351.08	392.45	89.41	143.6	187.67	152.62	201.93	86.71	111.8	58.52
SLC4A1AP	-	ENSG00000163798	602655	2	2p23.3	solute carrier family 4 (anion exchanger), member 1, adaptor protein	protein-coding	HLC-3|human lung cancer oncogene 3 protein|kanadaptin|kidney anion exchanger adapter protein|kidney anion exchanger adaptor protein|lung cancer oncogene 3|solute carrier family 4 (anion exchanger), member 1, adapter protein|solute carrier family 4 anion exchanger member 1 adapter protein	PF00035,	dsrm,	rbpdomain	Slc4a1ap	NM_009206	2425	2150.44	13.66	12.52	9.95	10.61	13.64	13.57	9.55	9.14	14.06	15.86	13.79	9.74	12.65	18.13	14.59	15.44	9.38	11.09	11.65	10.07	22.47	14.76	14.17	11.38	14.26	11.77	14.34	7.92	12.41	9.15	13.04	18.68	18.13	14.67
SLTM	Met	ENSG00000137776		15	15q22.1	SAFB-like, transcription modulator	protein-coding	SAFB-like transcription modulator|modulator of estrogen-induced transcription	PF00076,	RRM_1,	rbpdomain	Sltm	NM_025690,NM_026337	3648.86	3374.3	14.7	17.68	14.65	10.24	16.69	19.57	11.18	12.18	19.12	21.7	15.11	13.04	12.31	13.54	11.65	17.1	12.82	10.09	10.61	23.47	17.54	18.16	13.68	11.83	11.45	12.82	13.79	14.35	16.22	13.81	13.19	9.27	11.37	13.77
SMNDC1	SMNR|SPF30	ENSG00000119953	603519	10	10q23	survival motor neuron domain containing 1	protein-coding	30 kDa splicing factor SMNrp|SMN-related protein|splicing factor 30, survival of motor neuron-related|survival motor neuron domain-containing protein 1|survival of motor neuron-related-splicing factor 30			Splicing	Smndc1	NM_172429	2125	1850.44	14.39	17.34	18.01	26.13	18.37	17.72	17.96	19.66	17.84	16.59	19	20.29	12.03	13.89	20.09	24.93	20.74	21.05	11.88	25.83	31.92	27.23	12.23	17.21	11.1	13.84	24.83	24.99	27.14	25.2	25.79	22.83	24.68	26.08
SND1	TDRD11|p100	ENSG00000197157	602181	7	7q31.3	staphylococcal nuclease and tudor domain containing 1	protein-coding	100 kDa coactivator|EBNA-2 co-activator (100kD)|EBNA2 coactivator p100|SND1-BRAF fusion|p100 EBNA2 co-activator|p100 co-activator|staphylococcal nuclease domain containing 1|staphylococcal nuclease domain-containing protein 1|tudor domain-containing protein 11	PF00567,	TUDOR,	rbpdomain	Snd1	NM_019776	3482	3207.44	42.69	59.88	41.74	33.99	53.49	61.95	53.31	54.41	63.36	51.29	51.76	45.07	73.62	73.33	72.07	72.23	46.75	54.65	67.59	96.17	94.13	100.07	54.07	56.09	51.09	37.01	40.67	70.07	61.81	62.12	67.27	62.9	60	83.57
SNIP1	PMRED	ENSG00000163877	608241	1	1p34.3	Smad nuclear interacting protein 1	protein-coding	FHA domain-containing protein SNIP1|smad nuclear-interacting protein 1				Snip1	NM_175246	2327	2052.44	16.36	18.92	16.18	12.88	18.72	19.86	15.7	19.06	21.2	20.49	18.3	14.79	18.04	26.88	20.77	20.36	15.71	15.51	17.24	23.28	25.77	21.65	15.73	19.51	19.14	16.63	14.33	24.78	9.76	20.79	14.84	15.71	14.72	13.06
SNRNP200	ASCC3L1|BRR2|HELIC2|RP33|U5-200KD	ENSG00000144028	601664	2	2q11.2	small nuclear ribonucleoprotein 200kDa (U5)	protein-coding	BRR2 homolog|U5 small nuclear ribonucleoprotein 200 kDa helicase|U5 snRNP-specific 200 kDa protein|activating signal cointegrator 1 complex subunit 3-like 1	PF00270,	DEAD,	Disease	Snrnp200	NM_177214	6740	6465.44	10.11	9.31	28.27	29.97	10.19	7.23	15.59	8.73	8.19	6.01	26.59	27.04	21.5	22.53	22.91	17.86	20.82	24.73	27.6	18.58	18.94	23.01	10.68	24.78	14.23	11.96	23.27	16.87	19.76	20.76	18.52	17.93	19.58	24.14
SNRNP35	HM-1|U1SNRNPBP	ENSG00000184209		12	12q24.31	small nuclear ribonucleoprotein 35kDa (U11/U12)	protein-coding	U1 snRNP binding protein homolog|U1 snRNP-binding protein homolog|U1-snRNP binding protein homolog|U11/U12 small nuclear ribonucleoprotein 35 kDa protein|U11/U12 snRNP 35 kDa protein|U11/U12 snRNP 35K|U11/U12-35K|protein HM-1	PF00076,	RRM_1,	Splicing	Snrnp35	NM_029532	1092	817.44	6.45	12.2	5.19	3.13	9.71	10.94	3.97	5.66	15.31	14.59	5.7	4.53	6.25	4.71	3.97	3.59	2.95	2.17	4.84	6.86	3.8	4.99	6.38	5.67	3.12	6.49	12.08	6.93	4.25	4.52	3.26	8.92	12.03	12.18
SNRNP40	40K|HPRP8BP|PRP8BP|PRPF8BP|RP11-490K7.3|SPF38|WDR57	ENSG00000060688	607797	1	1p35.2	small nuclear ribonucleoprotein 40kDa (U5)	protein-coding	38 kDa-splicing factor|Prp8-binding protein|U5 small nuclear ribonucleoprotein 40 kDa protein|U5 snRNP 40 kDa protein|U5 snRNP-specific 40 kDa protein (hPrp8-binding)|U5-40K|U5-40kD protein|WD repeat domain 57 (U5 snRNP specific)|WD repeat-containing protein 57			Splicing	Snrnp40	NM_025645	1588	1313.44	46.5	103.54	28.37	28.58	76.48	104.6	35.98	44.44	89.41	114.78	44.33	31.07	44.73	47.29	38	55.29	32.75	35.21	44.34	88.8	87.16	97.74	48.31	49.84	41.01	45.29	35.55	61.63	52.19	61.47	41.45	37.72	40.69	42.88
SNRNP70	RNPU1Z|RPU1|SNRP70|Snp1|U1-70K|U170K|U1AP|U1RNP	ENSG00000104852	180740	19	19q13.3	small nuclear ribonucleoprotein 70kDa (U1)	protein-coding	U1 small nuclear ribonucleoprotein 70 kDa|U1 snRNP 70 kDa	PF00076,	RRM_1,	Splicing	Snrnp70	NM_009224	1639	1364.44	65.02	108.1	35.69	39.01	81.48	96.9	26.45	30.36	98.8	108.02	51.53	39.85	51.75	42	33.78	66.05	39	36.55	54.83	92.74	87.17	74.93	52.29	63.89	44.49	40.9	61.46	69.91	61.91	63.35	57.84	60.87	65.96	76.59
SNRPA	Mud1|U1-A|U1A	ENSG00000077312	182285	19	19q13.1	small nuclear ribonucleoprotein polypeptide A	protein-coding	U1 small nuclear RNP-specific A|U1 small nuclear ribonucleoprotein A|U1 snRNP A|U1 snRNP-specific protein A	PF00076,	RRM_1,	Splicing	Snrpa	NM_001046637,NM_015782	1317.65	1043.09	39.16	76.99	43.56	29.4	64.92	80.12	31.46	38.54	76.19	81.42	59.21	39.28	46.04	54.54	29.26	66.11	50.96	39.24	49.89	95.17	71.32	70.42	46.45	67.08	28.58	33.21	54.52	84.11	75.42	83.34	68.95	44.1	53.6	61.89
SNRPB	COD|SNRPB1|Sm-B/B'|SmB/B'|SmB/SmB'|snRNP-B	ENSG00000125835	182282	20	20p13	small nuclear ribonucleoprotein polypeptides B and B1	protein-coding	B polypeptide of Sm protein|Sm protein B/B'|sm-B/Sm-B'|small nuclear ribonucleoprotein polypeptide B|small nuclear ribonucleoprotein polypeptides B and B'|small nuclear ribonucleoprotein-associated proteins B and B'			Splicing	Snrpb	NM_009225	1121	846.44	328.62	548.83	185.67	184.16	440.84	549.87	208.35	287.31	592.83	634.4	261.39	198.71	279.24	237.65	206.11	301.58	214.81	217.46	300.21	382.75	347.88	341.44	334.01	340.57	248.71	280.71	357.02	334.39	312.49	327.37	280.91	357.44	401.7	412.45
SNRPB2	Msl1	ENSG00000125870	603520	20	20p12.1	small nuclear ribonucleoprotein polypeptide B	protein-coding	U2 small nuclear ribonucleoprotein B''|U2 snRNP B''|small nuclear ribonucleoprotein polypeptide B2	PF00076,	RRM_1,	Splicing	Snrpb2	NM_021335	1230	955.44	27.88	42.41	18.66	19.3	34.68	47.71	23.4	29.99	49.95	59.36	25.6	24.11	24.19	37.19	24.72	35.05	30.85	23.05	20.72	56.24	38.74	39.15	18.19	21.85	20.88	17.26	60.57	39.59	31.79	33.56	23.17	42.84	51.93	59.3
SNRPD1	HsT2456|SMD1|SNRPD|Sm-D1	ENSG00000167088	601063	18	18q11.2	small nuclear ribonucleoprotein D1 polypeptide 16kDa	protein-coding	Sm-D autoantigen|small nuclear ribonucleoprotein D1 polypeptide 16kDa pseudogene|small nuclear ribonucleoprotein Sm D1|snRNP core protein D1				Snrpd1	NM_009226	837	562.46	40.47	129.03	20.06	10.18	104.44	127.01	13.88	22.16	148.05	161.48	33.17	25.61	27.88	15.56	17.88	46.21	28.12	26.88	32.56	75.47	90.14	63.91	30.31	56.02	22.11	31.55	108.99	53.68	41.94	57.31	35.2	64.89	79.94	123.92
SNRPD2	SMD2|Sm-D2	ENSG00000125743	601061	19	19q13.2	small nuclear ribonucleoprotein D2 polypeptide 16.5kDa	protein-coding	small nuclear ribonucleoprotein Sm D2|snRNP core protein D2			Splicing	Snrpd2	NM_026943	488	213.91	121.7	228.1	28.48	23.27	185.95	235.74	31.84	56.73	269.2	272.72	108.5	76.66	57.04	76.44	43.62	75.44	81.98	77.91	90.69	92.85	140.67	79.62	96.24	113.25	61.03	84.99	98.41	59.44	53.77	66.94	56.55	44.47	55.48	111.62
SNRPD3	SMD3|Sm-D3	ENSG00000100028	601062	22	22q11.23	small nuclear ribonucleoprotein D3 polypeptide 18kDa	protein-coding	small nuclear ribonucleoprotein Sm D3|small nuclear ribonucleoprotein polypeptide D3|snRNP core protein D3			Splicing	Snrpd3	NM_026095	604	329.57	124.36	245.42	57.45	54.96	196.5	292.98	53.15	60.73	266.51	321.38	97.21	85.82	84.94	108.57	76.8	120.48	90.57	83.91	111.43	186.85	216.87	141.19	104.45	142.18	62.59	74.42	258.47	108.08	109.6	115.89	103.68	171.98	187.88	271.16
SNRPE	B-raf|SME|Sm-E	ENSG00000182004	128260	1	1q32	small nuclear ribonucleoprotein polypeptide E	protein-coding	sm protein E|small nuclear ribonucleoprotein E|snRNP-E			Splicing	Snrpe	NM_009227	492	217.89	104.17	243.45	31.61	29.06	216.44	213.82	33.95	52.3	244.09	327.78	88.13	76.54	54.49	46.84	36.69	83.7	83.53	76.47	74.63	127.62	137.67	117.72	66.11	98.42	52.55	56.01	239.14	104.24	87.07	93.42	73.25	135.22	150.48	221.4
SNRPF	SMF|Sm-F|snRNP-F	ENSG00000139343	603541	12	12q23.1	small nuclear ribonucleoprotein polypeptide F	protein-coding	sm protein F|small nuclear ribonucleoprotein F			Splicing	Snrpf	NM_027246	812	537.46	32.79	74.41	8.63	4.46	63.24	62.22	6.33	12.14	88.17	82.04	21.94	20.35	16.45	10.87	8.82	14.5	19.48	15.56	21.93	31.46	20.7	19.1	21.24	28.98	14.69	19.42	39.96	16.79	12.09	14.46	12.64	15.04	20.66	46.72
SNRPG	SMG|Sm-G	ENSG00000143977	603542	2	2p13.3	small nuclear ribonucleoprotein polypeptide G	protein-coding	sm protein G|small nuclear ribonucleoprotein G|snRNP-G			Splicing	Snrpg	NM_026506	393	121.76	150.22	247.17	29.41	28.88	191.31	195.02	34.75	57.73	265.65	310.62	111.97	95.91	62.08	78.95	55.54	85.85	123.55	85.35	101.61	98.43	128.74	101.63	99.39	102.96	63.16	115.51	168.2	63.75	62.74	59.32	47.79	113.27	141.75	200.48
SNRPN	HCERN3|PWCR|RT-LI|SM-D|SMN|SNRNP-N|SNURF-SNRPN|sm-N	ENSG00000128739	182279	15	15q11.2	small nuclear ribonucleoprotein polypeptide N	protein-coding	SM protein N|sm protein D|small nuclear ribonucleoprotein-associated protein N|tissue-specific splicing protein			Splicing	Snrpn	NM_001082961,NM_001082962,NM_013670	1970	1695.44	17.07	15.33	14.41	11.21	10.37	14.9	17.96	11.89	12.21	10.51	9.97	19.48	11.17	20.08	12.37	20.82	19.35	11.69	23.21	9.18	20.01	12.36	16.37	10.17	13.55	11.49	5.48	18.13	19.85	22.78	13.71	4.68	5.48	5.17
SNTB2	D16S2531E|EST25263|SNT2B2|SNT3|SNTL	ENSG00000168807	600027	16	16q22.1	syntrophin, beta 2 (dystrophin-associated protein A1, 59kDa, basic component 2)	protein-coding	59 kDa dystrophin-associated protein A1 basic component 2|beta-2-syntrophin|dystrophin-associated protein A1, 59kD, basic component 2|syntrophin-3				Sntb2	NM_009229	4423	4148.44	24.14	21.75	24.62	22.66	22.52	21.14	12.55	13.47	13.67	27.14	18.28	18.02	29.21	12.1	15.45	19	16.9	18.01	21.48	17.18	13.36	12.93	23.18	15.84	29.87	21.09	15.87	27.2	14.12	22.61	22.39	11.29	14.26	10.76
SON	BASS1|C21orf50|DBP-5|NREBP|SON3	ENSG00000159140	182465	21	21q22.11	SON DNA binding protein	protein-coding	Bax antagonist selected in Saccharomyces 1|NRE-binding protein|negative regulatory element-binding protein|protein DBP-5|protein SON	PF01585,PF00035,	G-patch,dsrm,	SR	Son	NM_019973,NM_178880	8312.41	8037.85	20.89	15.84	13.81	19.07	19.58	15.5	16.24	9.6	16.6	13.6	16.85	16.77	23.19	16.64	15.94	17.28	18.84	15.66	23.47	13.15	7.95	11.26	19.33	19.38	22.57	21.63	23.29	20.1	17.37	17.96	17.2	14.75	15.09	20.29
SORBS2	ARGBP2|PRO0618	ENSG00000154556		4	4q35.1	sorbin and SH3 domain containing 2	protein-coding	Arg binding protein 2|Arg/Abl-interacting protein 2|sorbin and SH3 domain-containing protein 2				Sorbs2	NM_172752	6259	5984.44	18.36	10.67	21.72	23.18	12.09	12.19	20.15	21.86	6.12	9.18	12.65	15.72	19.58	23.08	21.18	21.07	18.69	17.97	18.69	16.26	19.48	23.82	17.02	20.16	17.09	14.61	4.82	47.25	24.72	28.29	24.32	7.97	6.71	8.25
SPATS2	P59SCR|SCR59|SPATA10	ENSG00000123352	611667	12	12q13.12	spermatogenesis associated, serine-rich 2	protein-coding	putative protein product of Nbla00526|serine-rich spermatocytes and round spermatid 59 kDa protein|serine-rich spermatocytes and round spermatid protein|spermatogenesis-associated serine-rich protein 2			nodomains	Spats2	NM_139140	2058	1783.44	11	14.51	3.31	8.26	12.55	18.62	9.16	10.33	13.29	15.14	10.24	10.27	10.38	10.68	9.57	10.62	6.05	9.85	9.8	17.37	12.75	17.96	7.85	9.27	8.6	11.5	21.36	40.99	45.6	38.11	51.1	26.14	21.41	24.81
SPATS2L	DNAPTP6|SGNP	ENSG00000196141	613817	2	2q33.1	spermatogenesis associated, serine-rich 2-like	protein-coding	DNA polymerase transactivated protein 6|DNA polymerase-transactivated protein 6|SPATS2-like protein|stress granule and nucleolar protein			nodomains	Spats2l	NM_001164566,NM_144882	3885.15	3610.59	5.44	4.49	15.12	11.98	4.64	4.2	15.07	14.32	3.53	3.62	10.55	12.75	7.39	8.24	8.28	12.26	11.79	12.96	7.56	6.53	10.15	11.8	7.6	5.14	9.17	7.54	3.12	5.72	2.13	3.85	1.91	2.09	0.82	0.25
SPEN	HIAA0929|MINT|RBM15C|SHARP	ENSG00000065526	613484	1	1p36	spen homolog, transcriptional regulator (Drosophila)	protein-coding	Msx2 interacting nuclear target (MINT) homolog|SMART/HDAC1 associated repressor protein|SMART/HDAC1-associated repressor protein|msx2-interacting protein|nuclear receptor transcription cofactor				Spen	NM_019763	12299	12024.4	4.11	3.02	3.86	6.55	3.7	2.06	2.66	2.65	2.34	2.25	6.33	4.66	4.46	5.19	4.76	2.79	4.5	4.22	4.29	3.6	1.98	2.29	4.63	5.32	4.59	4.97	1.7	2.99	4.09	3.32	2.92	1.53	2.09	2.1
SRBD1	-	ENSG00000068784		2	2p21	S1 RNA binding domain 1	protein-coding	H_NH0576F01.1|S1 RNA-binding domain-containing protein 1|WUGSC:H_NH0576F01.1	PF00575,	S1,	rbpdomain	Srbd1	NM_030133	3530	3255.44	3.67	4.12	3.26	6.96	3.68	3.69	6.31	3.42	2.73	2.7	5.85	6.38	5.57	5.83	6.62	6.39	5.79	5.47	5.91	5.9	6.92	7.68	3.36	4.63	5.25	3.19	6.24	4.92	3.99	4.55	4.98	5.23	6.75	6.16
SREK1	SFRS12|SRrp508|SRrp86	ENSG00000153914	609268	5	5q12.3	splicing regulatory glutamine/lysine-rich protein 1	protein-coding	serine-arginine-rich splicing regulatory protein 508|serine/arginine-rich-splicing regulatory protein 86|splicing factor, arginine/serine-rich 12|splicing regulatory protein 508	PF00076,	RRM_1,	Splicing	Srek1	NM_172592	4063	3788.44	11.38	14.98	12.62	15.77	14.45	17.04	11.98	11.72	13.8	13.91	12.83	12.77	12.25	9.01	12.53	14.56	13.01	11.58	14.19	14.31	25.33	19.26	13.03	12.2	12.08	12.28	24.41	19.33	15.44	17.34	15.28	19.72	19.25	16.8
SRFBP1	BUD22|P49|Rlb1|p49/STRAP	ENSG00000151304	610479	5	5q23.1	serum response factor binding protein 1	protein-coding	BUD22 homolog|SRF-dependent transcription regulation associated protein|SRF-dependent transcription regulation-associated protein|serum response factor-binding protein 1				Srfbp1	NM_026040	1463	1188.44	21.79	25.71	8.68	11.91	20.68	28.68	13.84	17.6	29.88	27.99	15.78	12.21	13.69	13.69	9.04	13.73	11.89	9.19	12.47	16.97	16.74	15.35	16.9	25.06	17.16	19.15	19.85	22.8	19.01	20.25	17.82	15.42	19.89	17.84
SRP14	ALURBP	ENSG00000140319	600708	15	15q22	signal recognition particle 14kDa (homologous Alu RNA binding protein)	protein-coding	18 kDa Alu RNA-binding protein|signal recognition particle 14 kDa protein				Srp14	NM_009273	790	515.47	177.16	196.21	100.13	81.8	190.98	188.91	105.8	112.09	219.78	221.45	153.72	147.16	116.54	117.28	106.63	125.37	157.08	129.64	149.24	116.5	129.87	97.59	172.04	119.85	124.38	163.14	266.83	124.76	124.84	127.07	113.56	199.1	245.21	222.24
SRP19	-	ENSG00000153037	182175	5	5q21-q22	signal recognition particle 19kDa	protein-coding	signal recognition particle 19 kDa protein	PF00076,	RRM_1,	rbpdomain	Srp19	NM_025527	876	601.45	67.26	103.31	47.62	37.09	89.11	107.5	41.69	50.73	140.91	133.81	56.14	51.66	50.34	37.11	46.28	49.13	54.97	47.31	56.44	65.28	44.59	52.66	54.62	50.26	61.45	63.76	81.05	64.52	65	63.26	51.76	70.85	78.2	117.82
SRP68	-	ENSG00000167881	604858	17	17q25.1	signal recognition particle 68kDa	protein-coding	signal recognition particle 68 kDa protein				Srp68	NM_146032	2526	2251.44	41.39	52.94	48.38	49.7	49.71	54.24	47.18	51.06	64.21	51.82	51.47	44.01	50.77	44.75	45.42	42.52	44.94	35.77	48.42	55.27	63.68	62.88	44.72	46.05	56.35	55.12	39.84	49.09	41.79	58.45	48.43	39.5	39.6	39.36
SRP72	BMFF	ENSG00000174780	602122	4	4q11	signal recognition particle 72kDa	protein-coding	signal recognition particle 72 kDa protein				Srp72	NM_025691	3605	3330.44	30.61	32.19	30.95	29.3	36.29	38.61	29.53	29.44	41.62	41.24	25.37	27.36	30.02	26.76	34.21	28.79	27.78	26.94	25.13	47.29	34.71	50.16	32.47	31.48	32.8	34.25	43.94	42.45	53.42	48.14	46.11	57.47	62.58	66.43
SRPK2	SFRSK2	ENSG00000135250	602980	7	7q22-q31.1	SRSF protein kinase 2	protein-coding	H_RG152G17.1a|H_RG152G17.1b|SFRS protein kinase 2|SR protein kinase 2|SR-protein-specific kinase 2|WUGSC:H_RG152G17.1a|serine kinase SRPK2|serine/arginine-rich protein-specific kinase 2|serine/arginine-rich splicing factor kinase 2|serine/threonine-protein kinase SRPK2			Kinase	Srpk2	NM_009274	6436	6161.44	4.71	3.03	4.71	9.31	3.49	3.99	8.28	6.38	2.67	2.93	6.71	7.42	6.02	5.26	5.05	5.78	6.15	6.68	6.59	5.91	3.98	3.7	4.27	2.73	5.32	5.33	21.88	7.57	8.78	6.7	7.73	14.23	16.17	9.63
SRPR	DP|Sralpha	ENSG00000182934	182180	11	11q24.2	signal recognition particle receptor (docking protein)	protein-coding	DP-alpha|SR-alpha|SRP-alpha|docking protein alpha|signal recognition particle receptor subunit alpha				Srpr	NM_026130	2934	2659.44	103.41	103	151.59	157.76	102	108.17	156.14	146.37	99.29	79.29	141.38	153.36	129.84	118.17	126.03	116.46	150.18	150.25	114.08	131.53	121.14	148.71	91.13	116.42	128.52	119.06	62.1	130.98	136.39	160.95	149.01	65.79	75.75	85.9
SRRM2	300-KD|CWF21|Cwc21|SRL300|SRm300	ENSG00000167978	606032	16	16p13.3	serine/arginine repetitive matrix 2	protein-coding	300 kDa nuclear matrix antigen|RNA binding protein|SR-related nuclear matrix protein of 300 kDa|ser/Arg-related nuclear matrix protein of 300 kDa|serine/arginine repetitive matrix protein 2|serine/arginine-rich splicing factor-related nuclear matrix protein of 300 kDa|splicing coactivator subunit SRm300|tax-responsive enhancer element-binding protein 803|taxREB803				Srrm2	NM_175229	8600	8325.44	19.96	15.9	37.03	27.77	20.88	15.92	22.09	13.17	15.48	12.24	37.9	32.96	23.88	27.93	30.74	29.8	37.21	34.94	32.6	27.46	29.39	30.25	21.72	26.53	23.11	27.42	25.16	36.95	39.01	31.28	33.85	20.26	17.49	24.29
SRRT	ARS2|ASR2|serrate	ENSG00000087087	614469	7	7q21	serrate RNA effector molecule homolog (Arabidopsis)	protein-coding	arsenate resistance protein 2|arsenate resistance protein ARS2|arsenite resistance protein|arsenite-resistance protein 2|serrate RNA effector molecule homolog				Srrt	NM_001109909,NM_001109910,NM_031405	3016.6	2742.04	17.5	27.87	9.49	20.69	26.05	28.51	13.92	18.58	21.97	28.45	23.28	18.79	26.97	22.88	27.27	28.98	21.53	20.27	20.23	42.01	42.85	43.67	13.16	25.86	15.28	15.62	27.61	33.95	38.62	35.25	34.75	19.85	17.68	45.24
[truncated: 262 more rows]
[truncated: 42 more columns]
