# Supplementary material for: Alternative RNA splicing in the endothelium mediated in part by Rbfox2 regulates the arterial response to low flow
Source: eLife. 2018 Jan 2;7:e29494. doi: 10.7554/eLife.29494 (PMC5771670; doi:10.7554/eLife.29494)
Supplement: Figure 3—source data 4. [file elife-29494-fig3-data4.zip]

Archive with 9 entries (6 files):
- Motif_Conservation/
- Motif_Conservation/.DS_Store
- __MACOSX/
- __MACOSX/Motif_Conservation/
- __MACOSX/Motif_Conservation/._.DS_Store
- Motif_Conservation/Flow_event_conservation.xlsx
- __MACOSX/Motif_Conservation/._Flow_event_conservation.xlsx
- Motif_Conservation/Rbfox2_Conservation.xlsx
- __MACOSX/Motif_Conservation/._Rbfox2_Conservation.xlsx
