# Supplementary material for: Alternative RNA splicing in the endothelium mediated in part by Rbfox2 regulates the arterial response to low flow
Source: eLife. 2018 Jan 2;7:e29494. doi: 10.7554/eLife.29494 (PMC5771670; doi:10.7554/eLife.29494)
Supplement: Figure 3—source data 4. [file elife-29494-fig3-data4.zip › Motif_Conservation/Flow_event_conservation.xlsx]

## Sheet: Flow_event_conservation_100115
MoUifs	#_observed	Av_Backgrounds	SD_background	#bins/sequences	Enrichment	z-score	p-value	BH-corrected	Motifs	#_of_seq_with_sites	sequence_averaged_sum	Total_sum_score	Average_score	Average_site_location	MaxCons	MinCons	Rbfox1 Rbfox3 Rbfox2	Binned_Cons_Score	Binned_Zscore
AAAAAAA	13	21.73	12.44	161	-0.740731	-0.701768	0.0250697	0.257035	AAAAAAA_All_Scores	6	10.6832	32.403	1.78053	102.283	11.037	10.474	-0.305506	10.00 < x	x ≤ 1.00
AAAAAAC	5	1.9	1.23	161	1.39124	2.52033	0.0135418	0.16707	AAAAAAC_All_Scores	5	0.304	0.382	0.0608	81.6	0.304	0.304	-0.263065	x ≤ 5.00	1.00 < x ≤ 3.00
AAAAAAG	3	4.43	2.26	161	-0.560796	-0.632743	0.144499	0.486432	AAAAAAG_All_Scores	3	5.468	5.468	1.82267	124	5.468	5.468	-0.265039	5.00 < x ≤ 10.00	x ≤ 1.00
AAAAAAT	8	5.39	2.58	161	0.568843	1.01163	0.0926966	0.471952	AAAAAAU_All_Scores	9	11.343	11.343	1.26033	123.444	11.343	11.343	-0.334128	10.00 < x	1.00 < x ≤ 3.00
AAAAACA	4	4.63	2.39	161	-0.210523	-0.263598	0.161222	0.480702	AAAAACA_All_Scores	4	6.664	6.748	1.666	89.75	6.664	6.664	-0.207793	5.00 < x ≤ 10.00	x ≤ 1.00
AAAAACC	2	1.1	1.01	161	0.856636	0.891089	0.265562	0.469106	AAAAACC_All_Scores	2	0.006	0.006	0.003	116.5	0.006	0.006	-0.17621	x ≤ 5.00	x ≤ 1.00
AAAAACG	0	0.12	0.35	161	-3.70044	-0.342857	1.07477	1.17653	AAAAACG_All_Scores	0	0	0	0	0	0	0	-0.207793	x ≤ 5.00	x ≤ 1.00
AAAAACT	3	2.67	1.73	161	0.16753	0.190751	0.226445	0.468799	AAAAACU_All_Scores	3	0.323	0.641	0.107667	105.333	0.323	0.323	-0.235429	x ≤ 5.00	x ≤ 1.00
AAAAAGA	3	6.05	2.57	161	-1.00955	-1.18677	0.0767612	0.455837	AAAAAGA_All_Scores	3	11.124	11.124	3.708	112.667	11.124	11.124	-0.122912	10.00 < x	x ≤ 1.00
AAAAAGC	4	1.85	1.31	161	1.1083	1.64122	0.0792008	0.457716	AAAAAGC_All_Scores	4	7.856	7.856	1.964	96.5	7.856	7.856	-0.135743	5.00 < x ≤ 10.00	1.00 < x ≤ 3.00
AAAAAGG	3	2.39	1.57	161	0.326729	0.388535	0.23563	0.466871	AAAAAGG_All_Scores	3	0.026	0.036	0.00866667	62.6667	0.026	0.026	-0.0982373	x ≤ 5.00	x ≤ 1.00
AAAAAGT	1	3.22	1.95	161	-1.67718	-1.13846	0.107012	0.485271	AAAAAGU_All_Scores	1	5.125	5.125	5.125	123	5.125	5.125	-0.337089	5.00 < x ≤ 10.00	x ≤ 1.00
AAAAATA	3	6.31	2.44	161	-1.07016	-1.35656	0.0651502	0.426116	AAAAAUA_All_Scores	3	0.272	0.272	0.0906667	171	0.272	0.272	-0.327219	x ≤ 5.00	x ≤ 1.00
AAAAATC	3	4.61	2.49	161	-0.618129	-0.646586	0.129995	0.488048	AAAAAUC_All_Scores	3	2.955	2.955	0.985	107	2.955	2.955	-0.342024	x ≤ 5.00	x ≤ 1.00
AAAAATG	5	4.12	1.99	161	0.278669	0.442211	0.1818	0.477494	AAAAAUG_All_Scores	5	1.263	1.263	0.2526	102.2	1.263	1.263	-0.0222389	x ≤ 5.00	x ≤ 1.00
AAAAATT	3	2.74	1.54	161	0.130332	0.168831	0.255388	0.46663	AAAAAUU_All_Scores	4	7.003	7.003	1.75075	110	7.003	7.003	-0.311428	5.00 < x ≤ 10.00	x ≤ 1.00
AAAACAA	6	4.63	2.67	161	0.37324	0.513109	0.130987	0.489528	AAAACAA_All_Scores	5	0.792	1.567	0.1584	100.1	1.173	0.411	-0.217663	x ≤ 5.00	x ≤ 1.00
AAAACAC	3	2.26	1.55	161	0.407071	0.477419	0.229659	0.467421	AAAACAC_All_Scores	4	12.572	12.572	3.143	88.25	12.572	12.572	-0.21865	10.00 < x	x ≤ 1.00
AAAACAG	0	2.79	1.44	161	-8.12928	-1.9375	0.0424031	0.351763	AAAACAG_All_Scores	0	0	0	0	0	0	0	-0.265039	x ≤ 5.00	x ≤ 1.00
AAAACAT	3	2.88	1.56	161	0.058694	0.0769231	0.254977	0.466556	AAAACAU_All_Scores	3	7.086	7.086	2.362	65.6667	7.086	7.086	-0.162392	5.00 < x ≤ 10.00	x ≤ 1.00
AAAACCA	3	2.37	1.72	161	0.338802	0.366279	0.216895	0.472052	AAAACCA_All_Scores	3	0.123	0.123	0.041	101.667	0.123	0.123	-0.202858	x ≤ 5.00	x ≤ 1.00
AAAACCC	2	0.95	0.97	161	1.06609	1.08247	0.228926	0.468373	AAAACCC_All_Scores	3	0.802	0.802	0.267333	90	0.802	0.802	-0.17621	x ≤ 5.00	1.00 < x ≤ 3.00
AAAACCG	0	0.13	0.36	161	-3.80735	-0.361111	1.03822	1.14102	AAAACCG_All_Scores	0	0	0	0	0	0	0	-0.216676	x ≤ 5.00	x ≤ 1.00
AAAACCT	3	3.4	1.69	161	-0.180008	-0.236686	0.22954	0.468051	AAAACCU_All_Scores	3	0.18	0.54	0.06	104	0.18	0.18	-0.0992243	x ≤ 5.00	x ≤ 1.00
AAAACGA	0	0.76	0.85	161	-6.26679	-0.894118	0.314698	0.479629	AAAACGA_All_Scores	0	0	0	0	0	0	0	-0.184106	x ≤ 5.00	x ≤ 1.00
AAAACGC	0	0.3	0.64	161	-4.9542	-0.46875	0.558492	0.6771	AAAACGC_All_Scores	0	0	0	0	0	0	0	-0.128834	x ≤ 5.00	x ≤ 1.00
AAAACGG	2	0.27	0.53	161	2.8437	3.26415	0.00365594	0.0637902	AAAACGG_All_Scores	1	0.001	0.002	0.001	46	0.001	0.001	-0.0844194	x ≤ 5.00	3.00 < x
AAAACGT	1	0.52	0.71	161	0.930291	0.676056	0.447099	0.578068	AAAACGU_All_Scores	1	1.01	1.01	1.01	55	1.01	1.01	-0.385452	x ≤ 5.00	x ≤ 1.00
AAAACTA	4	2.37	1.64	161	0.752641	0.993902	0.148443	0.487002	AAAACUA_All_Scores	4	0.184	0.358	0.046	103.5	0.184	0.184	-0.275896	x ≤ 5.00	x ≤ 1.00
AAAACTC	1	1.17	1.3	161	-0.224432	-0.130769	0.304266	0.474455	AAAACUC_All_Scores	1	7	7	7	37	7	7	-0.24826	5.00 < x ≤ 10.00	x ≤ 1.00
AAAACTG	1	3.43	1.75	161	-1.76805	-1.38857	0.0869328	0.466374	AAAACUG_All_Scores	1	0.164	0.164	0.164	19	0.164	0.164	-0.100211	x ≤ 5.00	x ≤ 1.00
AAAACTT	5	2.97	1.68	161	0.749498	1.20833	0.114433	0.492091	AAAACUU_All_Scores	3	0.634	1.266	0.211333	106	0.634	0.634	-0.278857	x ≤ 5.00	1.00 < x ≤ 3.00
AAAAGAA	5	5.78	2.69	161	-0.208753	-0.289963	0.1422	0.488225	AAAAGAA_All_Scores	5	11.227	11.227	2.2454	112.8	11.227	11.227	-0.0597446	10.00 < x	x ≤ 1.00
AAAAGAC	2	2.72	1.75	161	-0.441705	-0.411429	0.209467	0.472063	AAAAGAC_All_Scores	2	7.298	7.298	3.649	109	7.298	7.298	-0.217663	5.00 < x ≤ 10.00	x ≤ 1.00
AAAAGAG	5	1.77	1.19	161	1.49293	2.71429	0.00842489	0.120238	AAAAGAG_All_Scores	2	7.406	14.849	3.703	84.5	7.406	7.406	-0.0400047	10.00 < x	1.00 < x ≤ 3.00
AAAAGAT	0	2.82	1.66	161	-8.14466	-1.6988	0.0567722	0.40424	AAAAGAU_All_Scores	0	0	0	0	0	0	0	-0.0567836	x ≤ 5.00	x ≤ 1.00
AAAAGCA	2	3.01	1.7	161	-0.587353	-0.594118	0.196704	0.475129	AAAAGCA_All_Scores	2	7.219	7.219	3.6095	152.5	7.219	7.219	0.515672	5.00 < x ≤ 10.00	x ≤ 1.00
AAAAGCC	2	2.68	1.44	161	-0.420411	-0.472222	0.247814	0.465457	AAAAGCC_All_Scores	2	1.884	1.884	0.942	24.5	1.884	1.884	-0.275896	x ≤ 5.00	x ≤ 1.00
AAAAGCG	2	0.29	0.55	161	2.74416	3.10909	0.00577438	0.0897604	AAAAGCG_All_Scores	2	2.619	2.619	1.3095	117.5	2.619	2.619	-0.215689	x ≤ 5.00	3.00 < x
AAAAGCT	2	3.08	1.8	161	-0.620411	-0.6	0.185125	0.477651	AAAAGCU_All_Scores	2	0.846	0.846	0.423	71.5	0.846	0.846	-0.209767	x ≤ 5.00	x ≤ 1.00
AAAAGGA	5	1.98	1.4	161	1.33204	2.15714	0.0278188	0.275065	AAAAGGA_All_Scores	5	2.425	2.433	0.485	82.2	2.425	2.425	-0.00940799	x ≤ 5.00	1.00 < x ≤ 3.00
AAAAGGC	1	2.47	1.46	161	-1.29598	-1.00685	0.164598	0.479768	AAAAGGC_All_Scores	1	0.031	0.031	0.031	19	0.031	0.031	-0.150548	x ≤ 5.00	x ≤ 1.00
AAAAGGG	1	2.18	1.37	161	-1.11658	-0.861314	0.200954	0.474003	AAAAGGG_All_Scores	1	2.074	2.074	2.074	139	2.074	2.074	-0.0350698	x ≤ 5.00	x ≤ 1.00
AAAAGGT	7	0.85	0.84	161	3.02701	7.32143	1.08848e-12	2.04984e-10	AAAAGGU_All_Scores	5	1.898	3.5	0.3796	112.8	1.898	1.898	-0.134756	x ≤ 5.00	3.00 < x
AAAAGTA	1	3.88	1.88	161	-1.94541	-1.53191	0.0656386	0.427773	AAAAGUA_All_Scores	1	0.043	0.043	0.043	148	0.043	0.043	-0.313401	x ≤ 5.00	x ≤ 1.00
AAAAGTC	1	1.98	1.3	161	-0.978413	-0.753846	0.230975	0.467255	AAAAGUC_All_Scores	1	7	7	7	54	7	7	-0.303532	5.00 < x ≤ 10.00	x ≤ 1.00
AAAAGTG	5	2.33	1.58	161	1.0983	1.68987	0.0605552	0.4146	AAAAGUG_All_Scores	5	3.46	17.3	0.692	18	3.46	3.46	-0.247273	10.00 < x	1.00 < x ≤ 3.00
AAAAGTT	3	3.21	1.81	161	-0.0972972	-0.116022	0.218932	0.470917	AAAAGUU_All_Scores	3	7.003	7.003	2.33433	146.333	7.003	7.003	-0.155483	5.00 < x ≤ 10.00	x ≤ 1.00
AAAATAA	4	5.67	2.36	161	-0.502289	-0.707627	0.131603	0.489151	AAAAUAA_All_Scores	4	0.673	0.767	0.16825	158.75	0.673	0.673	-0.314388	x ≤ 5.00	x ≤ 1.00
AAAATAC	8	2.76	1.57	161	1.53192	3.33758	0.000968528	0.02207	AAAAUAC_All_Scores	6	14.126	21.212	2.35433	154.5	14.126	14.126	-0.328206	10.00 < x	3.00 < x
AAAATAG	2	3.85	2.05	161	-0.941405	-0.902439	0.129513	0.487577	AAAAUAG_All_Scores	2	0.461	0.461	0.2305	101	0.461	0.461	-0.235429	x ≤ 5.00	x ≤ 1.00
AAAATAT	4	4.15	2.26	161	-0.0529813	-0.0663717	0.176135	0.478811	AAAAUAU_All_Scores	4	8.159	8.159	2.03975	121.5	8.159	8.159	-0.275896	5.00 < x ≤ 10.00	x ≤ 1.00
AAAATCA	3	4.25	2.17	161	-0.50109	-0.576037	0.155739	0.483079	AAAAUCA_All_Scores	3	4.78	4.78	1.59333	94	4.78	4.78	-0.354855	x ≤ 5.00	x ≤ 1.00
AAAATCC	0	1.7	1.14	161	-7.41785	-1.49123	0.115112	0.492171	AAAAUCC_All_Scores	0	0	0	0	0	0	0	-0.372621	x ≤ 5.00	x ≤ 1.00
AAAATCG	0	0.17	0.38	161	-4.16993	-0.447368	0.949876	1.0546	AAAAUCG_All_Scores	0	0	0	0	0	0	0	-0.25813	x ≤ 5.00	x ≤ 1.00
AAAATCT	4	5.29	2.43	161	-0.40239	-0.530864	0.142596	0.488152	AAAAUCU_All_Scores	4	7.423	7.423	1.85575	128.25	7.423	7.423	-0.274909	5.00 < x ≤ 10.00	x ≤ 1.00
AAAATGA	2	2.06	1.38	161	-0.0424353	-0.0434783	0.288815	0.471592	AAAAUGA_All_Scores	2	1.105	1.105	0.5525	122	1.105	1.105	-0.0794844	x ≤ 5.00	x ≤ 1.00
AAAATGC	9	1.94	1.44	161	2.20805	4.90278	1.67082e-06	9.60516e-05	AAAAUGC_All_Scores	8	7.355	7.384	0.919375	89.75	7.355	7.355	0.212665	5.00 < x ≤ 10.00	3.00 < x
AAAATGG	6	2.65	1.79	161	1.17594	1.87151	0.0386803	0.33302	AAAAUGG_All_Scores	5	4.897	7.077	0.9794	37.8	4.897	4.897	0.0034229	5.00 < x ≤ 10.00	1.00 < x ≤ 3.00
AAAATGT	7	4.49	1.73	161	0.639489	1.45087	0.0804944	0.45888	AAAAUGU_All_Scores	7	7.283	7.283	1.04043	146	7.283	7.283	-0.255169	5.00 < x ≤ 10.00	1.00 < x ≤ 3.00
AAAATTA	3	3.54	1.87	161	-0.238056	-0.28877	0.204626	0.47213	AAAAUUA_All_Scores	3	0.574	0.788	0.191333	47.3333	0.574	0.574	-0.327219	x ≤ 5.00	x ≤ 1.00
AAAATTC	4	1.65	1.33	161	1.27242	1.76692	0.0629688	0.42282	AAAAUUC_All_Scores	4	9.179	9.179	2.29475	105	9.179	9.179	-0.33018	5.00 < x ≤ 10.00	1.00 < x ≤ 3.00
AAAATTG	1	1.61	1.33	161	-0.681639	-0.458647	0.27001	0.469473	AAAAUUG_All_Scores	2	0.001	0.001	0.0005	175.5	0.001	0.001	-0.104159	x ≤ 5.00	x ≤ 1.00
AAAATTT	5	3.53	1.94	161	0.501061	0.757732	0.154323	0.483448	AAAAUUU_All_Scores	5	8.178	8.618	1.6356	132.6	8.178	8.178	-0.365712	5.00 < x ≤ 10.00	x ≤ 1.00
AAACAAA	11	5.92	2.83	161	0.89271	1.79505	0.0281468	0.277304	AAACAAA_All_Scores	7	8.039	9.159	1.14843	81.3929	8.542	7.631	-0.210754	5.00 < x ≤ 10.00	1.00 < x ≤ 3.00
AAACAAC	2	2.56	1.72	161	-0.354573	-0.325581	0.21997	0.470802	AAACAAC_All_Scores	2	0.39	0.39	0.195	81	0.39	0.39	-0.162392	x ≤ 5.00	x ≤ 1.00
AAACAAG	0	1.31	1.14	161	-7.04439	-1.14912	0.180828	0.477545	AAACAAG_All_Scores	1	5.698	5.698	5.698	96	5.698	5.698	-0.19891	5.00 < x ≤ 10.00	x ≤ 1.00
AAACAAT	0	1.47	1.22	161	-7.20945	-1.20492	0.15823	0.480706	AAACAAU_All_Scores	0	0	0	0	0	0	0	-0.165353	x ≤ 5.00	x ≤ 1.00
AAACACA	2	3.76	1.84	161	-0.907369	-0.956522	0.13722	0.488211	AAACACA_All_Scores	3	0.833	0.833	0.277667	44	0.833	0.833	-0.303532	x ≤ 5.00	x ≤ 1.00
AAACACC	6	1.17	0.99	161	2.34858	4.87879	2.73283e-06	0.00014826	AAACACC_All_Scores	5	6.762	6.762	1.3524	80.4	6.762	6.762	-0.231481	5.00 < x ≤ 10.00	3.00 < x
AAACACG	0	0.27	0.56	161	-4.80735	-0.482143	0.634225	0.751403	AAACACG_All_Scores	0	0	0	0	0	0	0	-0.103172	x ≤ 5.00	x ≤ 1.00
AAACACT	1	1.94	1.46	161	-0.949119	-0.643836	0.222098	0.470197	AAACACU_All_Scores	1	6.102	6.102	6.102	181	6.102	6.102	-0.251221	5.00 < x ≤ 10.00	x ≤ 1.00
AAACAGA	2	2.96	1.82	161	-0.563267	-0.527473	0.190731	0.476727	AAACAGA_All_Scores	2	0.009	0.009	0.0045	186.5	0.009	0.009	-0.100211	x ≤ 5.00	x ≤ 1.00
AAACAGC	0	1.77	1.41	161	-7.47573	-1.25532	0.128678	0.48825	AAACAGC_All_Scores	0	0	0	0	0	0	0	-0.12686	x ≤ 5.00	x ≤ 1.00
AAACAGG	0	1.08	1.08	161	-6.76818	-1	0.224047	0.469951	AAACAGG_All_Scores	0	0	0	0	0	0	0	-0.262078	x ≤ 5.00	x ≤ 1.00
AAACAGT	0	3.52	1.93	161	-8.46352	-1.82383	0.0391778	0.336068	AAACAGU_All_Scores	0	0	0	0	0	0	0	-0.335115	x ≤ 5.00	x ≤ 1.00
AAACATA	0	1.63	1.29	161	-7.35755	-1.26357	0.139195	0.488031	AAACAUA_All_Scores	0	0	0	0	0	0	0	-0.292675	x ≤ 5.00	x ≤ 1.00
AAACATC	2	1.48	1.08	161	0.431883	0.481481	0.328962	0.490108	AAACAUC_All_Scores	2	4.178	4.178	2.089	42	4.178	4.178	-0.271948	x ≤ 5.00	x ≤ 1.00
AAACATG	5	1.64	1.17	161	1.60234	2.87179	0.00551907	0.0866966	AAACAUG_All_Scores	5	8.941	10.741	1.7882	77.6	8.941	8.941	-0.0469137	10.00 < x	1.00 < x ≤ 3.00
AAACATT	1	3.88	1.87	161	-1.94541	-1.54011	0.0651644	0.426039	AAACAUU_All_Scores	1	0.071	0.071	0.071	58	0.071	0.071	-0.207793	x ≤ 5.00	x ≤ 1.00
AAACCAA	5	4.27	1.84	161	0.2272	0.396739	0.200407	0.474558	AAACCAA_All_Scores	2	0.811	3.073	0.4055	43	0.811	0.811	-0.151535	x ≤ 5.00	x ≤ 1.00
AAACCAC	0	1.16	0.97	161	-6.87036	-1.19588	0.201183	0.473862	AAACCAC_All_Scores	0	0	0	0	0	0	0	-0.187067	x ≤ 5.00	x ≤ 1.00
AAACCAG	4	1.52	1.24	161	1.39007	2	0.0435411	0.356689	AAACCAG_All_Scores	4	0.197	0.197	0.04925	72	0.197	0.197	-0.197923	x ≤ 5.00	1.00 < x ≤ 3.00
AAACCAT	3	2.31	1.69	161	0.375639	0.408284	0.217183	0.472177	AAACCAU_All_Scores	3	0.046	0.046	0.0153333	124.333	0.046	0.046	-0.244312	x ≤ 5.00	x ≤ 1.00
AAACCCA	3	2.5	1.57	161	0.262076	0.318471	0.241539	0.465792	AAACCCA_All_Scores	4	1.209	1.209	0.30225	103.75	1.209	1.209	-0.181145	x ≤ 5.00	x ≤ 1.00
AAACCCC	3	1.07	1.1	161	1.47873	1.75455	0.0778117	0.45531	AAACCCC_All_Scores	3	3.401	3.401	1.13367	68	3.401	3.401	-0.221611	x ≤ 5.00	1.00 < x ≤ 3.00
AAACCCG	0	0.08	0.27	161	-3.16993	-0.296296	1.41411	1.52889	AAACCCG_All_Scores	0	0	0	0	0	0	0	-0.0350698	x ≤ 5.00	x ≤ 1.00
AAACCCT	3	0.86	0.91	161	1.79068	2.35165	0.0276052	0.273613	AAACCCU_All_Scores	3	0.357	0.357	0.119	182.333	0.357	0.357	-0.0844194	x ≤ 5.00	1.00 < x ≤ 3.00
AAACCGA	0	0.2	0.42	161	-4.39232	-0.47619	0.848049	0.96704	AAACCGA_All_Scores	0	0	0	0	0	0	0	-0.240364	x ≤ 5.00	x ≤ 1.00
AAACCGC	0	0.19	0.39	161	-4.32193	-0.487179	0.908462	1.01975	AAACCGC_All_Scores	0	0	0	0	0	0	0	-0.127847	x ≤ 5.00	x ≤ 1.00
AAACCGG	5	0.3	0.52	161	4.01447	9.03846	1.39742e-18	5.08784e-16	AAACCGG_All_Scores	5	0.18	0.9	0.036	10	0.18	0.18	-0.15647	x ≤ 5.00	3.00 < x
AAACCGT	1	0.38	0.64	161	1.37281	0.96875	0.38989	0.537707	AAACCGU_All_Scores	1	0.006	0.006	0.006	117	0.006	0.006	-0.322284	x ≤ 5.00	x ≤ 1.00
AAACCTA	0	2.07	1.6	161	-7.70044	-1.29375	0.107977	0.48655	AAACCUA_All_Scores	0	0	0	0	0	0	0	-0.215689	x ≤ 5.00	x ≤ 1.00
AAACCTC	0	1.57	1.12	161	-7.30378	-1.40179	0.133351	0.488885	AAACCUC_All_Scores	0	0	0	0	0	0	0	-0.203845	x ≤ 5.00	x ≤ 1.00
AAACCTG	3	2.08	1.41	161	0.526261	0.652482	0.228688	0.468647	AAACCUG_All_Scores	3	0.159	0.477	0.053	105	0.159	0.159	-0.0163169	x ≤ 5.00	x ≤ 1.00
AAACCTT	1	2.75	1.84	161	-1.45031	-0.951087	0.137933	0.488204	AAACCUU_All_Scores	1	0	0	0	167	0	0	-0.22852	x ≤ 5.00	x ≤ 1.00
AAACGAA	0	0.41	0.65	161	-5.39232	-0.630769	0.503038	0.623951	AAACGAA_All_Scores	0	0	0	0	0	0	0	-0.0321088	x ≤ 5.00	x ≤ 1.00
AAACGAC	0	0.24	0.47	161	-4.64386	-0.510638	0.745059	0.864828	AAACGAC_All_Scores	0	0	0	0	0	0	0	-0.199897	x ≤ 5.00	x ≤ 1.00
AAACGAG	0	0.38	0.61	161	-5.2854	-0.622951	0.538657	0.657284	AAACGAG_All_Scores	0	0	0	0	0	0	0	-0.0745495	x ≤ 5.00	x ≤ 1.00
AAACGAT	0	0.46	0.62	161	-5.55459	-0.741935	0.488636	0.610618	AAACGAU_All_Scores	0	0	0	0	0	0	0	-0.21865	x ≤ 5.00	x ≤ 1.00
AAACGCA	1	1.09	1.04	161	-0.123148	-0.0865385	0.382165	0.532024	AAACGCA_All_Scores	1	0.004	0.004	0.004	4	0.004	0.004	1.04963	x ≤ 5.00	x ≤ 1.00
AAACGCC	0	0.22	0.46	161	-4.52356	-0.478261	0.773541	0.892891	AAACGCC_All_Scores	0	0	0	0	0	0	0	-0.137717	x ≤ 5.00	x ≤ 1.00
AAACGCG	0	0	0	161	0				AAACGCG_All_Scores	0	0	0	0	0	0	0	-0.207793	x ≤ 5.00
AAACGCT	0	0.3	0.64	161	-4.9542	-0.46875	0.558492	0.67705	AAACGCU_All_Scores	0	0	0	0	0	0	0	-0.104159	x ≤ 5.00	x ≤ 1.00
AAACGGA	0	0.5	0.71	161	-5.67243	-0.704225	0.438491	0.572906	AAACGGA_All_Scores	0	0	0	0	0	0	0	0.0478375	x ≤ 5.00	x ≤ 1.00
AAACGGC	3	0.27	0.51	161	3.42626	5.35294	4.69037e-07	3.12386e-05	AAACGGC_All_Scores	3	0.072	0.216	0.024	153	0.072	0.072	-0.0903413	x ≤ 5.00	3.00 < x
AAACGGG	1	0.27	0.53	161	1.85086	1.37736	0.291528	0.47151	AAACGGG_All_Scores	1	0.063	0.063	0.063	143	0.063	0.063	0.0734993	x ≤ 5.00	1.00 < x ≤ 3.00
AAACGGT	2	0	0	161	7.65105				AAACGGU_All_Scores	1	0	0	0	47	0	0	-0.173249	x ≤ 5.00
AAACGTA	3	0.52	0.73	161	2.5057	3.39726	0.00170376	0.0346763	AAACGUA_All_Scores	2	0.589	0.593	0.2945	119	0.589	0.589	-0.282805	x ≤ 5.00	3.00 < x
AAACGTC	0	0.47	0.59	161	-5.58496	-0.79661	0.492333	0.613834	AAACGUC_All_Scores	0	0	0	0	0	0	0	-0.386439	x ≤ 5.00	x ≤ 1.00
AAACGTG	1	0.39	0.53	161	1.33628	1.15094	0.388138	0.536872	AAACGUG_All_Scores	1	0.007	0.007	0.007	143	0.007	0.007	-0.316362	x ≤ 5.00	1.00 < x ≤ 3.00
AAACGTT	0	0.43	0.64	161	-5.45943	-0.671875	0.497401	0.619021	AAACGUU_All_Scores	0	0	0	0	0	0	0	-0.34992	x ≤ 5.00	x ≤ 1.00
AAACTAA	0	1.86	1.46	161	-7.54689	-1.27397	0.121374	0.491496	AAACUAA_All_Scores	0	0	0	0	0	0	0	-0.306493	x ≤ 5.00	x ≤ 1.00
AAACTAC	1	1.28	1.07	161	-0.353016	-0.261682	0.360294	0.514786	AAACUAC_All_Scores	1	6.998	6.998	6.998	95	6.998	6.998	-0.167327	5.00 < x ≤ 10.00	x ≤ 1.00
AAACTAG	3	1.27	1.27	161	1.23362	1.3622	0.124213	0.489797	AAACUAG_All_Scores	3	1.597	1.597	0.532333	79.6667	1.597	1.597	-0.0745495	x ≤ 5.00	1.00 < x ≤ 3.00
AAACTAT	5	1.14	1.02	161	2.12318	3.78431	0.000303765	0.00825354	AAACUAU_All_Scores	5	2.743	5.483	0.5486	68.8	2.743	2.743	-0.263065	5.00 < x ≤ 10.00	3.00 < x
AAACTCA	1	1.29	1.24	161	-0.364156	-0.233871	0.313048	0.478941	AAACUCA_All_Scores	1	7	7	7	38	7	7	-0.260104	5.00 < x ≤ 10.00	x ≤ 1.00
AAACTCC	4	0.52	0.74	161	2.91954	4.7027	8.49919e-06	0.000398999	AAACUCC_All_Scores	3	0.013	0.033	0.00433333	152.333	0.013	0.013	-0.266026	x ≤ 5.00	3.00 < x
AAACTCG	1	0.25	0.52	161	1.95777	1.44231	0.271135	0.469585	AAACUCG_All_Scores	1	0	0	0	39	0	0	-0.135743	x ≤ 5.00	1.00 < x ≤ 3.00
AAACTCT	4	2.45	1.75	161	0.704944	0.885714	0.154001	0.483732	AAACUCU_All_Scores	3	8.104	9.2	2.70133	76.6667	8.104	8.104	-0.214702	5.00 < x ≤ 10.00	x ≤ 1.00
AAACTGA	9	2.99	1.57	161	1.58656	3.82803	0.000167102	0.00487154	AAACUGA_All_Scores	9	2.409	11.849	0.267667	57.2222	2.409	2.409	-0.109094	10.00 < x	3.00 < x
AAACTGC	0	1.8	1.38	161	-7.49985	-1.30435	0.123479	0.490206	AAACUGC_All_Scores	0	0	0	0	0	0	0	-0.00447303	x ≤ 5.00	x ≤ 1.00
AAACTGG	4	1.69	1.17	161	1.23807	1.97436	0.0485584	0.375274	AAACUGG_All_Scores	4	15.3	15.3	3.825	102.5	15.3	15.3	-0.0301348	10.00 < x	1.00 < x ≤ 3.00
AAACTGT	2	2.33	1.52	161	-0.219313	-0.217105	0.256349	0.466772	AAACUGU_All_Scores	2	0.003	0.003	0.0015	99.5	0.003	0.003	-0.205819	x ≤ 5.00	x ≤ 1.00
AAACTTA	2	2.62	1.74	161	-0.387867	-0.356322	0.215174	0.471502	AAACUUA_All_Scores	1	0.001	0.002	0.001	24	0.001	0.001	-0.327219	x ≤ 5.00	x ≤ 1.00
AAACTTC	3	3.15	1.79	161	-0.0701611	-0.0837989	0.222092	0.470244	AAACUUC_All_Scores	2	0.188	0.263	0.094	85	0.188	0.188	-0.251221	x ≤ 5.00	x ≤ 1.00
AAACTTG	1	2.76	1.63	161	-1.45553	-1.07975	0.136633	0.488458	AAACUUG_All_Scores	2	6.988	6.988	3.494	158	6.988	6.988	-0.0242129	5.00 < x ≤ 10.00	x ≤ 1.00
AAACTTT	6	1.55	1.15	161	1.94582	3.86957	0.000194424	0.00560818	AAACUUU_All_Scores	4	1.546	2.962	0.3865	86.25	1.546	1.546	-0.309454	x ≤ 5.00	3.00 < x
AAAGAAA	3	7.35	3.51	161	-1.28994	-1.23932	0.0527334	0.389006	AAAGAAA_All_Scores	4	14.601	14.601	3.65025	86.75	14.601	14.601	-0.124886	10.00 < x	x ≤ 1.00
AAAGAAC	1	1.97	1.45	161	-0.971145	-0.668966	0.219971	0.470743	AAAGAAC_All_Scores	1	2.551	2.551	2.551	185	2.551	2.551	-0.120938	x ≤ 5.00	x ≤ 1.00
AAAGAAG	5	4.82	2.09	161	0.0527874	0.0861244	0.190175	0.476936	AAAGAAG_All_Scores	5	8.619	8.619	1.7238	81	8.619	8.619	-0.1466	5.00 < x ≤ 10.00	x ≤ 1.00
AAAGAAT	1	2.08	1.48	161	-1.04915	-0.72973	0.206546	0.472764	AAAGAAU_All_Scores	1	0.002	0.002	0.002	104	0.002	0.002	0.437699	x ≤ 5.00	x ≤ 1.00
AAAGACA	3	3.04	1.61	161	-0.0190458	-0.0248447	0.247714	0.465429	AAAGACA_All_Scores	2	0.034	0.102	0.017	59	0.034	0.034	-0.0715885	x ≤ 5.00	x ≤ 1.00
AAAGACC	3	1.72	1.25	161	0.798991	1.024	0.188932	0.478063	AAAGACC_All_Scores	4	9.569	9.569	2.39225	110.5	9.569	9.569	-0.154496	5.00 < x ≤ 10.00	1.00 < x ≤ 3.00
AAAGACG	1	0.58	0.67	161	0.775568	0.626866	0.489221	0.610976	AAAGACG_All_Scores	1	7	7	7	55	7	7	-0.0419787	5.00 < x ≤ 10.00	x ≤ 1.00
AAAGACT	0	2.47	1.55	161	-7.9542	-1.59355	0.0723029	0.446517	AAAGACU_All_Scores	0	0	0	0	0	0	0	-0.0765234	x ≤ 5.00	x ≤ 1.00
AAAGAGA	4	3.64	2.18	161	0.135706	0.165138	0.180523	0.47828	AAAGAGA_All_Scores	1	2.745	10.98	2.745	168	2.745	2.745	0.0231627	10.00 < x	x ≤ 1.00
AAAGAGC	4	1.3	1.24	161	1.61404	2.17742	0.030058	0.289348	AAAGAGC_All_Scores	4	0.075	0.075	0.01875	83.25	0.075	0.075	-0.105146	x ≤ 5.00	1.00 < x ≤ 3.00
AAAGAGG	3	1.55	1.24	161	0.948217	1.16935	0.162391	0.479997	AAAGAGG_All_Scores	3	7.178	7.178	2.39267	54.6667	7.178	7.178	0.129758	5.00 < x ≤ 10.00	1.00 < x ≤ 3.00
AAAGAGT	2	1.56	1.35	161	0.356431	0.325926	0.280227	0.472106	AAAGAGU_All_Scores	2	11.1	11.1	5.55	93	11.1	11.1	-0.23839	10.00 < x	x ≤ 1.00
AAAGATA	2	2.86	1.56	161	-0.513855	-0.551282	0.219681	0.471044	AAAGAUA_All_Scores	2	0.159	0.159	0.0795	93	0.159	0.159	-0.223585	x ≤ 5.00	x ≤ 1.00
AAAGATC	2	0.31	0.59	161	2.65105	2.86441	0.011179	0.145942	AAAGAUC_All_Scores	2	0.238	0.238	0.119	80	0.238	0.238	-0.150548	x ≤ 5.00	1.00 < x ≤ 3.00
AAAGATG	4	3.71	1.81	161	0.1083	0.160221	0.217599	0.472205	AAAGAUG_All_Scores	4	1.7	1.707	0.425	107.25	1.7	1.7	-0.00348604	x ≤ 5.00	x ≤ 1.00
AAAGATT	2	2.5	1.75	161	-0.320492	-0.285714	0.21885	0.471112	AAAGAUU_All_Scores	2	7.001	7.001	3.5005	67	7.001	7.001	-0.0271738	5.00 < x ≤ 10.00	x ≤ 1.00
AAAGCAA	2	3.84	1.98	161	-0.937663	-0.929293	0.130834	0.489178	AAAGCAA_All_Scores	2	0.024	0.048	0.012	52	0.024	0.024	-0.0251999	x ≤ 5.00	x ≤ 1.00
AAAGCAC	5	2.43	1.48	161	1.03793	1.73649	0.0596851	0.412956	AAAGCAC_All_Scores	5	3.811	7.143	0.7622	175.2	3.811	3.811	1.07431	5.00 < x ≤ 10.00	1.00 < x ≤ 3.00
AAAGCAG	3	4.21	2.02	161	-0.48748	-0.59901	0.165061	0.479836	AAAGCAG_All_Scores	3	7.381	7.381	2.46033	135	7.381	7.381	-0.0824454	5.00 < x ≤ 10.00	x ≤ 1.00
AAAGCAT	1	2.25	1.29	161	-1.16197	-0.968992	0.193389	0.477037	AAAGCAU_All_Scores	1	0.026	0.026	0.026	0	0.026	0.026	3.93066	x ≤ 5.00	x ≤ 1.00
AAAGCCA	3	3.92	1.83	161	-0.384766	-0.502732	0.192122	0.477362	AAAGCCA_All_Scores	3	6.027	6.027	2.009	66	6.027	6.027	-0.234442	5.00 < x ≤ 10.00	x ≤ 1.00
AAAGCCC	0	1.66	1.27	161	-7.3837	-1.30709	0.133695	0.488942	AAAGCCC_All_Scores	0	0	0	0	0	0	0	-0.282805	x ≤ 5.00	x ≤ 1.00
AAAGCCG	0	0.94	0.96	161	-6.56986	-0.979167	0.257303	0.46685	AAAGCCG_All_Scores	0	0	0	0	0	0	0	-0.270961	x ≤ 5.00	x ≤ 1.00
AAAGCCT	2	3.18	1.57	161	-0.666361	-0.751592	0.191578	0.477096	AAAGCCU_All_Scores	2	2.116	2.116	1.058	25.5	2.116	2.116	-0.147587	x ≤ 5.00	x ≤ 1.00
AAAGCGA	0	0.34	0.65	161	-5.12928	-0.523077	0.535283	0.65419	AAAGCGA_All_Scores	0	0	0	0	0	0	0	-0.168314	x ≤ 5.00	x ≤ 1.00
AAAGCGC	1	0.58	0.68	161	0.775568	0.617647	0.484799	0.607259	AAAGCGC_All_Scores	1	0	0	0	75	0	0	-0.160418	x ≤ 5.00	x ≤ 1.00
AAAGCGG	2	0.22	0.52	161	3.12749	3.42308	0.00219025	0.0422177	AAAGCGG_All_Scores	2	2.589	2.589	1.2945	106.5	2.589	2.589	-0.169301	x ≤ 5.00	3.00 < x
AAAGCGT	0	0.65	0.84	161	-6.04439	-0.77381	0.352052	0.508106	AAAGCGU_All_Scores	0	0	0	0	0	0	0	-0.34005	x ≤ 5.00	x ≤ 1.00
AAAGCTA	2	2.01	1.29	161	-0.00715979	-0.00775194	0.309248	0.476823	AAAGCUA_All_Scores	2	0.067	0.067	0.0335	162	0.067	0.067	-0.0854064	x ≤ 5.00	x ≤ 1.00
AAAGCTC	2	2.82	2.22	161	-0.493607	-0.369369	0.167854	0.480621	AAAGCUC_All_Scores	2	0.011	0.011	0.0055	100	0.011	0.011	-0.257143	x ≤ 5.00	x ≤ 1.00
AAAGCTG	1	3.95	1.86	161	-1.97115	-1.58602	0.0609777	0.416274	AAAGCUG_All_Scores	1	6.945	6.945	6.945	75	6.945	6.945	-0.177197	5.00 < x ≤ 10.00	x ≤ 1.00
AAAGCTT	1	2.61	1.65	161	-1.37521	-0.975758	0.150203	0.486158	AAAGCUU_All_Scores	1	0.783	0.783	0.783	92	0.783	0.783	-0.0646795	x ≤ 5.00	x ≤ 1.00
AAAGGAA	7	2.75	1.53	161	1.34475	2.77778	0.00550427	0.0867134	AAAGGAA_All_Scores	4	2.981	3.053	0.74525	84	2.981	2.981	0.0656034	x ≤ 5.00	1.00 < x ≤ 3.00
AAAGGAC	7	1.33	1.16	161	2.38718	4.88793	2.23048e-06	0.000123879	AAAGGAC_All_Scores	7	2.184	2.194	0.312	69.2857	2.184	2.184	0.0409286	x ≤ 5.00	3.00 < x
AAAGGAG	1	1.79	1.28	161	-0.833642	-0.617188	0.257623	0.466655	AAAGGAG_All_Scores	1	0.106	0.106	0.106	187	0.106	0.106	0.0132928	x ≤ 5.00	x ≤ 1.00
AAAGGAT	5	1.74	1.24	161	1.51746	2.62903	0.0101533	0.136915	AAAGGAU_All_Scores	5	0.584	0.592	0.1168	104.4	0.584	0.584	0.0429026	x ≤ 5.00	1.00 < x ≤ 3.00
AAAGGCA	2	2.13	1.37	161	-0.0904153	-0.0948905	0.289891	0.471468	AAAGGCA_All_Scores	2	0.704	0.704	0.352	51.5	0.704	0.704	0.459413	x ≤ 5.00	x ≤ 1.00
AAAGGCC	1	1.75	1.32	161	-0.80122	-0.568182	0.257178	0.466934	AAAGGCC_All_Scores	1	1.065	1.065	1.065	122	1.065	1.065	-0.247273	x ≤ 5.00	x ≤ 1.00
AAAGGCG	0	0.31	0.54	161	-5	-0.574074	0.626546	0.743972	AAAGGCG_All_Scores	0	0	0	0	0	0	0	-0.168314	x ≤ 5.00	x ≤ 1.00
AAAGGCT	2	2.61	1.61	161	-0.382371	-0.378882	0.230628	0.467303	AAAGGCU_All_Scores	2	0.062	0.062	0.031	66	0.062	0.062	-0.180158	x ≤ 5.00	x ≤ 1.00
AAAGGGA	2	2.32	1.49	161	-0.213134	-0.214765	0.261642	0.468037	AAAGGGA_All_Scores	2	0.026	0.026	0.013	20.5	0.026	0.026	0.27682	x ≤ 5.00	x ≤ 1.00
AAAGGGC	2	1.55	1.17	161	0.365649	0.384615	0.316666	0.480662	AAAGGGC_All_Scores	1	0.963	1.926	0.963	76	0.963	0.963	0.0468505	x ≤ 5.00	x ≤ 1.00
AAAGGGG	3	2.15	1.44	161	0.478732	0.590278	0.232749	0.467094	AAAGGGG_All_Scores	3	8.707	15.405	2.90233	110	8.707	8.707	0.225496	10.00 < x	x ≤ 1.00
AAAGGGT	1	1.76	1.42	161	-0.809394	-0.535211	0.243456	0.465272	AAAGGGU_All_Scores	1	0.383	0.383	0.383	40	0.383	0.383	-0.0814584	x ≤ 5.00	x ≤ 1.00
AAAGGTA	4	1.01	0.96	161	1.97503	3.11458	0.00325218	0.0582335	AAAGGUA_All_Scores	3	0.274	0.277	0.0913333	111	0.274	0.274	-0.139691	x ≤ 5.00	3.00 < x
AAAGGTC	2	0.48	0.74	161	2.03634	2.05405	0.0653889	0.426826	AAAGGUC_All_Scores	1	1.551	3.102	1.551	172	1.551	1.551	-0.0646795	x ≤ 5.00	1.00 < x ≤ 3.00
AAAGGTG	2	1.7	1.21	161	0.233199	0.247934	0.319725	0.482755	AAAGGUG_All_Scores	2	0.993	0.993	0.4965	87.5	0.993	0.993	-0.137717	x ≤ 5.00	x ≤ 1.00
AAAGGTT	1	2.39	1.48	161	-1.24868	-0.939189	0.173423	0.478506	AAAGGUU_All_Scores	1	0.033	0.033	0.033	64	0.033	0.033	-0.0380308	x ≤ 5.00	x ≤ 1.00
AAAGTAA	3	2.63	1.62	161	0.189226	0.228395	0.239921	0.465852	AAAGUAA_All_Scores	3	3.814	3.814	1.27133	138.333	3.814	3.814	-0.193975	x ≤ 5.00	x ≤ 1.00
AAAGTAC	0	0.72	0.8	161	-6.18982	-0.9	0.332607	0.492136	AAAGUAC_All_Scores	0	0	0	0	0	0	0	-0.234442	x ≤ 5.00	x ≤ 1.00
AAAGTAG	7	2.89	1.61	161	1.27336	2.5528	0.00952768	0.131509	AAAGUAG_All_Scores	7	7.222	7.222	1.03171	84	7.222	7.222	-0.234442	5.00 < x ≤ 10.00	1.00 < x ≤ 3.00
AAAGTAT	2	3.51	1.87	161	-0.80838	-0.807487	0.153986	0.483871	AAAGUAU_All_Scores	2	0.007	0.007	0.0035	86.5	0.007	0.007	-0.101198	x ≤ 5.00	x ≤ 1.00
AAAGTCA	3	3.17	1.58	161	-0.0792633	-0.107595	0.251038	0.466539	AAAGUCA_All_Scores	3	7.11	7.11	2.37	111	7.11	7.11	-0.23839	5.00 < x ≤ 10.00	x ≤ 1.00
AAAGTCC	6	1.68	1.21	161	1.83034	3.57025	0.000562627	0.0142035	AAAGUCC_All_Scores	6	0.045	0.225	0.0075	174	0.045	0.045	-0.313401	x ≤ 5.00	3.00 < x
AAAGTCG	0	0.1	0.3	161	-3.45943	-0.333333	1.25794	1.36347	AAAGUCG_All_Scores	0	0	0	0	0	0	0	-0.347946	x ≤ 5.00	x ≤ 1.00
AAAGTCT	0	2.99	1.54	161	-8.22882	-1.94156	0.0393387	0.336919	AAAGUCU_All_Scores	0	0	0	0	0	0	0	-0.282805	x ≤ 5.00	x ≤ 1.00
AAAGTGA	1	1.84	1.37	161	-0.87317	-0.613139	0.241299	0.465933	AAAGUGA_All_Scores	1	6.969	6.969	6.969	147	6.969	6.969	-0.237403	5.00 < x ≤ 10.00	x ≤ 1.00
AAAGTGC	2	1.51	1.31	161	0.403124	0.374046	0.28396	0.471751	AAAGUGC_All_Scores	2	7.107	7.107	3.5535	76	7.107	7.107	-0.110081	5.00 < x ≤ 10.00	x ≤ 1.00
AAAGTGG	5	2.05	1.39	161	1.28217	2.1223	0.0301876	0.289405	AAAGUGG_All_Scores	5	3.695	18.475	0.739	19	3.695	3.695	-0.0153299	10.00 < x	1.00 < x ≤ 3.00
AAAGTGT	2	2.32	1.4	161	-0.213134	-0.228571	0.277611	0.471042	AAAGUGU_All_Scores	2	0.041	0.041	0.0205	105.5	0.041	0.041	-0.312415	x ≤ 5.00	x ≤ 1.00
AAAGTTA	1	2.48	1.56	161	-1.30179	-0.948718	0.163057	0.480662	AAAGUUA_All_Scores	1	1.152	1.152	1.152	8	1.152	1.152	-0.209767	x ≤ 5.00	x ≤ 1.00
AAAGTTC	2	1.15	1.04	161	0.793071	0.817308	0.274678	0.470303	AAAGUUC_All_Scores	2	7.4	7.4	3.7	126	7.4	7.4	-0.350907	5.00 < x ≤ 10.00	x ≤ 1.00
AAAGTTG	4	2.3	1.29	161	0.795709	1.31783	0.12978	0.487797	AAAGUUG_All_Scores	3	0.414	0.828	0.138	61.3333	0.414	0.414	0.0567205	x ≤ 5.00	1.00 < x ≤ 3.00
AAAGTTT	1	3.88	1.77	161	-1.94541	-1.62712	0.0599841	0.413106	AAAGUUU_All_Scores	1	0.022	0.022	0.022	190	0.022	0.022	-0.139691	x ≤ 5.00	x ≤ 1.00
AAATAAA	9	5.12	2.11	161	0.812568	1.83886	0.0348628	0.314015	AAAUAAA_All_Scores	3	6.78371	7.4	2.26124	115	6.847	6.704	-0.372621	5.00 < x ≤ 10.00	1.00 < x ≤ 3.00
AAATAAC	1	2.79	1.72	161	-1.47107	-1.0407	0.134958	0.489303	AAAUAAC_All_Scores	1	0.009	0.009	0.009	104	0.009	0.009	-0.23839	x ≤ 5.00	x ≤ 1.00
AAATAAG	5	2.18	1.33	161	1.19388	2.1203	0.0316836	0.296971	AAAUAAG_All_Scores	5	2.569	2.569	0.5138	138.4	2.569	2.569	-0.212728	x ≤ 5.00	1.00 < x ≤ 3.00
AAATAAT	5	3.51	1.99	161	0.509235	0.748744	0.151468	0.485171	AAAUAAU_All_Scores	5	11.027	11.103	2.2054	155.6	11.027	11.027	-0.268	10.00 < x	x ≤ 1.00
AAATACA	3	3.21	1.89	161	-0.0972972	-0.111111	0.209782	0.472189	AAAUACA_All_Scores	3	0.009	0.009	0.003	127.333	0.009	0.009	-0.275896	x ≤ 5.00	x ≤ 1.00
AAATACC	0	2.19	1.35	161	-7.78136	-1.62222	0.079274	0.456689	AAAUACC_All_Scores	0	0	0	0	0	0	0	-0.332154	x ≤ 5.00	x ≤ 1.00
AAATACG	0	0.57	0.68	161	-5.85798	-0.838235	0.412881	0.55539	AAAUACG_All_Scores	0	0	0	0	0	0	0	-0.175223	x ≤ 5.00	x ≤ 1.00
AAATACT	9	2.45	1.51	161	1.87287	4.33775	2.16809e-05	0.000879257	AAAUACU_All_Scores	6	12.93	18.821	2.155	130.5	12.93	12.93	-0.286753	10.00 < x	3.00 < x
AAATAGA	3	4.15	2.11	161	-0.46682	-0.545024	0.162976	0.480598	AAAUAGA_All_Scores	3	7.718	7.718	2.57267	82.6667	7.718	7.718	-0.249247	5.00 < x ≤ 10.00	x ≤ 1.00
AAATAGC	1	2.3	1.42	161	-1.19354	-0.915493	0.184767	0.477932	AAAUAGC_All_Scores	1	5.836	5.836	5.836	151	5.836	5.836	-0.174236	5.00 < x ≤ 10.00	x ≤ 1.00
AAATAGG	1	1.35	1.24	161	-0.429251	-0.282258	0.309164	0.476872	AAAUAGG_All_Scores	1	0.002	0.002	0.002	96	0.002	0.002	-0.154496	x ≤ 5.00	x ≤ 1.00
AAATAGT	2	1.67	1.27	161	0.258734	0.259843	0.3037	0.47434	AAAUAGU_All_Scores	2	0.064	0.064	0.032	97	0.064	0.064	-0.358803	x ≤ 5.00	x ≤ 1.00
AAATATA	2	3.59	1.92	161	-0.840801	-0.828125	0.147466	0.487309	AAAUAUA_All_Scores	2	0.085	0.085	0.0425	118	0.085	0.085	-0.259117	x ≤ 5.00	x ≤ 1.00
AAATATC	3	1.24	1.22	161	1.26784	1.44262	0.115513	0.491704	AAAUAUC_All_Scores	3	13.206	13.206	4.402	87.3333	13.206	13.206	-0.327219	10.00 < x	1.00 < x ≤ 3.00
AAATATG	6	1.21	0.94	161	2.30048	5.09574	9.75447e-07	5.91916e-05	AAAUAUG_All_Scores	5	21.636	42.501	4.3272	124.2	21.636	21.636	-0.112055	10.00 < x	3.00 < x
AAATATT	7	4.35	2.35	161	0.685086	1.12766	0.0898906	0.469184	AAAUAUU_All_Scores	7	24.516	34.672	3.50229	128.571	24.516	24.516	-0.276883	10.00 < x	1.00 < x ≤ 3.00
AAATCAA	1	2.86	1.56	161	-1.5067	-1.19231	0.125629	0.48949	AAAUCAA_All_Scores	1	1.961	1.961	1.961	130	1.961	1.961	-0.28774	x ≤ 5.00	x ≤ 1.00
AAATCAC	1	2.21	1.39	161	-1.1362	-0.870504	0.196493	0.47567	AAAUCAC_All_Scores	1	1.333	1.333	1.333	131	1.333	1.333	-0.343998	x ≤ 5.00	x ≤ 1.00
AAATCAG	2	1.85	1.24	161	0.111893	0.120968	0.319382	0.482504	AAAUCAG_All_Scores	2	3.214	3.214	1.607	77.5	3.214	3.214	-0.303532	x ≤ 5.00	x ≤ 1.00
AAATCAT	2	3.07	1.59	161	-0.615735	-0.672956	0.200066	0.474643	AAAUCAU_All_Scores	2	0.798	0.798	0.399	175	0.798	0.798	-0.354855	x ≤ 5.00	x ≤ 1.00
AAATCCA	4	2	1.5	161	0.996407	1.33333	0.10934	0.486669	AAAUCCA_All_Scores	4	9.744	19.116	2.436	161.25	9.744	9.744	-0.32031	10.00 < x	1.00 < x ≤ 3.00
AAATCCC	1	1.39	1.26	161	-0.471072	-0.309524	0.301811	0.473693	AAAUCCC_All_Scores	1	7	7	7	13	7	7	-0.393348	5.00 < x ≤ 10.00	x ≤ 1.00
AAATCCG	1	0.17	0.4	161	2.48829	2.075	0.11585	0.491223	AAAUCCG_All_Scores	1	0	0	0	160	0	0	-0.276883	x ≤ 5.00	1.00 < x ≤ 3.00
AAATCCT	1	2.15	1.39	161	-1.09668	-0.827338	0.203826	0.471813	AAAUCCU_All_Scores	2	0.008	0.008	0.004	23.5	0.008	0.008	-0.34005	x ≤ 5.00	x ≤ 1.00
AAATCGA	0	0.11	0.31	161	-3.58496	-0.354839	1.20839	1.31201	AAAUCGA_All_Scores	0	0	0	0	0	0	0	-0.220624	x ≤ 5.00	x ≤ 1.00
AAATCGC	0	0.2	0.4	161	-4.39232	-0.5	0.880163	0.993907	AAAUCGC_All_Scores	0	0	0	0	0	0	0	-0.109094	x ≤ 5.00	x ≤ 1.00
AAATCGG	0	0.15	0.38	161	-4	-0.394737	0.971161	1.07663	AAAUCGG_All_Scores	0	0	0	0	0	0	0	-0.165353	x ≤ 5.00	x ≤ 1.00
AAATCGT	0	0.24	0.47	161	-4.64386	-0.510638	0.745059	0.864767	AAAUCGU_All_Scores	0	0	0	0	0	0	0	-0.339063	x ≤ 5.00	x ≤ 1.00
AAATCTA	0	1.65	1.12	161	-7.37504	-1.47321	0.120338	0.491065	AAAUCUA_All_Scores	0	0	0	0	0	0	0	-0.275896	x ≤ 5.00	x ≤ 1.00
AAATCTC	2	2.42	1.67	161	-0.273761	-0.251497	0.231451	0.467467	AAAUCUC_All_Scores	3	7.108	7.108	2.36933	140.667	7.108	7.108	-0.273922	5.00 < x ≤ 10.00	x ≤ 1.00
AAATCTG	4	4.11	2.05	161	-0.0390421	-0.0536585	0.194326	0.476551	AAAUCUG_All_Scores	5	6.552	6.552	1.3104	87.4	6.552	6.552	-0.21865	5.00 < x ≤ 10.00	x ≤ 1.00
AAATCTT	2	3.26	2.24	161	-0.702095	-0.5625	0.152039	0.484444	AAAUCUU_All_Scores	2	0.114	0.114	0.057	112.5	0.114	0.114	-0.341037	x ≤ 5.00	x ≤ 1.00
AAATGAA	1	2.58	1.91	161	-1.3586	-0.827225	0.148348	0.487179	AAAUGAA_All_Scores	1	0.312	0.312	0.312	124	0.312	0.312	0.0626424	x ≤ 5.00	x ≤ 1.00
AAATGAC	6	1.96	1.39	161	1.60917	2.90647	0.00420265	0.071206	AAAUGAC_All_Scores	5	5.328	5.777	1.0656	117.8	5.328	5.328	0.124823	5.00 < x ≤ 10.00	1.00 < x ≤ 3.00
AAATGAG	3	1.48	1.2	161	1.01445	1.26667	0.149049	0.486942	AAAUGAG_All_Scores	3	13.928	20.856	4.64267	9.66667	13.928	13.928	0.137654	10.00 < x	1.00 < x ≤ 3.00
AAATGAT	2	1.84	1.42	161	0.11967	0.112676	0.279167	0.471729	AAAUGAU_All_Scores	2	1.431	1.431	0.7155	114	1.431	1.431	0.0300717	x ≤ 5.00	x ≤ 1.00
AAATGCA	7	3.42	1.64	161	1.03121	2.18293	0.0224555	0.238593	AAAUGCA_All_Scores	6	0.83	1.059	0.138333	112.833	0.83	0.83	1.28158	x ≤ 5.00	1.00 < x ≤ 3.00
AAATGCC	3	2.21	1.39	161	0.439204	0.568345	0.244204	0.465887	AAAUGCC_All_Scores	3	0.014	0.014	0.00466667	67.6667	0.014	0.014	-0.0449397	x ≤ 5.00	x ≤ 1.00
AAATGCG	0	0.12	0.32	161	-3.70044	-0.375	1.16205	1.26488	AAAUGCG_All_Scores	0	0	0	0	0	0	0	0.248197	x ≤ 5.00	x ≤ 1.00
AAATGCT	3	3.2	1.73	161	-0.0928098	-0.115607	0.229067	0.468134	AAAUGCU_All_Scores	3	7.005	7.005	2.335	103.333	7.005	7.005	0.282742	5.00 < x ≤ 10.00	x ≤ 1.00
AAATGGA	3	2.07	1.46	161	0.53318	0.636986	0.223074	0.470501	AAAUGGA_All_Scores	4	5.207	5.207	1.30175	85	5.207	5.207	0.180094	5.00 < x ≤ 10.00	x ≤ 1.00
AAATGGC	3	1.48	1.28	161	1.01445	1.1875	0.153989	0.483787	AAAUGGC_All_Scores	3	1.777	1.777	0.592333	63.6667	1.777	1.777	-0.0725755	x ≤ 5.00	1.00 < x ≤ 3.00
AAATGGG	2	2.01	1.33	161	-0.00715979	-0.0075188	0.299948	0.473262	AAAUGGG_All_Scores	3	7.038	7.038	2.346	25.3333	7.038	7.038	0.254119	5.00 < x ≤ 10.00	x ≤ 1.00
AAATGGT	4	0.62	0.69	161	2.67018	4.89855	3.55991e-06	0.000185161	AAAUGGU_All_Scores	2	1.221	3.593	0.6105	90	1.221	1.221	-0.0696145	x ≤ 5.00	3.00 < x
AAATGTA	5	4.02	2.09	161	0.314031	0.4689	0.17101	0.478944	AAAUGUA_All_Scores	5	0.21	0.21	0.042	118.2	0.21	0.21	-0.0607316	x ≤ 5.00	x ≤ 1.00
AAATGTC	0	2	1.29	161	-7.65105	-1.55039	0.0929744	0.472192	AAAUGUC_All_Scores	0	0	0	0	0	0	0	-0.223585	x ≤ 5.00	x ≤ 1.00
AAATGTG	3	2.4	1.33	161	0.32073	0.451128	0.270935	0.469587	AAAUGUG_All_Scores	3	7.431	7.431	2.477	120.333	7.431	7.431	-0.0182909	5.00 < x ≤ 10.00	x ≤ 1.00
AAATGTT	2	4.77	2.18	161	-1.24982	-1.27064	0.0816324	0.460718	AAAUGUU_All_Scores	2	1.533	1.533	0.7665	171	1.533	1.533	-0.249247	x ≤ 5.00	x ≤ 1.00
AAATTAA	1	5.03	2.33	161	-2.31907	-1.72961	0.0383658	0.331707	AAAUUAA_All_Scores	1	4.561	4.561	4.561	33	4.561	4.561	-0.352881	x ≤ 5.00	x ≤ 1.00
AAATTAC	5	2.09	1.44	161	1.25442	2.02083	0.0359558	0.319989	AAAUUAC_All_Scores	3	2.995	5.523	0.998333	143.667	2.995	2.995	-0.328206	5.00 < x ≤ 10.00	1.00 < x ≤ 3.00
AAATTAG	1	1.08	1.07	161	-0.109973	-0.0747664	0.371803	0.524596	AAAUUAG_All_Scores	1	6.969	6.969	6.969	0	6.969	6.969	-0.310441	5.00 < x ≤ 10.00	x ≤ 1.00
AAATTAT	7	3.41	1.88	161	1.03542	1.90957	0.0342713	0.311772	AAAUUAU_All_Scores	7	7.633	7.883	1.09043	77.5714	7.633	7.633	-0.318336	5.00 < x ≤ 10.00	1.00 < x ≤ 3.00
AAATTCA	6	2.81	1.59	161	1.09167	2.00629	0.0335315	0.308294	AAAUUCA_All_Scores	5	13.975	14.263	2.795	109.8	13.975	13.975	-0.36966	10.00 < x	1.00 < x ≤ 3.00
AAATTCC	5	1.2	1.12	161	2.0498	3.39286	0.00112721	0.0250927	AAAUUCC_All_Scores	3	1.242	1.374	0.414	99.3333	1.242	1.242	-0.322284	x ≤ 5.00	3.00 < x
AAATTCG	1	0	0	161	6.65821				AAAUUCG_All_Scores	1	0.025	0.025	0.025	111	0.025	0.025	-0.294649	x ≤ 5.00
AAATTCT	5	2.45	1.68	161	1.02615	1.51786	0.0750442	0.452031	AAAUUCU_All_Scores	5	15.107	15.107	3.0214	111.4	15.107	15.107	-0.37953	10.00 < x	1.00 < x ≤ 3.00
AAATTGA	0	1.57	1.34	161	-7.30378	-1.17164	0.149871	0.486331	AAAUUGA_All_Scores	1	0	0	0	185	0	0	-0.0291478	x ≤ 5.00	x ≤ 1.00
AAATTGC	3	1.18	1.24	161	1.3388	1.46774	0.109571	0.487299	AAAUUGC_All_Scores	3	8.062	8.062	2.68733	91.6667	8.062	8.062	0.132719	5.00 < x ≤ 10.00	1.00 < x ≤ 3.00
AAATTGG	0	1.35	1.2	161	-7.08746	-1.125	0.176564	0.478311	AAAUUGG_All_Scores	0	0	0	0	0	0	0	-0.014343	x ≤ 5.00	x ≤ 1.00
AAATTGT	0	2.44	1.63	161	-7.93664	-1.49693	0.0798247	0.458412	AAAUUGU_All_Scores	0	0	0	0	0	0	0	-0.178184	x ≤ 5.00	x ≤ 1.00
AAATTTA	2	4.18	2.14	161	-1.05975	-1.01869	0.110957	0.489347	AAAUUUA_All_Scores	2	0.131	0.131	0.0655	165.5	0.131	0.131	-0.362751	x ≤ 5.00	x ≤ 1.00
AAATTTC	0	1.74	1.31	161	-7.45121	-1.32824	0.126049	0.48834	AAAUUUC_All_Scores	0	0	0	0	0	0	0	-0.370647	x ≤ 5.00	x ≤ 1.00
AAATTTG	1	2.42	1.49	161	-1.2666	-0.95302	0.17002	0.480112	AAAUUUG_All_Scores	1	1.251	1.251	1.251	124	1.251	1.251	-0.135743	x ≤ 5.00	x ≤ 1.00
AAATTTT	8	3.36	1.82	161	1.24905	2.54945	0.00850055	0.120687	AAAUUUU_All_Scores	8	8.34	8.64	1.0425	104.75	8.34	8.34	-0.375582	5.00 < x ≤ 10.00	1.00 < x ≤ 3.00
AACAAAA	4	5.08	2.55	161	-0.344063	-0.423529	0.143027	0.487489	AACAAAA_All_Scores	4	7.3	7.3	1.825	118.25	7.3	7.3	-0.165353	5.00 < x ≤ 10.00	x ≤ 1.00
AACAAAC	9	1.82	1.15	161	2.29968	6.24348	1.19012e-09	1.47719e-07	AACAAAC_All_Scores	5	0.3896	0.866	0.07792	74.48	0.533	0.345	-0.196936	x ≤ 5.00	3.00 < x
AACAAAG	2	3.54	1.98	161	-0.820624	-0.777778	0.148896	0.486833	AACAAAG_All_Scores	2	0.01	0.02	0.005	86	0.01	0.01	-0.170288	x ≤ 5.00	x ≤ 1.00
AACAAAT	2	2.44	1.47	161	-0.285586	-0.29932	0.2595	0.466907	AACAAAU_All_Scores	2	8.154	8.154	4.077	72	8.154	8.154	-0.210754	5.00 < x ≤ 10.00	x ≤ 1.00
AACAACA	2	1.55	1.15	161	0.365649	0.391304	0.321339	0.484299	AACAACA_All_Scores	2	0.252	0.252	0.126	82	0.252	0.252	-0.114029	x ≤ 5.00	x ≤ 1.00
AACAACC	1	1.72	1.3	161	-0.776417	-0.553846	0.263244	0.468192	AACAACC_All_Scores	1	0.013	0.013	0.013	144	0.013	0.013	-0.177197	x ≤ 5.00	x ≤ 1.00
AACAACG	0	0.05	0.22	161	-2.58496	-0.227273	1.76714	1.90843	AACAACG_All_Scores	0	0	0	0	0	0	0	-0.0479007	x ≤ 5.00	x ≤ 1.00
AACAACT	3	2.04	1.34	161	0.55414	0.716418	0.230332	0.467396	AACAACU_All_Scores	2	6.93	6.94	3.465	128	6.93	6.93	-0.0972503	5.00 < x ≤ 10.00	x ≤ 1.00
AACAAGA	1	0.92	0.93	161	0.119053	0.0860215	0.427386	0.565979	AACAAGA_All_Scores	2	5.807	5.807	2.9035	74.5	5.807	5.807	-0.106133	5.00 < x ≤ 10.00	x ≤ 1.00
AACAAGC	1	0.92	0.93	161	0.119053	0.0860215	0.427386	0.565933	AACAAGC_All_Scores	1	0.002	0.002	0.002	177	0.002	0.002	-0.102185	x ≤ 5.00	x ≤ 1.00
AACAAGG	0	0.31	0.56	161	-5	-0.553571	0.611194	0.728807	AACAAGG_All_Scores	0	0	0	0	0	0	0	-0.00644702	x ≤ 5.00	x ≤ 1.00
AACAAGT	0	0.9	1.05	161	-6.50779	-0.857143	0.263138	0.46831	AACAAGU_All_Scores	0	0	0	0	0	0	0	-0.207793	x ≤ 5.00	x ≤ 1.00
AACAATA	0	1.49	1.13	161	-7.22882	-1.31858	0.148008	0.487039	AACAAUA_All_Scores	0	0	0	0	0	0	0	-0.197923	x ≤ 5.00	x ≤ 1.00
AACAATC	0	0.64	0.91	161	-6.02237	-0.703297	0.342343	0.499907	AACAAUC_All_Scores	0	0	0	0	0	0	0	-0.263065	x ≤ 5.00	x ≤ 1.00
AACAATG	2	2.15	1.32	161	-0.103836	-0.113636	0.300284	0.47329	AACAAUG_All_Scores	3	3.343	3.343	1.11433	118	3.343	3.343	0.0379676	x ≤ 5.00	x ≤ 1.00
AACAATT	0	1.36	1.17	161	-7.09803	-1.16239	0.17351	0.478503	AACAAUU_All_Scores	0	0	0	0	0	0	0	-0.18608	x ≤ 5.00	x ≤ 1.00
AACACAA	2	1.67	1.56	161	0.258734	0.211538	0.250074	0.466706	AACACAA_All_Scores	2	0.206	0.206	0.103	106	0.206	0.206	-0.215689	x ≤ 5.00	x ≤ 1.00
AACACAC	2	2.45	1.53	161	-0.291463	-0.294118	0.249709	0.466556	AACACAC_All_Scores	2	0.877	0.877	0.4385	52	0.877	0.877	-0.209767	x ≤ 5.00	x ≤ 1.00
AACACAG	1	2.21	1.58	161	-1.1362	-0.765823	0.188321	0.477995	AACACAG_All_Scores	2	3.804	3.804	1.902	98.5	3.804	3.804	-0.160418	x ≤ 5.00	x ≤ 1.00
AACACAT	1	3.47	2.05	161	-1.78473	-1.20488	0.0941709	0.471689	AACACAU_All_Scores	1	0.005	0.005	0.005	94	0.005	0.005	-0.179171	x ≤ 5.00	x ≤ 1.00
AACACCA	2	1.4	1.09	161	0.5115	0.550459	0.314548	0.479579	AACACCA_All_Scores	2	6.516	6.516	3.258	69.5	6.516	6.516	-0.224572	5.00 < x ≤ 10.00	x ≤ 1.00
AACACCC	4	0.29	0.57	161	3.74057	6.50877	4.42369e-10	5.9899e-08	AACACCC_All_Scores	2	4.755	4.773	2.3775	82	4.755	4.755	-0.109094	x ≤ 5.00	3.00 < x
AACACCG	0	0.17	0.43	161	-4.16993	-0.395349	0.858028	0.971724	AACACCG_All_Scores	0	0	0	0	0	0	0	-0.15647	x ≤ 5.00	x ≤ 1.00
AACACCT	7	1.72	1.36	161	2.01864	3.88235	0.000156453	0.00457737	AACACCU_All_Scores	5	0.7595	1.038	0.1519	80.7	0.913	0.606	-0.183119	x ≤ 5.00	3.00 < x
AACACGA	0	0	0	161	0				AACACGA_All_Scores	0	0	0	0	0	0	0	-0.013356	x ≤ 5.00
AACACGC	0	0.55	0.7	161	-5.80735	-0.785714	0.418559	0.559627	AACACGC_All_Scores	0	0	0	0	0	0	0	-0.0913283	x ≤ 5.00	x ≤ 1.00
AACACGG	0	0.78	0.88	161	-6.30378	-0.886364	0.306075	0.47524	AACACGG_All_Scores	0	0	0	0	0	0	0	0.109031	x ≤ 5.00	x ≤ 1.00
AACACGT	1	0.38	0.63	161	1.37281	0.984127	0.390177	0.537785	AACACGU_All_Scores	1	1.773	1.773	1.773	141	1.773	1.773	-0.247273	x ≤ 5.00	x ≤ 1.00
AACACTA	1	2.3	1.46	161	-1.19354	-0.890411	0.183821	0.478128	AACACUA_All_Scores	1	0.151	0.151	0.151	137	0.151	0.151	-0.116003	x ≤ 5.00	x ≤ 1.00
AACACTC	3	0.84	1.01	161	1.82423	2.13861	0.0401263	0.340108	AACACUC_All_Scores	3	1.858	1.858	0.619333	63	1.858	1.858	-0.225559	x ≤ 5.00	1.00 < x ≤ 3.00
AACACTG	0	1.27	1.03	161	-7	-1.23301	0.181109	0.477441	AACACUG_All_Scores	0	0	0	0	0	0	0	-0.106133	x ≤ 5.00	x ≤ 1.00
AACACTT	2	2.31	1.56	161	-0.206929	-0.198718	0.250732	0.466447	AACACUU_All_Scores	2	12.342	12.342	6.171	179	12.342	12.342	-0.225559	10.00 < x	x ≤ 1.00
AACAGAA	5	3.28	1.78	161	0.606723	0.966292	0.140519	0.487768	AACAGAA_All_Scores	3	0.945	1.052	0.315	92	0.947	0.943	0.0123058	x ≤ 5.00	x ≤ 1.00
AACAGAC	1	1.86	1.32	161	-0.888683	-0.651515	0.244435	0.465515	AACAGAC_All_Scores	1	0.064	0.064	0.064	71	0.064	0.064	-0.139691	x ≤ 5.00	x ≤ 1.00
AACAGAG	0	3	1.48	161	-8.23362	-2.02703	0.0345482	0.312383	AACAGAG_All_Scores	0	0	0	0	0	0	0	-0.0409917	x ≤ 5.00	x ≤ 1.00
AACAGAT	1	1.81	1.4	161	-0.849583	-0.578571	0.241042	0.466207	AACAGAU_All_Scores	1	0.001	0.001	0.001	184	0.001	0.001	-0.192001	x ≤ 5.00	x ≤ 1.00
AACAGCA	1	1.61	1.21	161	-0.681639	-0.504132	0.29036	0.471857	AACAGCA_All_Scores	1	0.012	0.012	0.012	84	0.012	0.012	0.43079	x ≤ 5.00	x ≤ 1.00
AACAGCC	1	1.29	1.05	161	-0.364156	-0.27619	0.365727	0.518883	AACAGCC_All_Scores	1	0.933	0.933	0.933	79	0.933	0.933	-0.171275	x ≤ 5.00	x ≤ 1.00
AACAGCG	0	0	0	161	0				AACAGCG_All_Scores	0	0	0	0	0	0	0	-0.192001	x ≤ 5.00
AACAGCT	0	1.43	1.4	161	-7.16993	-1.02143	0.169133	0.481257	AACAGCU_All_Scores	0	0	0	0	0	0	0	-0.184106	x ≤ 5.00	x ≤ 1.00
AACAGGA	1	1.01	0.91	161	-0.0142139	-0.010989	0.438372	0.572978	AACAGGA_All_Scores	1	0.025	0.025	0.025	172	0.025	0.025	-0.0380308	x ≤ 5.00	x ≤ 1.00
AACAGGC	2	1.93	1.39	161	0.0511388	0.0503597	0.286645	0.471905	AACAGGC_All_Scores	2	0.021	0.021	0.0105	113.5	0.021	0.021	-0.222598	x ≤ 5.00	x ≤ 1.00
AACAGGG	1	1.67	1.29	161	-0.734106	-0.51938	0.270236	0.469567	AACAGGG_All_Scores	1	0.011	0.011	0.011	58	0.011	0.011	0.0665904	x ≤ 5.00	x ≤ 1.00
AACAGGT	1	1.38	0.99	161	-0.46073	-0.383838	0.374354	0.526247	AACAGGU_All_Scores	1	0.035	0.035	0.035	164	0.035	0.035	-0.289714	x ≤ 5.00	x ≤ 1.00
AACAGTA	1	1.35	1.07	161	-0.429251	-0.327103	0.353421	0.509409	AACAGUA_All_Scores	1	0.43	0.43	0.43	173	0.43	0.43	-0.174236	x ≤ 5.00	x ≤ 1.00
AACAGTC	7	1.79	1.2	161	1.96142	4.34167	2.68218e-05	0.00105891	AACAGUC_All_Scores	7	2.214	2.226	0.316286	66.1429	2.214	2.214	-0.387426	x ≤ 5.00	3.00 < x
AACAGTG	6	3	1.66	161	0.997602	1.80723	0.0469443	0.370489	AACAGUG_All_Scores	5	3.416	3.424	0.6832	84	3.416	3.416	-0.272935	x ≤ 5.00	1.00 < x ≤ 3.00
AACAGTT	1	2.67	1.72	161	-1.40788	-0.97093	0.144769	0.486942	AACAGUU_All_Scores	1	0.017	0.017	0.017	159	0.017	0.017	-0.315375	x ≤ 5.00	x ≤ 1.00
AACATAA	0	1.15	0.93	161	-6.85798	-1.23656	0.199706	0.47489	AACAUAA_All_Scores	0	0	0	0	0	0	0	-0.271948	x ≤ 5.00	x ≤ 1.00
AACATAC	1	0.92	1	161	0.119053	0.08	0.397668	0.543946	AACAUAC_All_Scores	1	4.856	4.856	4.856	90	4.856	4.856	-0.173249	x ≤ 5.00	x ≤ 1.00
AACATAG	0	1.46	1.27	161	-7.19967	-1.14961	0.162228	0.480467	AACAUAG_All_Scores	0	0	0	0	0	0	0	-0.194962	x ≤ 5.00	x ≤ 1.00
AACATAT	0	2.17	1.33	161	-7.76818	-1.63158	0.0792504	0.457197	AACAUAU_All_Scores	0	0	0	0	0	0	0	-0.257143	x ≤ 5.00	x ≤ 1.00
AACATCA	0	1.49	1.18	161	-7.22882	-1.26271	0.152335	0.484068	AACAUCA_All_Scores	0	0	0	0	0	0	0	-0.178184	x ≤ 5.00	x ≤ 1.00
AACATCC	0	0.66	0.84	161	-6.06609	-0.785714	0.348799	0.505281	AACAUCC_All_Scores	0	0	0	0	0	0	0	-0.209767	x ≤ 5.00	x ≤ 1.00
AACATCG	0	0.26	0.5	161	-4.75489	-0.52	0.696985	0.817131	AACAUCG_All_Scores	0	0	0	0	0	0	0	-0.250234	x ≤ 5.00	x ≤ 1.00
AACATCT	2	2.15	1.4	161	-0.103836	-0.107143	0.283328	0.471704	AACAUCU_All_Scores	2	4.178	4.178	2.089	43	4.178	4.178	-0.266026	x ≤ 5.00	x ≤ 1.00
AACATGA	2	0.93	0.85	161	1.09646	1.25882	0.212516	0.471159	AACAUGA_All_Scores	2	0.343	0.343	0.1715	18	0.343	0.343	-0.00743401	x ≤ 5.00	1.00 < x ≤ 3.00
AACATGC	2	2.47	1.43	161	-0.303145	-0.328671	0.264312	0.468161	AACAUGC_All_Scores	2	9.782	9.782	4.891	58.5	9.782	9.782	0.0152668	5.00 < x ≤ 10.00	x ≤ 1.00
AACATGG	2	1.49	1.12	161	0.422233	0.455357	0.321119	0.484236	AACAUGG_All_Scores	2	0.05	0.05	0.025	92	0.05	0.05	0.0626424	x ≤ 5.00	x ≤ 1.00
AACATGT	3	2.26	1.49	161	0.407071	0.496644	0.236681	0.46709	AACAUGU_All_Scores	3	2.792	5.468	0.930667	80.3333	2.792	2.792	-0.200884	5.00 < x ≤ 10.00	x ≤ 1.00
AACATTA	0	1.47	1.29	161	-7.20945	-1.13953	0.161565	0.480587	AACAUUA_All_Scores	0	0	0	0	0	0	0	-0.231481	x ≤ 5.00	x ≤ 1.00
AACATTC	1	1.67	1.31	161	-0.734106	-0.51145	0.2672	0.46942	AACAUUC_All_Scores	1	0.017	0.017	0.017	134	0.017	0.017	-0.408153	x ≤ 5.00	x ≤ 1.00
AACATTG	2	1.5	1.06	161	0.412647	0.471698	0.336736	0.495516	AACAUUG_All_Scores	2	0.014	0.014	0.007	101.5	0.014	0.014	0.00144892	x ≤ 5.00	x ≤ 1.00
AACATTT	5	5.49	2.37	161	-0.134621	-0.206751	0.164771	0.479503	AACAUUU_All_Scores	5	7.202	7.202	1.4404	108.2	7.202	7.202	-0.306493	5.00 < x ≤ 10.00	x ≤ 1.00
AACCAAA	2	2.76	1.67	161	-0.46269	-0.45509	0.215388	0.471717	AACCAAA_All_Scores	2	1.381	1.381	0.6905	69.5	1.381	1.381	-0.214702	x ≤ 5.00	x ≤ 1.00
AACCAAC	5	1.83	1.8	161	1.4451	1.76111	0.0470059	0.370619	AACCAAC_All_Scores	2	0.693	2.67	0.3465	44	0.693	0.693	-0.170288	x ≤ 5.00	1.00 < x ≤ 3.00
AACCAAG	0	2.8	1.62	161	-8.13443	-1.7284	0.0552968	0.39964	AACCAAG_All_Scores	0	0	0	0	0	0	0	-0.0972503	x ≤ 5.00	x ≤ 1.00
AACCAAT	1	0.87	0.92	161	0.19878	0.141304	0.429325	0.567218	AACCAAU_All_Scores	1	0.015	0.015	0.015	154	0.015	0.015	-0.22852	x ≤ 5.00	x ≤ 1.00
AACCACA	2	1.14	0.97	161	0.805562	0.886598	0.277619	0.471006	AACCACA_All_Scores	1	0.575	1.15	0.575	182	0.575	0.575	-0.0824454	x ≤ 5.00	x ≤ 1.00
AACCACC	1	1.09	1	161	-0.123148	-0.09	0.39733	0.543666	AACCACC_All_Scores	1	0.024	0.024	0.024	108	0.024	0.024	-0.159431	x ≤ 5.00	x ≤ 1.00
AACCACG	0	0	0	161	0				AACCACG_All_Scores	1	3.01	3.01	3.01	141	3.01	3.01	-0.0607316	x ≤ 5.00
AACCACT	0	1.68	1.22	161	-7.40088	-1.37705	0.126701	0.488327	AACCACU_All_Scores	0	0	0	0	0	0	0	-0.0291478	x ≤ 5.00	x ≤ 1.00
AACCAGA	3	0.71	0.82	161	2.06369	2.79268	0.00985253	0.134184	AACCAGA_All_Scores	3	0.101	0.101	0.0336667	109.667	0.101	0.101	-0.171275	x ≤ 5.00	1.00 < x ≤ 3.00
AACCAGC	5	1.02	1.11	161	2.28217	3.58559	0.000580564	0.0145666	AACCAGC_All_Scores	4	7.094	7.172	1.7735	82.5	7.094	7.094	-0.0350698	5.00 < x ≤ 10.00	3.00 < x
AACCAGG	4	1.91	1.3	161	1.0625	1.60769	0.0842775	0.465387	AACCAGG_All_Scores	3	0.204	0.221	0.068	123.667	0.204	0.204	-0.121925	x ≤ 5.00	1.00 < x ≤ 3.00
AACCAGT	1	1.11	1.02	161	-0.149143	-0.107843	0.388852	0.537089	AACCAGU_All_Scores	1	0.162	0.162	0.162	3	0.162	0.162	-0.19891	x ≤ 5.00	x ≤ 1.00
AACCATA	1	0.83	1	161	0.265894	0.17	0.393219	0.540206	AACCAUA_All_Scores	1	0	0	0	151	0	0	-0.281818	x ≤ 5.00	x ≤ 1.00
AACCATC	4	2.11	1.46	161	0.919538	1.29452	0.118213	0.490702	AACCAUC_All_Scores	3	0.13	0.388	0.0433333	100.667	0.13	0.13	-0.214702	x ≤ 5.00	1.00 < x ≤ 3.00
AACCATG	0	2.14	1.48	161	-7.74819	-1.44595	0.0947645	0.473072	AACCAUG_All_Scores	0	0	0	0	0	0	0	-0.172262	x ≤ 5.00	x ≤ 1.00
AACCATT	1	2.28	1.5	161	-1.18099	-0.853333	0.184798	0.47771	AACCAUU_All_Scores	1	0.047	0.047	0.047	163	0.047	0.047	-0.252208	x ≤ 5.00	x ≤ 1.00
AACCCAA	1	1.7	1.29	161	-0.759641	-0.542636	0.26692	0.469531	AACCCAA_All_Scores	2	0.004	0.004	0.002	26	0.004	0.004	-0.171275	x ≤ 5.00	x ≤ 1.00
AACCCAC	8	1.11	0.94	161	2.8383	7.32979	9.14907e-13	1.78451e-10	AACCCAC_All_Scores	7	7.8245	8.001	1.11779	91.1429	7.985	7.664	-0.0627056	5.00 < x ≤ 10.00	3.00 < x
AACCCAG	2	2.31	1.6	161	-0.206929	-0.19375	0.244703	0.465321	AACCCAG_All_Scores	2	1.695	1.695	0.8475	46.5	1.695	1.695	0.0251367	x ≤ 5.00	x ≤ 1.00
AACCCAT	5	1.3	1.23	161	1.93524	3.00813	0.00351619	0.061879	AACCCAU_All_Scores	2	0.189	0.756	0.0945	91	0.189	0.189	-0.175223	x ≤ 5.00	3.00 < x
AACCCCA	4	1.79	1.31	161	1.15561	1.68702	0.0733884	0.447987	AACCCCA_All_Scores	4	3.479	3.479	0.86975	59.5	3.479	3.479	-0.21865	x ≤ 5.00	1.00 < x ≤ 3.00
AACCCCC	1	1.07	1	161	-0.096676	-0.07	0.397966	0.543719	AACCCCC_All_Scores	1	0.005	0.005	0.005	119	0.005	0.005	-0.206806	x ≤ 5.00	x ≤ 1.00
AACCCCG	0	0	0	161	0				AACCCCG_All_Scores	0	0	0	0	0	0	0	-0.223585	x ≤ 5.00
AACCCCT	8	1.53	1.26	161	2.37887	5.13492	5.95565e-07	3.87212e-05	AACCCCU_All_Scores	6	14.224	28.224	2.37067	107.5	14.224	14.224	-0.159431	10.00 < x	3.00 < x
AACCCGA	0	0.42	0.68	161	-5.42626	-0.617647	0.484799	0.607213	AACCCGA_All_Scores	0	0	0	0	0	0	0	0.104096	x ≤ 5.00	x ≤ 1.00
AACCCGC	1	0.17	0.4	161	2.48829	2.075	0.11585	0.491095	AACCCGC_All_Scores	1	0.006	0.006	0.006	80	0.006	0.006	-0.0794844	x ≤ 5.00	1.00 < x ≤ 3.00
AACCCGG	0	0.3	0.54	161	-4.9542	-0.555556	0.633134	0.750707	AACCCGG_All_Scores	0	0	0	0	0	0	0	-0.0439527	x ≤ 5.00	x ≤ 1.00
AACCCGT	0	0.17	0.43	161	-4.16993	-0.395349	0.858028	0.971657	AACCCGU_All_Scores	0	0	0	0	0	0	0	-0.154496	x ≤ 5.00	x ≤ 1.00
AACCCTA	1	1.23	1.1	161	-0.295985	-0.209091	0.354833	0.510501	AACCCUA_All_Scores	1	0.275	0.275	0.275	187	0.275	0.275	-0.164366	x ≤ 5.00	x ≤ 1.00
AACCCTC	1	1.29	1.13	161	-0.364156	-0.256637	0.341609	0.499414	AACCCUC_All_Scores	1	0.009	0.009	0.009	174	0.009	0.009	-0.222598	x ≤ 5.00	x ≤ 1.00
AACCCTG	5	2.46	1.85	161	1.0203	1.37297	0.0840241	0.466029	AACCCUG_All_Scores	5	0.094	0.13	0.0188	105.4	0.094	0.094	0.0438896	x ≤ 5.00	1.00 < x ≤ 3.00
AACCCTT	1	1.05	1.15	161	-0.069709	-0.0434783	0.346579	0.503891	AACCCUU_All_Scores	1	7	7	7	0	7	7	-0.0903413	5.00 < x ≤ 10.00	x ≤ 1.00
AACCGAA	0	0.17	0.38	161	-4.16993	-0.447368	0.949876	1.05453	AACCGAA_All_Scores	0	0	0	0	0	0	0	-0.138704	x ≤ 5.00	x ≤ 1.00
AACCGAC	0	0.34	0.6	161	-5.12928	-0.566667	0.566279	0.685273	AACCGAC_All_Scores	0	0	0	0	0	0	0	-0.0508617	x ≤ 5.00	x ≤ 1.00
AACCGAG	0	0.95	1.02	161	-6.58496	-0.931373	0.25348	0.467157	AACCGAG_All_Scores	0	0	0	0	0	0	0	-0.142652	x ≤ 5.00	x ≤ 1.00
AACCGAT	0	0.2	0.42	161	-4.39232	-0.47619	0.848049	0.966973	AACCGAU_All_Scores	0	0	0	0	0	0	0	-0.194962	x ≤ 5.00	x ≤ 1.00
AACCGCA	0	0	0	161	0				AACCGCA_All_Scores	0	0	0	0	0	0	0	0.431777	x ≤ 5.00
AACCGCC	0	0.63	0.8	161	-6	-0.7875	0.365725	0.519016	AACCGCC_All_Scores	0	0	0	0	0	0	0	-0.221611	x ≤ 5.00	x ≤ 1.00
AACCGCG	0	0	0	161	0				AACCGCG_All_Scores	0	0	0	0	0	0	0	-0.278857	x ≤ 5.00
AACCGCT	0	0.17	0.4	161	-4.16993	-0.425	0.91123	1.01915	AACCGCU_All_Scores	0	0	0	0	0	0	0	-0.272935	x ≤ 5.00	x ≤ 1.00
AACCGGA	1	0.08	0.27	161	3.48829	3.40741	0.00445015	0.0742477	AACCGGA_All_Scores	1	0.019	0.019	0.019	23	0.019	0.019	-0.0340828	x ≤ 5.00	3.00 < x
AACCGGC	0	0.22	0.46	161	-4.52356	-0.478261	0.773541	0.892828	AACCGGC_All_Scores	0	0	0	0	0	0	0	-0.117977	x ≤ 5.00	x ≤ 1.00
AACCGGG	6	0.15	0.38	161	5.23122	15.3947	3.61145e-52	4.93083e-49	AACCGGG_All_Scores	6	0.607	2.767	0.101167	35.6667	0.607	0.607	-0.0409917	x ≤ 5.00	3.00 < x
AACCGGT	2	0	0	161	7.65105				AACCGGU_All_Scores	1	0.483	0.966	0.483	89	0.483	0.483	-0.235429	x ≤ 5.00
AACCGTA	0	0.09	0.29	161	-3.32193	-0.310345	1.31099	1.4187	AACCGUA_All_Scores	0	0	0	0	0	0	0	-0.255169	x ≤ 5.00	x ≤ 1.00
AACCGTC	1	0.16	0.42	161	2.57075	2	0.12855	0.488442	AACCGUC_All_Scores	1	0.003	0.003	0.003	118	0.003	0.003	-0.254182	x ≤ 5.00	1.00 < x ≤ 3.00
AACCGTG	0	0.3	0.56	161	-4.9542	-0.535714	0.617167	0.734273	AACCGUG_All_Scores	0	0	0	0	0	0	0	-0.314388	x ≤ 5.00	x ≤ 1.00
AACCGTT	0	0.13	0.36	161	-3.80735	-0.361111	1.03822	1.14094	AACCGUU_All_Scores	0	0	0	0	0	0	0	-0.342024	x ≤ 5.00	x ≤ 1.00
AACCTAA	2	0.93	0.97	161	1.09646	1.10309	0.223826	0.470391	AACCUAA_All_Scores	2	0.005	0.005	0.0025	81.5	0.005	0.005	-0.250234	x ≤ 5.00	1.00 < x ≤ 3.00
AACCTAC	0	0.98	1.13	161	-6.62936	-0.867257	0.242386	0.4654	AACCUAC_All_Scores	0	0	0	0	0	0	0	-0.0844194	x ≤ 5.00	x ≤ 1.00
AACCTAG	6	1.59	1.4	161	1.90929	3.15	0.0019959	0.0390224	AACCUAG_All_Scores	5	3.186	3.192	0.6372	28	3.186	3.186	-0.0942893	x ≤ 5.00	3.00 < x
AACCTAT	1	1	0.95	161	0	0	0.419939	0.560375	AACCUAU_All_Scores	1	0.014	0.014	0.014	160	0.014	0.014	-0.199897	x ≤ 5.00	x ≤ 1.00
AACCTCA	0	1.5	1.24	161	-7.2384	-1.20968	0.154786	0.483604	AACCUCA_All_Scores	1	0.001	0.001	0.001	35	0.001	0.001	-0.273922	x ≤ 5.00	x ≤ 1.00
AACCTCC	1	1.69	1.32	161	-0.751179	-0.522727	0.263634	0.468226	AACCUCC_All_Scores	1	0.084	0.084	0.084	86	0.084	0.084	-0.243325	x ≤ 5.00	x ≤ 1.00
AACCTCG	0	0.33	0.57	161	-5.08746	-0.578947	0.591905	0.710355	AACCUCG_All_Scores	0	0	0	0	0	0	0	-0.133769	x ≤ 5.00	x ≤ 1.00
AACCTCT	1	1.28	1.06	161	-0.353016	-0.264151	0.363457	0.517006	AACCUCU_All_Scores	1	0.42	0.42	0.42	148	0.42	0.42	-0.179171	x ≤ 5.00	x ≤ 1.00
AACCTGA	3	0.6	0.69	161	2.30288	3.47826	0.00136442	0.0292218	AACCUGA_All_Scores	3	0.138	0.414	0.046	106	0.138	0.138	-0.0775104	x ≤ 5.00	3.00 < x
AACCTGC	1	2.63	1.66	161	-1.38618	-0.981928	0.1484	0.487152	AACCUGC_All_Scores	1	0.024	0.024	0.024	73	0.024	0.024	0.0202018	x ≤ 5.00	x ≤ 1.00
AACCTGG	2	1.84	1.45	161	0.11967	0.110345	0.273463	0.469793	AACCUGG_All_Scores	2	0.021	0.021	0.0105	161	0.021	0.021	0.0458636	x ≤ 5.00	x ≤ 1.00
AACCTGT	1	2.14	1.32	161	-1.08998	-0.863636	0.208148	0.4728	AACCUGU_All_Scores	1	0.883	0.883	0.883	88	0.883	0.883	-0.199897	x ≤ 5.00	x ≤ 1.00
AACCTTA	0	1.13	1.15	161	-6.83289	-0.982609	0.214068	0.471094	AACCUUA_All_Scores	0	0	0	0	0	0	0	-0.266026	x ≤ 5.00	x ≤ 1.00
AACCTTC	5	0.97	0.98	161	2.35396	4.11224	8.6617e-05	0.00284395	AACCUUC_All_Scores	3	4.617	9.233	1.539	124.667	4.617	4.617	-0.302545	5.00 < x ≤ 10.00	3.00 < x
AACCTTG	3	0.89	1.02	161	1.74177	2.06863	0.0460351	0.366313	AACCUUG_All_Scores	3	0.683	0.683	0.227667	134.667	0.683	0.683	-0.0429657	x ≤ 5.00	1.00 < x ≤ 3.00
AACCTTT	2	2.83	1.82	161	-0.498695	-0.456044	0.19755	0.474793	AACCUUU_All_Scores	2	0.105	0.105	0.0525	126.5	0.105	0.105	-0.219637	x ≤ 5.00	x ≤ 1.00
AACGAAA	0	0.11	0.31	161	-3.58496	-0.354839	1.20839	1.31193	AACGAAA_All_Scores	0	0	0	0	0	0	0	0.0034229	x ≤ 5.00	x ≤ 1.00
AACGAAC	0	0	0	161	0				AACGAAC_All_Scores	0	0	0	0	0	0	0	0.0340196	x ≤ 5.00
AACGAAG	0	0.1	0.3	161	-3.45943	-0.333333	1.25794	1.36338	AACGAAG_All_Scores	0	0	0	0	0	0	0	0.213652	x ≤ 5.00	x ≤ 1.00
AACGAAT	0	0.39	0.63	161	-5.32193	-0.619048	0.522823	0.641883	AACGAAU_All_Scores	0	0	0	0	0	0	0	0.520607	x ≤ 5.00	x ≤ 1.00
AACGACA	0	0	0	161	0				AACGACA_All_Scores	0	0	0	0	0	0	0	-0.0459267	x ≤ 5.00
AACGACC	0	0.12	0.32	161	-3.70044	-0.375	1.16205	1.2648	AACGACC_All_Scores	0	0	0	0	0	0	0	-0.0745495	x ≤ 5.00	x ≤ 1.00
AACGACG	0	0	0	161	0				AACGACG_All_Scores	0	0	0	0	0	0	0	0.0952131	x ≤ 5.00
AACGACT	0	0.24	0.47	161	-4.64386	-0.510638	0.745059	0.864706	AACGACU_All_Scores	0	0	0	0	0	0	0	0.0912652	x ≤ 5.00	x ≤ 1.00
AACGAGA	0	0.33	0.58	161	-5.08746	-0.568966	0.585042	0.704182	AACGAGA_All_Scores	0	0	0	0	0	0	0	0.0734993	x ≤ 5.00	x ≤ 1.00
AACGAGC	0	0.19	0.44	161	-4.32193	-0.431818	0.825974	0.944498	AACGAGC_All_Scores	0	0	0	0	0	0	0	0.199834	x ≤ 5.00	x ≤ 1.00
AACGAGG	1	0.38	0.61	161	1.37281	1.01639	0.390171	0.537868	AACGAGG_All_Scores	1	0.956	0.956	0.956	142	0.956	0.956	0.294586	x ≤ 5.00	1.00 < x ≤ 3.00
AACGAGT	0	0.57	0.84	161	-5.85798	-0.678571	0.377262	0.528116	AACGAGU_All_Scores	0	0	0	0	0	0	0	-0.105146	x ≤ 5.00	x ≤ 1.00
AACGATA	0	0.21	0.48	161	-4.45943	-0.4375	0.755276	0.873161	AACGAUA_All_Scores	0	0	0	0	0	0	0	0.0409286	x ≤ 5.00	x ≤ 1.00
AACGATC	0	0.22	0.46	161	-4.52356	-0.478261	0.773541	0.892765	AACGAUC_All_Scores	0	0	0	0	0	0	0	-0.180158	x ≤ 5.00	x ≤ 1.00
AACGATG	0	0.25	0.48	161	-4.70044	-0.520833	0.725711	0.845725	AACGAUG_All_Scores	0	0	0	0	0	0	0	0.272872	x ≤ 5.00	x ≤ 1.00
AACGATT	0	0.19	0.42	161	-4.32193	-0.452381	0.857476	0.973454	AACGAUU_All_Scores	0	0	0	0	0	0	0	-0.0824454	x ≤ 5.00	x ≤ 1.00
AACGCAA	0	0.18	0.41	161	-4.24793	-0.439024	0.883635	0.996248	AACGCAA_All_Scores	0	0	0	0	0	0	0	0.185029	x ≤ 5.00	x ≤ 1.00
AACGCAC	0	0.44	0.59	161	-5.49185	-0.745763	0.512022	0.632748	AACGCAC_All_Scores	0	0	0	0	0	0	0	1.41087	x ≤ 5.00	x ≤ 1.00
AACGCAG	1	0.89	0.89	161	0.166358	0.123596	0.444839	0.57651	AACGCAG_All_Scores	1	0.006	0.006	0.006	43	0.006	0.006	-0.118964	x ≤ 5.00	x ≤ 1.00
AACGCAT	1	0.67	0.83	161	0.570749	0.39759	0.444126	0.576406	AACGCAU_All_Scores	1	0.005	0.005	0.005	5	0.005	0.005	5.3845	x ≤ 5.00	x ≤ 1.00
AACGCCA	1	0.31	0.54	161	1.65821	1.27778	0.32657	0.48832	AACGCCA_All_Scores	1	6.931	6.931	6.931	161	6.931	6.931	-0.216676	5.00 < x ≤ 10.00	1.00 < x ≤ 3.00
AACGCCC	0	0.43	0.71	161	-5.45943	-0.605634	0.467739	0.592458	AACGCCC_All_Scores	0	0	0	0	0	0	0	-0.0518486	x ≤ 5.00	x ≤ 1.00
AACGCCG	0	0	0	161	0				AACGCCG_All_Scores	0	0	0	0	0	0	0	-0.19891	x ≤ 5.00
AACGCCT	0	0.18	0.41	161	-4.24793	-0.439024	0.883635	0.996179	AACGCCU_All_Scores	0	0	0	0	0	0	0	0.0113188	x ≤ 5.00	x ≤ 1.00
AACGCGA	0	0	0	161	0				AACGCGA_All_Scores	0	0	0	0	0	0	0	-0.0429657	x ≤ 5.00
AACGCGC	0	0	0	161	0				AACGCGC_All_Scores	0	0	0	0	0	0	0	-0.0636925	x ≤ 5.00
AACGCGG	0	0	0	161	0				AACGCGG_All_Scores	0	0	0	0	0	0	0	0.0981741	x ≤ 5.00
AACGCGT	0	0.14	0.37	161	-3.90689	-0.378378	1.00374	1.10712	AACGCGU_All_Scores	0	0	0	0	0	0	0	-0.229507	x ≤ 5.00	x ≤ 1.00
AACGCTA	0	0.26	0.5	161	-4.75489	-0.52	0.696985	0.817072	AACGCUA_All_Scores	0	0	0	0	0	0	0	0.0804083	x ≤ 5.00	x ≤ 1.00
AACGCTC	0	0.07	0.29	161	-3	-0.241379	1.33617	1.44548	AACGCUC_All_Scores	0	0	0	0	0	0	0	-0.0271738	x ≤ 5.00	x ≤ 1.00
AACGCTG	0	0.62	0.76	161	-5.97728	-0.815789	0.376342	0.527593	AACGCUG_All_Scores	0	0	0	0	0	0	0	-0.00151206	x ≤ 5.00	x ≤ 1.00
AACGCTT	0	0.33	0.55	161	-5.08746	-0.6	0.605863	0.723397	AACGCUU_All_Scores	0	0	0	0	0	0	0	0.126797	x ≤ 5.00	x ≤ 1.00
AACGGAA	0	0.62	0.8	161	-5.97728	-0.775	0.369314	0.522075	AACGGAA_All_Scores	0	0	0	0	0	0	0	0.253132	x ≤ 5.00	x ≤ 1.00
AACGGAC	2	0	0	161	7.65105				AACGGAC_All_Scores	1	0.054	0.108	0.054	78	0.054	0.054	0.14555	x ≤ 5.00
AACGGAG	2	0.96	0.9	161	1.05114	1.15556	0.227357	0.469206	AACGGAG_All_Scores	2	13.766	27.532	6.883	162	13.766	13.766	0.210691	10.00 < x	1.00 < x ≤ 3.00
AACGGAT	0	0	0	161	0				AACGGAU_All_Scores	0	0	0	0	0	0	0	0.245236	x ≤ 5.00
AACGGCA	1	0.55	0.65	161	0.850857	0.692308	0.48297	0.60557	AACGGCA_All_Scores	1	0.002	0.002	0.002	33	0.002	0.002	0.376506	x ≤ 5.00	x ≤ 1.00
AACGGCC	0	0	0	161	0				AACGGCC_All_Scores	0	0	0	0	0	0	0	-0.264052	x ≤ 5.00
AACGGCG	0	0	0	161	0				AACGGCG_All_Scores	0	0	0	0	0	0	0	-0.144626	x ≤ 5.00
AACGGCT	3	0.29	0.45	161	3.32673	6.02222	1.18136e-08	1.10603e-06	AACGGCU_All_Scores	3	0.057	0.171	0.019	154	0.057	0.057	0.120875	x ≤ 5.00	3.00 < x
AACGGGA	0	0	0	161	0				AACGGGA_All_Scores	0	0	0	0	0	0	0	0.373545	x ≤ 5.00
AACGGGC	1	0.18	0.43	161	2.41028	1.90698	0.150582	0.485847	AACGGGC_All_Scores	1	0.071	0.071	0.071	144	0.071	0.071	0.105083	x ≤ 5.00	1.00 < x ≤ 3.00
AACGGGG	0	0.63	0.77	161	-6	-0.818182	0.370729	0.523532	AACGGGG_All_Scores	0	0	0	0	0	0	0	0.347883	x ≤ 5.00	x ≤ 1.00
AACGGGT	0	0	0	161	0				AACGGGU_All_Scores	0	0	0	0	0	0	0	0.0359936	x ≤ 5.00
AACGGTA	0	0	0	161	0				AACGGUA_All_Scores	0	0	0	0	0	0	0	0.0389546	x ≤ 5.00
AACGGTC	0	0.14	0.35	161	-3.90689	-0.4	1.0522	1.15398	AACGGUC_All_Scores	0	0	0	0	0	0	0	-0.112055	x ≤ 5.00	x ≤ 1.00
AACGGTG	2	0.46	0.67	161	2.09646	2.29851	0.0424245	0.351763	AACGGUG_All_Scores	1	0.001	0.002	0.001	48	0.001	0.001	-0.0202649	x ≤ 5.00	1.00 < x ≤ 3.00
AACGGTT	0	0	0	161	0	0	4	4.3184	AACGGUU_All_Scores	0	0	0	0	0	0	0	0.0132928	x ≤ 5.00	x ≤ 1.00
AACGTAA	1	0.48	0.71	161	1.0435	0.732394	0.429708	0.567586	AACGUAA_All_Scores	1	0.321	0.321	0.321	13	0.321	0.321	-0.15647	x ≤ 5.00	x ≤ 1.00
AACGTAC	1	0.38	0.58	161	1.37281	1.06897	0.388464	0.537006	AACGUAC_All_Scores	1	1.261	1.261	1.261	143	1.261	1.261	-0.132782	x ≤ 5.00	1.00 < x ≤ 3.00
AACGTAG	2	0.13	0.36	161	3.8437	5.19444	1.5328e-06	8.93716e-05	AACGUAG_All_Scores	1	0.003	0.006	0.003	183	0.003	0.003	0.0152668	x ≤ 5.00	3.00 < x
AACGTAT	1	0.34	0.59	161	1.52893	1.11864	0.361683	0.515422	AACGUAU_All_Scores	1	0.394	0.394	0.394	57	0.394	0.394	-0.0192779	x ≤ 5.00	1.00 < x ≤ 3.00
AACGTCA	0	0.35	0.55	161	-5.16993	-0.636364	0.592395	0.71032	AACGUCA_All_Scores	0	0	0	0	0	0	0	-0.115016	x ≤ 5.00	x ≤ 1.00
AACGTCC	0	0.23	0.51	161	-4.58496	-0.45098	0.706603	0.82622	AACGUCC_All_Scores	0	0	0	0	0	0	0	-0.255169	x ≤ 5.00	x ≤ 1.00
AACGTCG	0	0	0	161	0	0	4	4.31811	AACGUCG_All_Scores	0	0	0	0	0	0	0	-0.251221	x ≤ 5.00	x ≤ 1.00
AACGTCT	0	0.62	0.69	161	-5.97728	-0.898551	0.386134	0.535094	AACGUCU_All_Scores	0	0	0	0	0	0	0	-0.344985	x ≤ 5.00	x ≤ 1.00
AACGTGA	0	0.55	0.74	161	-5.80735	-0.743243	0.409001	0.552437	AACGUGA_All_Scores	0	0	0	0	0	0	0	-0.170288	x ≤ 5.00	x ≤ 1.00
AACGTGC	0	0.69	0.81	161	-6.12928	-0.851852	0.342651	0.500311	AACGUGC_All_Scores	0	0	0	0	0	0	0	-0.193975	x ≤ 5.00	x ≤ 1.00
AACGTGG	0	0.11	0.31	161	-3.58496	-0.354839	1.20839	1.31184	AACGUGG_All_Scores	0	0	0	0	0	0	0	0.0675774	x ≤ 5.00	x ≤ 1.00
AACGTGT	2	0.12	0.35	161	3.95061	5.37143	6.18952e-07	3.97682e-05	AACGUGU_All_Scores	2	1.661	1.661	0.8305	155.5	1.661	1.661	-0.253195	x ≤ 5.00	3.00 < x
AACGTTA	0	0.14	0.35	161	-3.90689	-0.4	1.0522	1.1539	AACGUUA_All_Scores	0	0	0	0	0	0	0	-0.212728	x ≤ 5.00	x ≤ 1.00
AACGTTC	0	0.54	0.74	161	-5.78136	-0.72973	0.413091	0.555536	AACGUUC_All_Scores	0	0	0	0	0	0	0	-0.335115	x ≤ 5.00	x ≤ 1.00
AACGTTG	0	0.35	0.61	161	-5.16993	-0.57377	0.554744	0.673503	AACGUUG_All_Scores	0	0	0	0	0	0	0	-0.0232259	x ≤ 5.00	x ≤ 1.00
AACGTTT	1	0.83	0.99	161	0.265894	0.171717	0.397074	0.543361	AACGUUU_All_Scores	1	0.035	0.035	0.035	38	0.035	0.035	-0.0844194	x ≤ 5.00	x ≤ 1.00
AACTAAA	0	1.53	1.23	161	-7.26679	-1.2439	0.149629	0.486315	AACUAAA_All_Scores	0	0	0	0	0	0	0	-0.225559	x ≤ 5.00	x ≤ 1.00
AACTAAC	4	1.72	1.41	161	1.21283	1.61702	0.0765427	0.455365	AACUAAC_All_Scores	4	0.584	1.168	0.146	149	0.584	0.584	-0.252208	x ≤ 5.00	1.00 < x ≤ 3.00
AACTAAG	3	1.31	1.17	161	1.18923	1.44444	0.120133	0.49133	AACUAAG_All_Scores	3	1.046	2.078	0.348667	157.333	1.046	1.046	-0.105146	x ≤ 5.00	1.00 < x ≤ 3.00
AACTAAT	3	0.81	1.05	161	1.87607	2.08571	0.0431604	0.355347	AACUAAU_All_Scores	3	6.837	7.033	2.279	135	6.837	6.837	-0.242338	5.00 < x ≤ 10.00	1.00 < x ≤ 3.00
AACTACA	2	1.18	1.01	161	0.756234	0.811881	0.28409	0.471631	AACUACA_All_Scores	2	7.016	7.016	3.508	122.5	7.016	7.016	-0.21865	5.00 < x ≤ 10.00	x ≤ 1.00
AACTACC	0	0.8	0.89	161	-6.33985	-0.898876	0.299274	0.473293	AACUACC_All_Scores	1	0.001	0.001	0.001	184	0.001	0.001	-0.169301	x ≤ 5.00	x ≤ 1.00
AACTACG	0	0.06	0.24	161	-2.80735	-0.25	1.61112	1.74039	AACUACG_All_Scores	0	0	0	0	0	0	0	-0.0321088	x ≤ 5.00	x ≤ 1.00
AACTACT	0	1.48	1.16	161	-7.21917	-1.27586	0.152396	0.483982	AACUACU_All_Scores	0	0	0	0	0	0	0	-0.110081	x ≤ 5.00	x ≤ 1.00
AACTAGA	3	1.35	1.13	161	1.14616	1.46018	0.121576	0.491343	AACUAGA_All_Scores	3	1.579	1.579	0.526333	110	1.579	1.579	-0.114029	x ≤ 5.00	1.00 < x ≤ 3.00
AACTAGC	1	0.63	0.76	161	0.658211	0.486842	0.466261	0.591546	AACUAGC_All_Scores	1	0.018	0.018	0.018	145	0.018	0.018	-0.0942893	x ≤ 5.00	x ≤ 1.00
AACTAGG	2	1.22	1.24	161	0.708537	0.629032	0.263978	0.468379	AACUAGG_All_Scores	2	0.757	0.757	0.3785	69.5	0.757	0.757	0.0616554	x ≤ 5.00	x ≤ 1.00
AACTAGT	0	0.65	0.94	161	-6.04439	-0.691489	0.334158	0.493362	AACUAGU_All_Scores	0	0	0	0	0	0	0	-0.276883	x ≤ 5.00	x ≤ 1.00
AACTATA	2	1.06	1.06	161	0.909585	0.886792	0.254003	0.466651	AACUAUA_All_Scores	2	0.416	0.416	0.208	42.5	0.416	0.416	-0.270961	x ≤ 5.00	x ≤ 1.00
AACTATC	0	0.44	0.61	161	-5.49185	-0.721311	0.504197	0.624964	AACUAUC_All_Scores	0	0	0	0	0	0	0	-0.274909	x ≤ 5.00	x ≤ 1.00
AACTATG	2	0.67	0.78	161	1.56359	1.70513	0.119528	0.490935	AACUAUG_All_Scores	2	6.984	6.984	3.492	61	6.984	6.984	-0.121925	5.00 < x ≤ 10.00	1.00 < x ≤ 3.00
AACTATT	4	1.55	1.16	161	1.36206	2.11207	0.0369653	0.325963	AACUAUU_All_Scores	4	1.936	3.872	0.484	70	1.936	1.936	-0.244312	x ≤ 5.00	1.00 < x ≤ 3.00
AACTCAA	3	2.21	1.53	161	0.439204	0.51634	0.228205	0.469006	AACUCAA_All_Scores	1	0.111	0.333	0.111	180	0.111	0.111	-0.192001	x ≤ 5.00	x ≤ 1.00
AACTCAC	3	1.32	1.22	161	1.17834	1.37705	0.126701	0.488212	AACUCAC_All_Scores	3	0.42	0.84	0.14	118	0.42	0.42	-0.239377	x ≤ 5.00	1.00 < x ≤ 3.00
AACTCAG	6	2.02	1.29	161	1.56589	3.08527	0.00265044	0.0492903	AACUCAG_All_Scores	6	12.126	12.126	2.021	98	12.126	12.126	-0.117977	10.00 < x	3.00 < x
AACTCAT	0	1.17	0.93	161	-6.88264	-1.25806	0.194421	0.476569	AACUCAU_All_Scores	0	0	0	0	0	0	0	-0.284779	x ≤ 5.00	x ≤ 1.00
AACTCCA	15	2.69	1.63	161	2.47489	7.55215	1.00866e-13	2.23323e-11	AACUCCA_All_Scores	8	1.704	1.845	0.213	120.5	1.704	1.704	-0.219637	x ≤ 5.00	3.00 < x
AACTCCC	0	1.42	1.22	161	-7.15987	-1.16393	0.166101	0.480727	AACUCCC_All_Scores	0	0	0	0	0	0	0	-0.210754	x ≤ 5.00	x ≤ 1.00
AACTCCG	0	0.24	0.47	161	-4.64386	-0.510638	0.745059	0.864644	AACUCCG_All_Scores	0	0	0	0	0	0	0	-0.197923	x ≤ 5.00	x ≤ 1.00
AACTCCT	2	1.57	1.37	161	0.347271	0.313869	0.277203	0.470593	AACUCCU_All_Scores	2	1.503	1.503	0.7515	16.5	1.503	1.503	-0.268	x ≤ 5.00	x ≤ 1.00
AACTCGA	0	0.12	0.35	161	-3.70044	-0.342857	1.07477	1.17645	AACUCGA_All_Scores	0	0	0	0	0	0	0	-0.205819	x ≤ 5.00	x ≤ 1.00
AACTCGC	0	0.15	0.43	161	-4	-0.348837	0.873007	0.986029	AACUCGC_All_Scores	0	0	0	0	0	0	0	-0.157457	x ≤ 5.00	x ≤ 1.00
AACTCGG	1	0.39	0.61	161	1.33628	1	0.396673	0.542994	AACUCGG_All_Scores	1	0	0	0	40	0	0	0.0734993	x ≤ 5.00	x ≤ 1.00
AACTCGT	0	0.3	0.56	161	-4.9542	-0.535714	0.617167	0.73422	AACUCGU_All_Scores	0	0	0	0	0	0	0	-0.303532	x ≤ 5.00	x ≤ 1.00
AACTCTA	2	1.81	1.33	161	0.143257	0.142857	0.296911	0.472612	AACUCUA_All_Scores	2	7.035	7.035	3.5175	41.5	7.035	7.035	-0.170288	5.00 < x ≤ 10.00	x ≤ 1.00
AACTCTC	5	1.08	1.05	161	2.20048	3.73333	0.000357413	0.00955279	AACUCUC_All_Scores	2	1.814	7.238	0.907	133.25	2.525	1.103	-0.213715	5.00 < x ≤ 10.00	3.00 < x
AACTCTG	2	2.21	1.71	161	-0.143364	-0.122807	0.231547	0.46743	AACUCUG_All_Scores	2	0.227	0.227	0.1135	83	0.227	0.227	-0.135743	x ≤ 5.00	x ≤ 1.00
AACTCTT	11	2.7	1.65	161	2.02245	5.0303	7.74005e-07	4.91523e-05	AACUCUU_All_Scores	10	7.804	9.214	0.7804	65.2	7.804	7.804	-0.188054	5.00 < x ≤ 10.00	3.00 < x
AACTGAA	2	1.31	1.08	161	0.606658	0.638889	0.301198	0.473546	AACUGAA_All_Scores	2	0.034	0.034	0.017	91.5	0.034	0.034	0.00737087	x ≤ 5.00	x ≤ 1.00
AACTGAC	2	1.24	1.09	161	0.685267	0.697248	0.287023	0.471815	AACUGAC_All_Scores	2	0.498	0.498	0.249	72.5	0.498	0.498	-0.0291478	x ≤ 5.00	x ≤ 1.00
AACTGAG	5	2.31	1.37	161	1.11069	1.9635	0.0423654	0.351807	AACUGAG_All_Scores	5	2.02	10.1	0.404	29	2.02	2.02	-0.0528356	10.00 < x	1.00 < x ≤ 3.00
AACTGAT	7	2.85	1.59	161	1.2934	2.61006	0.00832172	0.118869	AACUGAU_All_Scores	6	0.084	0.125	0.014	98.6667	0.084	0.084	0.0162538	x ≤ 5.00	1.00 < x ≤ 3.00
AACTGCA	0	2.5	1.66	161	-7.97154	-1.50602	0.0773194	0.45552	AACUGCA_All_Scores	0	0	0	0	0	0	0	0.99535	x ≤ 5.00	x ≤ 1.00
AACTGCC	0	2.4	1.39	161	-7.91289	-1.72662	0.0646448	0.425187	AACUGCC_All_Scores	0	0	0	0	0	0	0	-0.129821	x ≤ 5.00	x ≤ 1.00
AACTGCG	0	0.57	0.7	161	-5.85798	-0.814286	0.409101	0.552299	AACUGCG_All_Scores	0	0	0	0	0	0	0	-0.0834324	x ≤ 5.00	x ≤ 1.00
AACTGCT	0	3.54	1.8	161	-8.47168	-1.96667	0.032045	0.299501	AACUGCU_All_Scores	0	0	0	0	0	0	0	0.0744863	x ≤ 5.00	x ≤ 1.00
AACTGGA	2	1.28	1.07	161	0.639824	0.672897	0.297306	0.472735	AACUGGA_All_Scores	3	0.721	0.721	0.240333	122.333	0.721	0.721	0.170225	x ≤ 5.00	x ≤ 1.00
AACTGGC	1	1.41	1.09	161	-0.491536	-0.376147	0.341005	0.498975	AACUGGC_All_Scores	1	6.999	6.999	6.999	111	6.999	6.999	0.0330327	5.00 < x ≤ 10.00	x ≤ 1.00
AACTGGG	4	1.54	1.15	161	1.37133	2.13913	0.0352024	0.315685	AACUGGG_All_Scores	4	8.534	8.534	2.1335	141.5	8.534	8.534	0.205756	5.00 < x ≤ 10.00	1.00 < x ≤ 3.00
AACTGGT	0	0.85	0.9	161	-6.42626	-0.944444	0.283777	0.471686	AACUGGU_All_Scores	0	0	0	0	0	0	0	-0.0528356	x ≤ 5.00	x ≤ 1.00
AACTGTA	1	0.46	0.75	161	1.10362	0.72	0.410468	0.55328	AACUGUA_All_Scores	1	0	0	0	58	0	0	-0.188054	x ≤ 5.00	x ≤ 1.00
AACTGTC	2	2.64	1.35	161	-0.398797	-0.474074	0.264103	0.468246	AACUGUC_All_Scores	2	0.482	0.482	0.241	83.5	0.482	0.482	-0.231481	x ≤ 5.00	x ≤ 1.00
AACTGTG	1	2.54	1.62	161	-1.33614	-0.950617	0.156735	0.482968	AACUGUG_All_Scores	1	3.828	3.828	3.828	29	3.828	3.828	-0.169301	x ≤ 5.00	x ≤ 1.00
AACTGTT	4	2.67	1.67	161	0.581369	0.796407	0.173966	0.478633	AACUGUU_All_Scores	4	4.106	4.106	1.0265	90.75	4.106	4.106	-0.192988	x ≤ 5.00	x ≤ 1.00
AACTTAA	2	3.01	1.62	161	-0.587353	-0.623457	0.202764	0.472692	AACUUAA_All_Scores	2	0.277	0.277	0.1385	150	0.277	0.277	-0.279844	x ≤ 5.00	x ≤ 1.00
AACTTAC	2	2.57	1.6	161	-0.360176	-0.35625	0.234008	0.467332	AACUUAC_All_Scores	1	0.002	0.004	0.002	25	0.002	0.002	-0.199897	x ≤ 5.00	x ≤ 1.00
AACTTAG	0	1.44	1.13	161	-7.17991	-1.27434	0.156747	0.482824	AACUUAG_All_Scores	0	0	0	0	0	0	0	-0.151535	x ≤ 5.00	x ≤ 1.00
AACTTAT	0	1.13	1.27	161	-6.83289	-0.889764	0.211444	0.471269	AACUUAU_All_Scores	0	0	0	0	0	0	0	-0.246286	x ≤ 5.00	x ≤ 1.00
AACTTCA	2	2.34	1.54	161	-0.225465	-0.220779	0.252816	0.46672	AACUUCA_All_Scores	2	7.008	7.008	3.504	40.5	7.008	7.008	-0.225559	5.00 < x ≤ 10.00	x ≤ 1.00
AACTTCC	1	1.73	1.18	161	-0.784732	-0.618644	0.279204	0.471693	AACUUCC_All_Scores	1	6.622	6.622	6.622	10	6.622	6.622	-0.286753	5.00 < x ≤ 10.00	x ≤ 1.00
AACTTCG	0	0.42	0.64	161	-5.42626	-0.65625	0.502589	0.623677	AACUUCG_All_Scores	0	0	0	0	0	0	0	-0.296623	x ≤ 5.00	x ≤ 1.00
AACTTCT	6	3.44	1.93	161	0.800769	1.32642	0.0857637	0.467138	AACUUCU_All_Scores	5	6.133	6.211	1.2266	84	6.133	6.133	-0.29761	5.00 < x ≤ 10.00	1.00 < x ≤ 3.00
AACTTGA	0	1.77	1.21	161	-7.47573	-1.46281	0.113102	0.491008	AACUUGA_All_Scores	0	0	0	0	0	0	0	0.0310587	x ≤ 5.00	x ≤ 1.00
AACTTGC	1	1.62	1.45	161	-0.690517	-0.427586	0.251097	0.466489	AACUUGC_All_Scores	1	6.961	6.961	6.961	89	6.961	6.961	0.190951	5.00 < x ≤ 10.00	x ≤ 1.00
AACTTGG	3	1.35	1.19	161	1.14616	1.38655	0.128201	0.488134	AACUUGG_All_Scores	3	7.128	7.128	2.376	139	7.128	7.128	0.212665	5.00 < x ≤ 10.00	1.00 < x ≤ 3.00
AACTTGT	7	3.21	1.68	161	1.12235	2.25595	0.018641	0.207201	AACUUGU_All_Scores	6	2.615	2.618	0.435833	56	2.615	2.615	-0.203845	x ≤ 5.00	1.00 < x ≤ 3.00
AACTTTA	6	1.74	1.27	161	1.78001	3.35433	0.00113205	0.0251663	AACUUUA_All_Scores	6	0.533	0.661	0.0888333	85.5	0.533	0.533	-0.222598	x ≤ 5.00	3.00 < x
AACTTTC	9	1.6	1.23	161	2.48447	6.01626	4.47999e-09	4.61636e-07	AACUUUC_All_Scores	3	8.893	14.572	2.96433	100	9.168	8.618	-0.295636	10.00 < x	3.00 < x
AACTTTG	2	3.08	1.92	161	-0.620411	-0.5625	0.177379	0.478304	AACUUUG_All_Scores	2	0.077	0.077	0.0385	154.5	0.077	0.077	0.133706	x ≤ 5.00	x ≤ 1.00
AACTTTT	5	4.11	2.03	161	0.282166	0.438424	0.178515	0.478611	AACUUUU_All_Scores	3	0.241	0.477	0.0803333	122.167	0.358	0.124	-0.232468	x ≤ 5.00	x ≤ 1.00
AAGAAAA	3	5.56	2.11	161	-0.887914	-1.21327	0.0905694	0.470479	AAGAAAA_All_Scores	3	6.219	6.219	2.073	73.3333	6.219	6.219	-0.202858	5.00 < x ≤ 10.00	x ≤ 1.00
AAGAAAC	3	2.6	1.71	161	0.205714	0.233918	0.227003	0.469007	AAGAAAC_All_Scores	3	15.315	15.315	5.105	32	15.315	15.315	-0.103172	10.00 < x	x ≤ 1.00
AAGAAAG	2	3.59	2.41	161	-0.840801	-0.659751	0.13316	0.488732	AAGAAAG_All_Scores	2	2.103	2.103	1.0515	62	2.103	2.103	0.00835786	x ≤ 5.00	x ≤ 1.00
AAGAAAT	4	3.6	2.08	161	0.151603	0.192308	0.188285	0.477977	AAGAAAU_All_Scores	3	3.14	5.07	1.04667	144	5.007	1.273	-0.239377	5.00 < x ≤ 10.00	x ≤ 1.00
AAGAACA	1	2.19	1.58	161	-1.12315	-0.753165	0.190141	0.476923	AAGAACA_All_Scores	1	0.003	0.003	0.003	80	0.003	0.003	-0.120938	x ≤ 5.00	x ≤ 1.00
AAGAACC	0	0.98	0.93	161	-6.62936	-1.05376	0.246209	0.465161	AAGAACC_All_Scores	0	0	0	0	0	0	0	-0.129821	x ≤ 5.00	x ≤ 1.00
AAGAACG	2	0.42	0.62	161	2.22479	2.54839	0.025021	0.256857	AAGAACG_All_Scores	2	6.821	6.821	3.4105	94	6.821	6.821	0.351831	5.00 < x ≤ 10.00	1.00 < x ≤ 3.00
AAGAACT	4	2.58	1.31	161	0.63065	1.08397	0.169236	0.480965	AAGAACU_All_Scores	4	2.206	2.67	0.5515	134.25	2.206	2.206	-0.112055	x ≤ 5.00	1.00 < x ≤ 3.00
AAGAAGA	1	3.99	2.01	161	-1.98564	-1.48756	0.065645	0.427645	AAGAAGA_All_Scores	1	0.002	0.002	0.002	181	0.002	0.002	-0.0479007	x ≤ 5.00	x ≤ 1.00
AAGAAGC	1	1.84	1.27	161	-0.87317	-0.661417	0.252412	0.466447	AAGAAGC_All_Scores	1	2.511	2.511	2.511	177	2.511	2.511	-0.0469137	x ≤ 5.00	x ≤ 1.00
AAGAAGG	3	3.43	2.29	161	-0.192645	-0.187773	0.171166	0.478973	AAGAAGG_All_Scores	3	6.78	6.78	2.26	70	6.78	6.78	-0.0498747	5.00 < x ≤ 10.00	x ≤ 1.00
AAGAAGT	1	1.71	1.33	161	-0.768053	-0.533835	0.260121	0.466896	AAGAAGU_All_Scores	1	0.005	0.005	0.005	23	0.005	0.005	-0.224572	x ≤ 5.00	x ≤ 1.00
AAGAATA	1	3.6	1.82	161	-1.83764	-1.42857	0.0790098	0.457905	AAGAAUA_All_Scores	1	0.059	0.059	0.059	104	0.059	0.059	-0.0706015	x ≤ 5.00	x ≤ 1.00
AAGAATC	1	1.01	1.14	161	-0.0142139	-0.00877193	0.349936	0.506301	AAGAAUC_All_Scores	1	0	0	0	105	0	0	-0.191015	x ≤ 5.00	x ≤ 1.00
AAGAATG	3	1.8	1.5	161	0.733774	0.8	0.193128	0.47704	AAGAAUG_All_Scores	3	0.044	0.044	0.0146667	89.3333	0.044	0.044	3.15094	x ≤ 5.00	x ≤ 1.00
AAGAATT	3	2.59	1.58	161	0.211252	0.259494	0.244136	0.465865	AAGAAUU_All_Scores	2	4.108	4.665	2.054	102	4.108	4.108	-0.137717	x ≤ 5.00	x ≤ 1.00
AAGACAA	3	3.08	1.74	161	-0.0378434	-0.045977	0.229035	0.468186	AAGACAA_All_Scores	5	0.296	0.646	0.0592	165.6	0.296	0.296	-0.0893543	x ≤ 5.00	x ≤ 1.00
AAGACAC	3	1.43	1.11	161	1.06369	1.41441	0.132181	0.488751	AAGACAC_All_Scores	2	0.052	0.156	0.026	60	0.052	0.052	-0.0400047	x ≤ 5.00	1.00 < x ≤ 3.00
AAGACAG	2	3.52	2.07	161	-0.812473	-0.7343	0.147182	0.487453	AAGACAG_All_Scores	1	1.684	3.368	1.684	77	1.684	1.684	-0.0844194	x ≤ 5.00	x ≤ 1.00
AAGACAT	0	1.8	1.24	161	-7.49985	-1.45161	0.112181	0.489344	AAGACAU_All_Scores	0	0	0	0	0	0	0	-0.0696145	x ≤ 5.00	x ≤ 1.00
AAGACCA	0	1.73	1.24	161	-7.44294	-1.39516	0.121567	0.491428	AAGACCA_All_Scores	1	2.74	2.74	2.74	28	2.74	2.74	-0.128834	x ≤ 5.00	x ≤ 1.00
AAGACCC	5	2.07	1.35	161	1.26823	2.17037	0.0280351	0.27637	AAGACCC_All_Scores	4	6.568	6.572	1.642	126.25	6.568	6.568	-0.199897	5.00 < x ≤ 10.00	1.00 < x ≤ 3.00
AAGACCG	0	0	0	161	0				AAGACCG_All_Scores	0	0	0	0	0	0	0	0.0429026	x ≤ 5.00
AAGACCT	0	1.82	1.47	161	-7.5157	-1.2381	0.126105	0.488325	AAGACCU_All_Scores	0	0	0	0	0	0	0	-0.0548096	x ≤ 5.00	x ≤ 1.00
AAGACGA	0	0.18	0.43	161	-4.24793	-0.418605	0.849945	0.967183	AAGACGA_All_Scores	0	0	0	0	0	0	0	-0.0933023	x ≤ 5.00	x ≤ 1.00
AAGACGC	1	1.09	1.02	161	-0.123148	-0.0882353	0.3896	0.537715	AAGACGC_All_Scores	1	7	7	7	56	7	7	0.248197	5.00 < x ≤ 10.00	x ≤ 1.00
AAGACGG	1	0.74	0.83	161	0.429393	0.313253	0.45764	0.585642	AAGACGG_All_Scores	1	0	0	0	93	0	0	0.109031	x ≤ 5.00	x ≤ 1.00
AAGACGT	1	0.36	0.59	161	1.44876	1.08475	0.375445	0.527103	AAGACGU_All_Scores	1	5.981	5.981	5.981	76	5.981	5.981	-0.344985	5.00 < x ≤ 10.00	1.00 < x ≤ 3.00
AAGACTA	2	2.24	1.56	161	-0.16273	-0.153846	0.252724	0.466654	AAGACUA_All_Scores	1	0.33	0.66	0.33	13	0.33	0.33	-0.152522	x ≤ 5.00	x ≤ 1.00
AAGACTC	1	0.99	1.07	161	0.0143553	0.00934579	0.372827	0.524867	AAGACUC_All_Scores	1	6.077	6.077	6.077	52	6.077	6.077	-0.0913283	5.00 < x ≤ 10.00	x ≤ 1.00
AAGACTG	2	3.22	1.49	161	-0.684339	-0.818792	0.191489	0.477092	AAGACUG_All_Scores	2	1.057	1.057	0.5285	68	1.057	1.057	0.119888	x ≤ 5.00	x ≤ 1.00
AAGACTT	1	1.79	1.4	161	-0.833642	-0.564286	0.243018	0.465848	AAGACUU_All_Scores	1	0.74	0.74	0.74	183	0.74	0.74	-0.147587	x ≤ 5.00	x ≤ 1.00
AAGAGAA	1	3.54	2.09	161	-1.81346	-1.21531	0.0912098	0.469931	AAGAGAA_All_Scores	1	0.002	0.002	0.002	184	0.002	0.002	0.121862	x ≤ 5.00	x ≤ 1.00
AAGAGAC	0	1.49	1.21	161	-7.22882	-1.2314	0.154473	0.483454	AAGAGAC_All_Scores	1	5.886	5.886	5.886	100	5.886	5.886	0.0932392	5.00 < x ≤ 10.00	x ≤ 1.00
AAGAGAG	6	2.93	1.64	161	1.03155	1.87195	0.0421831	0.351183	AAGAGAG_All_Scores	2	2.7455	10.975	1.37275	136.75	2.749	2.742	-0.0824454	10.00 < x	1.00 < x ≤ 3.00
AAGAGAT	0	1.78	1.45	161	-7.48382	-1.22759	0.129511	0.487797	AAGAGAU_All_Scores	0	0	0	0	0	0	0	-0.0518486	x ≤ 5.00	x ≤ 1.00
AAGAGCA	8	3.02	1.93	161	1.40248	2.58031	0.00740603	0.109414	AAGAGCA_All_Scores	6	0.855	1.215	0.1425	87.1667	0.855	0.855	0.383415	x ≤ 5.00	1.00 < x ≤ 3.00
AAGAGCC	1	0.57	0.72	161	0.80023	0.597222	0.463582	0.589837	AAGAGCC_All_Scores	1	0.009	0.009	0.009	88	0.009	0.009	-0.0291478	x ≤ 5.00	x ≤ 1.00
AAGAGCG	0	0.64	0.76	161	-6.02237	-0.842105	0.368221	0.521474	AAGAGCG_All_Scores	0	0	0	0	0	0	0	-0.344985	x ≤ 5.00	x ≤ 1.00
AAGAGCT	2	2.56	1.56	161	-0.354573	-0.358974	0.239775	0.4659	AAGAGCU_All_Scores	2	0.037	0.037	0.0185	44.5	0.037	0.037	-0.1466	x ≤ 5.00	x ≤ 1.00
AAGAGGA	2	4.06	1.9	161	-1.01783	-1.08421	0.116653	0.490441	AAGAGGA_All_Scores	2	7.012	7.012	3.506	104	7.012	7.012	0.210691	5.00 < x ≤ 10.00	x ≤ 1.00
AAGAGGC	1	1.38	1.25	161	-0.46073	-0.304	0.304742	0.474564	AAGAGGC_All_Scores	1	0.043	0.043	0.043	46	0.043	0.043	-0.0232259	x ≤ 5.00	x ≤ 1.00
AAGAGGG	3	2.28	1.74	161	0.394416	0.413793	0.210465	0.471074	AAGAGGG_All_Scores	3	0.417	0.417	0.139	55.3333	0.417	0.417	0.179107	x ≤ 5.00	x ≤ 1.00
AAGAGGT	1	1.01	1.05	161	-0.0142139	-0.00952381	0.379928	0.530442	AAGAGGU_All_Scores	1	0.774	0.774	0.774	146	0.774	0.774	-0.0419787	x ≤ 5.00	x ≤ 1.00
AAGAGTA	0	1.75	1.32	161	-7.45943	-1.32576	0.125508	0.489484	AAGAGUA_All_Scores	0	0	0	0	0	0	0	-0.123899	x ≤ 5.00	x ≤ 1.00
AAGAGTC	0	1.32	1.11	161	-7.05528	-1.18919	0.177216	0.478181	AAGAGUC_All_Scores	0	0	0	0	0	0	0	-0.335115	x ≤ 5.00	x ≤ 1.00
AAGAGTG	6	2.62	1.66	161	1.1923	2.03614	0.0302367	0.289537	AAGAGUG_All_Scores	5	10.526	10.606	2.1052	87.6	10.526	10.526	-0.0577706	10.00 < x	1.00 < x ≤ 3.00
AAGAGTT	0	2.53	1.6	161	-7.98868	-1.58125	0.0714242	0.444949	AAGAGUU_All_Scores	0	0	0	0	0	0	0	-0.207793	x ≤ 5.00	x ≤ 1.00
AAGATAA	3	1.87	1.35	161	0.679031	0.837037	0.208179	0.472737	AAGAUAA_All_Scores	3	7.007	7.007	2.33567	64.6667	7.007	7.007	-0.241351	5.00 < x ≤ 10.00	x ≤ 1.00
AAGATAC	0	2.04	1.33	161	-7.67948	-1.53383	0.0925097	0.471586	AAGAUAC_All_Scores	0	0	0	0	0	0	0	-0.219637	x ≤ 5.00	x ≤ 1.00
AAGATAG	0	2.37	1.4	161	-7.89482	-1.69286	0.0679969	0.432981	AAGAUAG_All_Scores	1	0	0	0	59	0	0	-0.014343	x ≤ 5.00	x ≤ 1.00
AAGATAT	1	2.13	1.51	161	-1.08326	-0.748344	0.199676	0.475025	AAGAUAU_All_Scores	1	0.532	0.532	0.532	74	0.532	0.532	-0.152522	x ≤ 5.00	x ≤ 1.00
AAGATCA	1	0.9	0.97	161	0.150417	0.103093	0.409101	0.552163	AAGAUCA_All_Scores	1	0.033	0.033	0.033	55	0.033	0.033	-0.0557966	x ≤ 5.00	x ≤ 1.00
AAGATCC	1	0.71	0.78	161	0.488286	0.371795	0.477308	0.600401	AAGAUCC_All_Scores	1	0.067	0.067	0.067	76	0.067	0.067	-0.266026	x ≤ 5.00	x ≤ 1.00
AAGATCG	0	0.27	0.55	161	-4.80735	-0.490909	0.643008	0.760544	AAGAUCG_All_Scores	0	0	0	0	0	0	0	-0.135743	x ≤ 5.00	x ≤ 1.00
AAGATCT	1	2.57	1.48	161	-1.35302	-1.06081	0.153564	0.483657	AAGAUCU_All_Scores	1	0.199	0.199	0.199	86	0.199	0.199	-0.13673	x ≤ 5.00	x ≤ 1.00
AAGATGA	7	4.11	1.84	161	0.76677	1.57065	0.0631541	0.42337	AAGAUGA_All_Scores	6	5.825	5.922	0.970833	99.8333	5.825	5.825	-0.00743401	5.00 < x ≤ 10.00	1.00 < x ≤ 3.00
AAGATGC	1	2.25	1.45	161	-1.16197	-0.862069	0.189743	0.477608	AAGAUGC_All_Scores	1	0.026	0.026	0.026	49	0.026	0.026	0.312351	x ≤ 5.00	x ≤ 1.00
AAGATGG	1	2.76	1.82	161	-1.45553	-0.967033	0.137332	0.488081	AAGAUGG_All_Scores	1	1.671	1.671	1.671	136	1.671	1.671	0.289651	x ≤ 5.00	x ≤ 1.00
AAGATGT	4	2.75	1.85	161	0.538934	0.675676	0.171634	0.478809	AAGAUGU_All_Scores	4	1.935	1.935	0.48375	83.25	1.935	1.935	-0.150548	x ≤ 5.00	x ≤ 1.00
AAGATTA	1	1.04	0.98	161	-0.056034	-0.0408163	0.406745	0.550798	AAGAUUA_All_Scores	1	7	7	7	183	7	7	-0.153509	5.00 < x ≤ 10.00	x ≤ 1.00
AAGATTC	0	2.42	1.46	161	-7.92481	-1.65753	0.0691771	0.437605	AAGAUUC_All_Scores	0	0	0	0	0	0	0	-0.269974	x ≤ 5.00	x ≤ 1.00
AAGATTG	0	2.41	1.88	161	-7.91886	-1.28191	0.0933067	0.471832	AAGAUUG_All_Scores	0	0	0	0	0	0	0	0.414012	x ≤ 5.00	x ≤ 1.00
AAGATTT	2	3.06	1.58	161	-0.611043	-0.670886	0.201613	0.47358	AAGAUUU_All_Scores	2	6.996	6.996	3.498	68	6.996	6.996	-0.243325	5.00 < x ≤ 10.00	x ≤ 1.00
AAGCAAA	4	3.18	1.64	161	0.330046	0.5	0.214674	0.471477	AAGCAAA_All_Scores	4	7.444	7.876	1.861	106	7.444	7.444	-0.214702	5.00 < x ≤ 10.00	x ≤ 1.00
AAGCAAC	0	0.84	0.88	161	-6.40939	-0.954545	0.287457	0.471582	AAGCAAC_All_Scores	0	0	0	0	0	0	0	0.164303	x ≤ 5.00	x ≤ 1.00
AAGCAAG	5	3.36	1.78	161	0.572062	0.921348	0.146608	0.487622	AAGCAAG_All_Scores	5	2.082	2.09	0.4164	95.6	2.082	2.082	0.379467	x ≤ 5.00	x ≤ 1.00
AAGCAAT	5	2.45	1.48	161	1.02615	1.72297	0.0610966	0.416046	AAGCAAU_All_Scores	5	5.119	10.233	1.0238	143.8	5.119	5.119	-0.134756	10.00 < x	1.00 < x ≤ 3.00
AAGCACA	3	2.45	1.63	161	0.291105	0.337423	0.231206	0.46726	AAGCACA_All_Scores	3	0.039	0.039	0.013	160.667	0.039	0.039	0.196873	x ≤ 5.00	x ≤ 1.00
AAGCACC	0	1.19	1.23	161	-6.90689	-0.96748	0.203119	0.472245	AAGCACC_All_Scores	0	0	0	0	0	0	0	0.0991611	x ≤ 5.00	x ≤ 1.00
AAGCACG	0	0.36	0.56	161	-5.20945	-0.642857	0.579406	0.698219	AAGCACG_All_Scores	0	0	0	0	0	0	0	4.4893	x ≤ 5.00	x ≤ 1.00
AAGCACT	4	2.08	1.35	161	0.940099	1.42222	0.107485	0.486072	AAGCACU_All_Scores	4	2.224	3.848	0.556	171.5	2.224	2.224	0.274846	x ≤ 5.00	1.00 < x ≤ 3.00
AAGCAGA	4	3.11	1.84	161	0.362056	0.483696	0.19288	0.477004	AAGCAGA_All_Scores	4	0.823	0.823	0.20575	94.5	0.823	0.823	-0.1466	x ≤ 5.00	x ≤ 1.00
AAGCAGC	2	3.09	1.86	161	-0.625073	-0.586022	0.180644	0.478215	AAGCAGC_All_Scores	2	7.135	7.135	3.5675	105	7.135	7.135	-0.0863934	5.00 < x ≤ 10.00	x ≤ 1.00
AAGCAGG	2	3.51	2.04	161	-0.80838	-0.740196	0.148699	0.487061	AAGCAGG_All_Scores	2	0.121	0.121	0.0605	50.5	0.121	0.121	-0.0923153	x ≤ 5.00	x ≤ 1.00
AAGCAGT	0	1.45	1.2	161	-7.18982	-1.20833	0.160206	0.480647	AAGCAGU_All_Scores	2	7.001	7.001	3.5005	157.5	7.001	7.001	-0.27787	5.00 < x ≤ 10.00	x ≤ 1.00
AAGCATA	1	0.78	0.91	161	0.354431	0.241758	0.425772	0.564526	AAGCAUA_All_Scores	1	0.03	0.03	0.03	1	0.03	0.03	0.494945	x ≤ 5.00	x ≤ 1.00
AAGCATC	0	2.33	1.41	161	-7.87036	-1.65248	0.0722316	0.447088	AAGCAUC_All_Scores	0	0	0	0	0	0	0	0.525542	x ≤ 5.00	x ≤ 1.00
AAGCATG	0	2.87	1.76	161	-8.16993	-1.63068	0.0599758	0.413571	AAGCAUG_All_Scores	0	0	0	0	0	0	0	19.993	x ≤ 5.00	x ≤ 1.00
AAGCATT	4	2.36	1.45	161	0.758715	1.13103	0.145131	0.486759	AAGCAUU_All_Scores	4	7.027	7.027	1.75675	110.75	7.027	7.027	0.42092	5.00 < x ≤ 10.00	1.00 < x ≤ 3.00
AAGCCAA	3	0.7	0.75	161	2.08387	3.06667	0.00482725	0.0788531	AAGCCAA_All_Scores	3	5.127	5.127	1.709	81.3333	5.127	5.127	-0.182132	5.00 < x ≤ 10.00	3.00 < x
AAGCCAC	4	3.41	1.86	161	0.229606	0.317204	0.203961	0.471726	AAGCCAC_All_Scores	4	0.187	0.187	0.04675	150.25	0.187	0.187	-0.153509	x ≤ 5.00	x ≤ 1.00
AAGCCAG	3	3.56	1.61	161	-0.246161	-0.347826	0.233245	0.467289	AAGCCAG_All_Scores	3	0.142	0.142	0.0473333	69	0.142	0.142	-0.0251999	x ≤ 5.00	x ≤ 1.00
AAGCCAT	3	2.27	1.5	161	0.40073	0.486667	0.236259	0.466989	AAGCCAU_All_Scores	2	0.734	0.848	0.367	123.5	0.734	0.734	-0.282805	x ≤ 5.00	x ≤ 1.00
AAGCCCA	2	1.28	1.24	161	0.639824	0.580645	0.271818	0.469675	AAGCCCA_All_Scores	2	0.042	0.042	0.021	131.5	0.042	0.042	-0.114029	x ≤ 5.00	x ≤ 1.00
AAGCCCC	3	1.91	2.03	161	0.648657	0.536946	0.170141	0.480039	AAGCCCC_All_Scores	2	5.885	5.925	2.9425	156.5	5.899	5.871	-0.28774	5.00 < x ≤ 10.00	x ≤ 1.00
AAGCCCG	0	0.69	0.81	161	-6.12928	-0.851852	0.342651	0.500267	AAGCCCG_All_Scores	0	0	0	0	0	0	0	-0.247273	x ≤ 5.00	x ≤ 1.00
AAGCCCT	3	3.99	2.13	161	-0.410237	-0.464789	0.16812	0.480965	AAGCCCU_All_Scores	3	0.118	0.118	0.0393333	48.6667	0.118	0.118	-0.193975	x ≤ 5.00	x ≤ 1.00
AAGCCGA	0	0.73	0.89	161	-6.20945	-0.820225	0.320207	0.483393	AAGCCGA_All_Scores	0	0	0	0	0	0	0	-0.201871	x ≤ 5.00	x ≤ 1.00
AAGCCGC	0	0.49	0.73	161	-5.64386	-0.671233	0.436265	0.571822	AAGCCGC_All_Scores	0	0	0	0	0	0	0	-0.227533	x ≤ 5.00	x ≤ 1.00
AAGCCGG	0	0.62	0.77	161	-5.97728	-0.805195	0.374657	0.526539	AAGCCGG_All_Scores	0	0	0	0	0	0	0	-0.184106	x ≤ 5.00	x ≤ 1.00
AAGCCGT	0	0.63	0.73	161	-6	-0.863014	0.37658	0.527386	AAGCCGU_All_Scores	0	0	0	0	0	0	0	-0.388413	x ≤ 5.00	x ≤ 1.00
AAGCCTA	0	1.4	1.36	161	-7.13955	-1.02941	0.172688	0.478735	AAGCCUA_All_Scores	0	0	0	0	0	0	0	-0.225559	x ≤ 5.00	x ≤ 1.00
AAGCCTC	3	2.84	1.49	161	0.0788016	0.107383	0.266207	0.469134	AAGCCUC_All_Scores	2	0.318	0.591	0.159	96	0.318	0.318	-0.214702	x ≤ 5.00	x ≤ 1.00
AAGCCTG	2	3.2	1.67	161	-0.675378	-0.718563	0.184533	0.478005	AAGCCUG_All_Scores	2	3.123	3.123	1.5615	88.5	3.123	3.123	0.0962001	x ≤ 5.00	x ≤ 1.00
AAGCCTT	1	2.94	1.69	161	-1.54636	-1.14793	0.122146	0.490982	AAGCCUU_All_Scores	1	0.044	0.044	0.044	180	0.044	0.044	-0.263065	x ≤ 5.00	x ≤ 1.00
AAGCGAA	0	0	0	161	0				AAGCGAA_All_Scores	0	0	0	0	0	0	0	-0.0429657	x ≤ 5.00
AAGCGAC	0	0.17	0.4	161	-4.16993	-0.425	0.91123	1.01908	AAGCGAC_All_Scores	0	0	0	0	0	0	0	-0.108107	x ≤ 5.00	x ≤ 1.00
AAGCGAG	2	0.17	0.43	161	3.48113	4.25581	0.000108263	0.00340458	AAGCGAG_All_Scores	1	0	0	0	93.5	0	0	-0.211741	x ≤ 5.00	3.00 < x
AAGCGAT	0	0.3	0.57	161	-4.9542	-0.526316	0.609374	0.7269	AAGCGAU_All_Scores	0	0	0	0	0	0	0	-0.135743	x ≤ 5.00	x ≤ 1.00
AAGCGCA	0	0.48	0.71	161	-5.61471	-0.676056	0.447099	0.578022	AAGCGCA_All_Scores	0	0	0	0	0	0	0	0.0685644	x ≤ 5.00	x ≤ 1.00
AAGCGCC	0	0.41	0.65	161	-5.39232	-0.630769	0.503038	0.623904	AAGCGCC_All_Scores	0	0	0	0	0	0	0	-0.0686275	x ≤ 5.00	x ≤ 1.00
AAGCGCG	1	0	0	161	6.65821				AAGCGCG_All_Scores	1	0	0	0	76	0	0	-0.30748	x ≤ 5.00
AAGCGCT	2	1.07	1	161	0.896164	0.93	0.258881	0.46692	AAGCGCU_All_Scores	2	0	0	0	150	0	0	-0.235429	x ≤ 5.00	x ≤ 1.00
AAGCGGA	1	0	0	161	6.65821				AAGCGGA_All_Scores	1	0.025	0.025	0.025	52	0.025	0.025	-0.0587576	x ≤ 5.00
AAGCGGC	0	0.13	0.36	161	-3.80735	-0.361111	1.03822	1.14086	AAGCGGC_All_Scores	0	0	0	0	0	0	0	-0.184106	x ≤ 5.00	x ≤ 1.00
AAGCGGG	1	0.22	0.52	161	2.13465	1.5	0.249072	0.466377	AAGCGGG_All_Scores	1	2.6	2.6	2.6	163	2.6	2.6	-0.00546003	x ≤ 5.00	1.00 < x ≤ 3.00
AAGCGGT	0	0.17	0.45	161	-4.16993	-0.377778	0.825481	0.944395	AAGCGGU_All_Scores	0	0	0	0	0	0	0	-0.154496	x ≤ 5.00	x ≤ 1.00
AAGCGTA	0	0.11	0.31	161	-3.58496	-0.354839	1.20839	1.31175	AAGCGUA_All_Scores	0	0	0	0	0	0	0	-0.28774	x ≤ 5.00	x ≤ 1.00
AAGCGTC	0	0.55	0.77	161	-5.80735	-0.714286	0.401449	0.546835	AAGCGUC_All_Scores	0	0	0	0	0	0	0	-0.373608	x ≤ 5.00	x ≤ 1.00
AAGCGTG	1	0.65	0.78	161	0.613817	0.448718	0.46248	0.589076	AAGCGUG_All_Scores	1	0.422	0.422	0.422	26	0.422	0.422	-0.173249	x ≤ 5.00	x ≤ 1.00
AAGCGTT	0	1.07	1.12	161	-6.75489	-0.955357	0.225684	0.46906	AAGCGUU_All_Scores	0	0	0	0	0	0	0	-0.362751	x ≤ 5.00	x ≤ 1.00
AAGCTAA	0	2.21	1.44	161	-7.79442	-1.53472	0.0853267	0.467713	AAGCUAA_All_Scores	0	0	0	0	0	0	0	-0.192001	x ≤ 5.00	x ≤ 1.00
AAGCTAC	0	0.6	0.65	161	-5.93074	-0.923077	0.400841	0.546552	AAGCUAC_All_Scores	0	0	0	0	0	0	0	-0.0883673	x ≤ 5.00	x ≤ 1.00
AAGCTAG	1	1.23	1.26	161	-0.295985	-0.18254	0.31139	0.478145	AAGCUAG_All_Scores	1	0	0	0	103	0	0	0.239314	x ≤ 5.00	x ≤ 1.00
AAGCTAT	2	1.46	1.17	161	0.451379	0.461538	0.306526	0.47522	AAGCUAU_All_Scores	2	0.056	0.056	0.028	163	0.056	0.056	-0.19891	x ≤ 5.00	x ≤ 1.00
AAGCTCA	6	0.93	0.95	161	2.67663	5.33684	2.74425e-07	1.91327e-05	AAGCUCA_All_Scores	4	16.784	30.784	4.196	48.25	16.784	16.784	-0.293662	10.00 < x	3.00 < x
AAGCTCC	2	1.48	1.09	161	0.431883	0.477064	0.326635	0.488239	AAGCUCC_All_Scores	2	6.388	6.388	3.194	45	6.388	6.388	-0.25813	5.00 < x ≤ 10.00	x ≤ 1.00
AAGCTCG	2	0	0	161	7.65105				AAGCUCG_All_Scores	2	0.01	0.01	0.005	89.5	0.01	0.01	-0.192988	x ≤ 5.00
AAGCTCT	3	3.14	2.03	161	-0.0655883	-0.0689655	0.196056	0.47588	AAGCUCU_All_Scores	3	0.058	0.058	0.0193333	95.3333	0.058	0.058	-0.148574	x ≤ 5.00	x ≤ 1.00
AAGCTGA	1	3.39	1.79	161	-1.75118	-1.3352	0.0913984	0.470459	AAGCUGA_All_Scores	1	4.709	4.709	4.709	180	4.709	4.709	-0.0409917	x ≤ 5.00	x ≤ 1.00
AAGCTGC	1	1.89	1.35	161	-0.911644	-0.659259	0.237793	0.46614	AAGCUGC_All_Scores	1	0.003	0.003	0.003	180	0.003	0.003	-0.116003	x ≤ 5.00	x ≤ 1.00
AAGCTGG	1	1.71	1.24	161	-0.768053	-0.572581	0.273084	0.469833	AAGCUGG_All_Scores	1	6.977	6.977	6.977	76	6.977	6.977	-0.0459267	5.00 < x ≤ 10.00	x ≤ 1.00
AAGCTGT	1	4.33	1.9	161	-2.10334	-1.75263	0.0452003	0.362665	AAGCUGU_All_Scores	1	0.481	0.481	0.481	188	0.481	0.481	-0.268987	x ≤ 5.00	x ≤ 1.00
AAGCTTA	1	2.12	1.31	161	-1.0765	-0.854962	0.211307	0.471091	AAGCUUA_All_Scores	1	0.656	0.656	0.656	93	0.656	0.656	-0.172262	x ≤ 5.00	x ≤ 1.00
AAGCTTC	1	2.3	1.46	161	-1.19354	-0.890411	0.183821	0.478052	AAGCUUC_All_Scores	1	0.908	0.908	0.908	28	0.908	0.908	-0.34005	x ≤ 5.00	x ≤ 1.00
AAGCTTG	0	2.08	1.42	161	-7.70736	-1.46479	0.0960969	0.474661	AAGCUUG_All_Scores	0	0	0	0	0	0	0	0.878885	x ≤ 5.00	x ≤ 1.00
AAGCTTT	4	2.87	1.59	161	0.477533	0.710692	0.194911	0.476629	AAGCUUU_All_Scores	4	1.733	1.807	0.43325	120.5	1.733	1.733	-0.29761	x ≤ 5.00	x ≤ 1.00
AAGGAAA	5	2.78	1.45	161	0.844545	1.53103	0.0852186	0.467746	AAGGAAA_All_Scores	5	1.988	1.988	0.3976	114.8	1.988	1.988	0.123836	x ≤ 5.00	1.00 < x ≤ 3.00
AAGGAAC	3	1.49	1.14	161	1.0048	1.32456	0.145555	0.486988	AAGGAAC_All_Scores	3	0.226	0.226	0.0753333	75.6667	0.226	0.226	0.255106	x ≤ 5.00	1.00 < x ≤ 3.00
AAGGAAG	4	3.83	2.12	161	0.0624959	0.0801887	0.187576	0.477806	AAGGAAG_All_Scores	4	0.145	0.151	0.03625	57.5	0.145	0.145	-0.008421	x ≤ 5.00	x ≤ 1.00
AAGGAAT	9	3.03	1.65	161	1.56746	3.61818	0.000347296	0.00931276	AAGGAAU_All_Scores	2	2.994	4.016	1.497	101.5	3.12	2.868	0.832496	x ≤ 5.00	3.00 < x
AAGGACA	8	1.83	1.39	161	2.1221	4.43885	1.51133e-05	0.000656809	AAGGACA_All_Scores	9	1.556	1.566	0.172889	77.7778	1.556	1.556	0.0389546	x ≤ 5.00	3.00 < x
AAGGACC	2	1.81	1.35	161	0.143257	0.140741	0.2926	0.471847	AAGGACC_All_Scores	2	0.217	0.217	0.1085	95.5	0.217	0.217	0.0813953	x ≤ 5.00	x ≤ 1.00
AAGGACG	0	0.71	0.8	161	-6.16993	-0.8875	0.336343	0.495206	AAGGACG_All_Scores	0	0	0	0	0	0	0	0.0429026	x ≤ 5.00	x ≤ 1.00
AAGGACT	1	2.16	1.52	161	-1.10334	-0.763158	0.196154	0.475413	AAGGACU_All_Scores	1	0.753	0.753	0.753	160	0.753	0.753	0.0646164	x ≤ 5.00	x ≤ 1.00
AAGGAGA	1	2.25	1.54	161	-1.16197	-0.811688	0.186348	0.477722	AAGGAGA_All_Scores	1	6.659	6.659	6.659	8	6.659	6.659	0.192925	5.00 < x ≤ 10.00	x ≤ 1.00
AAGGAGC	1	2.82	1.56	161	-1.48645	-1.16667	0.129486	0.488263	AAGGAGC_All_Scores	1	0.083	0.083	0.083	188	0.083	0.083	0.110018	x ≤ 5.00	x ≤ 1.00
AAGGAGG	0	2.6	1.64	161	-8.02791	-1.58537	0.0692296	0.437768	AAGGAGG_All_Scores	0	0	0	0	0	0	0	0.20773	x ≤ 5.00	x ≤ 1.00
AAGGAGT	0	1.62	1.28	161	-7.34873	-1.26562	0.139918	0.487539	AAGGAGU_All_Scores	0	0	0	0	0	0	0	-0.0725755	x ≤ 5.00	x ≤ 1.00
AAGGATA	2	1.56	1.34	161	0.356431	0.328358	0.282093	0.471614	AAGGAUA_All_Scores	1	0.238	0.476	0.238	149	0.238	0.238	0.172199	x ≤ 5.00	x ≤ 1.00
AAGGATC	1	1.6	1.17	161	-0.672705	-0.512821	0.298963	0.473212	AAGGAUC_All_Scores	1	0.063	0.063	0.063	11	0.063	0.063	-0.0873804	x ≤ 5.00	x ≤ 1.00
AAGGATG	3	3.2	1.84	161	-0.0928098	-0.108696	0.215539	0.471923	AAGGAUG_All_Scores	3	0.044	0.05	0.0146667	90.3333	0.044	0.044	0.73281	x ≤ 5.00	x ≤ 1.00
AAGGATT	4	2.1	1.45	161	0.926359	1.31034	0.1166	0.490721	AAGGAUU_All_Scores	4	3.459	3.459	0.86475	117	3.459	3.459	-0.0360568	x ≤ 5.00	1.00 < x ≤ 3.00
AAGGCAA	0	2.2	1.52	161	-7.7879	-1.44737	0.092081	0.471602	AAGGCAA_All_Scores	0	0	0	0	0	0	0	-0.0696145	x ≤ 5.00	x ≤ 1.00
AAGGCAC	1	1.79	1.12	161	-0.833642	-0.705357	0.277751	0.471132	AAGGCAC_All_Scores	1	0.056	0.056	0.056	166	0.056	0.056	0.301494	x ≤ 5.00	x ≤ 1.00
AAGGCAG	5	2.23	1.51	161	1.16131	1.83444	0.0491132	0.376542	AAGGCAG_All_Scores	5	11.051	21.613	2.2102	87	11.051	11.051	-0.104159	10.00 < x	1.00 < x ≤ 3.00
AAGGCAT	4	1.83	1.22	161	1.1239	1.77869	0.0672286	0.431105	AAGGCAU_All_Scores	4	18.748	32.666	4.687	109	18.748	18.748	1.2796	10.00 < x	1.00 < x ≤ 3.00
AAGGCCA	4	2.52	1.4	161	0.664465	1.05714	0.16297	0.480754	AAGGCCA_All_Scores	4	0.204	0.204	0.051	111	0.204	0.204	-0.268987	x ≤ 5.00	1.00 < x ≤ 3.00
AAGGCCC	6	1.46	1.28	161	2.03155	3.54688	0.000577987	0.0145464	AAGGCCC_All_Scores	5	2.976	2.988	0.5952	91.6	2.976	2.976	-0.18608	x ≤ 5.00	3.00 < x
AAGGCCG	0	0.37	0.74	161	-5.24793	-0.5	0.475764	0.59924	AAGGCCG_All_Scores	0	0	0	0	0	0	0	-0.270961	x ≤ 5.00	x ≤ 1.00
AAGGCCT	3	2.24	1.42	161	0.419838	0.535211	0.243456	0.465218	AAGGCCU_All_Scores	3	0.413	0.413	0.137667	126.667	0.413	0.413	-0.271948	x ≤ 5.00	x ≤ 1.00
AAGGCGA	1	0.19	0.39	161	2.33628	2.07692	0.118347	0.490885	AAGGCGA_All_Scores	1	0.085	0.085	0.085	17	0.085	0.085	-0.114029	x ≤ 5.00	1.00 < x ≤ 3.00
AAGGCGC	0	0.17	0.43	161	-4.16993	-0.395349	0.858028	0.971589	AAGGCGC_All_Scores	0	0	0	0	0	0	0	-0.273922	x ≤ 5.00	x ≤ 1.00
AAGGCGG	0	0.31	0.54	161	-5	-0.574074	0.626546	0.743919	AAGGCGG_All_Scores	0	0	0	0	0	0	0	-0.0567836	x ≤ 5.00	x ≤ 1.00
AAGGCGT	0	0.09	0.29	161	-3.32193	-0.310345	1.31099	1.41861	AAGGCGU_All_Scores	0	0	0	0	0	0	0	-0.268987	x ≤ 5.00	x ≤ 1.00
AAGGCTA	6	1.79	1.25	161	1.73937	3.368	0.00109852	0.024554	AAGGCUA_All_Scores	5	0.035	0.05	0.007	109.2	0.035	0.035	-0.0686275	x ≤ 5.00	3.00 < x
AAGGCTC	7	2.2	1.51	161	1.66537	3.17881	0.00168927	0.0344242	AAGGCUC_All_Scores	4	13.888	27.729	3.472	63	13.888	13.888	-0.158444	10.00 < x	3.00 < x
AAGGCTG	4	3.26	1.67	161	0.294312	0.443114	0.216549	0.471864	AAGGCUG_All_Scores	2	4.083	8.166	2.0415	77	4.083	4.083	-0.0390177	5.00 < x ≤ 10.00	x ≤ 1.00
AAGGCTT	6	3.6	1.88	161	0.735366	1.2766	0.0939438	0.471272	AAGGCUU_All_Scores	6	3.517	4.011	0.586167	73.3333	3.517	3.517	0.0123058	x ≤ 5.00	1.00 < x ≤ 3.00
AAGGGAA	5	2.62	1.78	161	0.929748	1.33708	0.0916809	0.471025	AAGGGAA_All_Scores	4	4.991	5.117	1.24775	57.375	5.103	4.879	0.39822	5.00 < x ≤ 10.00	1.00 < x ≤ 3.00
AAGGGAC	1	1.01	1.07	161	-0.0142139	-0.00934579	0.372827	0.524821	AAGGGAC_All_Scores	1	0.607	0.607	0.607	37	0.607	0.607	0.317286	x ≤ 5.00	x ≤ 1.00
AAGGGAG	8	4.02	2.03	161	0.991022	1.96059	0.0287553	0.279933	AAGGGAG_All_Scores	6	7.686	15.308	1.281	107.167	7.686	7.686	0.142589	10.00 < x	1.00 < x ≤ 3.00
AAGGGAT	2	1.68	1.24	161	0.250172	0.258065	0.311191	0.478109	AAGGGAU_All_Scores	2	0.017	0.017	0.0085	69.5	0.017	0.017	0.344922	x ≤ 5.00	x ≤ 1.00
AAGGGCA	1	1.36	1.28	161	-0.439821	-0.28125	0.299587	0.473376	AAGGGCA_All_Scores	1	0.03	0.03	0.03	73	0.03	0.03	0.352818	x ≤ 5.00	x ≤ 1.00
AAGGGCC	4	0.98	1.12	161	2.0181	2.69643	0.0093945	0.13022	AAGGGCC_All_Scores	3	3.107	3.943	1.03567	108.333	3.107	3.107	0.0498115	x ≤ 5.00	1.00 < x ≤ 3.00
AAGGGCG	0	0.36	0.57	161	-5.20945	-0.631579	0.573346	0.691782	AAGGGCG_All_Scores	0	0	0	0	0	0	0	0.000461926	x ≤ 5.00	x ≤ 1.00
AAGGGCT	6	2.34	1.56	161	1.3547	2.34615	0.0163122	0.188609	AAGGGCU_All_Scores	4	9.314	10.35	2.3285	69	9.314	9.314	-0.0577706	10.00 < x	1.00 < x ≤ 3.00
AAGGGGA	3	3	1.63	161	0	0	0.24475	0.465141	AAGGGGA_All_Scores	3	13.464	22.15	4.488	66.6667	13.464	13.464	0.526529	10.00 < x	x ≤ 1.00
AAGGGGC	2	1.54	1.23	161	0.374927	0.373984	0.302436	0.474128	AAGGGGC_All_Scores	2	6.744	6.744	3.372	89	6.744	6.744	0.20773	5.00 < x ≤ 10.00	x ≤ 1.00
AAGGGGG	2	2.43	1.62	161	-0.279686	-0.265432	0.237737	0.466253	AAGGGGG_All_Scores	3	7.061	7.061	2.35367	80	7.061	7.061	0.426842	5.00 < x ≤ 10.00	x ≤ 1.00
AAGGGGT	1	2.23	1.61	161	-1.14914	-0.763975	0.185074	0.477669	AAGGGGU_All_Scores	1	0.008	0.008	0.008	180	0.008	0.008	0.128771	x ≤ 5.00	x ≤ 1.00
AAGGGTA	3	0.55	0.78	161	2.42626	3.14103	0.00368495	0.0640236	AAGGGUA_All_Scores	3	4.936	4.936	1.64533	123.667	4.936	4.936	0.00934485	x ≤ 5.00	3.00 < x
AAGGGTC	0	2.58	1.48	161	-8.01681	-1.74324	0.0589875	0.411256	AAGGGUC_All_Scores	0	0	0	0	0	0	0	0.102122	x ≤ 5.00	x ≤ 1.00
AAGGGTG	1	3.72	2.18	161	-1.88482	-1.24771	0.0840243	0.465873	AAGGGUG_All_Scores	1	0.05	0.05	0.05	183	0.05	0.05	0.196873	x ≤ 5.00	x ≤ 1.00
AAGGGTT	2	2.86	1.66	161	-0.513855	-0.518072	0.210145	0.471453	AAGGGUU_All_Scores	2	0.646	0.646	0.323	66.5	0.646	0.646	-0.0893543	x ≤ 5.00	x ≤ 1.00
AAGGTAA	1	0.62	0.75	161	0.680932	0.506667	0.467848	0.592321	AAGGUAA_All_Scores	1	6.954	6.954	6.954	170	6.954	6.954	-0.184106	5.00 < x ≤ 10.00	x ≤ 1.00
AAGGTAC	3	1.19	1.02	161	1.32673	1.77451	0.0810099	0.460058	AAGGUAC_All_Scores	2	0.217	0.221	0.1085	78.5	0.217	0.217	-0.154496	x ≤ 5.00	1.00 < x ≤ 3.00
AAGGTAG	3	1.05	1.09	161	1.5057	1.78899	0.0738765	0.450127	AAGGUAG_All_Scores	2	6.939	6.942	3.4695	118	6.939	6.939	-0.0745495	5.00 < x ≤ 10.00	1.00 < x ≤ 3.00
AAGGTAT	1	0.56	0.74	161	0.825321	0.594595	0.45176	0.581386	AAGGUAU_All_Scores	1	0.025	0.025	0.025	183	0.025	0.025	-0.1466	x ≤ 5.00	x ≤ 1.00
AAGGTCA	2	2.15	1.43	161	-0.103836	-0.104895	0.27745	0.470866	AAGGUCA_All_Scores	1	1.512	3.024	1.512	173	1.512	1.512	-0.11699	x ≤ 5.00	x ≤ 1.00
AAGGTCC	0	0.8	0.84	161	-6.33985	-0.952381	0.301767	0.473805	AAGGUCC_All_Scores	0	0	0	0	0	0	0	-0.201871	x ≤ 5.00	x ≤ 1.00
AAGGTCG	0	0.13	0.36	161	-3.80735	-0.361111	1.03822	1.14079	AAGGUCG_All_Scores	0	0	0	0	0	0	0	-0.174236	x ≤ 5.00	x ≤ 1.00
AAGGTCT	2	2.25	1.56	161	-0.169127	-0.160256	0.252469	0.466448	AAGGUCU_All_Scores	2	0.044	0.044	0.022	92.5	0.044	0.044	-0.175223	x ≤ 5.00	x ≤ 1.00
AAGGTGA	2	1.13	1.04	161	0.818162	0.836538	0.270345	0.469606	AAGGUGA_All_Scores	2	4.241	4.241	2.1205	119.5	4.241	4.241	-0.131795	x ≤ 5.00	x ≤ 1.00
AAGGTGC	1	0.9	1.02	161	0.150417	0.0980392	0.389245	0.537541	AAGGUGC_All_Scores	1	0	0	0	46	0	0	-0.147587	x ≤ 5.00	x ≤ 1.00
AAGGTGG	3	3.05	1.65	161	-0.0237682	-0.030303	0.241672	0.465556	AAGGUGG_All_Scores	4	3.971	3.971	0.99275	107	3.971	3.971	0.19786	x ≤ 5.00	x ≤ 1.00
AAGGTGT	4	2.94	1.62	161	0.442887	0.654321	0.198805	0.474605	AAGGUGU_All_Scores	4	7.956	7.956	1.989	86.5	7.956	7.956	-0.262078	5.00 < x ≤ 10.00	x ≤ 1.00
AAGGTTA	0	1.65	1.35	161	-7.37504	-1.22222	0.140022	0.487488	AAGGUUA_All_Scores	0	0	0	0	0	0	0	0.00243591	x ≤ 5.00	x ≤ 1.00
AAGGTTC	3	0.3	0.56	161	3.27942	4.82143	6.38087e-06	0.00030839	AAGGUUC_All_Scores	3	0.047	0.047	0.0156667	83.6667	0.047	0.047	-0.116003	x ≤ 5.00	3.00 < x
AAGGTTG	1	1.51	1.42	161	-0.589716	-0.359155	0.263397	0.468059	AAGGUUG_All_Scores	1	0.054	0.054	0.054	138	0.054	0.054	0.245236	x ≤ 5.00	x ≤ 1.00
AAGGTTT	0	1.87	1.31	161	-7.55459	-1.42748	0.10994	0.487751	AAGGUUU_All_Scores	0	0	0	0	0	0	0	-0.133769	x ≤ 5.00	x ≤ 1.00
AAGTAAA	2	2.99	1.8	161	-0.577767	-0.55	0.190524	0.477301	AAGUAAA_All_Scores	2	3.13	3.13	1.565	134	3.13	3.13	-0.241351	x ≤ 5.00	x ≤ 1.00
AAGTAAC	3	1.17	0.99	161	1.35098	1.84848	0.072997	0.44693	AAGUAAC_All_Scores	3	0.04	0.044	0.0133333	104.667	0.04	0.04	-0.263065	x ≤ 5.00	1.00 < x ≤ 3.00
AAGTAAG	0	1.07	1.04	161	-6.75489	-1.02885	0.225955	0.469028	AAGUAAG_All_Scores	0	0	0	0	0	0	0	-0.129821	x ≤ 5.00	x ≤ 1.00
AAGTAAT	0	1.55	1.17	161	-7.2854	-1.32479	0.141781	0.488423	AAGUAAU_All_Scores	0	0	0	0	0	0	0	-0.185093	x ≤ 5.00	x ≤ 1.00
AAGTACA	0	0.99	0.99	161	-6.64386	-1	0.244415	0.465747	AAGUACA_All_Scores	0	0	0	0	0	0	0	-0.309454	x ≤ 5.00	x ≤ 1.00
AAGTACC	0	0.44	0.65	161	-5.49185	-0.676923	0.488084	0.61044	AAGUACC_All_Scores	0	0	0	0	0	0	0	-0.206806	x ≤ 5.00	x ≤ 1.00
AAGTACG	0	0	0	161	0				AAGUACG_All_Scores	0	0	0	0	0	0	0	-0.0982373	x ≤ 5.00
AAGTACT	2	0.86	0.84	161	1.20811	1.35714	0.189095	0.477813	AAGUACU_All_Scores	2	0.164	0.164	0.082	65	0.164	0.164	-0.266026	x ≤ 5.00	1.00 < x ≤ 3.00
AAGTAGA	2	3.5	2.05	161	-0.804276	-0.731707	0.148901	0.486749	AAGUAGA_All_Scores	2	0.065	0.065	0.0325	54.5	0.065	0.065	-0.141665	x ≤ 5.00	x ≤ 1.00
AAGTAGC	0	1.73	1.36	161	-7.44294	-1.27206	0.130616	0.488924	AAGUAGC_All_Scores	0	0	0	0	0	0	0	-0.110081	x ≤ 5.00	x ≤ 1.00
AAGTAGG	1	0.8	0.91	161	0.318361	0.21978	0.427937	0.566342	AAGUAGG_All_Scores	1	6.4	6.4	6.4	103	6.4	6.4	0.0853432	5.00 < x ≤ 10.00	x ≤ 1.00
AAGTAGT	7	1.72	1.35	161	2.01864	3.91111	0.000140903	0.0042204	AAGUAGU_All_Scores	7	0.028	0.056	0.004	101.429	0.028	0.028	-0.34992	x ≤ 5.00	3.00 < x
AAGTATA	0	2.35	1.41	161	-7.88264	-1.66667	0.0705512	0.441524	AAGUAUA_All_Scores	0	0	0	0	0	0	0	-0.312415	x ≤ 5.00	x ≤ 1.00
AAGTATC	3	0.95	1.01	161	1.64866	2.0297	0.050351	0.380688	AAGUAUC_All_Scores	3	0.14	0.28	0.0466667	31.6667	0.14	0.14	-0.236416	x ≤ 5.00	1.00 < x ≤ 3.00
AAGTATG	4	2.4	1.54	161	0.734569	1.03896	0.151005	0.485112	AAGUAUG_All_Scores	3	4.242	8.476	1.414	101.667	4.242	4.242	0.835457	5.00 < x ≤ 10.00	1.00 < x ≤ 3.00
AAGTATT	1	2.39	1.48	161	-1.24868	-0.939189	0.173423	0.478426	AAGUAUU_All_Scores	1	1.91	1.91	1.91	97	1.91	1.91	-0.151535	x ≤ 5.00	x ≤ 1.00
AAGTCAA	0	1.54	1.17	161	-7.27612	-1.31624	0.14339	0.487509	AAGUCAA_All_Scores	0	0	0	0	0	0	0	-0.301558	x ≤ 5.00	x ≤ 1.00
AAGTCAC	0	1.59	1.22	161	-7.32193	-1.30328	0.139868	0.487677	AAGUCAC_All_Scores	0	0	0	0	0	0	0	-0.264052	x ≤ 5.00	x ≤ 1.00
AAGTCAG	10	3.79	1.91	161	1.39737	3.25131	0.00105782	0.0239052	AAGUCAG_All_Scores	8	7.437	7.804	0.929625	107.375	7.437	7.437	-0.161405	5.00 < x ≤ 10.00	3.00 < x
AAGTCAT	2	3.21	1.71	161	-0.679865	-0.707602	0.18163	0.477738	AAGUCAU_All_Scores	2	6.989	6.989	3.4945	94	6.989	6.989	-0.215689	5.00 < x ≤ 10.00	x ≤ 1.00
AAGTCCA	0	1.19	1.15	161	-6.90689	-1.03478	0.203094	0.47252	AAGUCCA_All_Scores	0	0	0	0	0	0	0	-0.362751	x ≤ 5.00	x ≤ 1.00
AAGTCCC	2	2.06	1.41	161	-0.0424353	-0.0425532	0.282682	0.471779	AAGUCCC_All_Scores	2	0.088	0.088	0.044	126	0.088	0.088	-0.245299	x ≤ 5.00	x ≤ 1.00
AAGTCCG	2	0.29	0.57	161	2.74416	3	0.00777517	0.113033	AAGUCCG_All_Scores	1	0.235	0.47	0.235	57	0.235	0.235	-0.308467	x ≤ 5.00	1.00 < x ≤ 3.00
AAGTCCT	6	1.69	1.08	161	1.82183	3.99074	0.000128587	0.00390866	AAGUCCU_All_Scores	6	0.05	0.25	0.00833333	153.5	0.05	0.05	-0.318336	x ≤ 5.00	3.00 < x
AAGTCGA	0	0	0	161	0				AAGUCGA_All_Scores	0	0	0	0	0	0	0	-0.370647	x ≤ 5.00
AAGTCGC	0	0.48	0.64	161	-5.61471	-0.75	0.470527	0.59461	AAGUCGC_All_Scores	0	0	0	0	0	0	0	-0.192988	x ≤ 5.00	x ≤ 1.00
AAGTCGG	2	0	0	161	7.65105				AAGUCGG_All_Scores	2	4.156	8.312	2.078	15	4.156	4.156	-0.188054	5.00 < x ≤ 10.00
AAGTCGT	0	0.6	0.69	161	-5.93074	-0.869565	0.396156	0.542694	AAGUCGU_All_Scores	0	0	0	0	0	0	0	-0.419997	x ≤ 5.00	x ≤ 1.00
AAGTCTA	2	1.77	1.39	161	0.175318	0.165468	0.283107	0.471719	AAGUCUA_All_Scores	2	0.008	0.008	0.004	103.5	0.008	0.008	-0.317349	x ≤ 5.00	x ≤ 1.00
AAGTCTC	3	1.78	1.51	161	0.749804	0.807947	0.190627	0.477193	AAGUCUC_All_Scores	3	7.744	7.744	2.58133	65	7.744	7.744	-0.311428	5.00 < x ≤ 10.00	x ≤ 1.00
AAGTCTG	0	2.2	1.44	161	-7.7879	-1.52778	0.0862389	0.466162	AAGUCUG_All_Scores	0	0	0	0	0	0	0	-0.174236	x ≤ 5.00	x ≤ 1.00
AAGTCTT	1	2.23	1.52	161	-1.14914	-0.809211	0.189179	0.477657	AAGUCUU_All_Scores	1	0.005	0.005	0.005	168	0.005	0.005	-0.225559	x ≤ 5.00	x ≤ 1.00
AAGTGAA	2	2.3	1.5	161	-0.200697	-0.2	0.260695	0.467465	AAGUGAA_All_Scores	2	0.359	0.359	0.1795	115	0.359	0.359	0.00539688	x ≤ 5.00	x ≤ 1.00
AAGTGAC	1	1.25	1.03	161	-0.319068	-0.242718	0.37608	0.527497	AAGUGAC_All_Scores	1	0.051	0.051	0.051	39	0.051	0.051	-0.196936	x ≤ 5.00	x ≤ 1.00
AAGTGAG	3	1.76	1.2	161	0.766014	1.03333	0.194923	0.476518	AAGUGAG_All_Scores	3	8.651	8.651	2.88367	106.667	8.651	8.651	-0.250234	5.00 < x ≤ 10.00	1.00 < x ≤ 3.00
AAGTGAT	0	1.83	1.48	161	-7.52356	-1.23649	0.125502	0.489579	AAGUGAU_All_Scores	0	0	0	0	0	0	0	-0.205819	x ≤ 5.00	x ≤ 1.00
AAGTGCA	2	2.76	1.58	161	-0.46269	-0.481013	0.224911	0.469779	AAGUGCA_All_Scores	2	0.158	0.158	0.079	109	0.158	0.158	0.462374	x ≤ 5.00	x ≤ 1.00
AAGTGCC	4	1.83	1.41	161	1.1239	1.53901	0.0865702	0.466721	AAGUGCC_All_Scores	3	0.003	0.006	0.001	82.3333	0.003	0.003	-0.216676	x ≤ 5.00	1.00 < x ≤ 3.00
AAGTGCG	0	0.24	0.47	161	-4.64386	-0.510638	0.745059	0.864583	AAGUGCG_All_Scores	0	0	0	0	0	0	0	-0.237403	x ≤ 5.00	x ≤ 1.00
AAGTGCT	5	1.88	1.3	161	1.40642	2.4	0.0172266	0.196	AAGUGCU_All_Scores	4	7.079	7.092	1.76975	118.5	7.079	7.079	-0.181145	5.00 < x ≤ 10.00	1.00 < x ≤ 3.00
AAGTGGA	1	2.06	1.67	161	-1.03528	-0.634731	0.195303	0.476096	AAGUGGA_All_Scores	1	0.242	0.242	0.242	96	0.242	0.242	0.236353	x ≤ 5.00	x ≤ 1.00
AAGTGGC	6	1.48	1.04	161	2.01205	4.34615	3.03509e-05	0.0011673	AAGUGGC_All_Scores	5	0.68	0.776	0.136	63.2	0.68	0.68	-0.172262	x ≤ 5.00	3.00 < x
AAGTGGG	8	2.15	1.47	161	1.89077	3.97959	9.87641e-05	0.00316045	AAGUGGG_All_Scores	7	4.783	21.352	0.683286	39.8571	5.525	4.041	0.261028	10.00 < x	3.00 < x
AAGTGGT	0	2.4	1.5	161	-7.91289	-1.6	0.0739472	0.449722	AAGUGGU_All_Scores	0	0	0	0	0	0	0	-0.0567836	x ≤ 5.00	x ≤ 1.00
AAGTGTA	2	2.01	1.55	161	-0.00715979	-0.00645161	0.257377	0.466932	AAGUGUA_All_Scores	2	0.04	0.04	0.02	132	0.04	0.04	-0.239377	x ≤ 5.00	x ≤ 1.00
AAGTGTC	2	1.78	1.26	161	0.167236	0.174603	0.311831	0.478285	AAGUGUC_All_Scores	2	1.106	1.106	0.553	60	1.106	1.106	-0.33018	x ≤ 5.00	x ≤ 1.00
AAGTGTG	2	1.98	1.29	161	0.0144271	0.0155039	0.30922	0.476915	AAGUGUG_All_Scores	2	0.012	0.012	0.006	68.5	0.012	0.012	-0.193975	x ≤ 5.00	x ≤ 1.00
AAGTGTT	1	2.73	1.59	161	-1.43982	-1.08805	0.138817	0.487959	AAGUGUU_All_Scores	1	0.022	0.022	0.022	32	0.022	0.022	-0.312415	x ≤ 5.00	x ≤ 1.00
AAGTTAA	1	1.58	1.28	161	-0.654671	-0.453125	0.281265	0.471431	AAGUUAA_All_Scores	1	0.867	0.867	0.867	9	0.867	0.867	-0.220624	x ≤ 5.00	x ≤ 1.00
AAGTTAC	0	2.07	1.31	161	-7.70044	-1.58015	0.0873872	0.466673	AAGUUAC_All_Scores	0	0	0	0	0	0	0	-0.226546	x ≤ 5.00	x ≤ 1.00
AAGTTAG	0	2.53	1.56	161	-7.98868	-1.62179	0.06865	0.435279	AAGUUAG_All_Scores	0	0	0	0	0	0	0	-0.122912	x ≤ 5.00	x ≤ 1.00
AAGTTAT	2	1.02	0.98	161	0.964551	1	0.246909	0.465037	AAGUUAU_All_Scores	2	0.241	0.241	0.1205	123	0.241	0.241	-0.105146	x ≤ 5.00	x ≤ 1.00
AAGTTCA	3	1.67	1.32	161	0.841302	1.00758	0.181922	0.477357	AAGUUCA_All_Scores	2	0.276	0.828	0.138	183	0.276	0.276	-0.336102	x ≤ 5.00	1.00 < x ≤ 3.00
AAGTTCC	1	2.19	1.43	161	-1.12315	-0.832168	0.197333	0.474618	AAGUUCC_All_Scores	1	0	0	0	88	0	0	-0.358803	x ≤ 5.00	x ≤ 1.00
AAGTTCG	0	0.21	0.43	161	-4.45943	-0.488372	0.823475	0.943615	AAGUUCG_All_Scores	0	0	0	0	0	0	0	-0.336102	x ≤ 5.00	x ≤ 1.00
AAGTTCT	9	2.48	1.56	161	1.85538	4.17949	4.11749e-05	0.00152973	AAGUUCU_All_Scores	7	15.531	19.211	2.21871	111.571	15.531	15.531	-0.296623	10.00 < x	3.00 < x
AAGTTGA	12	1.6	1.29	161	2.8991	8.06202	2.38011e-15	5.82027e-13	AAGUUGA_All_Scores	9	1.795	3.405	0.199444	80	1.795	1.795	0.0458636	x ≤ 5.00	3.00 < x
AAGTTGC	0	1.02	0.91	161	-6.6865	-1.12088	0.233911	0.467366	AAGUUGC_All_Scores	0	0	0	0	0	0	0	0.18799	x ≤ 5.00	x ≤ 1.00
AAGTTGG	1	1.56	1.34	161	-0.636409	-0.41791	0.272823	0.469925	AAGUUGG_All_Scores	1	0.003	0.003	0.003	135	0.003	0.003	-0.00151206	x ≤ 5.00	x ≤ 1.00
AAGTTGT	2	3.32	1.94	161	-0.728327	-0.680412	0.163146	0.480667	AAGUUGU_All_Scores	2	5.226	5.226	2.613	41.5	5.226	5.226	-0.20878	5.00 < x ≤ 10.00	x ≤ 1.00
AAGTTTA	2	2.26	1.38	161	-0.175497	-0.188406	0.284003	0.471726	AAGUUUA_All_Scores	2	1.956	3.912	0.978	123	1.956	1.956	-0.416049	x ≤ 5.00	x ≤ 1.00
AAGTTTC	2	2.02	1.2	161	-0.0142842	-0.0166667	0.332406	0.491928	AAGUUUC_All_Scores	1	0.12	0.24	0.12	86	0.12	0.12	-0.282805	x ≤ 5.00	x ≤ 1.00
AAGTTTG	1	1.37	1.37	161	-0.450313	-0.270073	0.28077	0.471906	AAGUUUG_All_Scores	1	0.004	0.004	0.004	26	0.004	0.004	0.424868	x ≤ 5.00	x ≤ 1.00
AAGTTTT	3	3.76	2.09	161	-0.324801	-0.363636	0.178669	0.478789	AAGUUUU_All_Scores	3	1.161	1.161	0.387	82	1.161	1.161	-0.30748	x ≤ 5.00	x ≤ 1.00
AATAAAA	3	4.46	2.06	161	-0.570511	-0.708738	0.15065	0.485301	AAUAAAA_All_Scores	3	0.012	0.012	0.004	115.667	0.012	0.012	-0.290701	x ≤ 5.00	x ≤ 1.00
AATAAAC	3	1.15	1.06	161	1.37564	1.74528	0.0820674	0.461109	AAUAAAC_All_Scores	3	11.042	11.042	3.68067	114.667	11.042	11.042	-0.302545	10.00 < x	1.00 < x ≤ 3.00
AATAAAG	0	2.47	1.66	161	-7.9542	-1.48795	0.0794397	0.457002	AAUAAAG_All_Scores	0	0	0	0	0	0	0	-0.237403	x ≤ 5.00	x ≤ 1.00
AATAAAT	10	2.46	1.72	161	2.01886	4.38372	1.55762e-05	0.00067158	AAUAAAU_All_Scores	4	12.1819	18.127	3.04546	101.75	12.243	12.096	-0.272935	10.00 < x	3.00 < x
AATAACA	2	1.96	1.55	161	0.0289999	0.0258065	0.257296	0.466889	AAUAACA_All_Scores	2	4.394	4.394	2.197	128.5	4.394	4.394	-0.275896	x ≤ 5.00	x ≤ 1.00
AATAACC	1	0.73	0.77	161	0.448758	0.350649	0.487214	0.609492	AAUAACC_All_Scores	1	0.014	0.014	0.014	184	0.014	0.014	-0.241351	x ≤ 5.00	x ≤ 1.00
AATAACG	0	0.39	0.61	161	-5.32193	-0.639344	0.533113	0.652073	AAUAACG_All_Scores	0	0	0	0	0	0	0	-0.196936	x ≤ 5.00	x ≤ 1.00
AATAACT	2	2	1.48	161	0	0	0.269556	0.469181	AAUAACU_All_Scores	2	0.011	0.011	0.0055	113	0.011	0.011	-0.217663	x ≤ 5.00	x ≤ 1.00
AATAAGA	2	2.14	1.36	161	-0.0971412	-0.102941	0.29179	0.471421	AAUAAGA_All_Scores	2	1.947	1.947	0.9735	150	1.947	1.947	-0.172262	x ≤ 5.00	x ≤ 1.00
AATAAGC	2	1.03	0.92	161	0.950612	1.05435	0.248731	0.466432	AAUAAGC_All_Scores	2	0.008	0.008	0.004	160.5	0.008	0.008	-0.184106	x ≤ 5.00	1.00 < x ≤ 3.00
AATAAGG	2	1.29	1.07	161	0.628684	0.663551	0.299169	0.473217	AAUAAGG_All_Scores	2	2.487	2.487	1.2435	111	2.487	2.487	-0.110081	x ≤ 5.00	x ≤ 1.00
AATAAGT	1	1.39	1.06	161	-0.471072	-0.367925	0.35173	0.507775	AAUAAGU_All_Scores	1	0.569	0.569	0.569	130	0.569	0.569	-0.343011	x ≤ 5.00	x ≤ 1.00
AATAATA	2	2.19	1.57	161	-0.130308	-0.121019	0.252249	0.466304	AAUAAUA_All_Scores	2	0.033	0.033	0.0165	152	0.033	0.033	-0.322284	x ≤ 5.00	x ≤ 1.00
AATAATC	6	1.65	1.34	161	1.85618	3.24627	0.00153268	0.0317063	AAUAAUC_All_Scores	6	11.96	12.012	1.99333	141.167	11.96	11.96	-0.326232	10.00 < x	3.00 < x
AATAATG	2	2.03	1.21	161	-0.0213737	-0.0247934	0.329603	0.490349	AAUAAUG_All_Scores	2	13.409	13.409	6.7045	85	13.409	13.409	-0.110081	10.00 < x	x ≤ 1.00
AATAATT	0	2.78	1.65	161	-8.12412	-1.68485	0.05848	0.409635	AAUAAUU_All_Scores	0	0	0	0	0	0	0	-0.312415	x ≤ 5.00	x ≤ 1.00
AATACAA	1	2.31	1.38	161	-1.19977	-0.949275	0.184227	0.47797	AAUACAA_All_Scores	1	0.051	0.051	0.051	112	0.051	0.051	-0.273922	x ≤ 5.00	x ≤ 1.00
AATACAC	1	0.57	0.84	161	0.80023	0.511905	0.416608	0.558386	AAUACAC_All_Scores	1	0.007	0.007	0.007	183	0.007	0.007	-0.327219	x ≤ 5.00	x ≤ 1.00
AATACAG	3	1.98	1.59	161	0.596995	0.641509	0.204244	0.471647	AAUACAG_All_Scores	3	0.022	0.022	0.00733333	77	0.022	0.022	-0.13673	x ≤ 5.00	x ≤ 1.00
AATACAT	0	1.67	1.26	161	-7.39232	-1.3254	0.131547	0.489167	AAUACAU_All_Scores	0	0	0	0	0	0	0	-0.276883	x ≤ 5.00	x ≤ 1.00
AATACCA	0	0.99	1.01	161	-6.64386	-0.980198	0.244318	0.465888	AAUACCA_All_Scores	0	0	0	0	0	0	0	-0.181145	x ≤ 5.00	x ≤ 1.00
AATACCC	0	0.65	0.89	161	-6.04439	-0.730337	0.343317	0.501016	AAUACCC_All_Scores	0	0	0	0	0	0	0	-0.0765234	x ≤ 5.00	x ≤ 1.00
AATACCG	0	0.18	0.41	161	-4.24793	-0.439024	0.883635	0.99611	AAUACCG_All_Scores	0	0	0	0	0	0	0	-0.325245	x ≤ 5.00	x ≤ 1.00
AATACCT	1	1.75	1.29	161	-0.80122	-0.581395	0.261168	0.467699	AAUACCU_All_Scores	1	6.99	6.99	6.99	171	6.99	6.99	-0.192001	5.00 < x ≤ 10.00	x ≤ 1.00
AATACGA	1	0.61	0.73	161	0.704015	0.534247	0.473815	0.597475	AAUACGA_All_Scores	1	0.004	0.004	0.004	40	0.004	0.004	-0.130808	x ≤ 5.00	x ≤ 1.00
AATACGC	0	0	0	161	0				AAUACGC_All_Scores	0	0	0	0	0	0	0	-0.122912	x ≤ 5.00
AATACGG	0	0.11	0.31	161	-3.58496	-0.354839	1.20839	1.31166	AAUACGG_All_Scores	0	0	0	0	0	0	0	-0.135743	x ≤ 5.00	x ≤ 1.00
AATACGT	0	0.19	0.44	161	-4.32193	-0.431818	0.825974	0.944432	AAUACGU_All_Scores	0	0	0	0	0	0	0	-0.290701	x ≤ 5.00	x ≤ 1.00
AATACTA	0	0.6	0.72	161	-5.93074	-0.833333	0.391544	0.5389	AAUACUA_All_Scores	0	0	0	0	0	0	0	-0.259117	x ≤ 5.00	x ≤ 1.00
AATACTC	3	1.41	1.13	161	1.08387	1.40708	0.131192	0.489624	AAUACUC_All_Scores	2	0.105	0.166	0.0525	123	0.105	0.105	-0.312415	x ≤ 5.00	1.00 < x ≤ 3.00
AATACTG	4	2.14	1.24	161	0.899266	1.5	0.10445	0.482465	AAUACUG_All_Scores	4	8.928	8.928	2.232	84.75	8.928	8.928	-0.177197	5.00 < x ≤ 10.00	1.00 < x ≤ 3.00
AATACTT	5	2.04	1.5	161	1.28919	1.97333	0.0379523	0.330574	AAUACUU_All_Scores	3	4.14	8.236	1.38	175.333	4.14	4.14	-0.264052	5.00 < x ≤ 10.00	1.00 < x ≤ 3.00
AATAGAA	1	2.63	1.88	161	-1.38618	-0.867021	0.145719	0.48694	AAUAGAA_All_Scores	1	0.043	0.043	0.043	142	0.043	0.043	-0.150548	x ≤ 5.00	x ≤ 1.00
AATAGAC	1	1.86	1.34	161	-0.888683	-0.641791	0.242305	0.465517	AAUAGAC_All_Scores	1	0.073	0.073	0.073	122	0.073	0.073	-0.147587	x ≤ 5.00	x ≤ 1.00
AATAGAG	7	0.97	0.98	161	2.83856	6.15306	2.44599e-09	2.72619e-07	AAUAGAG_All_Scores	5	6.918	15.318	1.3836	78	9.712	4.124	-0.233455	10.00 < x	3.00 < x
AATAGAT	3	1.66	1.39	161	0.849915	0.964029	0.180339	0.478257	AAUAGAU_All_Scores	3	7.264	7.264	2.42133	80.3333	7.264	7.264	-0.302545	5.00 < x ≤ 10.00	x ≤ 1.00
AATAGCA	1	1.08	1.08	161	-0.109973	-0.0740741	0.368379	0.521472	AAUAGCA_All_Scores	1	0.022	0.022	0.022	174	0.022	0.022	0.327156	x ≤ 5.00	x ≤ 1.00
AATAGCC	0	1.4	1.47	161	-7.13955	-0.952381	0.172438	0.47869	AAUAGCC_All_Scores	0	0	0	0	0	0	0	-0.104159	x ≤ 5.00	x ≤ 1.00
AATAGCG	0	0.17	0.43	161	-4.16993	-0.395349	0.858028	0.971522	AAUAGCG_All_Scores	0	0	0	0	0	0	0	-0.322284	x ≤ 5.00	x ≤ 1.00
AATAGCT	2	3.06	1.5	161	-0.611043	-0.706667	0.207195	0.472864	AAUAGCU_All_Scores	2	12.914	12.914	6.457	81	12.914	12.914	-0.328206	10.00 < x	x ≤ 1.00
AATAGGA	0	1.25	1.2	161	-6.97728	-1.04167	0.193245	0.476827	AAUAGGA_All_Scores	0	0	0	0	0	0	0	-0.0765234	x ≤ 5.00	x ≤ 1.00
AATAGGC	0	1.09	1.02	161	-6.78136	-1.06863	0.220971	0.470731	AAUAGGC_All_Scores	0	0	0	0	0	0	0	-0.0607316	x ≤ 5.00	x ≤ 1.00
AATAGGG	1	0.09	0.29	161	3.33628	3.13793	0.010008	0.135625	AAUAGGG_All_Scores	1	0.003	0.003	0.003	97	0.003	0.003	0.000461926	x ≤ 5.00	3.00 < x
AATAGGT	0	1	0.97	161	-6.65821	-1.03093	0.241742	0.465526	AAUAGGU_All_Scores	0	0	0	0	0	0	0	-0.227533	x ≤ 5.00	x ≤ 1.00
AATAGTA	2	0.94	1.04	161	1.0812	1.01923	0.22819	0.46927	AAUAGUA_All_Scores	2	0.35	0.7	0.175	90	0.35	0.35	-0.337089	x ≤ 5.00	1.00 < x ≤ 3.00
AATAGTC	2	0.81	0.87	161	1.2935	1.36782	0.179939	0.478358	AAUAGUC_All_Scores	2	0.023	0.023	0.0115	130	0.023	0.023	-0.351894	x ≤ 5.00	1.00 < x ≤ 3.00
AATAGTG	1	2.37	1.62	161	-1.23661	-0.845679	0.172225	0.478992	AAUAGUG_All_Scores	1	0.046	0.046	0.046	43	0.046	0.046	-0.3894	x ≤ 5.00	x ≤ 1.00
AATAGTT	1	1.86	1.27	161	-0.888683	-0.677165	0.249766	0.46645	AAUAGUU_All_Scores	1	0.004	0.004	0.004	80	0.004	0.004	-0.313401	x ≤ 5.00	x ≤ 1.00
AATATAA	0	1.48	1.02	161	-7.21917	-1.45098	0.136502	0.488416	AAUAUAA_All_Scores	0	0	0	0	0	0	0	-0.251221	x ≤ 5.00	x ≤ 1.00
AATATAC	2	1.63	1.21	161	0.2935	0.305785	0.314645	0.479592	AAUAUAC_All_Scores	2	0.534	1.068	0.267	116	0.534	0.534	-0.316362	x ≤ 5.00	x ≤ 1.00
AATATAG	0	1.38	1.25	161	-7.11894	-1.104	0.173515	0.478437	AAUAUAG_All_Scores	0	0	0	0	0	0	0	-0.229507	x ≤ 5.00	x ≤ 1.00
AATATAT	3	3.27	1.7	161	-0.123932	-0.158824	0.231731	0.467341	AAUAUAU_All_Scores	3	7.02	7.02	2.34	96.6667	7.02	7.02	-0.251221	5.00 < x ≤ 10.00	x ≤ 1.00
AATATCA	1	1	0.97	161	0	0	0.411281	0.553964	AAUAUCA_All_Scores	1	0.045	0.045	0.045	190	0.045	0.045	-0.263065	x ≤ 5.00	x ≤ 1.00
AATATCC	4	0.88	0.94	161	2.17172	3.31915	0.00171999	0.0348335	AAUAUCC_All_Scores	3	3.648	7.286	1.216	117.333	3.648	3.648	-0.317349	5.00 < x ≤ 10.00	3.00 < x
AATATCG	0	0.12	0.32	161	-3.70044	-0.375	1.16205	1.26471	AAUAUCG_All_Scores	0	0	0	0	0	0	0	-0.305506	x ≤ 5.00	x ≤ 1.00
AATATCT	4	1.99	1.48	161	1.0036	1.35811	0.107184	0.485647	AAUAUCU_All_Scores	4	22.07	30.272	5.5175	95.25	22.07	22.07	-0.311428	10.00 < x	1.00 < x ≤ 3.00
AATATGA	1	1.18	0.94	161	-0.236606	-0.191489	0.416696	0.558413	AAUAUGA_All_Scores	1	0.01	0.01	0.01	100	0.01	0.01	-0.0706015	x ≤ 5.00	x ≤ 1.00
AATATGC	1	1.49	1.14	161	-0.570607	-0.429825	0.319071	0.482568	AAUAUGC_All_Scores	1	0.783	0.783	0.783	86	0.783	0.783	0.0577075	x ≤ 5.00	x ≤ 1.00
AATATGG	1	1.2	1.04	161	-0.260652	-0.192308	0.37657	0.527508	AAUAUGG_All_Scores	1	0	0	0	56	0	0	0.0547465	x ≤ 5.00	x ≤ 1.00
AATATGT	5	2.07	1.38	161	1.26823	2.12319	0.0303492	0.290105	AAUAUGU_All_Scores	4	20.86	41.716	5.215	135.25	20.86	20.86	-0.223585	10.00 < x	1.00 < x ≤ 3.00
AATATTA	1	2.39	1.53	161	-1.24868	-0.908497	0.172581	0.47868	AAUAUUA_All_Scores	1	0.017	0.017	0.017	132	0.017	0.017	-0.285766	x ≤ 5.00	x ≤ 1.00
AATATTC	0	1.92	1.34	161	-7.59246	-1.43284	0.106659	0.485417	AAUAUUC_All_Scores	0	0	0	0	0	0	0	-0.362751	x ≤ 5.00	x ≤ 1.00
AATATTG	2	1.05	1.03	161	0.923131	0.92233	0.253132	0.467198	AAUAUUG_All_Scores	2	13.707	13.707	6.8535	105.5	13.707	13.707	-0.0992243	10.00 < x	x ≤ 1.00
AATATTT	10	5	2.62	161	0.998559	1.9084	0.0246469	0.254292	AAUAUUU_All_Scores	9	12.336	23.93	1.37067	156.222	12.336	12.336	-0.284779	10.00 < x	1.00 < x ≤ 3.00
AATCAAA	3	2.14	1.39	161	0.485427	0.618705	0.237013	0.467014	AAUCAAA_All_Scores	3	2.858	2.858	0.952667	65.6667	2.858	2.858	-0.30748	x ≤ 5.00	x ≤ 1.00
AATCAAC	0	0.54	0.77	161	-5.78136	-0.701299	0.405156	0.549782	AAUCAAC_All_Scores	0	0	0	0	0	0	0	-0.168314	x ≤ 5.00	x ≤ 1.00
AATCAAG	0	1.45	1.18	161	-7.18982	-1.22881	0.158906	0.480885	AAUCAAG_All_Scores	0	0	0	0	0	0	0	-0.182132	x ≤ 5.00	x ≤ 1.00
AATCAAT	1	1.4	1.19	161	-0.48134	-0.336134	0.316832	0.480823	AAUCAAU_All_Scores	1	1.327	1.327	1.327	27	1.327	1.327	-0.279844	x ≤ 5.00	x ≤ 1.00
AATCACA	0	1.81	1.32	161	-7.50779	-1.37121	0.118046	0.490257	AAUCACA_All_Scores	0	0	0	0	0	0	0	-0.309454	x ≤ 5.00	x ≤ 1.00
AATCACC	1	0.91	0.95	161	0.13465	0.0947368	0.418059	0.559232	AAUCACC_All_Scores	1	1.333	1.333	1.333	132	1.333	1.333	-0.246286	x ≤ 5.00	x ≤ 1.00
AATCACG	0	0.21	0.45	161	-4.45943	-0.466667	0.795074	0.914397	AAUCACG_All_Scores	0	0	0	0	0	0	0	-0.229507	x ≤ 5.00	x ≤ 1.00
AATCACT	0	2.44	1.47	161	-7.93664	-1.65986	0.0684416	0.434294	AAUCACU_All_Scores	0	0	0	0	0	0	0	-0.263065	x ≤ 5.00	x ≤ 1.00
AATCAGA	2	1.83	1.4	161	0.12749	0.121429	0.282866	0.47175	AAUCAGA_All_Scores	2	3.505	3.505	1.7525	49.5	3.505	3.505	-0.260104	x ≤ 5.00	x ≤ 1.00
AATCAGC	0	0.82	0.98	161	-6.37504	-0.836735	0.286849	0.471814	AAUCAGC_All_Scores	0	0	0	0	0	0	0	-0.19891	x ≤ 5.00	x ≤ 1.00
AATCAGG	1	1.02	0.88	161	-0.028289	-0.0227273	0.453226	0.582771	AAUCAGG_All_Scores	1	1.412	1.412	1.412	53	1.412	1.412	-0.157457	x ≤ 5.00	x ≤ 1.00
AATCAGT	1	1.57	1.31	161	-0.645569	-0.435115	0.27703	0.47069	AAUCAGU_All_Scores	1	1.4	1.4	1.4	104	1.4	1.4	-0.302545	x ≤ 5.00	x ≤ 1.00
AATCATA	5	1.41	1.26	161	1.81892	2.84921	0.00546693	0.086208	AAUCAUA_All_Scores	5	3.217	3.229	0.6434	134.2	3.217	3.217	-0.315375	x ≤ 5.00	1.00 < x ≤ 3.00
AATCATC	0	0.65	0.82	161	-6.04439	-0.792683	0.355347	0.511061	AAUCAUC_All_Scores	0	0	0	0	0	0	0	-0.308467	x ≤ 5.00	x ≤ 1.00
AATCATG	1	2.59	1.64	161	-1.36416	-0.969512	0.15204	0.484352	AAUCAUG_All_Scores	1	0.796	0.796	0.796	190	0.796	0.796	-0.179171	x ≤ 5.00	x ≤ 1.00
AATCATT	2	2.09	1.31	161	-0.0631938	-0.0687023	0.303818	0.474163	AAUCAUU_All_Scores	2	13.868	13.868	6.934	56	13.868	13.868	-0.325245	10.00 < x	x ≤ 1.00
AATCCAA	1	1.27	1.07	161	-0.341789	-0.252336	0.36116	0.515036	AAUCCAA_All_Scores	1	0	0	0	132	0	0	-0.261091	x ≤ 5.00	x ≤ 1.00
AATCCAC	2	0.37	0.58	161	2.40312	2.81034	0.013257	0.164298	AAUCCAC_All_Scores	2	0.286	0.286	0.143	109	0.286	0.286	-0.172262	x ≤ 5.00	1.00 < x ≤ 3.00
AATCCAG	0	0.84	0.89	161	-6.40939	-0.94382	0.287135	0.471668	AAUCCAG_All_Scores	0	0	0	0	0	0	0	-0.207793	x ≤ 5.00	x ≤ 1.00
AATCCAT	7	1.39	1.1	161	2.32399	5.1	8.15676e-07	5.14001e-05	AAUCCAU_All_Scores	4	7.944	15.803	1.986	159	7.944	7.944	-0.286753	10.00 < x	3.00 < x
AATCCCA	1	3.45	1.96	161	-1.77642	-1.25	0.0931883	0.471525	AAUCCCA_All_Scores	1	0.015	0.015	0.015	188	0.015	0.015	-0.216676	x ≤ 5.00	x ≤ 1.00
AATCCCC	1	1.28	1.01	161	-0.353016	-0.277228	0.380102	0.530549	AAUCCCC_All_Scores	1	0	0	0	108	0	0	-0.347946	x ≤ 5.00	x ≤ 1.00
AATCCCG	1	0.2	0.45	161	2.26589	1.77778	0.18256	0.477729	AAUCCCG_All_Scores	1	7	7	7	14	7	7	-0.289714	5.00 < x ≤ 10.00	1.00 < x ≤ 3.00
AATCCCT	2	1.97	1.57	161	0.0216951	0.0191083	0.254057	0.466645	AAUCCCU_All_Scores	3	0.44	0.44	0.146667	137.333	0.44	0.44	-0.300571	x ≤ 5.00	x ≤ 1.00
AATCCGA	1	0	0	161	6.65821				AAUCCGA_All_Scores	1	0.053	0.053	0.053	53	0.053	0.053	-0.222598	x ≤ 5.00
AATCCGC	1	0	0	161	6.65821				AAUCCGC_All_Scores	1	0	0	0	161	0	0	-0.259117	x ≤ 5.00
AATCCGG	0	0.18	0.41	161	-4.24793	-0.439024	0.883635	0.996042	AAUCCGG_All_Scores	0	0	0	0	0	0	0	-0.19891	x ≤ 5.00	x ≤ 1.00
AATCCGT	0	0.17	0.4	161	-4.16993	-0.425	0.91123	1.01901	AAUCCGU_All_Scores	0	0	0	0	0	0	0	-0.353868	x ≤ 5.00	x ≤ 1.00
AATCCTA	1	1.4	1.06	161	-0.48134	-0.377358	0.350496	0.506708	AAUCCUA_All_Scores	1	0.019	0.019	0.019	47	0.019	0.019	-0.231481	x ≤ 5.00	x ≤ 1.00
AATCCTC	2	2.07	1.34	161	-0.049388	-0.0522388	0.297312	0.472699	AAUCCUC_All_Scores	2	0.005	0.005	0.0025	71	0.005	0.005	-0.268987	x ≤ 5.00	x ≤ 1.00
AATCCTG	1	1.94	1.29	161	-0.949119	-0.728682	0.237148	0.466775	AAUCCUG_All_Scores	1	6.975	6.975	6.975	85	6.975	6.975	-0.302545	5.00 < x ≤ 10.00	x ≤ 1.00
AATCCTT	2	1.78	1.31	161	0.167236	0.167939	0.300272	0.473317	AAUCCUU_All_Scores	3	0.014	0.014	0.00466667	9.66667	0.014	0.014	-0.346959	x ≤ 5.00	x ≤ 1.00
AATCGAA	0	0.14	0.37	161	-3.90689	-0.378378	1.00374	1.10705	AAUCGAA_All_Scores	0	0	0	0	0	0	0	0.0359936	x ≤ 5.00	x ≤ 1.00
AATCGAC	0	0.27	0.49	161	-4.80735	-0.55102	0.699492	0.819601	AAUCGAC_All_Scores	0	0	0	0	0	0	0	-0.212728	x ≤ 5.00	x ≤ 1.00
AATCGAG	0	0.13	0.34	161	-3.80735	-0.382353	1.09065	1.19239	AAUCGAG_All_Scores	0	0	0	0	0	0	0	-0.155483	x ≤ 5.00	x ≤ 1.00
AATCGAT	0	0	0	161	0				AAUCGAU_All_Scores	0	0	0	0	0	0	0	-0.188054	x ≤ 5.00
AATCGCA	0	0	0	161	0				AAUCGCA_All_Scores	0	0	0	0	0	0	0	0.439673	x ≤ 5.00
AATCGCC	0	0.22	0.48	161	-4.52356	-0.458333	0.748261	0.867009	AAUCGCC_All_Scores	0	0	0	0	0	0	0	-0.279844	x ≤ 5.00	x ≤ 1.00
AATCGCG	0	0	0	161	0				AAUCGCG_All_Scores	0	0	0	0	0	0	0	-0.272935	x ≤ 5.00
AATCGCT	0	0.58	0.86	161	-5.88264	-0.674419	0.369525	0.522103	AAUCGCU_All_Scores	0	0	0	0	0	0	0	-0.192001	x ≤ 5.00	x ≤ 1.00
AATCGGA	0	0.14	0.4	161	-3.90689	-0.35	0.938101	1.04699	AAUCGGA_All_Scores	0	0	0	0	0	0	0	-0.0765234	x ≤ 5.00	x ≤ 1.00
AATCGGC	0	0	0	161	0				AAUCGGC_All_Scores	0	0	0	0	0	0	0	-0.321297	x ≤ 5.00
AATCGGG	0	0.15	0.38	161	-4	-0.394737	0.971161	1.07656	AAUCGGG_All_Scores	0	0	0	0	0	0	0	0.0271107	x ≤ 5.00	x ≤ 1.00
AATCGGT	0	0.24	0.49	161	-4.64386	-0.489796	0.722138	0.84282	AAUCGGU_All_Scores	0	0	0	0	0	0	0	-0.250234	x ≤ 5.00	x ≤ 1.00
AATCGTA	0	0.27	0.56	161	-4.80735	-0.482143	0.634225	0.751348	AAUCGUA_All_Scores	0	0	0	0	0	0	0	-0.347946	x ≤ 5.00	x ≤ 1.00
AATCGTC	0	0.14	0.4	161	-3.90689	-0.35	0.938101	1.04692	AAUCGUC_All_Scores	0	0	0	0	0	0	0	-0.368673	x ≤ 5.00	x ≤ 1.00
AATCGTG	0	0.17	0.38	161	-4.16993	-0.447368	0.949876	1.05446	AAUCGUG_All_Scores	0	0	0	0	0	0	0	-0.247273	x ≤ 5.00	x ≤ 1.00
AATCGTT	0	0.07	0.29	161	-3	-0.241379	1.33617	1.44538	AAUCGUU_All_Scores	0	0	0	0	0	0	0	-0.316362	x ≤ 5.00	x ≤ 1.00
AATCTAA	4	1.27	1.08	161	1.64746	2.52778	0.0151352	0.179044	AAUCUAA_All_Scores	4	6.811	6.811	1.70275	77	6.811	6.811	-0.263065	5.00 < x ≤ 10.00	1.00 < x ≤ 3.00
AATCTAC	0	0.34	0.55	161	-5.12928	-0.618182	0.59919	0.716998	AAUCUAC_All_Scores	0	0	0	0	0	0	0	-0.234442	x ≤ 5.00	x ≤ 1.00
AATCTAG	1	1.99	1.31	161	-0.985645	-0.755725	0.228887	0.468468	AAUCUAG_All_Scores	1	6.942	6.942	6.942	167	6.942	6.942	-0.217663	5.00 < x ≤ 10.00	x ≤ 1.00
AATCTAT	0	1.19	1.01	161	-6.90689	-1.17822	0.197308	0.474699	AAUCUAU_All_Scores	0	0	0	0	0	0	0	-0.295636	x ≤ 5.00	x ≤ 1.00
AATCTCA	1	1.82	1.57	161	-0.857488	-0.522293	0.221705	0.47058	AAUCUCA_All_Scores	1	0.171	0.171	0.171	159	0.171	0.171	-0.231481	x ≤ 5.00	x ≤ 1.00
AATCTCC	4	1.1	1.11	161	1.85304	2.61261	0.0118412	0.151213	AAUCUCC_All_Scores	4	0.098	0.098	0.0245	66.75	0.098	0.098	-0.313401	x ≤ 5.00	1.00 < x ≤ 3.00
AATCTCG	0	0.38	0.6	161	-5.2854	-0.633333	0.544075	0.662317	AAUCUCG_All_Scores	0	0	0	0	0	0	0	-0.254182	x ≤ 5.00	x ≤ 1.00
AATCTCT	0	1.83	1.38	161	-7.52356	-1.32609	0.119999	0.491269	AAUCUCU_All_Scores	0	0	0	0	0	0	0	-0.268	x ≤ 5.00	x ≤ 1.00
AATCTGA	3	2.69	1.74	161	0.156804	0.178161	0.225667	0.469145	AAUCUGA_All_Scores	3	0.154	0.154	0.0513333	107	0.154	0.154	-0.0518486	x ≤ 5.00	x ≤ 1.00
AATCTGC	0	1.17	1.01	161	-6.88264	-1.15842	0.201926	0.473706	AAUCUGC_All_Scores	0	0	0	0	0	0	0	-0.113042	x ≤ 5.00	x ≤ 1.00
AATCTGG	6	1.86	1.43	161	1.68433	2.8951	0.00422207	0.0713874	AAUCUGG_All_Scores	6	15.161	15.161	2.52683	89.6667	15.161	15.161	-0.139691	10.00 < x	1.00 < x ≤ 3.00
AATCTGT	1	2.73	1.6	161	-1.43982	-1.08125	0.138971	0.48808	AAUCUGU_All_Scores	2	4.157	4.157	2.0785	93.5	4.157	4.157	-0.214702	x ≤ 5.00	x ≤ 1.00
AATCTTA	2	2.27	1.62	161	-0.181838	-0.166667	0.242864	0.46588	AAUCUUA_All_Scores	2	0.025	0.025	0.0125	144.5	0.025	0.025	-0.342024	x ≤ 5.00	x ≤ 1.00
AATCTTC	3	0.35	0.62	161	3.06369	4.27419	6.94247e-05	0.00235986	AAUCUUC_All_Scores	3	0.193	0.193	0.0643333	95	0.193	0.193	-0.380517	x ≤ 5.00	3.00 < x
AATCTTG	2	1.78	1.53	161	0.167236	0.143791	0.258065	0.467042	AAUCUUG_All_Scores	2	2.034	2.034	1.017	181	2.034	2.034	-0.105146	x ≤ 5.00	x ≤ 1.00
AATCTTT	2	2.51	1.49	161	-0.326228	-0.342282	0.252513	0.466475	AAUCUUU_All_Scores	2	0.283	0.283	0.1415	84.5	0.283	0.283	-0.274909	x ≤ 5.00	x ≤ 1.00
AATGAAA	4	3.36	1.74	161	0.250854	0.367816	0.214281	0.471245	AAUGAAA_All_Scores	4	6.022	6.022	1.5055	127.25	6.022	6.022	0.487049	5.00 < x ≤ 10.00	x ≤ 1.00
AATGAAC	2	1.12	1.2	161	0.830873	0.733333	0.254069	0.466562	AAUGAAC_All_Scores	2	0.336	0.336	0.168	141.5	0.336	0.336	0.813743	x ≤ 5.00	x ≤ 1.00
AATGAAG	0	1.64	1.28	161	-7.36632	-1.28125	0.137161	0.48832	AAUGAAG_All_Scores	0	0	0	0	0	0	0	1.17202	x ≤ 5.00	x ≤ 1.00
AATGAAT	2	2.11	1.62	161	-0.0768688	-0.0679012	0.245694	0.465262	AAUGAAU_All_Scores	2	1.395	1.395	0.6975	54.5	1.395	1.395	1.29737	x ≤ 5.00	x ≤ 1.00
AATGACA	0	1.74	1.23	161	-7.45121	-1.41463	0.119248	0.490772	AAUGACA_All_Scores	0	0	0	0	0	0	0	1.01015	x ≤ 5.00	x ≤ 1.00
AATGACC	0	1.95	1.4	161	-7.61471	-1.39286	0.10802	0.486076	AAUGACC_All_Scores	0	0	0	0	0	0	0	0.551203	x ≤ 5.00	x ≤ 1.00
AATGACG	0	0.18	0.41	161	-4.24793	-0.439024	0.883635	0.995973	AAUGACG_All_Scores	1	0	0	0	141	0	0	1.1434	x ≤ 5.00	x ≤ 1.00
AATGACT	5	1.19	1	161	2.06178	3.81	0.000281047	0.00772596	AAUGACU_All_Scores	5	4.247	4.552	0.8494	118.8	4.247	4.247	0.984493	x ≤ 5.00	3.00 < x
AATGAGA	3	1.05	0.91	161	1.5057	2.14286	0.0441331	0.358136	AAUGAGA_All_Scores	3	7.347	13.191	2.449	46.6667	7.347	7.347	1.14044	10.00 < x	1.00 < x ≤ 3.00
AATGAGC	3	0.96	0.99	161	1.63371	2.06061	0.0482221	0.375509	AAUGAGC_All_Scores	2	7.176	7.522	3.588	85	7.176	7.176	1.29243	5.00 < x ≤ 10.00	1.00 < x ≤ 3.00
AATGAGG	2	0.95	0.92	161	1.06609	1.1413	0.226085	0.468942	AAUGAGG_All_Scores	2	4.574	4.574	2.287	93	4.574	4.574	1.50562	x ≤ 5.00	1.00 < x ≤ 3.00
AATGAGT	1	1.53	1.29	161	-0.608575	-0.410853	0.284227	0.471668	AAUGAGU_All_Scores	1	7	7	7	28	7	7	0.694317	5.00 < x ≤ 10.00	x ≤ 1.00
AATGATA	1	0.97	1.01	161	0.0435016	0.029703	0.394818	0.541631	AAUGAUA_All_Scores	1	0.011	0.011	0.011	174	0.011	0.011	0.890729	x ≤ 5.00	x ≤ 1.00
AATGATC	1	1.56	1.28	161	-0.636409	-0.4375	0.283228	0.471874	AAUGAUC_All_Scores	1	0.392	0.392	0.392	56	0.392	0.392	0.349857	x ≤ 5.00	x ≤ 1.00
AATGATG	3	1.74	1.37	161	0.782409	0.919708	0.190771	0.476753	AAUGAUG_All_Scores	3	14.02	14.02	4.67333	138	14.02	14.02	1.72967	10.00 < x	x ≤ 1.00
AATGATT	1	0.91	0.97	161	0.13465	0.0927835	0.409514	0.552357	AAUGAUU_All_Scores	1	5.333	5.333	5.333	5	5.333	5.333	0.914416	5.00 < x ≤ 10.00	x ≤ 1.00
AATGCAA	4	1.97	1.28	161	1.0181	1.58594	0.08862	0.468673	AAUGCAA_All_Scores	3	0.036	0.049	0.012	133.333	0.036	0.036	1.68526	x ≤ 5.00	1.00 < x ≤ 3.00
AATGCAC	0	1.69	1.26	161	-7.40939	-1.34127	0.128793	0.487893	AAUGCAC_All_Scores	0	0	0	0	0	0	0	3.22398	x ≤ 5.00	x ≤ 1.00
AATGCAG	4	2.41	1.51	161	0.728595	1.05298	0.151764	0.484508	AAUGCAG_All_Scores	3	0.757	1.186	0.252333	104.333	0.757	0.757	1.50266	x ≤ 5.00	1.00 < x ≤ 3.00
AATGCAT	6	1.94	1.41	161	1.62389	2.87943	0.00448017	0.0744453	AAUGCAU_All_Scores	5	7.203	7.217	1.4406	128.2	7.203	7.203	6.00335	5.00 < x ≤ 10.00	1.00 < x ≤ 3.00
AATGCCA	3	1.18	1.08	161	1.3388	1.68519	0.0892937	0.469207	AAUGCCA_All_Scores	3	11.243	11.243	3.74767	90.3333	11.243	11.243	0.675564	10.00 < x	1.00 < x ≤ 3.00
AATGCCC	1	1.54	1.27	161	-0.617913	-0.425197	0.286977	0.47193	AAUGCCC_All_Scores	1	0.008	0.008	0.008	87	0.008	0.008	0.331104	x ≤ 5.00	x ≤ 1.00
AATGCCG	1	0.09	0.29	161	3.33628	3.13793	0.010008	0.135513	AAUGCCG_All_Scores	1	0.003	0.003	0.003	21	0.003	0.003	0.656812	x ≤ 5.00	3.00 < x
AATGCCT	1	2.64	1.52	161	-1.39164	-1.07895	0.146649	0.487264	AAUGCCU_All_Scores	1	0	0	0	98	0	0	0.606475	x ≤ 5.00	x ≤ 1.00
AATGCGA	0	0	0	161	0				AAUGCGA_All_Scores	0	0	0	0	0	0	0	1.42074	x ≤ 5.00
AATGCGC	0	0.46	0.68	161	-5.55459	-0.676471	0.466694	0.591957	AAUGCGC_All_Scores	0	0	0	0	0	0	0	1.26282	x ≤ 5.00	x ≤ 1.00
AATGCGG	0	0	0	161	0				AAUGCGG_All_Scores	0	0	0	0	0	0	0	1.79481	x ≤ 5.00
AATGCGT	1	0	0	161	6.65821				AAUGCGU_All_Scores	1	0.013	0.013	0.013	67	0.013	0.013	0.963766	x ≤ 5.00
AATGCTA	0	2.44	1.51	161	-7.93664	-1.61589	0.071604	0.445222	AAUGCUA_All_Scores	0	0	0	0	0	0	0	1.24012	x ≤ 5.00	x ≤ 1.00
AATGCTC	3	1.45	1.21	161	1.0438	1.28099	0.145144	0.486506	AAUGCUC_All_Scores	3	0.074	0.074	0.0246667	88	0.074	0.074	0.538373	x ≤ 5.00	1.00 < x ≤ 3.00
AATGCTG	1	2.33	1.61	161	-1.21215	-0.826087	0.176156	0.478552	AAUGCUG_All_Scores	1	0.007	0.007	0.007	175	0.007	0.007	1.49674	x ≤ 5.00	x ≤ 1.00
AATGCTT	3	2.55	1.52	161	0.23362	0.296053	0.251208	0.466221	AAUGCUU_All_Scores	3	7.028	7.056	2.34267	128.333	7.028	7.028	1.87377	5.00 < x ≤ 10.00	x ≤ 1.00
AATGGAA	0	2.24	1.75	161	-7.81378	-1.28	0.100484	0.479561	AAUGGAA_All_Scores	0	0	0	0	0	0	0	1.5757	x ≤ 5.00	x ≤ 1.00
AATGGAC	0	0.67	0.8	161	-6.08746	-0.8375	0.351165	0.507229	AAUGGAC_All_Scores	0	0	0	0	0	0	0	0.812756	x ≤ 5.00	x ≤ 1.00
AATGGAG	4	1.2	1.08	161	1.7286	2.59259	0.012821	0.160229	AAUGGAG_All_Scores	5	5.371	5.371	1.0742	91.4	5.371	5.371	0.958831	5.00 < x ≤ 10.00	1.00 < x ≤ 3.00
AATGGAT	2	0.26	0.52	161	2.89616	3.34615	0.00284161	0.0521354	AAUGGAU_All_Scores	2	0.03	0.03	0.015	159.5	0.03	0.03	1.27763	x ≤ 5.00	3.00 < x
AATGGCA	1	2.76	1.64	161	-1.45553	-1.07317	0.136766	0.4884	AAUGGCA_All_Scores	1	0.003	0.003	0.003	119	0.003	0.003	1.28158	x ≤ 5.00	x ≤ 1.00
AATGGCC	3	0.52	0.73	161	2.5057	3.39726	0.00170376	0.0346333	AAUGGCC_All_Scores	3	1.995	1.995	0.665	64.6667	1.995	1.995	0.156407	x ≤ 5.00	3.00 < x
AATGGCG	1	0.1	0.3	161	3.19878	3	0.0147728	0.177317	AAUGGCG_All_Scores	1	0.036	0.036	0.036	9	0.036	0.036	0.254119	x ≤ 5.00	1.00 < x ≤ 3.00
AATGGCT	1	3	1.88	161	-1.57541	-1.06383	0.120503	0.491126	AAUGGCU_All_Scores	1	0.018	0.018	0.018	136	0.018	0.018	0.495932	x ≤ 5.00	x ≤ 1.00
AATGGGA	1	3.12	1.67	161	-1.63181	-1.26946	0.106722	0.485299	AAUGGGA_All_Scores	1	0.04	0.04	0.04	0	0.04	0.04	1.55695	x ≤ 5.00	x ≤ 1.00
AATGGGC	3	1	0.85	161	1.57541	2.35294	0.029464	0.285306	AAUGGGC_All_Scores	1	0.274	0.822	0.274	185	0.274	0.274	0.946987	x ≤ 5.00	1.00 < x ≤ 3.00
AATGGGG	0	1.1	1.06	161	-6.79442	-1.03774	0.219664	0.471132	AAUGGGG_All_Scores	0	0	0	0	0	0	0	0.871976	x ≤ 5.00	x ≤ 1.00
AATGGGT	8	2.11	1.52	161	1.91774	3.875	0.000144034	0.0042751	AAUGGGU_All_Scores	7	7.107	7.151	1.01529	55.2857	7.107	7.107	0.472244	5.00 < x ≤ 10.00	3.00 < x
AATGGTA	3	1.14	1.04	161	1.38813	1.78846	0.0775016	0.455284	AAUGGUA_All_Scores	1	1.177	3.531	1.177	30	1.177	1.177	0.620293	x ≤ 5.00	1.00 < x ≤ 3.00
AATGGTC	0	1.42	1.18	161	-7.15987	-1.20339	0.163895	0.480713	AAUGGUC_All_Scores	0	0	0	0	0	0	0	0.215626	x ≤ 5.00	x ≤ 1.00
AATGGTG	1	1.24	1.1	161	-0.307573	-0.218182	0.354144	0.509689	AAUGGUG_All_Scores	1	0.602	0.602	0.602	134	0.602	0.602	0.5818	x ≤ 5.00	x ≤ 1.00
AATGGTT	4	1.84	1.35	161	1.11608	1.6	0.0821636	0.461332	AAUGGUU_All_Scores	4	1.914	1.917	0.4785	116	1.914	1.914	0.578839	x ≤ 5.00	1.00 < x ≤ 3.00
AATGTAA	3	1.62	1.43	161	0.884892	0.965035	0.175124	0.479004	AAUGUAA_All_Scores	3	0.362	0.362	0.120667	179.667	0.362	0.362	0.754524	x ≤ 5.00	x ≤ 1.00
AATGTAC	1	1.53	1.14	161	-0.608575	-0.464912	0.314102	0.479166	AAUGUAC_All_Scores	1	6.612	6.612	6.612	160	6.612	6.612	0.514685	5.00 < x ≤ 10.00	x ≤ 1.00
AATGTAG	2	2.46	1.64	161	-0.297316	-0.280488	0.233874	0.467463	AAUGUAG_All_Scores	2	0.016	0.016	0.008	116	0.016	0.016	0.898625	x ≤ 5.00	x ≤ 1.00
AATGTAT	6	3.02	1.81	161	0.988047	1.64641	0.0568354	0.404163	AAUGUAU_All_Scores	6	0.143	0.143	0.0238333	108.167	0.143	0.143	0.874937	x ≤ 5.00	1.00 < x ≤ 3.00
AATGTCA	1	2.36	1.32	161	-1.23053	-1.0303	0.177758	0.478303	AAUGUCA_All_Scores	1	0.101	0.101	0.101	78	0.101	0.101	0.351831	x ≤ 5.00	x ≤ 1.00
AATGTCC	3	1.94	1.4	161	0.626289	0.757143	0.213943	0.471199	AAUGUCC_All_Scores	1	0.006	0.018	0.006	0	0.006	0.006	0.107057	x ≤ 5.00	x ≤ 1.00
AATGTCG	1	0	0	161	6.65821	0	4	4.31783	AAUGUCG_All_Scores	1	0.146	0.146	0.146	95	0.146	0.146	0.183055	x ≤ 5.00	x ≤ 1.00
AATGTCT	3	1.76	1.3	161	0.766014	0.953846	0.194716	0.476366	AAUGUCU_All_Scores	3	8.979	17.833	2.993	138.333	8.979	8.979	0.112979	10.00 < x	x ≤ 1.00
AATGTGA	2	2.08	1.48	161	-0.0563074	-0.0540541	0.269162	0.469593	AAUGUGA_All_Scores	1	0.481	0.962	0.481	67	0.481	0.481	1.36646	x ≤ 5.00	x ≤ 1.00
AATGTGC	0	1.68	1.29	161	-7.40088	-1.30233	0.132442	0.488945	AAUGUGC_All_Scores	0	0	0	0	0	0	0	1.00719	x ≤ 5.00	x ≤ 1.00
AATGTGG	0	2.56	1.47	161	-8.00562	-1.7415	0.0595698	0.412856	AAUGUGG_All_Scores	0	0	0	0	0	0	0	0.989428	x ≤ 5.00	x ≤ 1.00
AATGTGT	6	4.17	2.13	161	0.523862	0.859155	0.129492	0.488061	AAUGUGU_All_Scores	5	13.413	13.438	2.6826	81.5	13.431	13.395	0.989428	10.00 < x	x ≤ 1.00
AATGTTA	3	2.64	1.51	161	0.183771	0.238411	0.256797	0.466915	AAUGUUA_All_Scores	3	5.286	5.286	1.762	126.333	5.286	5.286	0.79499	5.00 < x ≤ 10.00	x ≤ 1.00
AATGTTC	1	1.29	1.16	161	-0.364156	-0.25	0.333335	0.492635	AAUGUUC_All_Scores	2	0.006	0.006	0.003	155	0.006	0.006	0.0784343	x ≤ 5.00	x ≤ 1.00
AATGTTG	1	2.14	1.32	161	-1.08998	-0.863636	0.208148	0.472734	AAUGUUG_All_Scores	1	6.971	6.971	6.971	70	6.971	6.971	1.39212	5.00 < x ≤ 10.00	x ≤ 1.00
AATGTTT	0	4.96	2.46	161	-8.9571	-2.01626	0.0212425	0.228972	AAUGUUU_All_Scores	0	0	0	0	0	0	0	0.771303	x ≤ 5.00	x ≤ 1.00
AATTAAA	5	3.81	1.68	161	0.391238	0.708333	0.184778	0.47781	AAUUAAA_All_Scores	3	3.977	4.913	1.32567	100	3.977	3.977	-0.337089	x ≤ 5.00	x ≤ 1.00
AATTAAC	1	1.45	1.08	161	-0.531613	-0.416667	0.338678	0.496946	AAUUAAC_All_Scores	1	5.241	5.241	5.241	34	5.241	5.241	-0.317349	5.00 < x ≤ 10.00	x ≤ 1.00
AATTAAG	2	2.35	1.42	161	-0.231591	-0.246479	0.27254	0.469684	AAUUAAG_All_Scores	2	3.861	3.861	1.9305	173	3.861	3.861	-0.24826	x ≤ 5.00	x ≤ 1.00
AATTAAT	2	2.38	1.52	161	-0.249815	-0.25	0.254387	0.466623	AAUUAAU_All_Scores	2	6.982	6.982	3.491	171.5	6.982	6.982	-0.273922	5.00 < x ≤ 10.00	x ≤ 1.00
AATTACA	0	1.75	1.29	161	-7.45943	-1.35659	0.123224	0.489908	AAUUACA_All_Scores	0	0	0	0	0	0	0	-0.268987	x ≤ 5.00	x ≤ 1.00
AATTACC	5	0.84	0.9	161	2.55928	4.62222	1.01702e-05	0.000465444	AAUUACC_All_Scores	3	2.255	4.313	0.751667	92.3333	2.255	2.255	-0.334128	x ≤ 5.00	3.00 < x
AATTACG	0	0.31	0.56	161	-5	-0.553571	0.611194	0.728754	AAUUACG_All_Scores	0	0	0	0	0	0	0	-0.173249	x ≤ 5.00	x ≤ 1.00
AATTACT	2	2.06	1.36	161	-0.0424353	-0.0441176	0.293055	0.471744	AAUUACU_All_Scores	2	0.289	0.289	0.1445	166	0.289	0.289	-0.325245	x ≤ 5.00	x ≤ 1.00
AATTAGA	3	2.11	1.41	161	0.505699	0.631206	0.231833	0.467259	AAUUAGA_All_Scores	3	6.969	6.969	2.323	90.3333	6.969	6.969	-0.282805	5.00 < x ≤ 10.00	x ≤ 1.00
AATTAGC	2	0.62	0.86	161	1.67377	1.60465	0.12802	0.48824	AAUUAGC_All_Scores	1	0.001	0.002	0.001	139	0.001	0.001	-0.27787	x ≤ 5.00	1.00 < x ≤ 3.00
AATTAGG	0	1.74	1.34	161	-7.45121	-1.29851	0.128135	0.488225	AAUUAGG_All_Scores	0	0	0	0	0	0	0	-0.125873	x ≤ 5.00	x ≤ 1.00
AATTAGT	3	1.09	0.99	161	1.45226	1.92929	0.0626636	0.422503	AAUUAGU_All_Scores	3	4.61	4.61	1.53667	101.667	4.61	4.61	-0.317349	x ≤ 5.00	1.00 < x ≤ 3.00
AATTATA	2	2.11	1.66	161	-0.0768688	-0.0662651	0.2398	0.465783	AAUUAUA_All_Scores	2	0.042	0.042	0.021	39	0.042	0.042	-0.318336	x ≤ 5.00	x ≤ 1.00
AATTATC	4	0.78	0.98	161	2.34368	3.28571	0.00184238	0.0367222	AAUUAUC_All_Scores	4	3.855	4.117	0.96375	54.75	3.855	3.855	-0.316362	x ≤ 5.00	3.00 < x
AATTATG	1	1.93	1.4	161	-0.941701	-0.664286	0.228539	0.468692	AAUUAUG_All_Scores	1	0.18	0.18	0.18	18	0.18	0.18	-0.201871	x ≤ 5.00	x ≤ 1.00
AATTATT	5	2.82	1.75	161	0.824009	1.24571	0.104931	0.483188	AAUUAUU_All_Scores	5	3.659	3.659	0.7318	116.6	3.659	3.659	-0.341037	x ≤ 5.00	1.00 < x ≤ 3.00
AATTCAA	2	1.37	1.16	161	0.542527	0.543103	0.296758	0.472551	AAUUCAA_All_Scores	2	7.671	7.671	3.8355	119.5	7.671	7.671	-0.329193	5.00 < x ≤ 10.00	x ≤ 1.00
AATTCAC	3	1.86	1.27	161	0.686725	0.897638	0.209961	0.471686	AAUUCAC_All_Scores	3	6.875	6.875	2.29167	141.333	6.875	6.875	-0.329193	5.00 < x ≤ 10.00	x ≤ 1.00
AATTCAG	5	2.66	1.92	161	0.907971	1.21875	0.098871	0.476863	AAUUCAG_All_Scores	2	0.02	0.05	0.01	120	0.02	0.02	-0.269974	x ≤ 5.00	1.00 < x ≤ 3.00
AATTCAT	3	3.1	1.68	161	-0.0471511	-0.0595238	0.237045	0.466853	AAUUCAU_All_Scores	2	0.204	0.386	0.102	65	0.204	0.204	-0.331167	x ≤ 5.00	x ≤ 1.00
AATTCCA	5	2.28	1.6	161	1.12946	1.7	0.0587807	0.410513	AAUUCCA_All_Scores	3	1.102	1.104	0.367333	78	1.102	1.102	-0.29761	x ≤ 5.00	1.00 < x ≤ 3.00
AATTCCC	0	0.89	0.93	161	-6.49185	-0.956989	0.271367	0.46959	AAUUCCC_All_Scores	0	0	0	0	0	0	0	-0.344985	x ≤ 5.00	x ≤ 1.00
AATTCCG	0	0	0	161	0				AAUUCCG_All_Scores	0	0	0	0	0	0	0	-0.348933	x ≤ 5.00
AATTCCT	4	3.08	1.8	161	0.375995	0.511111	0.194496	0.476683	AAUUCCU_All_Scores	2	0.09	0.18	0.045	94.5	0.09	0.09	-0.398283	x ≤ 5.00	x ≤ 1.00
AATTCGA	0	0.18	0.43	161	-4.24793	-0.418605	0.849945	0.967116	AAUUCGA_All_Scores	0	0	0	0	0	0	0	-0.279844	x ≤ 5.00	x ≤ 1.00
AATTCGC	0	0	0	161	0				AAUUCGC_All_Scores	0	0	0	0	0	0	0	-0.17621	x ≤ 5.00
AATTCGG	0	0	0	161	0				AAUUCGG_All_Scores	0	0	0	0	0	0	0	-0.219637	x ≤ 5.00
AATTCGT	1	0	0	161	6.65821				AAUUCGU_All_Scores	1	0.043	0.043	0.043	112	0.043	0.043	-0.406179	x ≤ 5.00
AATTCTA	5	1.69	1.35	161	1.55928	2.45185	0.0146278	0.175963	AAUUCUA_All_Scores	5	3.924	3.924	0.7848	139	3.924	3.924	-0.346959	x ≤ 5.00	1.00 < x ≤ 3.00
AATTCTC	3	0	0	161	8.23362				AAUUCUC_All_Scores	3	7.111	7.225	2.37033	47	7.111	7.111	-0.35979	5.00 < x ≤ 10.00
AATTCTG	3	2.83	1.44	161	0.0838726	0.118056	0.275119	0.469782	AAUUCUG_All_Scores	3	7.332	7.332	2.444	119.667	7.332	7.332	-0.323271	5.00 < x ≤ 10.00	x ≤ 1.00
AATTCTT	3	3.19	1.67	161	-0.0883084	-0.113772	0.237346	0.466605	AAUUCUU_All_Scores	3	9.869	9.869	3.28967	67	9.869	9.869	-0.371634	5.00 < x ≤ 10.00	x ≤ 1.00
AATTGAA	5	2.34	1.39	161	1.09215	1.91367	0.0459911	0.366497	AAUUGAA_All_Scores	5	11.741	11.741	2.3482	85.4	11.741	11.741	0.24721	10.00 < x	1.00 < x ≤ 3.00
AATTGAC	0	1.78	1.31	161	-7.48382	-1.35878	0.120983	0.491492	AAUUGAC_All_Scores	0	0	0	0	0	0	0	0.0488245	x ≤ 5.00	x ≤ 1.00
AATTGAG	0	1.47	1.23	161	-7.20945	-1.19512	0.1588	0.481098	AAUUGAG_All_Scores	1	0	0	0	186	0	0	0.134693	x ≤ 5.00	x ≤ 1.00
AATTGAT	1	2.19	1.67	161	-1.12315	-0.712575	0.185325	0.477191	AAUUGAU_All_Scores	1	0.042	0.042	0.042	31	0.042	0.042	0.118901	x ≤ 5.00	x ≤ 1.00
AATTGCA	1	0.9	0.82	161	0.150417	0.121951	0.482911	0.605542	AAUUGCA_All_Scores	1	0.024	0.024	0.024	169	0.024	0.024	1.7958	x ≤ 5.00	x ≤ 1.00
AATTGCC	1	0.24	0.45	161	2.01436	1.68889	0.21297	0.470954	AAUUGCC_All_Scores	1	6.995	6.995	6.995	7	6.995	6.995	-0.0587576	5.00 < x ≤ 10.00	1.00 < x ≤ 3.00
AATTGCG	0	0.23	0.49	161	-4.58496	-0.469388	0.729241	0.848812	AAUUGCG_All_Scores	0	0	0	0	0	0	0	-0.0824454	x ≤ 5.00	x ≤ 1.00
AATTGCT	2	3.27	1.66	161	-0.7065	-0.76506	0.17935	0.478112	AAUUGCU_All_Scores	2	7.447	7.447	3.7235	54.5	7.447	7.447	0.322221	5.00 < x ≤ 10.00	x ≤ 1.00
AATTGGA	2	2.09	1.39	161	-0.0631938	-0.0647482	0.286408	0.471846	AAUUGGA_All_Scores	2	0.027	0.027	0.0135	75	0.027	0.027	0.547255	x ≤ 5.00	x ≤ 1.00
AATTGGC	6	0.24	0.65	161	4.58736	8.86154	5.44634e-18	1.82108e-15	AAUUGGC_All_Scores	4	16.821	50.463	4.20525	43.5	16.821	16.821	-0.0854064	10.00 < x	3.00 < x
AATTGGG	4	2.08	1.4	161	0.940099	1.37143	0.111267	0.489266	AAUUGGG_All_Scores	3	0.51	1.02	0.17	54.3333	0.51	0.51	0.188977	x ≤ 5.00	1.00 < x ≤ 3.00
AATTGGT	0	1.67	1.27	161	-7.39232	-1.31496	0.132322	0.488941	AAUUGGU_All_Scores	0	0	0	0	0	0	0	0.00737087	x ≤ 5.00	x ≤ 1.00
AATTGTA	0	2.05	1.65	161	-7.6865	-1.24242	0.111746	0.489533	AAUUGUA_All_Scores	0	0	0	0	0	0	0	-0.0587576	x ≤ 5.00	x ≤ 1.00
AATTGTC	0	0.96	1.01	161	-6.59991	-0.950495	0.251425	0.466412	AAUUGUC_All_Scores	0	0	0	0	0	0	0	-0.215689	x ≤ 5.00	x ≤ 1.00
AATTGTG	2	2.74	1.6	161	-0.452236	-0.4625	0.224048	0.469772	AAUUGUG_All_Scores	2	0.293	0.293	0.1465	96	0.293	0.293	-0.00249905	x ≤ 5.00	x ≤ 1.00
AATTGTT	2	2.25	1.39	161	-0.169127	-0.179856	0.282404	0.471556	AAUUGUU_All_Scores	2	0.004	0.008	0.002	49	0.004	0.004	-0.0715885	x ≤ 5.00	x ≤ 1.00
AATTTAA	2	2.77	1.68	161	-0.467889	-0.458333	0.213789	0.471048	AAUUUAA_All_Scores	2	0.801	0.801	0.4005	88	0.801	0.801	-0.301558	x ≤ 5.00	x ≤ 1.00
AATTTAC	2	1.22	1.06	161	0.708537	0.735849	0.287094	0.471743	AAUUUAC_All_Scores	2	4.196	4.196	2.098	80.5	4.196	4.196	-0.241351	x ≤ 5.00	x ≤ 1.00
AATTTAG	5	2.51	1.65	161	0.991387	1.50909	0.0774292	0.455512	AAUUUAG_All_Scores	5	7.597	7.597	1.5194	124.6	7.597	7.597	-0.276883	5.00 < x ≤ 10.00	1.00 < x ≤ 3.00
AATTTAT	3	3.12	2	161	-0.0563992	-0.06	0.199112	0.474579	AAUUUAU_All_Scores	3	6.92	6.92	2.30667	70.6667	6.92	6.92	-0.329193	5.00 < x ≤ 10.00	x ≤ 1.00
AATTTCA	2	1.62	1.26	161	0.302324	0.301587	0.302544	0.47398	AAUUUCA_All_Scores	1	0.846	1.692	0.846	94	0.846	0.846	-0.296623	x ≤ 5.00	x ≤ 1.00
AATTTCC	1	1.84	1.25	161	-0.87317	-0.672	0.254648	0.466579	AAUUUCC_All_Scores	1	0.015	0.015	0.015	129	0.015	0.015	-0.331167	x ≤ 5.00	x ≤ 1.00
AATTTCG	0	0.12	0.32	161	-3.70044	-0.375	1.16205	1.26463	AAUUUCG_All_Scores	0	0	0	0	0	0	0	-0.300571	x ≤ 5.00	x ≤ 1.00
AATTTCT	0	1.96	1.6	161	-7.62205	-1.225	0.117743	0.489742	AAUUUCU_All_Scores	0	0	0	0	0	0	0	-0.391374	x ≤ 5.00	x ≤ 1.00
AATTTGA	5	2.48	1.66	161	1.00866	1.51807	0.0759236	0.453659	AAUUUGA_All_Scores	3	11.111	21.589	3.70367	151.667	11.111	11.111	-0.0893543	10.00 < x	1.00 < x ≤ 3.00
AATTTGC	0	1.27	1.22	161	-7	-1.04098	0.190213	0.476885	AAUUUGC_All_Scores	0	0	0	0	0	0	0	0.0784343	x ≤ 5.00	x ≤ 1.00
AATTTGG	1	1.94	1.34	161	-0.949119	-0.701493	0.232782	0.467046	AAUUUGG_All_Scores	1	0.049	0.049	0.049	82	0.049	0.049	0.0123058	x ≤ 5.00	x ≤ 1.00
AATTTGT	2	2.14	1.6	161	-0.0971412	-0.0875	0.248386	0.466105	AAUUUGU_All_Scores	2	7.921	7.921	3.9605	150.5	7.921	7.921	-0.267013	5.00 < x ≤ 10.00	x ≤ 1.00
AATTTTA	4	3.71	1.94	161	0.1083	0.149485	0.203356	0.471856	AAUUUUA_All_Scores	4	19.3015	25.659	4.82538	138.5	19.382	19.221	-0.336102	10.00 < x	x ≤ 1.00
AATTTTC	1	2.21	1.32	161	-1.1362	-0.916667	0.198551	0.474414	AAUUUUC_All_Scores	1	0.068	0.068	0.068	61	0.068	0.068	-0.362751	x ≤ 5.00	x ≤ 1.00
AATTTTG	4	2.7	1.45	161	0.565309	0.896552	0.184076	0.478108	AAUUUUG_All_Scores	4	0.281	0.541	0.07025	137.25	0.281	0.281	-0.141665	x ≤ 5.00	x ≤ 1.00
AATTTTT	6	5.11	2.37	161	0.231221	0.375527	0.15687	0.482206	AAUUUUU_All_Scores	6	9.331	9.501	1.55517	89.8333	9.331	9.331	-0.396309	5.00 < x ≤ 10.00	x ≤ 1.00
ACAAAAA	3	3.32	2.11	161	-0.145759	-0.151659	0.18691	0.478042	ACAAAAA_All_Scores	2	0.0585	0.069	0.02925	99.25	0.068	0.049	-0.215689	x ≤ 5.00	x ≤ 1.00
ACAAAAC	2	2.19	1.6	161	-0.130308	-0.11875	0.247587	0.465565	ACAAAAC_All_Scores	2	0.836	0.836	0.418	88	0.836	0.836	-0.160418	x ≤ 5.00	x ≤ 1.00
ACAAAAG	1	1.02	0.94	161	-0.028289	-0.0212766	0.424311	0.563683	ACAAAAG_All_Scores	1	0.01	0.01	0.01	57	0.01	0.01	-0.116003	x ≤ 5.00	x ≤ 1.00
ACAAAAT	1	3.12	1.87	161	-1.63181	-1.13369	0.112197	0.489281	ACAAAAU_All_Scores	1	6.474	6.474	6.474	161	6.474	6.474	-0.212728	5.00 < x ≤ 10.00	x ≤ 1.00
ACAAACA	9	1.86	1.28	161	2.26849	5.57812	5.45833e-08	4.38379e-06	ACAAACA_All_Scores	5	0.8456	1.622	0.16912	95.36	0.964	0.769	-0.225559	x ≤ 5.00	3.00 < x
ACAAACC	1	0.82	0.83	161	0.283172	0.216867	0.469482	0.593793	ACAAACC_All_Scores	1	0	0	0	165	0	0	-0.160418	x ≤ 5.00	x ≤ 1.00
ACAAACG	4	0.24	0.49	161	4.0036	7.67347	1.33236e-13	2.91058e-11	ACAAACG_All_Scores	4	0.064	0.19	0.016	113.75	0.064	0.064	-0.10712	x ≤ 5.00	3.00 < x
ACAAACT	1	0.8	0.82	161	0.318361	0.243902	0.472257	0.595785	ACAAACU_All_Scores	1	0.002	0.002	0.002	39	0.002	0.002	-0.182132	x ≤ 5.00	x ≤ 1.00
ACAAAGA	2	2.92	1.64	161	-0.543705	-0.560976	0.207841	0.473151	ACAAAGA_All_Scores	2	0.262	0.262	0.131	61.5	0.262	0.262	-0.123899	x ≤ 5.00	x ≤ 1.00
ACAAAGC	0	2.83	1.78	161	-8.14975	-1.58989	0.0633283	0.423671	ACAAAGC_All_Scores	0	0	0	0	0	0	0	-0.123899	x ≤ 5.00	x ≤ 1.00
ACAAAGG	3	1.81	1.32	161	0.725825	0.901515	0.201305	0.473876	ACAAAGG_All_Scores	3	0.013	0.019	0.00433333	103.333	0.013	0.013	-0.0232259	x ≤ 5.00	x ≤ 1.00
ACAAAGT	1	1.81	1.29	161	-0.849583	-0.627907	0.253926	0.466927	ACAAAGU_All_Scores	1	6.929	6.929	6.929	100	6.929	6.929	-0.266026	5.00 < x ≤ 10.00	x ≤ 1.00
ACAAATA	1	1.2	1.15	161	-0.260652	-0.173913	0.3417	0.499234	ACAAAUA_All_Scores	1	0.005	0.005	0.005	144	0.005	0.005	-0.222598	x ≤ 5.00	x ≤ 1.00
ACAAATC	1	1.5	1.22	161	-0.580193	-0.409836	0.300661	0.473202	ACAAAUC_All_Scores	1	7	7	7	11	7	7	-0.300571	5.00 < x ≤ 10.00	x ≤ 1.00
ACAAATG	3	1.86	1.26	161	0.686725	0.904762	0.210273	0.471288	ACAAAUG_All_Scores	3	7.946	7.946	2.64867	91.6667	7.946	7.946	-0.0419787	5.00 < x ≤ 10.00	x ≤ 1.00
ACAAATT	2	2.61	1.71	161	-0.382371	-0.356725	0.218918	0.471011	ACAAAUU_All_Scores	2	1.155	1.155	0.5775	84	1.155	1.155	-0.305506	x ≤ 5.00	x ≤ 1.00
ACAACAA	2	1.67	1.29	161	0.258734	0.255814	0.299302	0.473291	ACAACAA_All_Scores	2	0.142	0.142	0.071	83	0.142	0.142	-0.121925	x ≤ 5.00	x ≤ 1.00
ACAACAC	1	0.85	0.8	161	0.231947	0.1875	0.489989	0.611748	ACAACAC_All_Scores	1	0.065	0.065	0.065	132	0.065	0.065	-0.0982373	x ≤ 5.00	x ≤ 1.00
ACAACAG	1	1.85	1.23	161	-0.880947	-0.691057	0.255449	0.466534	ACAACAG_All_Scores	1	0.004	0.004	0.004	54	0.004	0.004	-0.16634	x ≤ 5.00	x ≤ 1.00
ACAACAT	3	1.19	1.15	161	1.32673	1.57391	0.10053	0.479639	ACAACAU_All_Scores	2	0.482	0.502	0.241	103.5	0.482	0.482	-0.117977	x ≤ 5.00	1.00 < x ≤ 3.00
ACAACCA	1	1.54	1.14	161	-0.617913	-0.473684	0.312811	0.478758	ACAACCA_All_Scores	1	1.384	1.384	1.384	125	1.384	1.384	-0.21865	x ≤ 5.00	x ≤ 1.00
ACAACCC	5	1.07	1.06	161	2.21378	3.70755	0.000389689	0.0103145	ACAACCC_All_Scores	4	0.033	0.077	0.00825	95.5	0.033	0.033	-0.175223	x ≤ 5.00	3.00 < x
ACAACCG	0	0	0	161	0				ACAACCG_All_Scores	0	0	0	0	0	0	0	-0.175223	x ≤ 5.00
ACAACCT	1	0.67	0.84	161	0.570749	0.392857	0.43966	0.573747	ACAACCU_All_Scores	2	0.008	0.008	0.004	89	0.008	0.008	-0.0706015	x ≤ 5.00	x ≤ 1.00
ACAACGA	0	0.24	0.49	161	-4.64386	-0.489796	0.722138	0.84276	ACAACGA_All_Scores	0	0	0	0	0	0	0	-0.0706015	x ≤ 5.00	x ≤ 1.00
ACAACGC	0	0.18	0.41	161	-4.24793	-0.439024	0.883635	0.995905	ACAACGC_All_Scores	0	0	0	0	0	0	0	0.0379676	x ≤ 5.00	x ≤ 1.00
ACAACGG	0	0	0	161	0				ACAACGG_All_Scores	0	0	0	0	0	0	0	0.167264	x ≤ 5.00
ACAACGT	0	0.32	0.55	161	-5.04439	-0.581818	0.612407	0.729616	ACAACGU_All_Scores	0	0	0	0	0	0	0	-0.274909	x ≤ 5.00	x ≤ 1.00
ACAACTA	0	0.58	0.76	161	-5.88264	-0.763158	0.392309	0.539363	ACAACUA_All_Scores	0	0	0	0	0	0	0	-0.119951	x ≤ 5.00	x ≤ 1.00
ACAACTC	2	2.22	1.58	161	-0.149848	-0.139241	0.250059	0.466732	ACAACUC_All_Scores	3	14.006	28.012	4.66867	185	14.006	14.006	-0.203845	10.00 < x	x ≤ 1.00
ACAACTG	0	1.82	1.23	161	-7.5157	-1.47967	0.108536	0.48666	ACAACUG_All_Scores	0	0	0	0	0	0	0	-0.0962633	x ≤ 5.00	x ≤ 1.00
ACAACTT	2	1.59	1.33	161	0.329124	0.308271	0.286037	0.47171	ACAACUU_All_Scores	2	10.075	10.075	5.0375	47	10.075	10.075	-0.101198	10.00 < x	x ≤ 1.00
ACAAGAA	1	1.24	1.1	161	-0.307573	-0.218182	0.354144	0.509645	ACAAGAA_All_Scores	1	0	0	0	153	0	0	-0.0192779	x ≤ 5.00	x ≤ 1.00
ACAAGAC	2	1.36	1.15	161	0.55302	0.556522	0.297138	0.472743	ACAAGAC_All_Scores	2	1.658	1.658	0.829	95.5	1.658	1.658	-0.142652	x ≤ 5.00	x ≤ 1.00
ACAAGAG	0	1.53	1.24	161	-7.26679	-1.23387	0.150278	0.485728	ACAAGAG_All_Scores	1	5.804	5.804	5.804	98	5.804	5.804	0.0557335	5.00 < x ≤ 10.00	x ≤ 1.00
ACAAGAT	2	1.86	1.27	161	0.104157	0.110236	0.312225	0.478486	ACAAGAU_All_Scores	2	0.101	0.101	0.0505	114	0.101	0.101	-0.161405	x ≤ 5.00	x ≤ 1.00
ACAAGCA	4	2.06	1.37	161	0.953971	1.41606	0.106847	0.485462	ACAAGCA_All_Scores	2	1.527	6.108	0.7635	109.5	2.974	0.08	0.799925	5.00 < x ≤ 10.00	1.00 < x ≤ 3.00
ACAAGCC	0	2.53	1.58	161	-7.98868	-1.60127	0.070061	0.440814	ACAAGCC_All_Scores	0	0	0	0	0	0	0	-0.290701	x ≤ 5.00	x ≤ 1.00
ACAAGCG	0	0.27	0.53	161	-4.80735	-0.509434	0.661119	0.778256	ACAAGCG_All_Scores	0	0	0	0	0	0	0	-0.196936	x ≤ 5.00	x ≤ 1.00
ACAAGCT	1	1.69	1.28	161	-0.751179	-0.539062	0.269525	0.469278	ACAAGCU_All_Scores	1	0	0	0	178	0	0	-0.143639	x ≤ 5.00	x ≤ 1.00
ACAAGGA	1	1.6	1.24	161	-0.672705	-0.483871	0.286185	0.471859	ACAAGGA_All_Scores	1	0.05	0.05	0.05	111	0.05	0.05	0.0241497	x ≤ 5.00	x ≤ 1.00
ACAAGGC	6	0.64	0.78	161	3.20885	6.87179	2.84959e-11	4.76406e-09	ACAAGGC_All_Scores	5	0.178	0.356	0.0356	92.4	0.178	0.178	-0.00644702	x ≤ 5.00	3.00 < x
ACAAGGG	0	1.8	1.3	161	-7.49985	-1.38462	0.117669	0.490057	ACAAGGG_All_Scores	0	0	0	0	0	0	0	0.111992	x ≤ 5.00	x ≤ 1.00
ACAAGGT	1	1.69	1.29	161	-0.751179	-0.534884	0.268037	0.46963	ACAAGGU_All_Scores	1	0.039	0.039	0.039	136	0.039	0.039	-0.137717	x ≤ 5.00	x ≤ 1.00
ACAAGTA	2	1.02	1.08	161	0.964551	0.907407	0.244731	0.465214	ACAAGUA_All_Scores	2	0.124	0.248	0.062	133	0.124	0.124	-0.214702	x ≤ 5.00	x ≤ 1.00
ACAAGTC	1	1.11	1.04	161	-0.149143	-0.105769	0.381459	0.531718	ACAAGUC_All_Scores	1	0.071	0.071	0.071	115	0.071	0.071	-0.311428	x ≤ 5.00	x ≤ 1.00
ACAAGTG	1	1.07	1.12	161	-0.096676	-0.0625	0.355503	0.511106	ACAAGUG_All_Scores	1	1.816	1.816	1.816	127	1.816	1.816	-0.21865	x ≤ 5.00	x ≤ 1.00
ACAAGTT	2	1.92	1.32	161	0.0585947	0.0606061	0.301674	0.47375	ACAAGUU_All_Scores	2	1.12	2.24	0.56	121	1.12	1.12	-0.232468	x ≤ 5.00	x ≤ 1.00
ACAATAA	0	1.26	1.08	161	-6.98868	-1.16667	0.187036	0.478065	ACAAUAA_All_Scores	0	0	0	0	0	0	0	-0.223585	x ≤ 5.00	x ≤ 1.00
ACAATAC	0	0.46	0.68	161	-5.55459	-0.676471	0.466694	0.591911	ACAAUAC_All_Scores	0	0	0	0	0	0	0	-0.131795	x ≤ 5.00	x ≤ 1.00
ACAATAG	1	1.87	1.47	161	-0.896377	-0.591837	0.227789	0.469387	ACAAUAG_All_Scores	1	0.016	0.016	0.016	140	0.016	0.016	-0.241351	x ≤ 5.00	x ≤ 1.00
ACAATAT	0	1.32	1.09	161	-7.05528	-1.21101	0.175804	0.478943	ACAAUAU_All_Scores	0	0	0	0	0	0	0	-0.260104	x ≤ 5.00	x ≤ 1.00
ACAATCA	0	0.93	1	161	-6.55459	-0.93	0.258881	0.466971	ACAAUCA_All_Scores	0	0	0	0	0	0	0	-0.236416	x ≤ 5.00	x ≤ 1.00
ACAATCC	1	0.83	0.88	161	0.265894	0.193182	0.444963	0.576625	ACAAUCC_All_Scores	1	0	0	0	130	0	0	-0.304519	x ≤ 5.00	x ≤ 1.00
ACAATCG	0	0	0	161	0				ACAAUCG_All_Scores	0	0	0	0	0	0	0	-0.231481	x ≤ 5.00
ACAATCT	4	0.87	0.83	161	2.18803	3.77108	0.000392432	0.0103536	ACAAUCU_All_Scores	4	11.157	11.157	2.78925	167	11.157	11.157	-0.259117	10.00 < x	3.00 < x
ACAATGA	1	1.1	1.03	161	-0.136204	-0.0970874	0.385501	0.534579	ACAAUGA_All_Scores	2	0.007	0.007	0.0035	146	0.007	0.007	0.0725123	x ≤ 5.00	x ≤ 1.00
ACAATGC	0	0.59	0.86	161	-5.90689	-0.686047	0.366614	0.519827	ACAAUGC_All_Scores	0	0	0	0	0	0	0	0.225496	x ≤ 5.00	x ≤ 1.00
ACAATGG	1	2.61	1.8	161	-1.37521	-0.894444	0.148564	0.487106	ACAAUGG_All_Scores	1	0.023	0.023	0.023	166	0.023	0.023	0.127784	x ≤ 5.00	x ≤ 1.00
ACAATGT	2	1.37	1.12	161	0.542527	0.5625	0.304078	0.474387	ACAAUGU_All_Scores	3	2.369	2.369	0.789667	129	2.369	2.369	-0.214702	x ≤ 5.00	x ≤ 1.00
ACAATTA	3	0.46	0.65	161	2.67903	3.90769	0.000296582	0.0080852	ACAAUUA_All_Scores	2	0.003	0.004	0.0015	107.5	0.003	0.003	-0.276883	x ≤ 5.00	3.00 < x
ACAATTC	0	0.78	0.84	161	-6.30378	-0.928571	0.308601	0.476542	ACAAUUC_All_Scores	0	0	0	0	0	0	0	-0.332154	x ≤ 5.00	x ≤ 1.00
ACAATTG	0	1.08	1.08	161	-6.76818	-1	0.224047	0.469891	ACAAUUG_All_Scores	0	0	0	0	0	0	0	0.0656034	x ≤ 5.00	x ≤ 1.00
ACAATTT	0	2.06	1.46	161	-7.69349	-1.41096	0.100986	0.479024	ACAAUUU_All_Scores	0	0	0	0	0	0	0	-0.284779	x ≤ 5.00	x ≤ 1.00
ACACAAA	0	2.55	1.45	161	-8	-1.75862	0.0586085	0.410009	ACACAAA_All_Scores	0	0	0	0	0	0	0	-0.209767	x ≤ 5.00	x ≤ 1.00
ACACAAC	3	1.05	0.97	161	1.5057	2.01031	0.054522	0.39561	ACACAAC_All_Scores	3	0.609	0.609	0.203	76	0.609	0.609	-0.164366	x ≤ 5.00	1.00 < x ≤ 3.00
ACACAAG	0	2.63	1.49	161	-8.04439	-1.7651	0.0563877	0.403254	ACACAAG_All_Scores	0	0	0	0	0	0	0	-0.0528356	x ≤ 5.00	x ≤ 1.00
ACACAAT	0	1.26	1.07	161	-6.98868	-1.17757	0.186386	0.477672	ACACAAU_All_Scores	0	0	0	0	0	0	0	-0.266026	x ≤ 5.00	x ≤ 1.00
ACACACA	9	20.14	19.65	161	-1.16118	-0.566921	0.0172885	0.196432	ACACACA_All_Scores	6	0.938	0.941	0.156333	51.3333	0.939	0.937	-0.124886	x ≤ 5.00	x ≤ 1.00
ACACACC	7	2.19	1.32	161	1.67191	3.64394	0.000395359	0.0104141	ACACACC_All_Scores	6	2.276	2.351	0.379333	88.8333	2.276	2.276	-0.217663	x ≤ 5.00	3.00 < x
ACACACG	0	1.19	1.12	161	-6.90689	-1.0625	0.20256	0.47289	ACACACG_All_Scores	0	0	0	0	0	0	0	-0.0725755	x ≤ 5.00	x ≤ 1.00
ACACACT	2	2.8	1.46	161	-0.483375	-0.547945	0.235158	0.466897	ACACACU_All_Scores	2	0.058	0.058	0.029	92	0.058	0.058	-0.0923153	x ≤ 5.00	x ≤ 1.00
ACACAGA	2	1.86	1.13	161	0.104157	0.123894	0.350347	0.506717	ACACAGA_All_Scores	4	3.417	3.417	0.85425	49.5	3.417	3.417	-0.0784974	x ≤ 5.00	x ≤ 1.00
ACACAGC	2	1.99	1.23	161	0.0071955	0.00813008	0.324333	0.486529	ACACAGC_All_Scores	2	1.663	1.663	0.8315	137.5	1.663	1.663	0.0715253	x ≤ 5.00	x ≤ 1.00
ACACAGG	9	1.9	1.47	161	2.23795	4.82993	2.33308e-06	0.000127843	ACACAGG_All_Scores	6	10.554	10.866	1.759	72.8333	10.554	10.554	-0.0350698	10.00 < x	3.00 < x
ACACAGT	3	3.49	1.93	161	-0.217591	-0.253886	0.20015	0.474773	ACACAGU_All_Scores	3	6.911	6.911	2.30367	116.333	6.911	6.911	-0.250234	5.00 < x ≤ 10.00	x ≤ 1.00
ACACATA	2	1.73	1.33	161	0.208108	0.203008	0.293839	0.471616	ACACAUA_All_Scores	2	0.022	0.022	0.011	89	0.022	0.022	-0.223585	x ≤ 5.00	x ≤ 1.00
ACACATC	0	1.08	1.1	161	-6.76818	-0.981818	0.223972	0.470156	ACACAUC_All_Scores	0	0	0	0	0	0	0	-0.250234	x ≤ 5.00	x ≤ 1.00
ACACATG	2	3.24	1.85	161	-0.693244	-0.67027	0.172259	0.479004	ACACAUG_All_Scores	2	0.282	0.282	0.141	110	0.282	0.282	-0.0686275	x ≤ 5.00	x ≤ 1.00
ACACATT	2	3.04	1.78	161	-0.601614	-0.58427	0.188957	0.478052	ACACAUU_All_Scores	2	0.018	0.018	0.009	38.5	0.018	0.018	-0.204832	x ≤ 5.00	x ≤ 1.00
ACACCAA	1	0.94	0.9	161	0.0883559	0.0666667	0.442285	0.575248	ACACCAA_All_Scores	1	5.447	5.447	5.447	138	5.447	5.447	-0.220624	5.00 < x ≤ 10.00	x ≤ 1.00
ACACCAC	4	1.59	1.55	161	1.32553	1.55484	0.0768457	0.456009	ACACCAC_All_Scores	2	0.447	0.894	0.2235	64.5	0.522	0.372	-0.121925	x ≤ 5.00	1.00 < x ≤ 3.00
ACACCAG	2	2.01	1.34	161	-0.00715979	-0.00746269	0.29771	0.47246	ACACCAG_All_Scores	2	0.487	0.487	0.2435	102.5	0.487	0.487	-0.197923	x ≤ 5.00	x ≤ 1.00
ACACCAT	2	2.34	1.55	161	-0.225465	-0.219355	0.251264	0.466218	ACACCAU_All_Scores	2	4.564	4.564	2.282	95.5	4.564	4.564	-0.202858	x ≤ 5.00	x ≤ 1.00
ACACCCA	6	2.05	1.33	161	1.54472	2.96992	0.0036452	0.0636705	ACACCCA_All_Scores	4	0.26	0.35	0.065	88.75	0.26	0.26	0.0399416	x ≤ 5.00	1.00 < x ≤ 3.00
ACACCCC	4	2.22	1.5	161	0.846559	1.18667	0.131534	0.489228	ACACCCC_All_Scores	4	3.99	4.024	0.9975	94	3.99	3.99	-0.0755365	x ≤ 5.00	1.00 < x ≤ 3.00
ACACCCG	1	0.43	0.62	161	1.19878	0.919355	0.42168	0.561874	ACACCCG_All_Scores	1	0.004	0.004	0.004	64	0.004	0.004	-0.143639	x ≤ 5.00	x ≤ 1.00
ACACCCT	5	1.51	1.12	161	1.72074	3.11607	0.00277469	0.0511942	ACACCCU_All_Scores	3	2.638	2.658	0.879333	118.333	2.638	2.638	-0.0597446	x ≤ 5.00	3.00 < x
ACACCGA	0	0.17	0.43	161	-4.16993	-0.395349	0.858028	0.971455	ACACCGA_All_Scores	0	0	0	0	0	0	0	-0.0350698	x ≤ 5.00	x ≤ 1.00
ACACCGC	0	0.21	0.43	161	-4.45943	-0.488372	0.823475	0.943549	ACACCGC_All_Scores	0	0	0	0	0	0	0	-0.200884	x ≤ 5.00	x ≤ 1.00
ACACCGG	0	0.16	0.44	161	-4.08746	-0.363636	0.848679	0.966481	ACACCGG_All_Scores	0	0	0	0	0	0	0	-0.16634	x ≤ 5.00	x ≤ 1.00
ACACCGT	0	0.2	0.51	161	-4.39232	-0.392157	0.724345	0.844313	ACACCGU_All_Scores	0	0	0	0	0	0	0	-0.36966	x ≤ 5.00	x ≤ 1.00
ACACCTA	0	1.82	1.39	161	-7.5157	-1.30935	0.121792	0.491607	ACACCUA_All_Scores	0	0	0	0	0	0	0	-0.169301	x ≤ 5.00	x ≤ 1.00
ACACCTC	1	1.38	1.14	161	-0.46073	-0.333333	0.331038	0.491057	ACACCUC_All_Scores	1	6.764	6.764	6.764	40	6.764	6.764	-0.124886	5.00 < x ≤ 10.00	x ≤ 1.00
ACACCTG	8	1.63	1.31	161	2.28811	4.8626	2.23475e-06	0.000123696	ACACCUG_All_Scores	7	1.393	1.458	0.199	110.429	1.393	1.393	-0.110081	x ≤ 5.00	3.00 < x
ACACCTT	6	1.56	1.3	161	1.9366	3.41538	0.000899448	0.0208144	ACACCUU_All_Scores	5	0.41	0.422	0.082	36.2	0.41	0.41	-0.17621	x ≤ 5.00	3.00 < x
ACACGAA	0	0	0	161	0				ACACGAA_All_Scores	0	0	0	0	0	0	0	0.0754733	x ≤ 5.00
ACACGAC	0	0.24	0.55	161	-4.64386	-0.436364	0.659477	0.776714	ACACGAC_All_Scores	0	0	0	0	0	0	0	0.0774473	x ≤ 5.00	x ≤ 1.00
ACACGAG	0	0.46	0.65	161	-5.55459	-0.707692	0.477797	0.600785	ACACGAG_All_Scores	0	0	0	0	0	0	0	-0.0903413	x ≤ 5.00	x ≤ 1.00
ACACGAT	0	0.56	0.79	161	-5.83289	-0.708861	0.392799	0.539901	ACACGAU_All_Scores	0	0	0	0	0	0	0	-0.0429657	x ≤ 5.00	x ≤ 1.00
ACACGCA	1	0.47	0.91	161	1.07325	0.582418	0.370007	0.522648	ACACGCA_All_Scores	1	3.342	3.342	3.342	189	3.342	3.342	1.01312	x ≤ 5.00	x ≤ 1.00
ACACGCC	1	0.62	0.82	161	0.680932	0.463415	0.436982	0.571983	ACACGCC_All_Scores	1	0.004	0.004	0.004	98	0.004	0.004	-0.206806	x ≤ 5.00	x ≤ 1.00
ACACGCG	0	0.42	0.65	161	-5.42626	-0.646154	0.498121	0.619588	ACACGCG_All_Scores	0	0	0	0	0	0	0	-0.274909	x ≤ 5.00	x ≤ 1.00
ACACGCT	1	0.39	0.58	161	1.33628	1.05172	0.395631	0.542156	ACACGCU_All_Scores	1	0.001	0.001	0.001	135	0.001	0.001	-0.0982373	x ≤ 5.00	1.00 < x ≤ 3.00
ACACGGA	0	0.31	0.59	161	-5	-0.525424	0.588993	0.70795	ACACGGA_All_Scores	0	0	0	0	0	0	0	0.161342	x ≤ 5.00	x ≤ 1.00
ACACGGC	2	0.89	0.92	161	1.1592	1.20652	0.209422	0.472288	ACACGGC_All_Scores	1	0.29	0.58	0.29	67	0.302	0.278	-0.145613	x ≤ 5.00	1.00 < x ≤ 3.00
ACACGGG	0	0.71	0.82	161	-6.16993	-0.865854	0.334426	0.493581	ACACGGG_All_Scores	0	0	0	0	0	0	0	0.10607	x ≤ 5.00	x ≤ 1.00
ACACGGT	0	0.44	0.74	161	-5.49185	-0.594595	0.45176	0.581341	ACACGGU_All_Scores	0	0	0	0	0	0	0	-0.0330958	x ≤ 5.00	x ≤ 1.00
ACACGTA	0	0.32	0.58	161	-5.04439	-0.551724	0.590721	0.709767	ACACGUA_All_Scores	0	0	0	0	0	0	0	-0.0992243	x ≤ 5.00	x ≤ 1.00
ACACGTC	0	0.38	0.54	161	-5.2854	-0.703704	0.576747	0.695373	ACACGUC_All_Scores	0	0	0	0	0	0	0	-0.225559	x ≤ 5.00	x ≤ 1.00
ACACGTG	0	1.24	1.18	161	-6.96578	-1.05085	0.194642	0.476328	ACACGUG_All_Scores	0	0	0	0	0	0	0	-0.343011	x ≤ 5.00	x ≤ 1.00
ACACGTT	5	0.75	0.85	161	2.72074	5	1.74908e-06	9.95033e-05	ACACGUU_All_Scores	5	4.475	8.201	0.895	137.8	4.475	4.475	-0.224572	5.00 < x ≤ 10.00	3.00 < x
ACACTAA	4	2.27	1.5	161	0.814568	1.15333	0.136765	0.488501	ACACUAA_All_Scores	4	1.736	1.736	0.434	114.25	1.736	1.736	-0.240364	x ≤ 5.00	1.00 < x ≤ 3.00
ACACTAC	0	1.57	1.2	161	-7.30378	-1.30833	0.141264	0.487974	ACACUAC_All_Scores	0	0	0	0	0	0	0	-0.144626	x ≤ 5.00	x ≤ 1.00
ACACTAG	0	0.84	0.92	161	-6.40939	-0.913043	0.285823	0.471784	ACACUAG_All_Scores	0	0	0	0	0	0	0	-0.0538226	x ≤ 5.00	x ≤ 1.00
ACACTAT	2	0.99	1	161	1.0072	1.01	0.239551	0.466018	ACACUAU_All_Scores	1	4.41	8.82	4.41	179	4.41	4.41	-0.209767	5.00 < x ≤ 10.00	1.00 < x ≤ 3.00
ACACTCA	4	1.76	1.4	161	1.17985	1.6	0.0792292	0.457558	ACACUCA_All_Scores	4	2.31	2.31	0.5775	110.25	2.31	2.31	-0.113042	x ≤ 5.00	1.00 < x ≤ 3.00
ACACTCC	2	0.89	0.95	161	1.1592	1.16842	0.212195	0.471276	ACACUCC_All_Scores	2	0.007	0.007	0.0035	33	0.007	0.007	-0.154496	x ≤ 5.00	1.00 < x ≤ 3.00
ACACTCG	1	0.21	0.48	161	2.19878	1.64583	0.21452	0.471454	ACACUCG_All_Scores	1	1.163	1.163	1.163	41	1.163	1.163	-0.234442	x ≤ 5.00	1.00 < x ≤ 3.00
ACACTCT	1	0.9	1.11	161	0.150417	0.0900901	0.357952	0.513096	ACACUCU_All_Scores	1	0	0	0	27	0	0	-0.23839	x ≤ 5.00	x ≤ 1.00
ACACTGA	1	1.9	1.33	161	-0.919217	-0.676692	0.238575	0.466612	ACACUGA_All_Scores	1	0.003	0.003	0.003	180	0.003	0.003	-0.170288	x ≤ 5.00	x ≤ 1.00
ACACTGC	3	1.93	1.47	161	0.633707	0.727891	0.20823	0.472526	ACACUGC_All_Scores	3	6.443	6.443	2.14767	26.3333	6.443	6.443	0.0034229	5.00 < x ≤ 10.00	x ≤ 1.00
ACACTGG	1	2.25	1.44	161	-1.16197	-0.868056	0.190074	0.476829	ACACUGG_All_Scores	1	0.062	0.062	0.062	171	0.062	0.062	0.0478375	x ≤ 5.00	x ≤ 1.00
ACACTGT	3	2.09	1.39	161	0.519374	0.654676	0.231646	0.467574	ACACUGU_All_Scores	2	0.072	0.216	0.036	63	0.072	0.072	-0.28774	x ≤ 5.00	x ≤ 1.00
ACACTTA	1	2.48	1.63	161	-1.30179	-0.907975	0.16207	0.480433	ACACUUA_All_Scores	1	0.022	0.022	0.022	170	0.022	0.022	-0.187067	x ≤ 5.00	x ≤ 1.00
ACACTTC	2	1.62	1.27	161	0.302324	0.299213	0.300376	0.473117	ACACUUC_All_Scores	1	0.016	0.032	0.016	138	0.016	0.016	-0.361764	x ≤ 5.00	x ≤ 1.00
ACACTTG	2	1.09	0.88	161	0.869692	1.03409	0.265596	0.469016	ACACUUG_All_Scores	2	0.011	0.011	0.0055	62.5	0.011	0.011	0.0310587	x ≤ 5.00	1.00 < x ≤ 3.00
ACACTTT	3	2.12	1.4	161	0.49891	0.628571	0.233877	0.467411	ACACUUU_All_Scores	3	12.233	12.233	4.07767	169.333	12.233	12.233	-0.246286	10.00 < x	x ≤ 1.00
ACAGAAA	3	3.55	1.73	161	-0.242114	-0.317919	0.219238	0.47102	ACAGAAA_All_Scores	3	0.914	0.914	0.304667	44.3333	0.914	0.914	-0.157457	x ≤ 5.00	x ≤ 1.00
ACAGAAC	2	2.02	1.43	161	-0.0142842	-0.013986	0.278953	0.471561	ACAGAAC_All_Scores	1	0.061	0.122	0.061	74	0.061	0.061	-0.0627056	x ≤ 5.00	x ≤ 1.00
ACAGAAG	2	2.92	1.51	161	-0.543705	-0.609272	0.219445	0.470908	ACAGAAG_All_Scores	2	0.007	0.007	0.0035	86.5	0.007	0.007	-0.0192779	x ≤ 5.00	x ≤ 1.00
ACAGAAT	1	2.84	1.6	161	-1.49661	-1.15	0.12871	0.488032	ACAGAAU_All_Scores	1	0.0085	0.017	0.0085	158	0.012	0.005	0.312351	x ≤ 5.00	x ≤ 1.00
ACAGACA	11	2.12	1.66	161	2.36989	5.3494	1.4686e-07	1.08386e-05	ACAGACA_All_Scores	9	5.9795	6.14	0.664389	126.889	6.032	5.927	-0.145613	5.00 < x ≤ 10.00	3.00 < x
ACAGACC	1	1.46	1.2	161	-0.541461	-0.383333	0.308902	0.476782	ACAGACC_All_Scores	1	0.001	0.001	0.001	71	0.001	0.001	-0.150548	x ≤ 5.00	x ≤ 1.00
ACAGACG	1	0.58	0.79	161	0.775568	0.531646	0.438437	0.572972	ACAGACG_All_Scores	1	5.301	5.301	5.301	190	5.301	5.301	-0.138704	5.00 < x ≤ 10.00	x ≤ 1.00
ACAGACT	5	2.74	1.76	161	0.865379	1.28409	0.0993907	0.477262	ACAGACU_All_Scores	4	0.281	0.533	0.07025	113.25	0.281	0.281	-0.180158	x ≤ 5.00	1.00 < x ≤ 3.00
ACAGAGA	7	2.9	1.66	161	1.2684	2.46988	0.0113799	0.147506	ACAGAGA_All_Scores	8	5.002	5.202	0.62525	98.375	5.002	5.002	0.0448766	5.00 < x ≤ 10.00	1.00 < x ≤ 3.00
ACAGAGC	2	4.22	2.01	161	-1.07346	-1.10448	0.107851	0.486515	ACAGAGC_All_Scores	2	1.482	1.482	0.741	82	1.482	1.482	-0.0528356	x ≤ 5.00	x ≤ 1.00
ACAGAGG	4	4.37	2.36	161	-0.127329	-0.15678	0.166979	0.480213	ACAGAGG_All_Scores	3	0.233	0.233	0.0776667	92.6667	0.233	0.233	0.243262	x ≤ 5.00	x ≤ 1.00
ACAGAGT	4	2.31	1.74	161	0.789477	0.971264	0.143059	0.487393	ACAGAGU_All_Scores	3	0.963	1.925	0.321	73.3333	0.963	0.963	-0.227533	x ≤ 5.00	x ≤ 1.00
ACAGATA	1	1.02	1.15	161	-0.028289	-0.0173913	0.346854	0.503933	ACAGAUA_All_Scores	2	0.001	0.001	0.0005	33	0.001	0.001	-0.140678	x ≤ 5.00	x ≤ 1.00
ACAGATC	0	2.26	1.67	161	-7.82655	-1.35329	0.0956114	0.473978	ACAGAUC_All_Scores	0	0	0	0	0	0	0	-0.273922	x ≤ 5.00	x ≤ 1.00
ACAGATG	2	2.81	1.78	161	-0.4885	-0.455056	0.20208	0.473389	ACAGAUG_All_Scores	3	0.084	0.084	0.028	131.333	0.084	0.084	-0.0824454	x ≤ 5.00	x ≤ 1.00
ACAGATT	6	1.52	1.2	161	1.97383	3.73333	0.000312737	0.00848324	ACAGAUU_All_Scores	6	22.659	40.095	3.7765	125	22.659	22.659	-0.0666535	10.00 < x	3.00 < x
ACAGCAA	1	2.63	1.64	161	-1.38618	-0.993902	0.148443	0.486904	ACAGCAA_All_Scores	1	0.779	0.779	0.779	32	0.779	0.779	-0.0627056	x ≤ 5.00	x ≤ 1.00
ACAGCAC	2	1.92	1.15	161	0.0585947	0.0695652	0.346068	0.503595	ACAGCAC_All_Scores	2	0.03	0.03	0.015	69	0.03	0.03	0.75255	x ≤ 5.00	x ≤ 1.00
ACAGCAG	4	4.04	2.04	161	-0.0143197	-0.0196078	0.195522	0.476206	ACAGCAG_All_Scores	4	1.6	1.6	0.4	92	1.6	1.6	-0.172262	x ≤ 5.00	x ≤ 1.00
ACAGCAT	3	2.34	1.6	161	0.357103	0.4125	0.229003	0.468237	ACAGCAU_All_Scores	2	0.0215	0.035	0.01075	100.75	0.025	0.018	3.41841	x ≤ 5.00	x ≤ 1.00
ACAGCCA	6	4.24	1.82	161	0.499902	0.967033	0.137332	0.487975	ACAGCCA_All_Scores	4	1.881	1.923	0.47025	125.5	1.881	1.881	-0.25813	x ≤ 5.00	x ≤ 1.00
ACAGCCC	4	1.94	1.36	161	1.04013	1.51471	0.0931457	0.471601	ACAGCCC_All_Scores	3	1.578	1.637	0.526	98.6667	1.578	1.578	-0.279844	x ≤ 5.00	1.00 < x ≤ 3.00
ACAGCCG	1	0.35	0.64	161	1.48829	1.01562	0.372172	0.524847	ACAGCCG_All_Scores	1	0.556	0.556	0.556	2	0.556	0.556	-0.265039	x ≤ 5.00	1.00 < x ≤ 3.00
ACAGCCT	2	2.51	1.66	161	-0.326228	-0.307229	0.229248	0.468212	ACAGCCU_All_Scores	2	0.17	0.17	0.085	143	0.17	0.17	-0.102185	x ≤ 5.00	x ≤ 1.00
ACAGCGA	0	0.16	0.39	161	-4.08746	-0.410256	0.940367	1.04717	ACAGCGA_All_Scores	0	0	0	0	0	0	0	-0.18608	x ≤ 5.00	x ≤ 1.00
ACAGCGC	5	0.78	0.86	161	2.66489	4.90698	2.74062e-06	0.000148193	ACAGCGC_All_Scores	5	11.33	56.65	2.266	77	11.33	11.33	-0.0242129	10.00 < x	3.00 < x
ACAGCGG	0	0.95	0.9	161	-6.58496	-1.05556	0.253935	0.466839	ACAGCGG_All_Scores	0	0	0	0	0	0	0	-0.170288	x ≤ 5.00	x ≤ 1.00
ACAGCGT	0	1.27	1.25	161	-7	-1.016	0.19048	0.477262	ACAGCGU_All_Scores	0	0	0	0	0	0	0	-0.375582	x ≤ 5.00	x ≤ 1.00
ACAGCTA	0	1.31	1.11	161	-7.04439	-1.18018	0.179118	0.478504	ACAGCUA_All_Scores	0	0	0	0	0	0	0	-0.0834324	x ≤ 5.00	x ≤ 1.00
ACAGCTC	3	3.75	2.03	161	-0.320969	-0.369458	0.183558	0.478127	ACAGCUC_All_Scores	2	0.126	0.378	0.063	52	0.126	0.126	0.00934485	x ≤ 5.00	x ≤ 1.00
ACAGCTG	3	2.22	1.49	161	0.43272	0.52349	0.233462	0.467209	ACAGCUG_All_Scores	3	0.003	0.003	0.001	99.3333	0.003	0.003	-0.324258	x ≤ 5.00	x ≤ 1.00
ACAGCTT	3	2.89	1.94	161	0.0537106	0.056701	0.20531	0.472179	ACAGCUU_All_Scores	3	12.774	12.774	4.258	134	12.774	12.774	-0.0479007	10.00 < x	x ≤ 1.00
ACAGGAA	5	2.6	1.76	161	0.940761	1.36364	0.0894564	0.469159	ACAGGAA_All_Scores	5	1.221	2.181	0.2442	92.2	1.221	1.221	0.105083	x ≤ 5.00	1.00 < x ≤ 3.00
ACAGGAC	3	2.02	1.64	161	0.568284	0.597561	0.203483	0.471684	ACAGGAC_All_Scores	3	2.702	2.78	0.900667	48.6667	2.702	2.702	0.0952131	x ≤ 5.00	x ≤ 1.00
ACAGGAG	1	1.67	1.33	161	-0.734106	-0.503759	0.264212	0.468085	ACAGGAG_All_Scores	1	0.025	0.025	0.025	173	0.025	0.025	0.0626424	x ≤ 5.00	x ≤ 1.00
ACAGGAT	5	0.99	0.96	161	2.32481	4.17708	6.75847e-05	0.00231654	ACAGGAU_All_Scores	3	12.483	19.987	4.161	120.333	12.483	12.483	0.0369806	10.00 < x	3.00 < x
ACAGGCA	2	2.14	1.37	161	-0.0971412	-0.10219	0.289682	0.471879	ACAGGCA_All_Scores	2	0.021	0.021	0.0105	114.5	0.021	0.021	0.0794213	x ≤ 5.00	x ≤ 1.00
ACAGGCC	0	2.09	1.36	161	-7.71425	-1.53676	0.090063	0.469635	ACAGGCC_All_Scores	0	0	0	0	0	0	0	-0.269974	x ≤ 5.00	x ≤ 1.00
ACAGGCG	1	0.96	0.81	161	0.0582986	0.0493827	0.491921	0.614021	ACAGGCG_All_Scores	1	1.421	1.421	1.421	16	1.421	1.421	-0.209767	x ≤ 5.00	x ≤ 1.00
ACAGGCT	0	3.16	1.77	161	-8.30834	-1.78531	0.0457948	0.365466	ACAGGCU_All_Scores	0	0	0	0	0	0	0	-0.171275	x ≤ 5.00	x ≤ 1.00
ACAGGGA	6	3.43	1.81	161	0.804956	1.41989	0.0804348	0.458859	ACAGGGA_All_Scores	2	0.12	0.436	0.06	43.5	0.12	0.12	0.153446	x ≤ 5.00	1.00 < x ≤ 3.00
ACAGGGC	2	2.61	1.67	161	-0.382371	-0.365269	0.223471	0.470792	ACAGGGC_All_Scores	2	2.858	3.304	1.429	56	2.858	2.858	0.0498115	x ≤ 5.00	x ≤ 1.00
ACAGGGG	3	1.68	1.23	161	0.83274	1.07317	0.182355	0.47765	ACAGGGG_All_Scores	3	1.042	1.042	0.347333	42.6667	1.042	1.042	0.194899	x ≤ 5.00	1.00 < x ≤ 3.00
ACAGGGT	5	2.61	1.54	161	0.935244	1.55195	0.0776928	0.455427	ACAGGGU_All_Scores	3	4.11	8.22	1.37	112	4.11	4.11	-0.139691	5.00 < x ≤ 10.00	1.00 < x ≤ 3.00
ACAGGTA	1	1.29	1.08	161	-0.364156	-0.268519	0.356311	0.511594	ACAGGUA_All_Scores	1	0.037	0.037	0.037	165	0.037	0.037	-0.0271738	x ≤ 5.00	x ≤ 1.00
ACAGGTC	1	2.03	1.45	161	-1.01421	-0.710345	0.213782	0.471097	ACAGGUC_All_Scores	1	0	0	0	119	0	0	-0.364725	x ≤ 5.00	x ≤ 1.00
ACAGGTG	3	2.5	1.44	161	0.262076	0.347222	0.260836	0.467513	ACAGGUG_All_Scores	2	4.731	4.732	2.3655	78	4.731	4.731	-0.189041	x ≤ 5.00	x ≤ 1.00
ACAGGTT	4	1.54	1.14	161	1.37133	2.15789	0.0341081	0.311497	ACAGGUU_All_Scores	4	12.958	12.958	3.2395	102.75	12.958	12.958	-0.192001	10.00 < x	1.00 < x ≤ 3.00
ACAGTAA	2	1.79	1.34	161	0.159199	0.156716	0.294084	0.471733	ACAGUAA_All_Scores	2	10.581	10.581	5.2905	141	10.581	10.581	-0.221611	10.00 < x	x ≤ 1.00
ACAGTAC	0	1.16	1.1	161	-6.87036	-1.05455	0.207987	0.472957	ACAGUAC_All_Scores	0	0	0	0	0	0	0	-0.284779	x ≤ 5.00	x ≤ 1.00
ACAGTAG	1	1.57	1.18	161	-0.645569	-0.483051	0.300856	0.473191	ACAGUAG_All_Scores	1	0.313	0.313	0.313	174	0.313	0.313	-0.18608	x ≤ 5.00	x ≤ 1.00
ACAGTAT	0	1.77	1.24	161	-7.47573	-1.42742	0.116157	0.489989	ACAGUAU_All_Scores	0	0	0	0	0	0	0	-0.222598	x ≤ 5.00	x ≤ 1.00
ACAGTCA	6	2.72	1.51	161	1.13846	2.17219	0.0249659	0.256453	ACAGUCA_All_Scores	6	3.295	3.301	0.549167	55.5	3.295	3.295	-0.295636	x ≤ 5.00	1.00 < x ≤ 3.00
ACAGTCC	2	2	1.35	161	0	0	0.295513	0.472037	ACAGUCC_All_Scores	2	1.003	1.003	0.5015	37	1.003	1.003	-0.250234	x ≤ 5.00	x ≤ 1.00
ACAGTCG	0	0.5	0.69	161	-5.67243	-0.724638	0.444669	0.576564	ACAGUCG_All_Scores	0	0	0	0	0	0	0	-0.313401	x ≤ 5.00	x ≤ 1.00
ACAGTCT	6	2.39	1.41	161	1.32433	2.56028	0.0106728	0.140905	ACAGUCU_All_Scores	6	6.355	6.355	1.05917	89.8333	6.355	6.355	-0.32031	5.00 < x ≤ 10.00	1.00 < x ≤ 3.00
ACAGTGA	7	3.65	1.87	161	0.937571	1.79144	0.042873	0.354405	ACAGUGA_All_Scores	6	6.878	6.899	1.14633	115.5	6.878	6.878	-0.243325	5.00 < x ≤ 10.00	1.00 < x ≤ 3.00
ACAGTGC	2	2.35	1.51	161	-0.231591	-0.231788	0.257197	0.466813	ACAGUGC_All_Scores	2	0.014	0.014	0.007	132	0.014	0.014	-0.276883	x ≤ 5.00	x ≤ 1.00
ACAGTGG	2	2.33	1.78	161	-0.219313	-0.185393	0.220306	0.470661	ACAGUGG_All_Scores	2	3.822	3.822	1.911	103.5	3.822	3.822	-0.0459267	x ≤ 5.00	x ≤ 1.00
ACAGTGT	5	1.79	1.29	161	1.47681	2.48837	0.0139877	0.170643	ACAGUGU_All_Scores	4	1.371	2.715	0.34275	71.25	1.371	1.371	-0.363738	x ≤ 5.00	1.00 < x ≤ 3.00
ACAGTTA	2	1.34	1.16	161	0.574236	0.568966	0.292521	0.471951	ACAGUUA_All_Scores	2	0.242	0.242	0.121	151.5	0.242	0.242	-0.246286	x ≤ 5.00	x ≤ 1.00
ACAGTTC	1	1.63	1.4	161	-0.699341	-0.45	0.257519	0.466622	ACAGUUC_All_Scores	1	0.458	0.458	0.458	4	0.458	0.458	-0.404205	x ≤ 5.00	x ≤ 1.00
ACAGTTG	2	2.29	1.37	161	-0.194438	-0.211679	0.284747	0.471195	ACAGUUG_All_Scores	2	0.69	0.69	0.345	167.5	0.69	0.69	-0.105146	x ≤ 5.00	x ≤ 1.00
ACAGTTT	1	2.99	1.62	161	-1.57061	-1.2284	0.115806	0.491417	ACAGUUU_All_Scores	1	0.049	0.049	0.049	37	0.049	0.049	-0.309454	x ≤ 5.00	x ≤ 1.00
ACATAAA	0	2.09	1.49	161	-7.71425	-1.40268	0.100111	0.478756	ACAUAAA_All_Scores	0	0	0	0	0	0	0	-0.361764	x ≤ 5.00	x ≤ 1.00
ACATAAC	2	1.26	1.05	161	0.662367	0.704762	0.296392	0.472381	ACAUAAC_All_Scores	2	0.011	0.011	0.0055	102	0.011	0.011	-0.244312	x ≤ 5.00	x ≤ 1.00
ACATAAG	0	2.11	1.38	161	-7.72792	-1.52899	0.0898224	0.469426	ACAUAAG_All_Scores	0	0	0	0	0	0	0	-0.0952763	x ≤ 5.00	x ≤ 1.00
ACATAAT	0	2.09	1.59	161	-7.71425	-1.31447	0.10576	0.484421	ACAUAAU_All_Scores	0	0	0	0	0	0	0	-0.288727	x ≤ 5.00	x ≤ 1.00
ACATACA	0	1.34	1.23	161	-7.07682	-1.08943	0.179177	0.478428	ACAUACA_All_Scores	0	0	0	0	0	0	0	-0.224572	x ≤ 5.00	x ≤ 1.00
ACATACC	1	0.5	0.67	161	0.985786	0.746269	0.450715	0.580544	ACAUACC_All_Scores	1	5.288	5.288	5.288	91	5.288	5.288	-0.178184	5.00 < x ≤ 10.00	x ≤ 1.00
ACATACG	0	0.19	0.44	161	-4.32193	-0.431818	0.825974	0.944366	ACAUACG_All_Scores	0	0	0	0	0	0	0	-0.16634	x ≤ 5.00	x ≤ 1.00
ACATACT	3	1.07	1.11	161	1.47873	1.73874	0.0792693	0.456823	ACAUACU_All_Scores	3	1.164	1.164	0.388	71	1.164	1.164	-0.202858	x ≤ 5.00	1.00 < x ≤ 3.00
ACATAGA	1	1.77	1.26	161	-0.817522	-0.611111	0.262691	0.468123	ACAUAGA_All_Scores	1	0.011	0.011	0.011	76	0.011	0.011	-0.131795	x ≤ 5.00	x ≤ 1.00
ACATAGC	1	1.57	1.48	161	-0.645569	-0.385135	0.250287	0.466573	ACAUAGC_All_Scores	1	0.313	0.313	0.313	132	0.313	0.313	-0.127847	x ≤ 5.00	x ≤ 1.00
ACATAGG	3	1.63	1.33	161	0.876068	1.03008	0.176463	0.478432	ACAUAGG_All_Scores	3	0.029	0.029	0.00966667	94	0.029	0.029	-0.0646795	x ≤ 5.00	1.00 < x ≤ 3.00
ACATAGT	0	1.67	1.12	161	-7.39232	-1.49107	0.117195	0.490454	ACAUAGU_All_Scores	0	0	0	0	0	0	0	-0.260104	x ≤ 5.00	x ≤ 1.00
ACATATA	2	2.8	1.94	161	-0.483375	-0.412371	0.188878	0.478076	ACAUAUA_All_Scores	2	0.032	0.032	0.016	62.5	0.032	0.032	-0.294649	x ≤ 5.00	x ≤ 1.00
ACATATC	0	1.14	0.99	161	-6.84549	-1.15152	0.207654	0.47312	ACAUAUC_All_Scores	0	0	0	0	0	0	0	-0.231481	x ≤ 5.00	x ≤ 1.00
ACATATG	1	1.61	1.12	161	-0.681639	-0.544643	0.307099	0.475388	ACAUAUG_All_Scores	1	0.004	0.004	0.004	113	0.004	0.004	-0.227533	x ≤ 5.00	x ≤ 1.00
ACATATT	0	0.84	0.9	161	-6.40939	-0.933333	0.286753	0.471893	ACAUAUU_All_Scores	0	0	0	0	0	0	0	-0.1466	x ≤ 5.00	x ≤ 1.00
ACATCAA	0	0.9	0.99	161	-6.50779	-0.909091	0.266572	0.469423	ACAUCAA_All_Scores	0	0	0	0	0	0	0	-0.268	x ≤ 5.00	x ≤ 1.00
ACATCAC	2	0.48	0.71	161	2.03634	2.14085	0.0568092	0.404327	ACAUCAC_All_Scores	2	2.597	2.597	1.2985	89	2.597	2.597	-0.210754	x ≤ 5.00	1.00 < x ≤ 3.00
ACATCAG	0	2.23	1.26	161	-7.80735	-1.76984	0.0661243	0.429572	ACAUCAG_All_Scores	0	0	0	0	0	0	0	-0.316362	x ≤ 5.00	x ≤ 1.00
ACATCAT	0	1.24	0.99	161	-6.96578	-1.25253	0.183912	0.478136	ACAUCAU_All_Scores	0	0	0	0	0	0	0	-0.27787	x ≤ 5.00	x ≤ 1.00
ACATCCA	2	1.26	1.11	161	0.662367	0.666667	0.287791	0.4718	ACAUCCA_All_Scores	2	6.998	6.998	3.499	109	6.998	6.998	-0.247273	5.00 < x ≤ 10.00	x ≤ 1.00
ACATCCC	1	1.8	1.56	161	-0.841634	-0.512821	0.224222	0.469717	ACAUCCC_All_Scores	1	0.003	0.003	0.003	107	0.003	0.003	-0.271948	x ≤ 5.00	x ≤ 1.00
ACATCCG	0	0.71	0.85	161	-6.16993	-0.835294	0.331119	0.490999	ACAUCCG_All_Scores	0	0	0	0	0	0	0	-0.193975	x ≤ 5.00	x ≤ 1.00
ACATCCT	3	1.33	1.12	161	1.16753	1.49107	0.117195	0.490329	ACAUCCU_All_Scores	2	0.01	0.03	0.005	74	0.01	0.01	-0.345972	x ≤ 5.00	1.00 < x ≤ 3.00
ACATCGA	0	0.25	0.54	161	-4.70044	-0.462963	0.663704	0.780906	ACAUCGA_All_Scores	0	0	0	0	0	0	0	-0.233455	x ≤ 5.00	x ≤ 1.00
ACATCGC	0	0.1	0.3	161	-3.45943	-0.333333	1.25794	1.36329	ACAUCGC_All_Scores	0	0	0	0	0	0	0	-0.192001	x ≤ 5.00	x ≤ 1.00
ACATCGG	0	0.48	0.61	161	-5.61471	-0.786885	0.479872	0.603023	ACAUCGG_All_Scores	0	0	0	0	0	0	0	-0.221611	x ≤ 5.00	x ≤ 1.00
ACATCGT	0	0	0	161	0				ACAUCGU_All_Scores	0	0	0	0	0	0	0	-0.368673	x ≤ 5.00
ACATCTA	2	1.13	1.03	161	0.818162	0.84466	0.271112	0.469645	ACAUCUA_All_Scores	2	4.17	4.17	2.085	44	4.17	4.17	-0.268	x ≤ 5.00	x ≤ 1.00
ACATCTC	3	1.58	1.19	161	0.920737	1.19328	0.1645	0.479822	ACAUCUC_All_Scores	3	1.712	3.052	0.570667	23	1.712	1.712	-0.311428	x ≤ 5.00	1.00 < x ≤ 3.00
ACATCTG	2	3.51	1.77	161	-0.80838	-0.853107	0.156639	0.482944	ACAUCUG_All_Scores	1	6.594	13.188	6.594	5	6.594	6.594	-0.231481	10.00 < x	x ≤ 1.00
ACATCTT	0	1.81	1.45	161	-7.50779	-1.24828	0.126236	0.488373	ACAUCUU_All_Scores	0	0	0	0	0	0	0	-0.343998	x ≤ 5.00	x ≤ 1.00
ACATGAA	3	1.56	1.11	161	0.938999	1.2973	0.154929	0.483036	ACAUGAA_All_Scores	3	3.846	3.846	1.282	54.3333	3.846	3.846	0.224509	x ≤ 5.00	1.00 < x ≤ 3.00
ACATGAC	1	0.95	0.95	161	0.073249	0.0526316	0.419358	0.560238	ACAUGAC_All_Scores	1	0.031	0.031	0.031	161	0.031	0.031	-0.0597446	x ≤ 5.00	x ≤ 1.00
ACATGAG	2	0.98	0.93	161	1.0217	1.09677	0.235081	0.4668	ACAUGAG_All_Scores	2	0.298	0.298	0.149	64	0.298	0.298	0.0132928	x ≤ 5.00	1.00 < x ≤ 3.00
ACATGAT	1	1.93	1.59	161	-0.941701	-0.584906	0.211458	0.471236	ACAUGAU_All_Scores	3	0.033	0.097	0.011	184	0.033	0.033	-0.00348604	x ≤ 5.00	x ≤ 1.00
ACATGCA	1	3.52	1.97	161	-1.80531	-1.27919	0.0893555	0.469231	ACAUGCA_All_Scores	1	2.367	2.367	2.367	36	2.367	2.367	1.05457	x ≤ 5.00	x ≤ 1.00
ACATGCC	2	2.45	1.63	161	-0.291463	-0.276074	0.235598	0.466865	ACAUGCC_All_Scores	2	7.041	7.041	3.5205	123.5	7.041	7.041	-0.143639	5.00 < x ≤ 10.00	x ≤ 1.00
ACATGCG	0	0.67	0.8	161	-6.08746	-0.8375	0.351165	0.507184	ACAUGCG_All_Scores	0	0	0	0	0	0	0	-0.0715885	x ≤ 5.00	x ≤ 1.00
ACATGCT	3	2.96	1.81	161	0.0193006	0.0220994	0.220356	0.470461	ACAUGCU_All_Scores	2	0.02	0.032	0.01	114.5	0.02	0.02	0.244249	x ≤ 5.00	x ≤ 1.00
ACATGGA	2	2.1	1.36	161	-0.0700475	-0.0735294	0.292548	0.471902	ACAUGGA_All_Scores	2	6.982	6.982	3.491	42.5	6.982	6.982	0.372558	5.00 < x ≤ 10.00	x ≤ 1.00
ACATGGC	5	1.81	1.38	161	1.46087	2.31159	0.0199853	0.218731	ACAUGGC_All_Scores	4	16.2825	32.558	4.07062	72.25	18.967	13.598	-0.0182909	10.00 < x	1.00 < x ≤ 3.00
ACATGGG	3	2.55	1.59	161	0.23362	0.283019	0.241057	0.46618	ACAUGGG_All_Scores	4	8.479	14.287	2.11975	84.25	8.479	8.479	0.258067	10.00 < x	x ≤ 1.00
ACATGGT	3	1.57	1.39	161	0.929839	1.02878	0.169072	0.4815	ACAUGGU_All_Scores	3	0.06	0.18	0.02	7	0.06	0.06	-0.0676405	x ≤ 5.00	1.00 < x ≤ 3.00
ACATGTA	2	2.63	1.77	161	-0.393342	-0.355932	0.211557	0.471072	ACAUGUA_All_Scores	2	7.046	7.046	3.523	96.5	7.046	7.046	-0.117977	5.00 < x ≤ 10.00	x ≤ 1.00
ACATGTC	1	1.34	1.19	161	-0.418604	-0.285714	0.321838	0.484427	ACAUGUC_All_Scores	1	0.77	0.77	0.77	152	0.77	0.77	-0.268	x ≤ 5.00	x ≤ 1.00
ACATGTG	6	2.93	2.03	161	1.03155	1.51232	0.0626292	0.422618	ACAUGUG_All_Scores	6	4.629	8.369	0.7715	86.6667	4.629	4.629	-0.0617186	5.00 < x ≤ 10.00	1.00 < x ≤ 3.00
ACATGTT	1	1.76	1.34	161	-0.809394	-0.567164	0.253486	0.467062	ACAUGUU_All_Scores	1	2.962	2.962	2.962	93	2.962	2.962	-0.169301	x ≤ 5.00	x ≤ 1.00
ACATTAA	1	1.58	1.19	161	-0.654671	-0.487395	0.2977	0.47249	ACAUUAA_All_Scores	1	0.296	0.296	0.296	87	0.296	0.296	-0.18608	x ≤ 5.00	x ≤ 1.00
ACATTAC	0	0.54	0.98	161	-5.78136	-0.55102	0.349746	0.506205	ACAUUAC_All_Scores	0	0	0	0	0	0	0	-0.174236	x ≤ 5.00	x ≤ 1.00
ACATTAG	2	1.44	1.28	161	0.471143	0.4375	0.283228	0.471827	ACAUUAG_All_Scores	2	0.013	0.013	0.0065	76	0.013	0.013	-0.205819	x ≤ 5.00	x ≤ 1.00
ACATTAT	0	1.24	1.15	161	-6.96578	-1.07826	0.193975	0.476619	ACAUUAU_All_Scores	0	0	0	0	0	0	0	-0.285766	x ≤ 5.00	x ≤ 1.00
ACATTCA	1	1.82	1.3	161	-0.857488	-0.630769	0.251519	0.466163	ACAUUCA_All_Scores	1	0.001	0.001	0.001	121	0.001	0.001	-0.305506	x ≤ 5.00	x ≤ 1.00
ACATTCC	1	2.32	1.5	161	-1.20597	-0.88	0.180576	0.478267	ACAUUCC_All_Scores	1	0.017	0.017	0.017	135	0.017	0.017	-0.352881	x ≤ 5.00	x ≤ 1.00
ACATTCG	1	0.45	0.62	161	1.13465	0.887097	0.434147	0.570871	ACAUUCG_All_Scores	1	0.001	0.001	0.001	50	0.001	0.001	-0.315375	x ≤ 5.00	x ≤ 1.00
ACATTCT	1	2.45	1.6	161	-1.2843	-0.90625	0.165367	0.47996	ACAUUCU_All_Scores	1	0.01	0.01	0.01	177	0.01	0.01	-0.338076	x ≤ 5.00	x ≤ 1.00
ACATTGA	6	2.09	1.25	161	1.51698	3.128	0.00239523	0.0452636	ACAUUGA_All_Scores	5	0.123	0.217	0.0246	120.8	0.123	0.123	-0.0459267	x ≤ 5.00	3.00 < x
ACATTGC	0	2.33	1.59	161	-7.87036	-1.46541	0.0857444	0.467344	ACAUUGC_All_Scores	0	0	0	0	0	0	0	0.343935	x ≤ 5.00	x ≤ 1.00
ACATTGG	1	1.06	1.07	161	-0.0832555	-0.0560748	0.372258	0.524922	ACAUUGG_All_Scores	1	0.147	0.147	0.147	165	0.147	0.147	0.0705383	x ≤ 5.00	x ≤ 1.00
ACATTGT	2	0.56	0.8	161	1.81816	1.8	0.0986877	0.476961	ACAUUGU_All_Scores	2	0.014	0.014	0.007	102.5	0.014	0.014	-0.233455	x ≤ 5.00	1.00 < x ≤ 3.00
ACATTTA	5	3.22	1.85	161	0.633276	0.962162	0.135742	0.49019	ACAUUUA_All_Scores	5	7.2	7.2	1.44	94.4	7.2	7.2	-0.254182	5.00 < x ≤ 10.00	x ≤ 1.00
ACATTTC	3	2.99	1.62	161	0.00480099	0.00617284	0.246256	0.465197	ACAUUUC_All_Scores	3	8.078	8.078	2.69267	99.6667	8.078	8.078	-0.341037	5.00 < x ≤ 10.00	x ≤ 1.00
ACATTTG	0	3.68	2.04	161	-8.52748	-1.80392	0.0384285	0.331725	ACAUUUG_All_Scores	0	0	0	0	0	0	0	-0.0449397	x ≤ 5.00	x ≤ 1.00
ACATTTT	5	5.41	2.43	161	-0.113482	-0.168724	0.161853	0.480487	ACAUUUU_All_Scores	6	12.932	12.932	2.15533	135.167	12.932	12.932	-0.275896	10.00 < x	x ≤ 1.00
ACCAAAA	2	3.26	1.78	161	-0.702095	-0.707865	0.174455	0.478772	ACCAAAA_All_Scores	2	0.534	0.534	0.267	152	0.534	0.534	-0.175223	x ≤ 5.00	x ≤ 1.00
ACCAAAC	1	0.81	1.01	161	0.300659	0.188119	0.388065	0.536816	ACCAAAC_All_Scores	1	0.004	0.004	0.004	13	0.004	0.004	-0.183119	x ≤ 5.00	x ≤ 1.00
ACCAAAG	2	2.91	2.07	161	-0.538773	-0.439614	0.174974	0.479074	ACCAAAG_All_Scores	2	4.697	4.697	2.3485	86	4.697	4.697	-0.113042	x ≤ 5.00	x ≤ 1.00
ACCAAAT	1	1.34	0.97	161	-0.418604	-0.350515	0.386776	0.535712	ACCAAAU_All_Scores	1	1.36	1.36	1.36	128	1.36	1.36	-0.251221	x ≤ 5.00	x ≤ 1.00
ACCAACA	0	1.14	1.03	161	-6.84549	-1.1068	0.209927	0.471738	ACCAACA_All_Scores	0	0	0	0	0	0	0	-0.230494	x ≤ 5.00	x ≤ 1.00
ACCAACC	7	1	1.26	161	2.79506	4.7619	3.77195e-06	0.000193124	ACCAACC_All_Scores	3	1.598	4.281	0.532667	89.6667	1.598	1.598	-0.131795	x ≤ 5.00	3.00 < x
ACCAACG	1	1.36	1.19	161	-0.439821	-0.302521	0.320251	0.483326	ACCAACG_All_Scores	1	3.9	3.9	3.9	140	3.9	3.9	-0.168314	x ≤ 5.00	x ≤ 1.00
ACCAACT	3	1.48	1.14	161	1.01445	1.33333	0.143868	0.487013	ACCAACU_All_Scores	3	1.041	1.041	0.347	83	1.041	1.041	-0.0952763	x ≤ 5.00	1.00 < x ≤ 3.00
ACCAAGA	0	1.33	1.11	161	-7.06609	-1.1982	0.175321	0.478902	ACCAAGA_All_Scores	0	0	0	0	0	0	0	0.0527725	x ≤ 5.00	x ≤ 1.00
ACCAAGC	2	1.89	1.38	161	0.0811961	0.0797101	0.288172	0.471763	ACCAAGC_All_Scores	2	1.003	1.003	0.5015	93	1.003	1.003	-0.109094	x ≤ 5.00	x ≤ 1.00
ACCAAGG	1	1.63	1.25	161	-0.699341	-0.504	0.281087	0.471713	ACCAAGG_All_Scores	1	1.238	1.238	1.238	137	1.238	1.238	-0.152522	x ≤ 5.00	x ≤ 1.00
ACCAAGT	5	0.9	0.97	161	2.46087	4.2268	5.42767e-05	0.0019083	ACCAAGU_All_Scores	3	0.061	0.174	0.0203333	65.3333	0.061	0.061	-0.290701	x ≤ 5.00	3.00 < x
ACCAATA	0	0.71	0.75	161	-6.16993	-0.946667	0.339818	0.49795	ACCAAUA_All_Scores	0	0	0	0	0	0	0	-0.294649	x ≤ 5.00	x ≤ 1.00
ACCAATC	0	0.97	0.96	161	-6.61471	-1.01042	0.249427	0.466456	ACCAAUC_All_Scores	0	0	0	0	0	0	0	-0.187067	x ≤ 5.00	x ≤ 1.00
ACCAATG	1	1.56	1.24	161	-0.636409	-0.451613	0.290536	0.471862	ACCAAUG_All_Scores	1	0.002	0.002	0.002	155	0.002	0.002	-0.127847	x ≤ 5.00	x ≤ 1.00
ACCAATT	0	0.12	0.38	161	-3.70044	-0.315789	0.998785	1.10174	ACCAAUU_All_Scores	0	0	0	0	0	0	0	-0.276883	x ≤ 5.00	x ≤ 1.00
ACCACAA	0	0.05	0.22	161	-2.58496	-0.227273	1.76714	1.90831	ACCACAA_All_Scores	0	0	0	0	0	0	0	-0.123899	x ≤ 5.00	x ≤ 1.00
ACCACAC	2	2.96	1.67	161	-0.563267	-0.57485	0.202505	0.4731	ACCACAC_All_Scores	2	0.461	0.461	0.2305	64	0.461	0.461	-0.0863934	x ≤ 5.00	x ≤ 1.00
ACCACAG	3	1.39	1.1	161	1.10434	1.46364	0.124262	0.489518	ACCACAG_All_Scores	3	1.409	1.409	0.469667	41.3333	1.409	1.409	-0.102185	x ≤ 5.00	1.00 < x ≤ 3.00
ACCACAT	4	1.67	1.14	161	1.25514	2.04386	0.0433414	0.355586	ACCACAU_All_Scores	3	0.443	0.868	0.147667	101.333	0.443	0.443	-0.222598	x ≤ 5.00	1.00 < x ≤ 3.00
ACCACCA	3	2.15	1.54	161	0.478732	0.551948	0.222452	0.470521	ACCACCA_All_Scores	3	0.126	0.378	0.042	93	0.126	0.126	-0.130808	x ≤ 5.00	x ≤ 1.00
ACCACCC	4	2.73	1.62	161	0.549426	0.783951	0.181109	0.477518	ACCACCC_All_Scores	4	0.812	0.812	0.203	71.75	0.812	0.812	-0.119951	x ≤ 5.00	x ≤ 1.00
ACCACCG	2	0.39	0.6	161	2.32912	2.68333	0.0181651	0.20343	ACCACCG_All_Scores	2	11.722	23.444	5.861	3	11.722	11.722	0.0577075	10.00 < x	1.00 < x ≤ 3.00
ACCACCT	0	2.17	1.31	161	-7.76818	-1.65649	0.0772319	0.456317	ACCACCU_All_Scores	0	0	0	0	0	0	0	-0.0913283	x ≤ 5.00	x ≤ 1.00
ACCACGA	0	0.46	0.68	161	-5.55459	-0.676471	0.466694	0.591865	ACCACGA_All_Scores	0	0	0	0	0	0	0	0.0616554	x ≤ 5.00	x ≤ 1.00
ACCACGC	0	0.13	0.36	161	-3.80735	-0.361111	1.03822	1.14071	ACCACGC_All_Scores	0	0	0	0	0	0	0	-0.0498747	x ≤ 5.00	x ≤ 1.00
ACCACGG	0	0.74	0.76	161	-6.22882	-0.973684	0.326759	0.488113	ACCACGG_All_Scores	0	0	0	0	0	0	0	-0.0321088	x ≤ 5.00	x ≤ 1.00
ACCACGT	0	0.12	0.35	161	-3.70044	-0.342857	1.07477	1.17637	ACCACGU_All_Scores	1	2.85	2.85	2.85	142	2.85	2.85	-0.321297	x ≤ 5.00	x ≤ 1.00
ACCACTA	0	0.42	0.64	161	-5.42626	-0.65625	0.502589	0.62363	ACCACUA_All_Scores	0	0	0	0	0	0	0	-0.0873804	x ≤ 5.00	x ≤ 1.00
ACCACTC	0	0.5	0.74	161	-5.67243	-0.675676	0.429084	0.567128	ACCACUC_All_Scores	0	0	0	0	0	0	0	-0.163379	x ≤ 5.00	x ≤ 1.00
ACCACTG	1	2.06	1.28	161	-1.03528	-0.828125	0.221199	0.470787	ACCACUG_All_Scores	1	0.013	0.013	0.013	89	0.013	0.013	0.0241497	x ≤ 5.00	x ≤ 1.00
ACCACTT	0	0.82	0.88	161	-6.37504	-0.931818	0.293685	0.471646	ACCACUU_All_Scores	0	0	0	0	0	0	0	-0.0311218	x ≤ 5.00	x ≤ 1.00
ACCAGAA	2	2.19	1.35	161	-0.130308	-0.140741	0.2926	0.471801	ACCAGAA_All_Scores	2	1.482	1.482	0.741	123.5	1.482	1.482	0.0774473	x ≤ 5.00	x ≤ 1.00
ACCAGAC	5	1.72	1.11	161	1.53404	2.95495	0.00456573	0.0756368	ACCAGAC_All_Scores	5	0.701	1.731	0.1402	119.2	0.701	0.701	-0.137717	x ≤ 5.00	1.00 < x ≤ 3.00
ACCAGAG	1	1.23	0.99	161	-0.295985	-0.232323	0.392242	0.539317	ACCAGAG_All_Scores	1	0.06	0.06	0.06	174	0.06	0.06	-0.249247	x ≤ 5.00	x ≤ 1.00
ACCAGAT	2	0.41	0.62	161	2.25873	2.56452	0.0240103	0.250883	ACCAGAU_All_Scores	2	0.044	0.088	0.022	62	0.044	0.044	-0.242338	x ≤ 5.00	1.00 < x ≤ 3.00
ACCAGCA	3	2.44	1.58	161	0.296982	0.35443	0.237124	0.466951	ACCAGCA_All_Scores	3	0.015	0.015	0.005	121.667	0.015	0.015	0.537386	x ≤ 5.00	x ≤ 1.00
ACCAGCC	3	1.77	1.37	161	0.757886	0.89781	0.194605	0.476452	ACCAGCC_All_Scores	3	9.943	9.993	3.31433	49	9.943	9.943	-0.0952763	5.00 < x ≤ 10.00	x ≤ 1.00
ACCAGCG	0	0.46	0.65	161	-5.55459	-0.707692	0.477797	0.600738	ACCAGCG_All_Scores	0	0	0	0	0	0	0	-0.202858	x ≤ 5.00	x ≤ 1.00
ACCAGCT	2	1.68	1.33	161	0.250172	0.240602	0.291399	0.47158	ACCAGCU_All_Scores	1	0.161	0.322	0.161	53	0.161	0.161	-0.0715885	x ≤ 5.00	x ≤ 1.00
ACCAGGA	3	2.08	1.37	161	0.526261	0.671533	0.232416	0.467342	ACCAGGA_All_Scores	2	0.019	0.036	0.0095	162	0.019	0.019	0.0932392	x ≤ 5.00	x ≤ 1.00
ACCAGGC	3	1.7	1.24	161	0.815767	1.04839	0.185703	0.477413	ACCAGGC_All_Scores	3	0.231	0.231	0.077	115.667	0.231	0.231	-0.243325	x ≤ 5.00	1.00 < x ≤ 3.00
ACCAGGG	1	2.6	1.64	161	-1.36969	-0.97561	0.151141	0.484882	ACCAGGG_All_Scores	1	0	0	0	11	0	0	-0.0706015	x ≤ 5.00	x ≤ 1.00
ACCAGGT	2	1.1	0.98	161	0.856636	0.918367	0.267019	0.469504	ACCAGGU_All_Scores	2	5.085	5.085	2.5425	110.5	5.085	5.085	-0.259117	5.00 < x ≤ 10.00	x ≤ 1.00
ACCAGTA	2	1.41	1.08	161	0.501305	0.546296	0.318186	0.481897	ACCAGUA_All_Scores	2	0.002	0.002	0.001	64	0.002	0.002	-0.25813	x ≤ 5.00	x ≤ 1.00
ACCAGTC	0	0.8	1.01	161	-6.33985	-0.792079	0.288638	0.471866	ACCAGUC_All_Scores	0	0	0	0	0	0	0	-0.290701	x ≤ 5.00	x ≤ 1.00
ACCAGTG	1	2.88	1.7	161	-1.51671	-1.10588	0.12732	0.488297	ACCAGUG_All_Scores	1	0.158	0.158	0.158	4	0.158	0.158	-0.273922	x ≤ 5.00	x ≤ 1.00
ACCAGTT	0	1.83	1.28	161	-7.52356	-1.42969	0.112163	0.489526	ACCAGUU_All_Scores	0	0	0	0	0	0	0	-0.103172	x ≤ 5.00	x ≤ 1.00
ACCATAA	3	1.14	1.07	161	1.38813	1.73832	0.0822928	0.461426	ACCAUAA_All_Scores	3	0.046	0.088	0.0153333	122	0.046	0.046	-0.180158	x ≤ 5.00	1.00 < x ≤ 3.00
ACCATAC	0	0.91	0.98	161	-6.52356	-0.928571	0.264515	0.468368	ACCAUAC_All_Scores	0	0	0	0	0	0	0	-0.225559	x ≤ 5.00	x ≤ 1.00
ACCATAG	0	0.89	0.82	161	-6.49185	-1.08537	0.269956	0.469478	ACCAUAG_All_Scores	0	0	0	0	0	0	0	-0.22852	x ≤ 5.00	x ≤ 1.00
ACCATAT	0	1.13	0.97	161	-6.83289	-1.16495	0.208664	0.472333	ACCAUAU_All_Scores	0	0	0	0	0	0	0	-0.257143	x ≤ 5.00	x ≤ 1.00
ACCATCA	0	1.78	1.45	161	-7.48382	-1.22759	0.129511	0.487685	ACCAUCA_All_Scores	0	0	0	0	0	0	0	-0.265039	x ≤ 5.00	x ≤ 1.00
ACCATCC	3	1.81	1.26	161	0.725825	0.944444	0.202698	0.472741	ACCAUCC_All_Scores	1	0.133	0.399	0.133	132	0.133	0.133	-0.170288	x ≤ 5.00	x ≤ 1.00
ACCATCG	1	0	0	161	6.65821				ACCAUCG_All_Scores	1	0.001	0.001	0.001	63	0.001	0.001	-0.0814584	x ≤ 5.00
ACCATCT	0	1.74	1.43	161	-7.45121	-1.21678	0.133068	0.488832	ACCAUCU_All_Scores	1	0	0	0	110	0	0	-0.10712	x ≤ 5.00	x ≤ 1.00
ACCATGA	0	1.79	1.44	161	-7.49185	-1.24306	0.127942	0.488513	ACCAUGA_All_Scores	0	0	0	0	0	0	0	-0.10712	x ≤ 5.00	x ≤ 1.00
ACCATGC	6	1.68	1.2	161	1.83034	3.6	0.000509918	0.0130335	ACCAUGC_All_Scores	6	33.934	169.134	5.65567	114.667	33.934	33.934	-0.102185	10.00 < x	3.00 < x
ACCATGG	4	1.23	1.14	161	1.69326	2.42982	0.0182792	0.204288	ACCAUGG_All_Scores	4	4.961	4.965	1.24025	114.25	4.961	4.961	-0.265039	x ≤ 5.00	1.00 < x ≤ 3.00
ACCATGT	1	2.79	1.8	161	-1.47107	-0.994444	0.135175	0.489114	ACCAUGU_All_Scores	1	0.509	0.509	0.509	191	0.509	0.509	-0.229507	x ≤ 5.00	x ≤ 1.00
ACCATTA	4	1.53	1.15	161	1.38067	2.14783	0.0345524	0.312248	ACCAUUA_All_Scores	4	0.055	0.115	0.01375	114.75	0.055	0.055	-0.286753	x ≤ 5.00	1.00 < x ≤ 3.00
ACCATTC	4	1.04	1.11	161	1.93321	2.66667	0.0102667	0.137763	ACCAUUC_All_Scores	3	2.593	5.186	0.864333	132.333	2.593	2.593	-0.275896	5.00 < x ≤ 10.00	1.00 < x ≤ 3.00
ACCATTG	1	1.96	1.42	161	-0.96384	-0.676056	0.22355	0.470595	ACCAUUG_All_Scores	1	0.048	0.048	0.048	164	0.048	0.048	-0.0271738	x ≤ 5.00	x ≤ 1.00
ACCATTT	0	3	1.97	161	-8.23362	-1.52284	0.0635139	0.423185	ACCAUUU_All_Scores	1	0	0	0	78	0	0	-0.278857	x ≤ 5.00	x ≤ 1.00
ACCCAAA	1	1.58	1.22	161	-0.654671	-0.47541	0.29206	0.471672	ACCCAAA_All_Scores	1	0	0	0	35	0	0	-0.0627056	x ≤ 5.00	x ≤ 1.00
ACCCAAC	3	0.97	0.93	161	1.61891	2.1828	0.0396103	0.338008	ACCCAAC_All_Scores	1	0.079	0.237	0.079	127	0.079	0.079	-0.00151206	x ≤ 5.00	1.00 < x ≤ 3.00
ACCCAAG	2	2.96	1.75	161	-0.563267	-0.548571	0.196122	0.475545	ACCCAAG_All_Scores	2	0.358	0.358	0.179	117	0.358	0.358	-0.0498747	x ≤ 5.00	x ≤ 1.00
ACCCAAT	0	0.81	0.77	161	-6.35755	-1.05195	0.297938	0.47273	ACCCAAU_All_Scores	1	0.002	0.002	0.002	19	0.002	0.002	-0.127847	x ≤ 5.00	x ≤ 1.00
ACCCACA	3	2.12	1.24	161	0.49891	0.709677	0.250106	0.466712	ACCCACA_All_Scores	3	0.033	0.033	0.011	113.333	0.033	0.033	-0.0291478	x ≤ 5.00	x ≤ 1.00
ACCCACC	3	2.44	1.93	161	0.296982	0.290155	0.198185	0.474648	ACCCACC_All_Scores	3	5.036	5.036	1.67867	32	5.036	5.036	-0.15647	5.00 < x ≤ 10.00	x ≤ 1.00
ACCCACG	2	0.84	0.87	161	1.24166	1.33333	0.188517	0.478048	ACCCACG_All_Scores	2	0.58	0.58	0.29	166	0.58	0.58	-0.0804714	x ≤ 5.00	1.00 < x ≤ 3.00
ACCCACT	3	1.63	1.35	161	0.876068	1.01481	0.176582	0.478203	ACCCACU_All_Scores	3	4.073	4.073	1.35767	44.3333	4.073	4.073	-0.110081	x ≤ 5.00	1.00 < x ≤ 3.00
ACCCAGA	7	2.51	1.63	161	1.47599	2.7546	0.00550867	0.0866161	ACCCAGA_All_Scores	7	2.201	2.207	0.314429	22.7143	2.201	2.201	-0.0301348	x ≤ 5.00	1.00 < x ≤ 3.00
ACCCAGC	4	2.2	1.45	161	0.859556	1.24138	0.127325	0.488203	ACCCAGC_All_Scores	3	14.046	28.092	4.682	132	14.046	14.046	0.171212	10.00 < x	1.00 < x ≤ 3.00
ACCCAGG	7	2.52	1.57	161	1.47028	2.8535	0.00433404	0.0728297	ACCCAGG_All_Scores	7	8.652	17.642	1.236	92.2857	8.652	8.652	0.168251	10.00 < x	1.00 < x ≤ 3.00
ACCCAGT	4	2.37	1.47	161	0.752641	1.10884	0.146758	0.487232	ACCCAGU_All_Scores	3	0.978	2.934	0.326	128	0.978	0.978	-0.29761	x ≤ 5.00	1.00 < x ≤ 3.00
ACCCATA	5	1.43	1.26	161	1.79874	2.83333	0.00571913	0.0891553	ACCCAUA_All_Scores	2	0.073	0.292	0.0365	92	0.073	0.073	-0.222598	x ≤ 5.00	1.00 < x ≤ 3.00
ACCCATC	3	1.46	1.17	161	1.03395	1.31624	0.14339	0.487408	ACCCAUC_All_Scores	3	0.132	0.132	0.044	85.3333	0.132	0.132	-0.144626	x ≤ 5.00	1.00 < x ≤ 3.00
ACCCATG	6	2.6	1.55	161	1.20332	2.19355	0.0232135	0.244585	ACCCAUG_All_Scores	5	20.958	41.847	4.1916	94.2	20.958	20.958	-0.0814584	10.00 < x	1.00 < x ≤ 3.00
ACCCATT	0	1.62	1.29	161	-7.34873	-1.25581	0.140561	0.487603	ACCCAUU_All_Scores	0	0	0	0	0	0	0	-0.12686	x ≤ 5.00	x ≤ 1.00
ACCCCAA	0	1.07	0.98	161	-6.75489	-1.09184	0.224296	0.469631	ACCCCAA_All_Scores	0	0	0	0	0	0	0	-0.213715	x ≤ 5.00	x ≤ 1.00
ACCCCAC	7	3.04	1.75	161	1.20061	2.26286	0.0176183	0.198938	ACCCCAC_All_Scores	5	3.299	3.308	0.6598	81.8	3.299	3.299	-0.163379	x ≤ 5.00	1.00 < x ≤ 3.00
ACCCCAG	2	2.94	1.74	161	-0.553519	-0.54023	0.198147	0.474694	ACCCCAG_All_Scores	2	0.059	0.059	0.0295	55	0.059	0.059	-0.154496	x ≤ 5.00	x ≤ 1.00
ACCCCAT	5	2.41	1.29	161	1.0498	2.00775	0.0412083	0.34588	ACCCCAU_All_Scores	4	0.135	0.213	0.03375	83	0.135	0.135	-0.181145	x ≤ 5.00	1.00 < x ≤ 3.00
ACCCCCA	5	3.31	1.6	161	0.593627	1.05625	0.142734	0.487909	ACCCCCA_All_Scores	5	2.146	2.146	0.4292	69.4	2.146	2.146	-0.203845	x ≤ 5.00	1.00 < x ≤ 3.00
ACCCCCC	2	1.81	1.45	161	0.143257	0.131034	0.272781	0.469952	ACCCCCC_All_Scores	2	1.814	3.628	0.907	135	1.814	1.814	-0.247273	x ≤ 5.00	x ≤ 1.00
ACCCCCG	0	0.37	0.64	161	-5.24793	-0.578125	0.527416	0.64636	ACCCCCG_All_Scores	0	0	0	0	0	0	0	-0.0883673	x ≤ 5.00	x ≤ 1.00
ACCCCCT	2	3.13	1.73	161	-0.643569	-0.653179	0.186303	0.477831	ACCCCCU_All_Scores	2	0.087	0.087	0.0435	69.5	0.087	0.087	-0.263065	x ≤ 5.00	x ≤ 1.00
ACCCCGA	0	0.15	0.41	161	-4	-0.365854	0.910042	1.01957	ACCCCGA_All_Scores	0	0	0	0	0	0	0	-0.0804714	x ≤ 5.00	x ≤ 1.00
ACCCCGC	0	0.71	0.9	161	-6.16993	-0.788889	0.324733	0.486729	ACCCCGC_All_Scores	0	0	0	0	0	0	0	-0.190028	x ≤ 5.00	x ≤ 1.00
ACCCCGG	0	0.39	0.61	161	-5.32193	-0.639344	0.533113	0.652024	ACCCCGG_All_Scores	0	0	0	0	0	0	0	-0.104159	x ≤ 5.00	x ≤ 1.00
ACCCCGT	0	0.13	0.36	161	-3.80735	-0.361111	1.03822	1.14063	ACCCCGU_All_Scores	0	0	0	0	0	0	0	-0.269974	x ≤ 5.00	x ≤ 1.00
ACCCCTA	1	0.96	1.04	161	0.0582986	0.0384615	0.383315	0.53281	ACCCCUA_All_Scores	1	0.013	0.013	0.013	173	0.013	0.013	-0.149561	x ≤ 5.00	x ≤ 1.00
ACCCCTC	3	2.72	1.76	161	0.140863	0.159091	0.223821	0.470562	ACCCCUC_All_Scores	2	0.122	0.238	0.061	65.5	0.122	0.122	-0.225559	x ≤ 5.00	x ≤ 1.00
ACCCCTG	6	3.85	1.87	161	0.638764	1.14973	0.11016	0.487933	ACCCCUG_All_Scores	4	14.266	28.266	3.5665	82.75	14.266	14.266	0.0438896	10.00 < x	1.00 < x ≤ 3.00
ACCCCTT	3	2.49	1.66	161	0.267835	0.307229	0.229248	0.468154	ACCCCUU_All_Scores	3	0.008	0.008	0.00266667	132.333	0.008	0.008	-0.204832	x ≤ 5.00	x ≤ 1.00
ACCCGAA	0	0.16	0.39	161	-4.08746	-0.410256	0.940367	1.0471	ACCCGAA_All_Scores	0	0	0	0	0	0	0	-0.0311218	x ≤ 5.00	x ≤ 1.00
ACCCGAC	0	0.37	0.69	161	-5.24793	-0.536232	0.500751	0.621585	ACCCGAC_All_Scores	0	0	0	0	0	0	0	0.111005	x ≤ 5.00	x ≤ 1.00
ACCCGAG	1	0.69	0.84	161	0.528928	0.369048	0.443666	0.575901	ACCCGAG_All_Scores	1	0.481	0.481	0.481	87	0.481	0.481	0.0310587	x ≤ 5.00	x ≤ 1.00
ACCCGAT	0	0.34	0.53	161	-5.12928	-0.641509	0.612732	0.729579	ACCCGAU_All_Scores	0	0	0	0	0	0	0	-0.135743	x ≤ 5.00	x ≤ 1.00
ACCCGCA	0	0.42	0.71	161	-5.42626	-0.591549	0.471699	0.595356	ACCCGCA_All_Scores	0	0	0	0	0	0	0	0.218587	x ≤ 5.00	x ≤ 1.00
ACCCGCC	2	0.38	0.58	161	2.36565	2.7931	0.0139131	0.170114	ACCCGCC_All_Scores	2	0.967	0.967	0.4835	129	0.967	0.967	-0.282805	x ≤ 5.00	1.00 < x ≤ 3.00
ACCCGCG	0	0	0	161	0				ACCCGCG_All_Scores	0	0	0	0	0	0	0	-0.211741	x ≤ 5.00
ACCCGCT	2	0.43	0.64	161	2.19162	2.45312	0.0307593	0.29249	ACCCGCU_All_Scores	2	0.004	0.004	0.002	84	0.004	0.004	-0.163379	x ≤ 5.00	1.00 < x ≤ 3.00
ACCCGGA	3	0	0	161	8.23362				ACCCGGA_All_Scores	2	0.035	0.07	0.0175	73.5	0.035	0.035	0.0379676	x ≤ 5.00
ACCCGGC	0	0	0	161	0				ACCCGGC_All_Scores	0	0	0	0	0	0	0	-0.15647	x ≤ 5.00
ACCCGGG	1	0.64	0.81	161	0.635844	0.444444	0.446202	0.577364	ACCCGGG_All_Scores	1	0.305	0.305	0.305	9	0.305	0.305	-0.159431	x ≤ 5.00	x ≤ 1.00
ACCCGGT	0	0.85	0.88	161	-6.42626	-0.965909	0.284337	0.471611	ACCCGGU_All_Scores	0	0	0	0	0	0	0	-0.0321088	x ≤ 5.00	x ≤ 1.00
ACCCGTA	1	0.33	0.57	161	1.57075	1.17544	0.350762	0.506959	ACCCGUA_All_Scores	1	0.129	0.129	0.129	171	0.129	0.129	-0.286753	x ≤ 5.00	1.00 < x ≤ 3.00
ACCCGTC	0	0	0	161	0				ACCCGUC_All_Scores	0	0	0	0	0	0	0	-0.182132	x ≤ 5.00
ACCCGTG	0	0.16	0.39	161	-4.08746	-0.410256	0.940367	1.04702	ACCCGUG_All_Scores	0	0	0	0	0	0	0	-0.180158	x ≤ 5.00	x ≤ 1.00
ACCCGTT	0	0.38	0.6	161	-5.2854	-0.633333	0.544075	0.662268	ACCCGUU_All_Scores	0	0	0	0	0	0	0	-0.158444	x ≤ 5.00	x ≤ 1.00
ACCCTAA	2	0.6	0.72	161	1.72031	1.94444	0.0836707	0.465172	ACCCUAA_All_Scores	2	0.376	0.376	0.188	164	0.376	0.376	-0.100211	x ≤ 5.00	1.00 < x ≤ 3.00
ACCCTAC	0	1.18	1.04	161	-6.89482	-1.13462	0.201526	0.473785	ACCCUAC_All_Scores	0	0	0	0	0	0	0	-0.0400047	x ≤ 5.00	x ≤ 1.00
ACCCTAG	3	1.59	1.16	161	0.911692	1.21552	0.164294	0.480762	ACCCUAG_All_Scores	2	6.652	6.655	3.326	95	6.652	6.652	-0.0439527	5.00 < x ≤ 10.00	1.00 < x ≤ 3.00
ACCCTAT	3	0.84	0.78	161	1.82423	2.76923	0.0110558	0.144449	ACCCUAU_All_Scores	1	0.013	0.039	0.013	114	0.013	0.013	-0.109094	x ≤ 5.00	1.00 < x ≤ 3.00
ACCCTCA	5	1.22	1.03	161	2.02615	3.6699	0.000460779	0.0118701	ACCCUCA_All_Scores	5	0.048	0.054	0.0096	70.2	0.048	0.048	-0.221611	x ≤ 5.00	3.00 < x
ACCCTCC	1	1.99	1.34	161	-0.985645	-0.738806	0.22661	0.468726	ACCCUCC_All_Scores	1	0.006	0.006	0.006	12	0.006	0.006	-0.197923	x ≤ 5.00	x ≤ 1.00
ACCCTCG	0	0.42	0.59	161	-5.42626	-0.711864	0.52483	0.643768	ACCCUCG_All_Scores	0	0	0	0	0	0	0	-0.0380308	x ≤ 5.00	x ≤ 1.00
ACCCTCT	3	2.98	1.64	161	0.009618	0.0121951	0.243239	0.465837	ACCCUCU_All_Scores	3	4.255	4.255	1.41833	155.333	4.255	4.255	-0.0923153	x ≤ 5.00	x ≤ 1.00
ACCCTGA	2	1.94	1.52	161	0.0437214	0.0394737	0.262258	0.468166	ACCCUGA_All_Scores	3	0.36	0.36	0.12	102	0.36	0.36	0.226483	x ≤ 5.00	x ≤ 1.00
ACCCTGC	1	2.58	1.73	161	-1.3586	-0.913295	0.151964	0.484769	ACCCUGC_All_Scores	1	1.938	1.938	1.938	15	1.938	1.938	-0.0627056	x ≤ 5.00	x ≤ 1.00
ACCCTGG	6	2.8	1.7	161	1.09679	1.88235	0.0399074	0.339659	ACCCUGG_All_Scores	5	15.934	29.464	3.1868	151.4	15.934	15.934	0.300507	10.00 < x	1.00 < x ≤ 3.00
ACCCTGT	2	2.32	1.39	161	-0.213134	-0.230216	0.279503	0.471955	ACCCUGU_All_Scores	2	0.023	0.023	0.0115	126.5	0.023	0.023	-0.117977	x ≤ 5.00	x ≤ 1.00
ACCCTTA	2	0.97	0.95	161	1.03634	1.08421	0.233307	0.467241	ACCCUUA_All_Scores	2	0.032	0.032	0.016	48.5	0.032	0.032	-0.138704	x ≤ 5.00	1.00 < x ≤ 3.00
ACCCTTC	1	1.43	1.13	161	-0.511714	-0.380531	0.328388	0.489698	ACCCUUC_All_Scores	1	0.016	0.016	0.016	131	0.016	0.016	-0.229507	x ≤ 5.00	x ≤ 1.00
ACCCTTG	0	2.21	1.57	161	-7.79442	-1.40764	0.09435	0.472009	ACCCUUG_All_Scores	0	0	0	0	0	0	0	0.0103318	x ≤ 5.00	x ≤ 1.00
ACCCTTT	2	2.5	1.7	161	-0.320492	-0.294118	0.224738	0.469897	ACCCUUU_All_Scores	3	7.074	7.074	2.358	85.3333	7.074	7.074	-0.169301	5.00 < x ≤ 10.00	x ≤ 1.00
ACCGAAA	0	0.17	0.43	161	-4.16993	-0.395349	0.858028	0.971388	ACCGAAA_All_Scores	0	0	0	0	0	0	0	-0.127847	x ≤ 5.00	x ≤ 1.00
ACCGAAC	0	0.2	0.4	161	-4.39232	-0.5	0.880163	0.993838	ACCGAAC_All_Scores	0	0	0	0	0	0	0	-0.0725755	x ≤ 5.00	x ≤ 1.00
ACCGAAG	0	0.41	0.63	161	-5.39232	-0.650794	0.51239	0.632964	ACCGAAG_All_Scores	0	0	0	0	0	0	0	-0.120938	x ≤ 5.00	x ≤ 1.00
ACCGAAT	0	0.17	0.38	161	-4.16993	-0.447368	0.949876	1.05439	ACCGAAU_All_Scores	0	0	0	0	0	0	0	0.168251	x ≤ 5.00	x ≤ 1.00
ACCGACA	2	0.17	0.43	161	3.48113	4.25581	0.000108263	0.00339806	ACCGACA_All_Scores	1	0.958	1.916	0.958	94	0.958	0.958	0.0142798	x ≤ 5.00	3.00 < x
ACCGACC	0	0.55	0.7	161	-5.80735	-0.785714	0.418559	0.559582	ACCGACC_All_Scores	0	0	0	0	0	0	0	-0.0479007	x ≤ 5.00	x ≤ 1.00
ACCGACG	0	0	0	161	0	0	4	4.31754	ACCGACG_All_Scores	0	0	0	0	0	0	0	-0.102185	x ≤ 5.00	x ≤ 1.00
ACCGACT	0	0.4	0.62	161	-5.35755	-0.645161	0.522558	0.642473	ACCGACU_All_Scores	0	0	0	0	0	0	0	0.0202018	x ≤ 5.00	x ≤ 1.00
ACCGAGA	0	0.49	0.7	161	-5.64386	-0.7	0.446077	0.577475	ACCGAGA_All_Scores	0	0	0	0	0	0	0	-0.114029	x ≤ 5.00	x ≤ 1.00
ACCGAGC	0	0.13	0.34	161	-3.80735	-0.382353	1.09065	1.19231	ACCGAGC_All_Scores	0	0	0	0	0	0	0	-0.0844194	x ≤ 5.00	x ≤ 1.00
ACCGAGG	1	0.68	0.81	161	0.549687	0.395062	0.455548	0.58406	ACCGAGG_All_Scores	1	4.732	4.732	4.732	47	4.732	4.732	-0.0469137	x ≤ 5.00	x ≤ 1.00
ACCGAGT	0	0	0	161	0				ACCGAGU_All_Scores	0	0	0	0	0	0	0	-0.270961	x ≤ 5.00
ACCGATA	0	0.2	0.42	161	-4.39232	-0.47619	0.848049	0.966906	ACCGAUA_All_Scores	0	0	0	0	0	0	0	-0.0765234	x ≤ 5.00	x ≤ 1.00
ACCGATC	0	0	0	161	0				ACCGAUC_All_Scores	0	0	0	0	0	0	0	-0.183119	x ≤ 5.00
ACCGATG	4	0.15	0.38	161	4.64746	10.1316	5.38521e-23	2.75723e-20	ACCGAUG_All_Scores	3	20.721	41.442	6.907	140.333	20.721	20.721	-0.000525066	10.00 < x	3.00 < x
ACCGATT	0	0.2	0.45	161	-4.39232	-0.444444	0.803164	0.922406	ACCGAUU_All_Scores	0	0	0	0	0	0	0	-0.112055	x ≤ 5.00	x ≤ 1.00
ACCGCAA	0	0.12	0.35	161	-3.70044	-0.342857	1.07477	1.17629	ACCGCAA_All_Scores	0	0	0	0	0	0	0	-0.153509	x ≤ 5.00	x ≤ 1.00
ACCGCAC	0	0.13	0.36	161	-3.80735	-0.361111	1.03822	1.14056	ACCGCAC_All_Scores	0	0	0	0	0	0	0	0.819665	x ≤ 5.00	x ≤ 1.00
ACCGCAG	1	0.98	1.1	161	0.0288549	0.0181818	0.362615	0.516257	ACCGCAG_All_Scores	1	0.02	0.02	0.02	72	0.02	0.02	-0.207793	x ≤ 5.00	x ≤ 1.00
ACCGCAT	0	0.16	0.37	161	-4.08746	-0.432432	0.981979	1.08466	ACCGCAU_All_Scores	0	0	0	0	0	0	0	1.85699	x ≤ 5.00	x ≤ 1.00
ACCGCCA	0	0.9	1.04	161	-6.50779	-0.865385	0.263789	0.468298	ACCGCCA_All_Scores	0	0	0	0	0	0	0	-0.178184	x ≤ 5.00	x ≤ 1.00
ACCGCCC	2	0.92	0.84	161	1.11189	1.28571	0.207813	0.473153	ACCGCCC_All_Scores	2	12.574	25.148	6.287	6	12.574	12.574	-0.21865	10.00 < x	1.00 < x ≤ 3.00
ACCGCCG	0	0.3	0.56	161	-4.9542	-0.535714	0.617167	0.734166	ACCGCCG_All_Scores	0	0	0	0	0	0	0	-0.237403	x ≤ 5.00	x ≤ 1.00
ACCGCCT	0	0.67	0.79	161	-6.08746	-0.848101	0.352447	0.508542	ACCGCCU_All_Scores	0	0	0	0	0	0	0	-0.0706015	x ≤ 5.00	x ≤ 1.00
ACCGCGA	0	0	0	161	0	0	4	4.31726	ACCGCGA_All_Scores	0	0	0	0	0	0	0	-0.265039	x ≤ 5.00	x ≤ 1.00
ACCGCGC	0	0	0	161	0	0	4	4.31698	ACCGCGC_All_Scores	0	0	0	0	0	0	0	-0.216676	x ≤ 5.00	x ≤ 1.00
ACCGCGG	2	0	0	161	7.65105				ACCGCGG_All_Scores	1	1.353	2.706	1.353	156	1.353	1.353	-0.367686	x ≤ 5.00
ACCGCGT	0	0.13	0.42	161	-3.80735	-0.309524	0.905434	1.01677	ACCGCGU_All_Scores	0	0	0	0	0	0	0	-0.380517	x ≤ 5.00	x ≤ 1.00
ACCGCTA	0	0	0	161	0				ACCGCUA_All_Scores	0	0	0	0	0	0	0	-0.110081	x ≤ 5.00
ACCGCTC	2	0.58	0.75	161	1.76841	1.89333	0.088601	0.468724	ACCGCUC_All_Scores	1	0.002	0.004	0.002	128	0.002	0.002	-0.34992	x ≤ 5.00	1.00 < x ≤ 3.00
ACCGCTG	0	0.68	0.69	161	-6.10852	-0.985507	0.355764	0.511212	ACCGCUG_All_Scores	0	0	0	0	0	0	0	-0.200884	x ≤ 5.00	x ≤ 1.00
ACCGCTT	0	0.41	0.6	161	-5.39232	-0.683333	0.526457	0.645619	ACCGCUU_All_Scores	0	0	0	0	0	0	0	0.0883042	x ≤ 5.00	x ≤ 1.00
ACCGGAA	0	0.24	0.45	161	-4.64386	-0.533333	0.769009	0.887972	ACCGGAA_All_Scores	0	0	0	0	0	0	0	0.0241497	x ≤ 5.00	x ≤ 1.00
ACCGGAC	0	0.19	0.42	161	-4.32193	-0.452381	0.857476	0.973386	ACCGGAC_All_Scores	0	0	0	0	0	0	0	-0.0784974	x ≤ 5.00	x ≤ 1.00
ACCGGAG	0	0.08	0.27	161	-3.16993	-0.296296	1.41411	1.52879	ACCGGAG_All_Scores	0	0	0	0	0	0	0	-0.128834	x ≤ 5.00	x ≤ 1.00
ACCGGAT	1	0	0	161	6.65821				ACCGGAU_All_Scores	1	0.019	0.019	0.019	24	0.019	0.019	-0.0656665	x ≤ 5.00
ACCGGCA	0	0.38	0.63	161	-5.2854	-0.603175	0.527919	0.646879	ACCGGCA_All_Scores	0	0	0	0	0	0	0	-0.168314	x ≤ 5.00	x ≤ 1.00
ACCGGCC	0	0	0	161	0				ACCGGCC_All_Scores	0	0	0	0	0	0	0	-0.224572	x ≤ 5.00
ACCGGCG	1	0.25	0.54	161	1.95777	1.38889	0.281603	0.471371	ACCGGCG_All_Scores	1	0.002	0.002	0.002	94	0.002	0.002	-0.209767	x ≤ 5.00	1.00 < x ≤ 3.00
ACCGGCT	1	0.15	0.38	161	2.65821	2.23684	0.0860277	0.467644	ACCGGCU_All_Scores	1	0.024	0.024	0.024	79	0.024	0.024	-0.197923	x ≤ 5.00	1.00 < x ≤ 3.00
ACCGGGA	5	0.21	0.45	161	4.50924	10.6444	2.20802e-25	1.20588e-22	ACCGGGA_All_Scores	5	0.975	4.875	0.195	12	0.975	0.975	-0.0557966	x ≤ 5.00	3.00 < x
ACCGGGC	1	0.35	0.65	161	1.48829	1	0.372263	0.524884	ACCGGGC_All_Scores	1	0.084	0.084	0.084	160	0.084	0.084	-0.101198	x ≤ 5.00	x ≤ 1.00
ACCGGGG	2	0.29	0.52	161	2.74416	3.28846	0.00344097	0.0607509	ACCGGGG_All_Scores	2	0	0	0	122	0	0	0.0034229	x ≤ 5.00	3.00 < x
ACCGGGT	0	0.65	0.83	161	-6.04439	-0.783133	0.353717	0.509522	ACCGGGU_All_Scores	0	0	0	0	0	0	0	-0.267013	x ≤ 5.00	x ≤ 1.00
ACCGGTA	0	0.15	0.41	161	-4	-0.365854	0.910042	1.0195	ACCGGUA_All_Scores	0	0	0	0	0	0	0	-0.245299	x ≤ 5.00	x ≤ 1.00
ACCGGTC	1	0.19	0.42	161	2.33628	1.92857	0.147913	0.487116	ACCGGUC_All_Scores	1	0.01	0.01	0.01	77	0.01	0.01	-0.355842	x ≤ 5.00	1.00 < x ≤ 3.00
ACCGGTG	0	0.15	0.38	161	-4	-0.394737	0.971161	1.07648	ACCGGUG_All_Scores	0	0	0	0	0	0	0	-0.138704	x ≤ 5.00	x ≤ 1.00
ACCGGTT	2	0.47	0.73	161	2.06609	2.09589	0.0607732	0.415745	ACCGGUU_All_Scores	1	0.654	1.308	0.654	90	0.654	0.654	-0.276883	x ≤ 5.00	1.00 < x ≤ 3.00
ACCGTAA	0	0.67	0.75	161	-6.08746	-0.893333	0.356907	0.512316	ACCGUAA_All_Scores	0	0	0	0	0	0	0	-0.384465	x ≤ 5.00	x ≤ 1.00
ACCGTAC	0	0.4	0.58	161	-5.35755	-0.689655	0.542253	0.660835	ACCGUAC_All_Scores	0	0	0	0	0	0	0	-0.252208	x ≤ 5.00	x ≤ 1.00
ACCGTAG	0	0.22	0.46	161	-4.52356	-0.478261	0.773541	0.892703	ACCGUAG_All_Scores	0	0	0	0	0	0	0	-0.230494	x ≤ 5.00	x ≤ 1.00
ACCGTAT	0	0	0	161	0				ACCGUAU_All_Scores	0	0	0	0	0	0	0	-0.23839	x ≤ 5.00
ACCGTCA	1	0.4	0.63	161	1.30066	0.952381	0.402356	0.547844	ACCGUCA_All_Scores	1	0	0	0	119	0	0	-0.353868	x ≤ 5.00	x ≤ 1.00
ACCGTCC	1	0.16	0.42	161	2.57075	2	0.12855	0.488329	ACCGUCC_All_Scores	1	0.001	0.001	0.001	72	0.001	0.001	-0.251221	x ≤ 5.00	1.00 < x ≤ 3.00
ACCGTCG	0	0	0	161	0	0	4	4.31669	ACCGUCG_All_Scores	0	0	0	0	0	0	0	-0.355842	x ≤ 5.00	x ≤ 1.00
ACCGTCT	0	0.7	0.88	161	-6.14975	-0.795455	0.330391	0.490942	ACCGUCU_All_Scores	0	0	0	0	0	0	0	-0.321297	x ≤ 5.00	x ≤ 1.00
ACCGTGA	1	0.31	0.54	161	1.65821	1.27778	0.32657	0.488276	ACCGUGA_All_Scores	1	2.462	2.462	2.462	29	2.462	2.462	-0.260104	x ≤ 5.00	1.00 < x ≤ 3.00
ACCGTGC	0	0.4	0.69	161	-5.35755	-0.57971	0.488749	0.610619	ACCGUGC_All_Scores	0	0	0	0	0	0	0	-0.268	x ≤ 5.00	x ≤ 1.00
ACCGTGG	0	0.76	0.9	161	-6.26679	-0.844444	0.310329	0.477277	ACCGUGG_All_Scores	0	0	0	0	0	0	0	-0.128834	x ≤ 5.00	x ≤ 1.00
ACCGTGT	1	0.41	0.65	161	1.26589	0.907692	0.406526	0.550957	ACCGUGU_All_Scores	1	0.008	0.008	0.008	79	0.008	0.008	-0.310441	x ≤ 5.00	x ≤ 1.00
ACCGTTA	0	0.58	0.81	161	-5.88264	-0.716049	0.381143	0.531369	ACCGUUA_All_Scores	0	0	0	0	0	0	0	-0.345972	x ≤ 5.00	x ≤ 1.00
ACCGTTC	0	0.19	0.39	161	-4.32193	-0.487179	0.908462	1.01968	ACCGUUC_All_Scores	0	0	0	0	0	0	0	-0.322284	x ≤ 5.00	x ≤ 1.00
ACCGTTG	0	0	0	161	0				ACCGUUG_All_Scores	0	0	0	0	0	0	0	-0.0883673	x ≤ 5.00
ACCGTTT	0	1.02	1.07	161	-6.6865	-0.953271	0.2367	0.46696	ACCGUUU_All_Scores	0	0	0	0	0	0	0	-0.367686	x ≤ 5.00	x ≤ 1.00
ACCTAAA	0	0.85	0.96	161	-6.42626	-0.885417	0.280804	0.471769	ACCUAAA_All_Scores	0	0	0	0	0	0	0	-0.272935	x ≤ 5.00	x ≤ 1.00
ACCTAAC	3	1.32	1.22	161	1.17834	1.37705	0.126701	0.488097	ACCUAAC_All_Scores	3	7.366	7.732	2.45533	80.6667	7.366	7.366	-0.332154	5.00 < x ≤ 10.00	1.00 < x ≤ 3.00
ACCTAAG	1	0.67	0.74	161	0.570749	0.445946	0.488084	0.609975	ACCUAAG_All_Scores	1	0.005	0.005	0.005	47	0.005	0.005	-0.155483	x ≤ 5.00	x ≤ 1.00
ACCTAAT	1	0.87	0.93	161	0.19878	0.139785	0.4248	0.563921	ACCUAAU_All_Scores	1	0.011	0.011	0.011	118	0.011	0.011	-0.27787	x ≤ 5.00	x ≤ 1.00
ACCTACA	0	0.96	1	161	-6.59991	-0.96	0.251644	0.466343	ACCUACA_All_Scores	0	0	0	0	0	0	0	-0.161405	x ≤ 5.00	x ≤ 1.00
ACCTACC	4	1.54	1.29	161	1.37133	1.90698	0.0501939	0.380907	ACCUACC_All_Scores	3	0.04	0.056	0.0133333	36	0.04	0.04	-0.131795	x ≤ 5.00	1.00 < x ≤ 3.00
ACCTACG	0	0	0	161	0				ACCUACG_All_Scores	0	0	0	0	0	0	0	-0.239377	x ≤ 5.00
ACCTACT	0	1.56	1.24	161	-7.29462	-1.25806	0.145816	0.487062	ACCUACU_All_Scores	0	0	0	0	0	0	0	-0.127847	x ≤ 5.00	x ≤ 1.00
ACCTAGA	3	2.13	1.35	161	0.492153	0.644444	0.240101	0.465815	ACCUAGA_All_Scores	3	2.337	2.337	0.779	49	2.337	2.337	-0.0804714	x ≤ 5.00	x ≤ 1.00
ACCTAGC	0	1.47	1.2	161	-7.20945	-1.225	0.15699	0.482304	ACCUAGC_All_Scores	0	0	0	0	0	0	0	0.00934485	x ≤ 5.00	x ≤ 1.00
ACCTAGG	1	1.88	1.49	161	-0.904031	-0.590604	0.224895	0.469925	ACCUAGG_All_Scores	1	0.001	0.001	0.001	81	0.001	0.001	-0.0666535	x ≤ 5.00	x ≤ 1.00
ACCTAGT	4	0.98	0.98	161	2.0181	3.08163	0.00352821	0.0618909	ACCUAGU_All_Scores	3	0.003	0.006	0.001	17.3333	0.003	0.003	-0.278857	x ≤ 5.00	3.00 < x
ACCTATA	5	0.71	0.86	161	2.79874	4.98837	1.83211e-06	0.000103152	ACCUAUA_All_Scores	3	0.661	1.201	0.220333	145.333	0.661	0.661	-0.24826	x ≤ 5.00	3.00 < x
ACCTATC	1	0.43	0.67	161	1.19878	0.850746	0.41464	0.556841	ACCUAUC_All_Scores	1	0.056	0.056	0.056	145	0.056	0.056	-0.274909	x ≤ 5.00	x ≤ 1.00
ACCTATG	1	0.72	0.81	161	0.468387	0.345679	0.463956	0.589947	ACCUAUG_All_Scores	1	1.111	1.111	1.111	41	1.111	1.111	-0.12686	x ≤ 5.00	x ≤ 1.00
ACCTATT	0	1.71	1.16	161	-7.42626	-1.47414	0.116031	0.490214	ACCUAUU_All_Scores	0	0	0	0	0	0	0	-0.191015	x ≤ 5.00	x ≤ 1.00
ACCTCAA	0	1.95	1.36	161	-7.61471	-1.43382	0.104942	0.482969	ACCUCAA_All_Scores	0	0	0	0	0	0	0	-0.233455	x ≤ 5.00	x ≤ 1.00
ACCTCAC	0	1.56	1.22	161	-7.29462	-1.27869	0.144379	0.486931	ACCUCAC_All_Scores	0	0	0	0	0	0	0	-0.21865	x ≤ 5.00	x ≤ 1.00
ACCTCAG	7	3.72	2.04	161	0.910239	1.60784	0.0536932	0.393254	ACCUCAG_All_Scores	6	0.002	0.003	0.000333333	62	0.002	0.002	-0.150548	x ≤ 5.00	1.00 < x ≤ 3.00
ACCTCAT	1	0.87	1.04	161	0.19878	0.125	0.380613	0.530946	ACCUCAU_All_Scores	1	0.004	0.004	0.004	105	0.004	0.004	-0.247273	x ≤ 5.00	x ≤ 1.00
ACCTCCA	2	3.25	1.86	161	-0.697676	-0.672043	0.171129	0.478952	ACCUCCA_All_Scores	2	6.211	6.211	3.1055	35.5	6.211	6.211	-0.246286	5.00 < x ≤ 10.00	x ≤ 1.00
ACCTCCC	4	1.85	1.41	161	1.1083	1.52482	0.0884719	0.468344	ACCUCCC_All_Scores	4	13.996	27.944	3.499	145.75	13.996	13.996	-0.211741	10.00 < x	1.00 < x ≤ 3.00
ACCTCCG	0	0.46	0.67	161	-5.55459	-0.686567	0.470411	0.594784	ACCUCCG_All_Scores	0	0	0	0	0	0	0	-0.192001	x ≤ 5.00	x ≤ 1.00
ACCTCCT	3	3.34	1.74	161	-0.154398	-0.195402	0.224942	0.469603	ACCUCCU_All_Scores	2	7.5685	9.145	3.78425	77.25	9.06	6.077	-0.149561	5.00 < x ≤ 10.00	x ≤ 1.00
ACCTCGA	1	0.13	0.36	161	2.85086	2.41667	0.0597596	0.413123	ACCUCGA_All_Scores	1	0.442	0.442	0.442	39	0.442	0.442	-0.110081	x ≤ 5.00	1.00 < x ≤ 3.00
ACCTCGC	1	0.21	0.5	161	2.19878	1.58	0.22901	0.468192	ACCUCGC_All_Scores	1	0.009	0.009	0.009	138	0.009	0.009	-0.102185	x ≤ 5.00	1.00 < x ≤ 3.00
ACCTCGG	0	0.54	0.68	161	-5.78136	-0.794118	0.428019	0.566405	ACCUCGG_All_Scores	0	0	0	0	0	0	0	-0.191015	x ≤ 5.00	x ≤ 1.00
ACCTCGT	1	0.83	0.78	161	0.265894	0.217949	0.49946	0.620265	ACCUCGU_All_Scores	1	5.728	5.728	5.728	43	5.728	5.728	-0.259117	5.00 < x ≤ 10.00	x ≤ 1.00
ACCTCTA	2	2.2	1.49	161	-0.136851	-0.134228	0.265345	0.46918	ACCUCUA_All_Scores	2	4.741	4.741	2.3705	129.5	4.741	4.741	-0.256156	x ≤ 5.00	x ≤ 1.00
ACCTCTC	3	2.71	1.77	161	0.146157	0.163842	0.222386	0.470503	ACCUCUC_All_Scores	2	0.402	0.408	0.201	96.5	0.402	0.402	-0.210754	x ≤ 5.00	x ≤ 1.00
ACCTCTG	4	2.2	1.33	161	0.859556	1.35338	0.120039	0.491187	ACCUCUG_All_Scores	4	0.037	0.071	0.00925	66.25	0.037	0.037	-0.162392	x ≤ 5.00	1.00 < x ≤ 3.00
ACCTCTT	7	1.3	1.21	161	2.41985	4.71074	5.0048e-06	0.00024773	ACCUCUU_All_Scores	3	0.575	1.164	0.191667	65.3333	0.575	0.575	-0.235429	x ≤ 5.00	3.00 < x
ACCTGAA	5	1.76	1.48	161	1.50106	2.18919	0.0245448	0.253557	ACCUGAA_All_Scores	5	0.302	0.536	0.0604	83	0.302	0.302	0.259054	x ≤ 5.00	1.00 < x ≤ 3.00
ACCTGAC	1	0.89	0.9	161	0.166358	0.122222	0.439971	0.574061	ACCUGAC_All_Scores	1	0.273	0.273	0.273	95	0.273	0.273	-0.0923153	x ≤ 5.00	x ≤ 1.00
ACCTGAG	5	2.6	1.54	161	0.940761	1.55844	0.0769122	0.456073	ACCUGAG_All_Scores	4	0.126	0.315	0.0315	59.75	0.126	0.126	0.0419156	x ≤ 5.00	1.00 < x ≤ 3.00
ACCTGAT	0	1.64	1.29	161	-7.36632	-1.27132	0.137834	0.48817	ACCUGAU_All_Scores	0	0	0	0	0	0	0	-0.121925	x ≤ 5.00	x ≤ 1.00
ACCTGCA	5	3.01	1.63	161	0.730262	1.22086	0.116162	0.489759	ACCUGCA_All_Scores	5	0.294	0.294	0.0588	104.4	0.294	0.294	0.448556	x ≤ 5.00	1.00 < x ≤ 3.00
ACCTGCC	2	2.25	1.18	161	-0.169127	-0.211864	0.330583	0.490738	ACCUGCC_All_Scores	1	0.049	0.098	0.049	164.5	0.067	0.031	-0.104159	x ≤ 5.00	x ≤ 1.00
ACCTGCG	1	0.38	0.58	161	1.37281	1.06897	0.388464	0.53696	ACCUGCG_All_Scores	1	0.971	0.971	0.971	171	0.971	0.971	-0.1466	x ≤ 5.00	1.00 < x ≤ 3.00
ACCTGCT	2	3.45	1.82	161	-0.783577	-0.796703	0.159591	0.480385	ACCUGCU_All_Scores	2	0.254	0.254	0.127	99	0.254	0.254	-0.10712	x ≤ 5.00	x ≤ 1.00
ACCTGGA	4	1.55	1.3	161	1.36206	1.88462	0.0519647	0.386293	ACCUGGA_All_Scores	4	0.275	0.275	0.06875	142.5	0.275	0.275	0.163316	x ≤ 5.00	1.00 < x ≤ 3.00
ACCTGGC	1	1.82	1.17	161	-0.857488	-0.700855	0.266724	0.469439	ACCUGGC_All_Scores	1	0.147	0.147	0.147	171	0.147	0.147	-0.123899	x ≤ 5.00	x ≤ 1.00
ACCTGGG	4	2.81	1.63	161	0.507907	0.730061	0.187493	0.477892	ACCUGGG_All_Scores	2	0.051	0.085	0.0255	59	0.051	0.051	0.0636294	x ≤ 5.00	x ≤ 1.00
ACCTGGT	4	2.53	1.59	161	0.658774	0.924528	0.163646	0.48067	ACCUGGU_All_Scores	4	0.006	0.018	0.0015	136	0.006	0.006	-0.135743	x ≤ 5.00	x ≤ 1.00
ACCTGTA	1	1.36	1.37	161	-0.439821	-0.262774	0.281317	0.471422	ACCUGUA_All_Scores	1	1.364	1.364	1.364	136	1.364	1.364	-0.243325	x ≤ 5.00	x ≤ 1.00
ACCTGTC	7	2.6	1.54	161	1.42536	2.85714	0.00437279	0.0731059	ACCUGUC_All_Scores	7	0.329	0.909	0.047	80.7143	0.329	0.329	-0.13673	x ≤ 5.00	1.00 < x ≤ 3.00
ACCTGTG	1	2.56	1.49	161	-1.34741	-1.04698	0.154773	0.483653	ACCUGUG_All_Scores	1	0.002	0.002	0.002	3	0.002	0.002	-0.171275	x ≤ 5.00	x ≤ 1.00
ACCTGTT	2	2.2	1.44	161	-0.136851	-0.138889	0.274384	0.470438	ACCUGUU_All_Scores	2	1.365	1.365	0.6825	80.5	1.365	1.365	-0.264052	x ≤ 5.00	x ≤ 1.00
ACCTTAA	2	0.86	0.82	161	1.20811	1.39024	0.185097	0.477654	ACCUUAA_All_Scores	2	0.831	0.831	0.4155	66	0.831	0.831	-0.291688	x ≤ 5.00	1.00 < x ≤ 3.00
ACCTTAC	3	1.43	1.19	161	1.06369	1.31933	0.140408	0.487691	ACCUUAC_All_Scores	2	0.031	0.061	0.0155	26.5	0.031	0.031	-0.205819	x ≤ 5.00	1.00 < x ≤ 3.00
ACCTTAG	0	1.6	1.16	161	-7.33092	-1.37931	0.13284	0.488982	ACCUUAG_All_Scores	0	0	0	0	0	0	0	-0.0686275	x ≤ 5.00	x ≤ 1.00
ACCTTAT	1	0.26	0.48	161	1.90332	1.54167	0.25326	0.467014	ACCUUAU_All_Scores	1	0.002	0.002	0.002	70	0.002	0.002	-0.298597	x ≤ 5.00	1.00 < x ≤ 3.00
ACCTTCA	5	1.58	1.23	161	1.65578	2.78049	0.0067954	0.101956	ACCUUCA_All_Scores	5	4.064	4.064	0.8128	156.4	4.064	4.064	-0.28774	x ≤ 5.00	1.00 < x ≤ 3.00
ACCTTCC	7	1.51	1.27	161	2.20534	4.32283	2.74978e-05	0.00107781	ACCUUCC_All_Scores	6	7.731	7.767	1.2885	29.3333	7.731	7.731	-0.157457	5.00 < x ≤ 10.00	3.00 < x
ACCTTCG	0	0.33	0.63	161	-5.08746	-0.52381	0.552064	0.670548	ACCUUCG_All_Scores	0	0	0	0	0	0	0	-0.273922	x ≤ 5.00	x ≤ 1.00
ACCTTCT	4	2.53	1.6	161	0.658774	0.91875	0.163492	0.480389	ACCUUCU_All_Scores	2	3.884	7.768	1.942	114.5	3.884	3.884	-0.187067	5.00 < x ≤ 10.00	x ≤ 1.00
ACCTTGA	3	2.07	1.51	161	0.53318	0.615894	0.218556	0.471286	ACCUUGA_All_Scores	3	0.026	0.026	0.00866667	90.3333	0.026	0.026	0.0813953	x ≤ 5.00	x ≤ 1.00
ACCTTGC	1	1.34	0.97	161	-0.418604	-0.350515	0.386776	0.535667	ACCUUGC_All_Scores	1	0.006	0.006	0.006	65	0.006	0.006	0.119888	x ≤ 5.00	x ≤ 1.00
ACCTTGG	1	1.88	1.57	161	-0.904031	-0.56051	0.217165	0.4722	ACCUUGG_All_Scores	1	1.112	1.112	1.112	4	1.112	1.112	0.0498115	x ≤ 5.00	x ≤ 1.00
ACCTTGT	5	2.88	1.78	161	0.793741	1.19101	0.110272	0.488164	ACCUUGU_All_Scores	5	0.6	0.6	0.12	87.8	0.6	0.6	-0.22852	x ≤ 5.00	1.00 < x ≤ 3.00
ACCTTTA	2	2.72	1.66	161	-0.441705	-0.433735	0.218751	0.471024	ACCUUUA_All_Scores	2	0.132	0.132	0.066	168	0.132	0.132	-0.302545	x ≤ 5.00	x ≤ 1.00
ACCTTTC	2	1.65	1.35	161	0.276012	0.259259	0.285746	0.4718	ACCUUUC_All_Scores	2	0.001	0.001	0.0005	89	0.001	0.001	-0.282805	x ≤ 5.00	x ≤ 1.00
ACCTTTG	2	2.49	1.72	161	-0.314733	-0.284884	0.222719	0.470418	ACCUUUG_All_Scores	2	0.114	0.114	0.057	54.5	0.114	0.114	-0.119951	x ≤ 5.00	x ≤ 1.00
ACCTTTT	7	3.05	1.68	161	1.19588	2.35119	0.0149689	0.177847	ACCUUUU_All_Scores	7	9.557	9.557	1.36529	132.429	9.557	9.557	-0.161405	5.00 < x ≤ 10.00	1.00 < x ≤ 3.00
ACGAAAA	0	0.34	0.53	161	-5.12928	-0.641509	0.612732	0.729526	ACGAAAA_All_Scores	0	0	0	0	0	0	0	0.0823823	x ≤ 5.00	x ≤ 1.00
ACGAAAC	0	0.18	0.48	161	-4.24793	-0.375	0.774698	0.892654	ACGAAAC_All_Scores	0	0	0	0	0	0	0	0.13568	x ≤ 5.00	x ≤ 1.00
ACGAAAG	0	0.38	0.6	161	-5.2854	-0.633333	0.544075	0.662218	ACGAAAG_All_Scores	0	0	0	0	0	0	0	0.210691	x ≤ 5.00	x ≤ 1.00
ACGAAAT	0	0	0	161	0				ACGAAAU_All_Scores	0	0	0	0	0	0	0	-0.00249905	x ≤ 5.00
ACGAACA	0	0	0	161	0				ACGAACA_All_Scores	0	0	0	0	0	0	0	0.0202018	x ≤ 5.00
ACGAACC	1	0	0	161	6.65821				ACGAACC_All_Scores	1	0	0	0	43	0	0	0.129758	x ≤ 5.00
ACGAACG	0	0	0	161	0				ACGAACG_All_Scores	0	0	0	0	0	0	0	0.520607	x ≤ 5.00
ACGAACT	0	0.19	0.39	161	-4.32193	-0.487179	0.908462	1.01961	ACGAACU_All_Scores	0	0	0	0	0	0	0	-0.131795	x ≤ 5.00	x ≤ 1.00
ACGAAGA	0	0.21	0.5	161	-4.45943	-0.42	0.730525	0.849041	ACGAAGA_All_Scores	0	0	0	0	0	0	0	0.249184	x ≤ 5.00	x ≤ 1.00
ACGAAGC	0	0	0	161	0				ACGAAGC_All_Scores	0	0	0	0	0	0	0	0.166277	x ≤ 5.00
ACGAAGG	0	0.3	0.52	161	-4.9542	-0.576923	0.649578	0.767538	ACGAAGG_All_Scores	0	0	0	0	0	0	0	0.322221	x ≤ 5.00	x ≤ 1.00
ACGAAGT	0	0	0	161	0				ACGAAGU_All_Scores	0	0	0	0	0	0	0	-0.0814584	x ≤ 5.00
ACGAATA	0	0.35	0.57	161	-5.16993	-0.614035	0.579645	0.698097	ACGAAUA_All_Scores	0	0	0	0	0	0	0	0.0113188	x ≤ 5.00	x ≤ 1.00
ACGAATC	0	0.18	0.43	161	-4.24793	-0.418605	0.849945	0.967049	ACGAAUC_All_Scores	0	0	0	0	0	0	0	0.0241497	x ≤ 5.00	x ≤ 1.00
ACGAATG	0	0.62	0.85	161	-5.97728	-0.729412	0.359716	0.51423	ACGAAUG_All_Scores	0	0	0	0	0	0	0	3.0177	x ≤ 5.00	x ≤ 1.00
ACGAATT	0	0.13	0.39	161	-3.80735	-0.333333	0.967649	1.07346	ACGAAUU_All_Scores	0	0	0	0	0	0	0	-0.0725755	x ≤ 5.00	x ≤ 1.00
ACGACAA	0	0	0	161	0				ACGACAA_All_Scores	0	0	0	0	0	0	0	0.0507985	x ≤ 5.00
ACGACAC	0	0.22	0.41	161	-4.52356	-0.536585	0.842567	0.961726	ACGACAC_All_Scores	0	0	0	0	0	0	0	0.206743	x ≤ 5.00	x ≤ 1.00
ACGACAG	2	0	0	161	7.65105				ACGACAG_All_Scores	1	0.006	0.012	0.006	93	0.006	0.006	0.142589	x ≤ 5.00
ACGACAT	0	0.4	0.65	161	-5.35755	-0.615385	0.507883	0.628343	ACGACAU_All_Scores	0	0	0	0	0	0	0	0.0359936	x ≤ 5.00	x ≤ 1.00
ACGACCA	0	0.47	0.7	161	-5.58496	-0.671429	0.454903	0.583781	ACGACCA_All_Scores	0	0	0	0	0	0	0	0.132719	x ≤ 5.00	x ≤ 1.00
ACGACCC	3	0.5	0.74	161	2.56119	3.37838	0.00179177	0.0358879	ACGACCC_All_Scores	2	0.052	0.096	0.026	9.5	0.052	0.052	0.118901	x ≤ 5.00	3.00 < x
ACGACCG	0	0	0	161	0				ACGACCG_All_Scores	0	0	0	0	0	0	0	-0.0567836	x ≤ 5.00
ACGACCT	0	0.5	0.71	161	-5.67243	-0.704225	0.438491	0.572861	ACGACCU_All_Scores	0	0	0	0	0	0	0	-0.0883673	x ≤ 5.00	x ≤ 1.00
ACGACGA	0	0	0	161	0				ACGACGA_All_Scores	0	0	0	0	0	0	0	-0.000525066	x ≤ 5.00
ACGACGC	0	0	0	161	0	0	4	4.31641	ACGACGC_All_Scores	0	0	0	0	0	0	0	0.305442	x ≤ 5.00	x ≤ 1.00
ACGACGG	0	0	0	161	0	0	4	4.31612	ACGACGG_All_Scores	0	0	0	0	0	0	0	0.213652	x ≤ 5.00	x ≤ 1.00
ACGACGT	0	0.22	0.41	161	-4.52356	-0.536585	0.842567	0.961659	ACGACGU_All_Scores	0	0	0	0	0	0	0	-0.101198	x ≤ 5.00	x ≤ 1.00
ACGACTA	0	0.24	0.55	161	-4.64386	-0.436364	0.659477	0.776658	ACGACUA_All_Scores	0	0	0	0	0	0	0	-0.0755365	x ≤ 5.00	x ≤ 1.00
ACGACTC	0	0.16	0.39	161	-4.08746	-0.410256	0.940367	1.04695	ACGACUC_All_Scores	0	0	0	0	0	0	0	-0.157457	x ≤ 5.00	x ≤ 1.00
ACGACTG	0	0.45	0.61	161	-5.52356	-0.737705	0.498204	0.619268	ACGACUG_All_Scores	0	0	0	0	0	0	0	0.306429	x ≤ 5.00	x ≤ 1.00
ACGACTT	0	0.32	0.53	161	-5.04439	-0.603774	0.627299	0.744327	ACGACUU_All_Scores	0	0	0	0	0	0	0	0.0498115	x ≤ 5.00	x ≤ 1.00
ACGAGAA	0	0.23	0.49	161	-4.58496	-0.469388	0.729241	0.848752	ACGAGAA_All_Scores	0	0	0	0	0	0	0	0.31926	x ≤ 5.00	x ≤ 1.00
ACGAGAC	0	0.18	0.38	161	-4.24793	-0.473684	0.938434	1.04608	ACGAGAC_All_Scores	0	0	0	0	0	0	0	0.149498	x ≤ 5.00	x ≤ 1.00
ACGAGAG	0	0.12	0.32	161	-3.70044	-0.375	1.16205	1.26454	ACGAGAG_All_Scores	0	0	0	0	0	0	0	0.101135	x ≤ 5.00	x ≤ 1.00
ACGAGAT	0	0.49	0.62	161	-5.64386	-0.790323	0.470854	0.594977	ACGAGAU_All_Scores	0	0	0	0	0	0	0	0.0498115	x ≤ 5.00	x ≤ 1.00
ACGAGCA	0	0	0	161	0				ACGAGCA_All_Scores	0	0	0	0	0	0	0	1.05358	x ≤ 5.00
ACGAGCC	2	0.3	0.54	161	2.69686	3.14815	0.00520482	0.0831147	ACGAGCC_All_Scores	1	0.022	0.044	0.022	152	0.022	0.022	-0.00151206	x ≤ 5.00	3.00 < x
ACGAGCG	0	0	0	161	0				ACGAGCG_All_Scores	0	0	0	0	0	0	0	0.0310587	x ≤ 5.00
ACGAGCT	0	0.55	0.67	161	-5.80735	-0.820896	0.425115	0.564157	ACGAGCU_All_Scores	0	0	0	0	0	0	0	-0.0212519	x ≤ 5.00	x ≤ 1.00
ACGAGGA	0	0.82	0.91	161	-6.37504	-0.901099	0.292112	0.471663	ACGAGGA_All_Scores	0	0	0	0	0	0	0	0.520607	x ≤ 5.00	x ≤ 1.00
ACGAGGC	0	0.35	0.64	161	-5.16993	-0.546875	0.536769	0.655566	ACGAGGC_All_Scores	0	0	0	0	0	0	0	0.588709	x ≤ 5.00	x ≤ 1.00
ACGAGGG	0	0.54	0.71	161	-5.78136	-0.760563	0.420767	0.561342	ACGAGGG_All_Scores	0	0	0	0	0	0	0	0.461387	x ≤ 5.00	x ≤ 1.00
ACGAGGT	2	0	0	161	7.65105				ACGAGGU_All_Scores	2	1.111	1.111	0.5555	134	1.111	1.111	0.00144892	x ≤ 5.00
ACGAGTA	0	0.21	0.43	161	-4.45943	-0.488372	0.823475	0.943484	ACGAGUA_All_Scores	0	0	0	0	0	0	0	-0.00348604	x ≤ 5.00	x ≤ 1.00
ACGAGTC	1	0	0	161	6.65821				ACGAGUC_All_Scores	1	0.017	0.017	0.017	43	0.017	0.017	-0.236416	x ≤ 5.00
ACGAGTG	0	0.78	0.91	161	-6.30378	-0.857143	0.303621	0.474442	ACGAGUG_All_Scores	0	0	0	0	0	0	0	-0.010395	x ≤ 5.00	x ≤ 1.00
ACGAGTT	0	0.2	0.42	161	-4.39232	-0.47619	0.848049	0.966839	ACGAGUU_All_Scores	0	0	0	0	0	0	0	-0.0617186	x ≤ 5.00	x ≤ 1.00
ACGATAA	0	0.43	0.68	161	-5.45943	-0.632353	0.480364	0.603179	ACGAUAA_All_Scores	0	0	0	0	0	0	0	-0.00743401	x ≤ 5.00	x ≤ 1.00
ACGATAC	0	0.15	0.38	161	-4	-0.394737	0.971161	1.07641	ACGAUAC_All_Scores	0	0	0	0	0	0	0	0.100148	x ≤ 5.00	x ≤ 1.00
ACGATAG	0	0.39	0.63	161	-5.32193	-0.619048	0.522823	0.641835	ACGAUAG_All_Scores	0	0	0	0	0	0	0	0.0340196	x ≤ 5.00	x ≤ 1.00
ACGATAT	0	0.12	0.32	161	-3.70044	-0.375	1.16205	1.26446	ACGAUAU_All_Scores	0	0	0	0	0	0	0	-0.013356	x ≤ 5.00	x ≤ 1.00
ACGATCA	0	0.22	0.46	161	-4.52356	-0.478261	0.773541	0.89264	ACGAUCA_All_Scores	0	0	0	0	0	0	0	-0.110081	x ≤ 5.00	x ≤ 1.00
ACGATCC	0	0.23	0.63	161	-4.58496	-0.365079	0.592417	0.709774	ACGAUCC_All_Scores	0	0	0	0	0	0	0	-0.0794844	x ≤ 5.00	x ≤ 1.00
ACGATCG	0	0	0	161	0	0	4	4.31584	ACGAUCG_All_Scores	0	0	0	0	0	0	0	-0.0923153	x ≤ 5.00	x ≤ 1.00
ACGATCT	2	0.27	0.53	161	2.8437	3.26415	0.00365594	0.0637223	ACGAUCU_All_Scores	1	0.006	0.012	0.006	54	0.006	0.006	-0.213715	x ≤ 5.00	3.00 < x
ACGATGA	1	0	0	161	6.65821				ACGAUGA_All_Scores	1	0.291	0.291	0.291	94	0.291	0.291	0.283729	x ≤ 5.00
ACGATGC	0	0.46	0.71	161	-5.55459	-0.647887	0.455515	0.584154	ACGAUGC_All_Scores	0	0	0	0	0	0	0	0.215626	x ≤ 5.00	x ≤ 1.00
ACGATGG	0	0	0	161	0				ACGAUGG_All_Scores	0	0	0	0	0	0	0	0.594631	x ≤ 5.00
ACGATGT	0	0.36	0.57	161	-5.20945	-0.631579	0.573346	0.691731	ACGAUGU_All_Scores	0	0	0	0	0	0	0	0.000461926	x ≤ 5.00	x ≤ 1.00
ACGATTA	0	0	0	161	0				ACGAUUA_All_Scores	0	0	0	0	0	0	0	-0.0676405	x ≤ 5.00
ACGATTC	0	0.15	0.38	161	-4	-0.394737	0.971161	1.07634	ACGAUUC_All_Scores	0	0	0	0	0	0	0	-0.133769	x ≤ 5.00	x ≤ 1.00
ACGATTG	0	0.53	0.7	161	-5.75489	-0.757143	0.427887	0.566459	ACGAUUG_All_Scores	0	0	0	0	0	0	0	0.624241	x ≤ 5.00	x ≤ 1.00
ACGATTT	0	0.64	0.7	161	-6.02237	-0.914286	0.375227	0.526888	ACGAUUU_All_Scores	0	0	0	0	0	0	0	-0.168314	x ≤ 5.00	x ≤ 1.00
ACGCAAA	0	0.5	0.74	161	-5.67243	-0.675676	0.429084	0.567082	ACGCAAA_All_Scores	0	0	0	0	0	0	0	0.0182278	x ≤ 5.00	x ≤ 1.00
ACGCAAC	0	0	0	161	0				ACGCAAC_All_Scores	0	0	0	0	0	0	0	0.176146	x ≤ 5.00
ACGCAAG	0	0.52	0.79	161	-5.72792	-0.658228	0.406631	0.550781	ACGCAAG_All_Scores	0	0	0	0	0	0	0	0.387363	x ≤ 5.00	x ≤ 1.00
ACGCAAT	2	0.11	0.37	161	4.06609	5.10811	2.32667e-06	0.00012792	ACGCAAU_All_Scores	1	0.007	0.014	0.007	177	0.007	0.007	0.0902782	x ≤ 5.00	3.00 < x
ACGCACA	0	0.54	0.65	161	-5.78136	-0.830769	0.434637	0.571058	ACGCACA_All_Scores	0	0	0	0	0	0	0	0.204769	x ≤ 5.00	x ≤ 1.00
ACGCACC	0	0.38	0.61	161	-5.2854	-0.622951	0.538657	0.657235	ACGCACC_All_Scores	0	0	0	0	0	0	0	0.142589	x ≤ 5.00	x ≤ 1.00
ACGCACG	0	0	0	161	0	0	4	4.31555	ACGCACG_All_Scores	0	0	0	0	0	0	0	4.16359	x ≤ 5.00	x ≤ 1.00
ACGCACT	1	0.28	0.51	161	1.80023	1.41176	0.288767	0.471843	ACGCACU_All_Scores	1	7	7	7	37	7	7	0.357753	5.00 < x ≤ 10.00	1.00 < x ≤ 3.00
ACGCAGA	0	0.79	0.91	161	-6.32193	-0.868132	0.300756	0.473261	ACGCAGA_All_Scores	0	0	0	0	0	0	0	0.0656034	x ≤ 5.00	x ≤ 1.00
ACGCAGC	0	0.54	0.7	161	-5.78136	-0.771429	0.423241	0.563266	ACGCAGC_All_Scores	0	0	0	0	0	0	0	-0.151535	x ≤ 5.00	x ≤ 1.00
ACGCAGG	1	0.94	0.96	161	0.0883559	0.0625	0.414754	0.556857	ACGCAGG_All_Scores	1	0.006	0.006	0.006	44	0.006	0.006	0.0853432	x ≤ 5.00	x ≤ 1.00
ACGCAGT	0	0.33	0.57	161	-5.08746	-0.578947	0.591905	0.710303	ACGCAGU_All_Scores	0	0	0	0	0	0	0	-0.21865	x ≤ 5.00	x ≤ 1.00
ACGCATA	0	0.28	0.49	161	-4.85798	-0.571429	0.691526	0.81137	ACGCAUA_All_Scores	0	0	0	0	0	0	0	0.393285	x ≤ 5.00	x ≤ 1.00
ACGCATC	1	0.45	0.59	161	1.13465	0.932203	0.437881	0.572611	ACGCAUC_All_Scores	1	0.005	0.005	0.005	6	0.005	0.005	0.305442	x ≤ 5.00	x ≤ 1.00
ACGCATG	0	0.66	0.79	161	-6.06609	-0.835443	0.356223	0.511557	ACGCAUG_All_Scores	0	0	0	0	0	0	0	16.5257	x ≤ 5.00	x ≤ 1.00
ACGCATT	1	0.17	0.4	161	2.48829	2.075	0.11585	0.490968	ACGCAUU_All_Scores	1	3.321	3.321	3.321	191	3.321	3.321	0.476192	x ≤ 5.00	1.00 < x ≤ 3.00
ACGCCAA	1	1.28	1.27	161	-0.353016	-0.220472	0.306585	0.475177	ACGCCAA_All_Scores	1	7	7	7	59	7	7	-0.0617186	5.00 < x ≤ 10.00	x ≤ 1.00
ACGCCAC	0	0	0	161	0				ACGCCAC_All_Scores	0	0	0	0	0	0	0	-0.123899	x ≤ 5.00
ACGCCAG	0	0.93	0.95	161	-6.55459	-0.978947	0.260067	0.466902	ACGCCAG_All_Scores	0	0	0	0	0	0	0	-0.0498747	x ≤ 5.00	x ≤ 1.00
ACGCCAT	1	0.19	0.42	161	2.33628	1.92857	0.147913	0.487019	ACGCCAU_All_Scores	1	6.99	6.99	6.99	162	6.99	6.99	-0.0913283	5.00 < x ≤ 10.00	1.00 < x ≤ 3.00
ACGCCCA	0	0	0	161	0				ACGCCCA_All_Scores	0	0	0	0	0	0	0	-0.0636925	x ≤ 5.00
ACGCCCC	1	0.53	0.73	161	0.903324	0.643836	0.444196	0.576269	ACGCCCC_All_Scores	1	0.01	0.01	0.01	175	0.01	0.01	-0.0814584	x ≤ 5.00	x ≤ 1.00
ACGCCCG	0	0	0	161	0				ACGCCCG_All_Scores	0	0	0	0	0	0	0	-0.191015	x ≤ 5.00
ACGCCCT	0	0.72	0.95	161	-6.18982	-0.757895	0.315106	0.479982	ACGCCCU_All_Scores	0	0	0	0	0	0	0	-0.0518486	x ≤ 5.00	x ≤ 1.00
ACGCCGA	0	0	0	161	0	0	4	4.31527	ACGCCGA_All_Scores	0	0	0	0	0	0	0	-0.171275	x ≤ 5.00	x ≤ 1.00
ACGCCGC	0	0	0	161	0				ACGCCGC_All_Scores	0	0	0	0	0	0	0	-0.212728	x ≤ 5.00
ACGCCGG	0	0.47	0.66	161	-5.58496	-0.712121	0.46908	0.593651	ACGCCGG_All_Scores	0	0	0	0	0	0	0	-0.148574	x ≤ 5.00	x ≤ 1.00
ACGCCGT	1	0	0	161	6.65821				ACGCCGU_All_Scores	1	0.002	0.002	0.002	100	0.002	0.002	-0.231481	x ≤ 5.00
ACGCCTA	0	0	0	161	0				ACGCCUA_All_Scores	0	0	0	0	0	0	0	-0.0340828	x ≤ 5.00
ACGCCTC	0	0.8	0.87	161	-6.33985	-0.91954	0.300456	0.473061	ACGCCUC_All_Scores	0	0	0	0	0	0	0	-0.0775104	x ≤ 5.00	x ≤ 1.00
ACGCCTG	0	0.55	0.78	161	-5.80735	-0.705128	0.398886	0.544431	ACGCCUG_All_Scores	0	0	0	0	0	0	0	0.0517855	x ≤ 5.00	x ≤ 1.00
ACGCCTT	1	0.62	0.76	161	0.680932	0.5	0.463244	0.589727	ACGCCUU_All_Scores	1	0.004	0.004	0.004	102	0.004	0.004	-0.014343	x ≤ 5.00	x ≤ 1.00
ACGCGAA	0	0	0	161	0				ACGCGAA_All_Scores	0	0	0	0	0	0	0	0.0221757	x ≤ 5.00
ACGCGAC	1	0.19	0.44	161	2.33628	1.84091	0.166555	0.480767	ACGCGAC_All_Scores	1	0.001	0.001	0.001	34	0.001	0.001	-0.0390177	x ≤ 5.00	1.00 < x ≤ 3.00
ACGCGAG	0	0	0	161	0	0	4	4.31499	ACGCGAG_All_Scores	0	0	0	0	0	0	0	-0.115016	x ≤ 5.00	x ≤ 1.00
ACGCGAT	0	0	0	161	0				ACGCGAU_All_Scores	0	0	0	0	0	0	0	-0.0952763	x ≤ 5.00
ACGCGCA	0	0.39	0.6	161	-5.32193	-0.65	0.538287	0.657127	ACGCGCA_All_Scores	0	0	0	0	0	0	0	0.260041	x ≤ 5.00	x ≤ 1.00
ACGCGCC	0	0	0	161	0				ACGCGCC_All_Scores	0	0	0	0	0	0	0	-0.233455	x ≤ 5.00
ACGCGCG	0	0	0	161	0				ACGCGCG_All_Scores	0	0	0	0	0	0	0	-0.286753	x ≤ 5.00
ACGCGCT	2	0	0	161	7.65105				ACGCGCU_All_Scores	1	1.333	2.666	1.333	2	1.333	1.333	-0.114029	x ≤ 5.00
ACGCGGA	0	0	0	161	0				ACGCGGA_All_Scores	0	0	0	0	0	0	0	0.29952	x ≤ 5.00
ACGCGGC	0	0.22	0.48	161	-4.52356	-0.458333	0.748261	0.866947	ACGCGGC_All_Scores	0	0	0	0	0	0	0	-0.181145	x ≤ 5.00	x ≤ 1.00
ACGCGGG	0	0.22	0.41	161	-4.52356	-0.536585	0.842567	0.961592	ACGCGGG_All_Scores	0	0	0	0	0	0	0	0.13568	x ≤ 5.00	x ≤ 1.00
ACGCGGT	0	0.19	0.39	161	-4.32193	-0.487179	0.908462	1.01954	ACGCGGU_All_Scores	0	0	0	0	0	0	0	-0.171275	x ≤ 5.00	x ≤ 1.00
ACGCGTA	0	0	0	161	0	0	4	4.3147	ACGCGUA_All_Scores	0	0	0	0	0	0	0	-0.182132	x ≤ 5.00	x ≤ 1.00
ACGCGTC	0	0	0	161	0				ACGCGUC_All_Scores	0	0	0	0	0	0	0	-0.315375	x ≤ 5.00
ACGCGTG	0	0.81	0.95	161	-6.35755	-0.852632	0.291961	0.471605	ACGCGUG_All_Scores	0	0	0	0	0	0	0	-0.153509	x ≤ 5.00	x ≤ 1.00
ACGCGTT	0	0	0	161	0	0	4	4.31442	ACGCGUU_All_Scores	0	0	0	0	0	0	0	-0.319323	x ≤ 5.00	x ≤ 1.00
ACGCTAA	0	0	0	161	0				ACGCUAA_All_Scores	0	0	0	0	0	0	0	0.0350066	x ≤ 5.00
ACGCTAC	0	0.09	0.32	161	-3.32193	-0.28125	1.19835	1.30163	ACGCUAC_All_Scores	0	0	0	0	0	0	0	0.0429026	x ≤ 5.00	x ≤ 1.00
ACGCTAG	0	0	0	161	0				ACGCUAG_All_Scores	0	0	0	0	0	0	0	0.47027	x ≤ 5.00
ACGCTAT	0	0.17	0.43	161	-4.16993	-0.395349	0.858028	0.971321	ACGCUAU_All_Scores	0	0	0	0	0	0	0	0.0182278	x ≤ 5.00	x ≤ 1.00
ACGCTCA	0	0.85	1.03	161	-6.42626	-0.825243	0.275543	0.46982	ACGCUCA_All_Scores	0	0	0	0	0	0	0	-0.121925	x ≤ 5.00	x ≤ 1.00
ACGCTCC	0	0.59	0.78	161	-5.90689	-0.75641	0.384214	0.533381	ACGCUCC_All_Scores	0	0	0	0	0	0	0	-0.175223	x ≤ 5.00	x ≤ 1.00
ACGCTCG	0	0	0	161	0	0	4	4.31413	ACGCUCG_All_Scores	0	0	0	0	0	0	0	-0.0607316	x ≤ 5.00	x ≤ 1.00
ACGCTCT	0	0.47	0.64	161	-5.58496	-0.734375	0.476016	0.599419	ACGCUCU_All_Scores	0	0	0	0	0	0	0	-0.164366	x ≤ 5.00	x ≤ 1.00
ACGCTGA	2	0.26	0.5	161	2.89616	3.48	0.00187154	0.0371677	ACGCUGA_All_Scores	1	0.029	0.058	0.029	37	0.029	0.029	0.0843562	x ≤ 5.00	3.00 < x
ACGCTGC	0	0.92	0.97	161	-6.53916	-0.948454	0.262301	0.46804	ACGCUGC_All_Scores	0	0	0	0	0	0	0	0.0251367	x ≤ 5.00	x ≤ 1.00
ACGCTGG	1	1.33	1.11	161	-0.407878	-0.297297	0.34387	0.50151	ACGCUGG_All_Scores	1	0.003	0.003	0.003	23	0.003	0.003	0.317286	x ≤ 5.00	x ≤ 1.00
ACGCTGT	0	0.78	0.84	161	-6.30378	-0.928571	0.308601	0.476497	ACGCUGU_All_Scores	0	0	0	0	0	0	0	-0.160418	x ≤ 5.00	x ≤ 1.00
ACGCTTA	0	0.36	0.52	161	-5.20945	-0.692308	0.603713	0.721724	ACGCUUA_All_Scores	0	0	0	0	0	0	0	-0.109094	x ≤ 5.00	x ≤ 1.00
ACGCTTC	1	0.72	0.84	161	0.468387	0.333333	0.449266	0.579679	ACGCUUC_All_Scores	1	0.001	0.001	0.001	137	0.001	0.001	-0.168314	x ≤ 5.00	x ≤ 1.00
ACGCTTG	0	0.73	0.85	161	-6.20945	-0.858824	0.324585	0.486595	ACGCUUG_All_Scores	0	0	0	0	0	0	0	0.93613	x ≤ 5.00	x ≤ 1.00
ACGCTTT	0	0.53	0.64	161	-5.75489	-0.828125	0.442397	0.575348	ACGCUUU_All_Scores	0	0	0	0	0	0	0	-0.278857	x ≤ 5.00	x ≤ 1.00
ACGGAAA	0	0.32	0.65	161	-5.04439	-0.492308	0.54371	0.66202	ACGGAAA_All_Scores	0	0	0	0	0	0	0	0.24721	x ≤ 5.00	x ≤ 1.00
ACGGAAC	0	0	0	161	0				ACGGAAC_All_Scores	0	0	0	0	0	0	0	0.570943	x ≤ 5.00
ACGGAAG	0	1.28	1.11	161	-7.01123	-1.15315	0.184856	0.477709	ACGGAAG_All_Scores	0	0	0	0	0	0	0	0.147524	x ≤ 5.00	x ≤ 1.00
ACGGAAT	0	0.11	0.34	161	-3.58496	-0.323529	1.11353	1.21376	ACGGAAU_All_Scores	0	0	0	0	0	0	0	1.18781	x ≤ 5.00	x ≤ 1.00
ACGGACA	0	0.62	0.73	161	-5.97728	-0.849315	0.381023	0.531382	ACGGACA_All_Scores	0	0	0	0	0	0	0	0.172199	x ≤ 5.00	x ≤ 1.00
ACGGACC	2	0	0	161	7.65105				ACGGACC_All_Scores	1	0.057	0.114	0.057	79	0.057	0.057	0.476192	x ≤ 5.00
ACGGACG	0	0.17	0.43	161	-4.16993	-0.395349	0.858028	0.971254	ACGGACG_All_Scores	0	0	0	0	0	0	0	0.243262	x ≤ 5.00	x ≤ 1.00
ACGGACT	0	0.43	0.62	161	-5.45943	-0.693548	0.505904	0.626606	ACGGACU_All_Scores	0	0	0	0	0	0	0	0.229444	x ≤ 5.00	x ≤ 1.00
ACGGAGA	1	1.08	0.98	161	-0.109973	-0.0816327	0.40573	0.550151	ACGGAGA_All_Scores	1	0.001	0.001	0.001	84	0.001	0.001	0.49988	x ≤ 5.00	x ≤ 1.00
ACGGAGC	2	0.31	0.61	161	2.65105	2.77049	0.0140877	0.171099	ACGGAGC_All_Scores	2	13.742	27.484	6.871	163	13.742	13.742	0.0478375	10.00 < x	1.00 < x ≤ 3.00
ACGGAGG	1	0.82	0.95	161	0.283172	0.189474	0.412469	0.555017	ACGGAGG_All_Scores	1	0.001	0.001	0.001	138	0.001	0.001	0.334065	x ≤ 5.00	x ≤ 1.00
ACGGAGT	0	0.16	0.42	161	-4.08746	-0.380952	0.88338	0.997058	ACGGAGU_All_Scores	0	0	0	0	0	0	0	-0.0706015	x ≤ 5.00	x ≤ 1.00
ACGGATA	0	0.11	0.34	161	-3.58496	-0.323529	1.11353	1.21368	ACGGAUA_All_Scores	0	0	0	0	0	0	0	0.191938	x ≤ 5.00	x ≤ 1.00
ACGGATC	0	0.14	0.4	161	-3.90689	-0.35	0.938101	1.04685	ACGGAUC_All_Scores	0	0	0	0	0	0	0	0.112979	x ≤ 5.00	x ≤ 1.00
ACGGATG	0	0.45	0.62	161	-5.52356	-0.725806	0.494454	0.615963	ACGGAUG_All_Scores	0	0	0	0	0	0	0	0.560086	x ≤ 5.00	x ≤ 1.00
ACGGATT	0	0	0	161	0				ACGGAUU_All_Scores	0	0	0	0	0	0	0	0.383415	x ≤ 5.00
ACGGCAA	0	0.47	0.74	161	-5.58496	-0.635135	0.440638	0.5742	ACGGCAA_All_Scores	0	0	0	0	0	0	0	-0.000525066	x ≤ 5.00	x ≤ 1.00
ACGGCAC	0	0.46	0.64	161	-5.55459	-0.71875	0.48145	0.604173	ACGGCAC_All_Scores	0	0	0	0	0	0	0	0.381441	x ≤ 5.00	x ≤ 1.00
ACGGCAG	2	0.51	0.64	161	1.95061	2.32812	0.0414721	0.347204	ACGGCAG_All_Scores	1	0.5345	1.069	0.5345	69	0.587	0.482	-0.183119	x ≤ 5.00	1.00 < x ≤ 3.00
ACGGCAT	1	0.53	0.68	161	0.903324	0.691176	0.462024	0.58886	ACGGCAU_All_Scores	1	0	0	0	34	0	0	1.74941	x ≤ 5.00	x ≤ 1.00
ACGGCCA	0	0	0	161	0				ACGGCCA_All_Scores	0	0	0	0	0	0	0	-0.0992243	x ≤ 5.00
ACGGCCC	0	0	0	161	0				ACGGCCC_All_Scores	0	0	0	0	0	0	0	-0.154496	x ≤ 5.00
ACGGCCG	0	0	0	161	0				ACGGCCG_All_Scores	0	0	0	0	0	0	0	-0.226546	x ≤ 5.00
ACGGCCT	0	0.62	0.73	161	-5.97728	-0.849315	0.381023	0.531337	ACGGCCU_All_Scores	0	0	0	0	0	0	0	-0.008421	x ≤ 5.00	x ≤ 1.00
ACGGCGA	0	0.15	0.41	161	-4	-0.365854	0.910042	1.01943	ACGGCGA_All_Scores	0	0	0	0	0	0	0	-0.0340828	x ≤ 5.00	x ≤ 1.00
ACGGCGC	0	0.26	0.48	161	-4.75489	-0.541667	0.717724	0.838504	ACGGCGC_All_Scores	0	0	0	0	0	0	0	-0.0735625	x ≤ 5.00	x ≤ 1.00
ACGGCGG	0	0	0	161	0				ACGGCGG_All_Scores	0	0	0	0	0	0	0	-0.0251999	x ≤ 5.00
ACGGCGT	0	0	0	161	0				ACGGCGU_All_Scores	0	0	0	0	0	0	0	-0.232468	x ≤ 5.00
ACGGCTA	3	0.52	0.7	161	2.5057	3.54286	0.00107205	0.0240939	ACGGCUA_All_Scores	3	0.042	0.126	0.014	155	0.042	0.042	0.0340196	x ≤ 5.00	3.00 < x
ACGGCTC	0	0.32	0.68	161	-5.04439	-0.470588	0.525186	0.644109	ACGGCUC_All_Scores	0	0	0	0	0	0	0	0.0202018	x ≤ 5.00	x ≤ 1.00
ACGGCTG	0	1.09	1.41	161	-6.78136	-0.77305	0.209857	0.471968	ACGGCUG_All_Scores	0	0	0	0	0	0	0	0.0221757	x ≤ 5.00	x ≤ 1.00
ACGGCTT	1	0.48	0.57	161	1.0435	0.912281	0.46165	0.58843	ACGGCUU_All_Scores	1	0.003	0.003	0.003	67	0.003	0.003	0.0488245	x ≤ 5.00	x ≤ 1.00
ACGGGAA	1	0.81	0.82	161	0.300659	0.231707	0.473629	0.597331	ACGGGAA_All_Scores	1	0.02	0.02	0.02	55	0.02	0.02	0.421907	x ≤ 5.00	x ≤ 1.00
ACGGGAC	0	0.41	0.74	161	-5.39232	-0.554054	0.462402	0.589021	ACGGGAC_All_Scores	0	0	0	0	0	0	0	0.56206	x ≤ 5.00	x ≤ 1.00
ACGGGAG	0	0.36	0.54	161	-5.20945	-0.666667	0.59157	0.710422	ACGGGAG_All_Scores	0	0	0	0	0	0	0	0.183055	x ≤ 5.00	x ≤ 1.00
ACGGGAT	2	0	0	161	7.65105				ACGGGAU_All_Scores	2	2.961	2.961	1.4805	58.5	2.961	2.961	0.277807	x ≤ 5.00
ACGGGCA	1	0	0	161	6.65821				ACGGGCA_All_Scores	1	0.092	0.092	0.092	145	0.092	0.092	0.339987	x ≤ 5.00
ACGGGCC	0	0	0	161	0				ACGGGCC_All_Scores	0	0	0	0	0	0	0	-0.0518486	x ≤ 5.00
ACGGGCG	0	0	0	161	0				ACGGGCG_All_Scores	0	0	0	0	0	0	0	0.0971871	x ≤ 5.00
ACGGGCT	0	0.47	0.74	161	-5.58496	-0.635135	0.440638	0.574154	ACGGGCU_All_Scores	0	0	0	0	0	0	0	0.0379676	x ≤ 5.00	x ≤ 1.00
ACGGGGA	2	0.47	0.67	161	2.06609	2.28358	0.0439003	0.35802	ACGGGGA_All_Scores	2	0.734	0.734	0.367	170	0.734	0.734	0.661746	x ≤ 5.00	1.00 < x ≤ 3.00
ACGGGGC	3	1.63	1.1	161	0.876068	1.24545	0.166989	0.480075	ACGGGGC_All_Scores	3	2.772	2.772	0.924	70	2.772	2.772	0.141602	x ≤ 5.00	1.00 < x ≤ 3.00
ACGGGGG	1	0.36	0.57	161	1.44876	1.12281	0.372631	0.524996	ACGGGGG_All_Scores	1	7	7	7	1	7	7	0.281755	5.00 < x ≤ 10.00	1.00 < x ≤ 3.00
ACGGGGT	0	0.4	0.65	161	-5.35755	-0.615385	0.507883	0.628296	ACGGGGU_All_Scores	0	0	0	0	0	0	0	0.192925	x ≤ 5.00	x ≤ 1.00
ACGGGTA	0	0.16	0.37	161	-4.08746	-0.432432	0.981979	1.08459	ACGGGUA_All_Scores	0	0	0	0	0	0	0	0.160355	x ≤ 5.00	x ≤ 1.00
ACGGGTC	0	0	0	161	0				ACGGGUC_All_Scores	0	0	0	0	0	0	0	-0.0686275	x ≤ 5.00
ACGGGTG	0	0.3	0.59	161	-4.9542	-0.508475	0.594176	0.711778	ACGGGUG_All_Scores	1	0.026	0.026	0.026	192	0.026	0.026	0.206743	x ≤ 5.00	x ≤ 1.00
ACGGGTT	0	0	0	161	0				ACGGGUU_All_Scores	0	0	0	0	0	0	0	0.139628	x ≤ 5.00
ACGGTAA	0	0	0	161	0				ACGGUAA_All_Scores	0	0	0	0	0	0	0	0.0290847	x ≤ 5.00
ACGGTAC	0	0	0	161	0				ACGGUAC_All_Scores	0	0	0	0	0	0	0	0.0971871	x ≤ 5.00
ACGGTAG	0	0.64	1.02	161	-6.02237	-0.627451	0.321233	0.484318	ACGGUAG_All_Scores	0	0	0	0	0	0	0	0.0902782	x ≤ 5.00	x ≤ 1.00
ACGGTAT	0	0	0	161	0				ACGGUAU_All_Scores	0	0	0	0	0	0	0	0.180094	x ≤ 5.00
ACGGTCA	0	0.23	0.42	161	-4.58496	-0.547619	0.817601	0.937605	ACGGUCA_All_Scores	0	0	0	0	0	0	0	-0.112055	x ≤ 5.00	x ≤ 1.00
ACGGTCC	0	0.14	0.35	161	-3.90689	-0.4	1.0522	1.15382	ACGGUCC_All_Scores	0	0	0	0	0	0	0	-0.210754	x ≤ 5.00	x ≤ 1.00
ACGGTCG	0	0	0	161	0				ACGGUCG_All_Scores	0	0	0	0	0	0	0	-0.205819	x ≤ 5.00
ACGGTCT	0	0.14	0.37	161	-3.90689	-0.378378	1.00374	1.10697	ACGGUCU_All_Scores	0	0	0	0	0	0	0	-0.116003	x ≤ 5.00	x ≤ 1.00
ACGGTGA	0	0.13	0.34	161	-3.80735	-0.382353	1.09065	1.19223	ACGGUGA_All_Scores	0	0	0	0	0	0	0	0.0123058	x ≤ 5.00	x ≤ 1.00
ACGGTGC	2	0.68	0.77	161	1.54253	1.71429	0.119199	0.491309	ACGGUGC_All_Scores	1	0.002	0.004	0.002	49	0.002	0.002	-0.144626	x ≤ 5.00	1.00 < x ≤ 3.00
ACGGTGG	0	1.03	0.97	161	-6.70044	-1.06186	0.234044	0.467289	ACGGUGG_All_Scores	0	0	0	0	0	0	0	0.251158	x ≤ 5.00	x ≤ 1.00
ACGGTGT	0	1.05	1.07	161	-6.72792	-0.981308	0.230367	0.467352	ACGGUGU_All_Scores	0	0	0	0	0	0	0	-0.196936	x ≤ 5.00	x ≤ 1.00
ACGGTTA	0	0	0	161	0				ACGGUUA_All_Scores	0	0	0	0	0	0	0	0.0962001	x ≤ 5.00
ACGGTTC	1	0.34	0.55	161	1.52893	1.2	0.353066	0.509031	ACGGUUC_All_Scores	1	0.06	0.06	0.06	88	0.06	0.06	-0.163379	x ≤ 5.00	1.00 < x ≤ 3.00
ACGGTTG	0	0.77	0.83	161	-6.2854	-0.927711	0.312568	0.47852	ACGGUUG_All_Scores	0	0	0	0	0	0	0	0.326169	x ≤ 5.00	x ≤ 1.00
ACGGTTT	0	0.35	0.55	161	-5.16993	-0.636364	0.592395	0.710268	ACGGUUU_All_Scores	0	0	0	0	0	0	0	-0.0972503	x ≤ 5.00	x ≤ 1.00
ACGTAAA	0	0.1	0.3	161	-3.45943	-0.333333	1.25794	1.3632	ACGUAAA_All_Scores	0	0	0	0	0	0	0	-0.157457	x ≤ 5.00	x ≤ 1.00
ACGTAAC	1	0.53	0.74	161	0.903324	0.635135	0.440638	0.574108	ACGUAAC_All_Scores	1	0.286	0.286	0.286	14	0.286	0.286	-0.0301348	x ≤ 5.00	x ≤ 1.00
ACGTAAG	0	0.22	0.46	161	-4.52356	-0.478261	0.773541	0.892577	ACGUAAG_All_Scores	0	0	0	0	0	0	0	0.00539688	x ≤ 5.00	x ≤ 1.00
ACGTAAT	0	1.13	1.1	161	-6.83289	-1.02727	0.213976	0.471143	ACGUAAU_All_Scores	0	0	0	0	0	0	0	-0.0933023	x ≤ 5.00	x ≤ 1.00
ACGTACA	1	0.27	0.49	161	1.85086	1.4898	0.268385	0.469687	ACGUACA_All_Scores	1	1.553	1.553	1.553	144	1.553	1.553	-0.0488877	x ≤ 5.00	1.00 < x ≤ 3.00
ACGTACC	0	0.24	0.49	161	-4.64386	-0.489796	0.722138	0.8427	ACGUACC_All_Scores	0	0	0	0	0	0	0	-0.0469137	x ≤ 5.00	x ≤ 1.00
ACGTACG	0	0	0	161	0				ACGUACG_All_Scores	0	0	0	0	0	0	0	0.0379676	x ≤ 5.00
ACGTACT	0	0.18	0.41	161	-4.24793	-0.439024	0.883635	0.995836	ACGUACU_All_Scores	0	0	0	0	0	0	0	-0.155483	x ≤ 5.00	x ≤ 1.00
ACGTAGA	0	0.61	0.77	161	-5.9542	-0.792208	0.378564	0.529079	ACGUAGA_All_Scores	0	0	0	0	0	0	0	-0.0824454	x ≤ 5.00	x ≤ 1.00
ACGTAGC	0	0.4	0.6	161	-5.35755	-0.666667	0.532413	0.652094	ACGUAGC_All_Scores	0	0	0	0	0	0	0	-0.011382	x ≤ 5.00	x ≤ 1.00
ACGTAGG	0	0.59	0.8	161	-5.90689	-0.7375	0.379938	0.530411	ACGUAGG_All_Scores	0	0	0	0	0	0	0	0.0290847	x ≤ 5.00	x ≤ 1.00
ACGTAGT	2	0.42	0.67	161	2.22479	2.35821	0.0369188	0.325903	ACGUAGU_All_Scores	1	0.001	0.002	0.001	184	0.001	0.001	-0.158444	x ≤ 5.00	1.00 < x ≤ 3.00
ACGTATA	1	0.34	0.53	161	1.52893	1.24528	0.346655	0.503957	ACGUAUA_All_Scores	1	0.458	0.458	0.458	58	0.458	0.458	-0.109094	x ≤ 5.00	1.00 < x ≤ 3.00
ACGTATC	0	0.18	0.41	161	-4.24793	-0.439024	0.883635	0.995768	ACGUAUC_All_Scores	0	0	0	0	0	0	0	-0.182132	x ≤ 5.00	x ≤ 1.00
ACGTATG	0	0.51	0.7	161	-5.70044	-0.728571	0.437066	0.572047	ACGUAUG_All_Scores	0	0	0	0	0	0	0	0.588709	x ≤ 5.00	x ≤ 1.00
ACGTATT	0	0.12	0.32	161	-3.70044	-0.375	1.16205	1.26438	ACGUAUU_All_Scores	0	0	0	0	0	0	0	-0.0291478	x ≤ 5.00	x ≤ 1.00
ACGTCAA	0	0.1	0.3	161	-3.45943	-0.333333	1.25794	1.36311	ACGUCAA_All_Scores	0	0	0	0	0	0	0	-0.22852	x ≤ 5.00	x ≤ 1.00
ACGTCAC	0	1.03	0.92	161	-6.70044	-1.11957	0.23171	0.467471	ACGUCAC_All_Scores	0	0	0	0	0	0	0	-0.255169	x ≤ 5.00	x ≤ 1.00
ACGTCAG	0	0.41	0.62	161	-5.39232	-0.66129	0.517081	0.637653	ACGUCAG_All_Scores	0	0	0	0	0	0	0	-0.180158	x ≤ 5.00	x ≤ 1.00
ACGTCAT	0	0.48	0.7	161	-5.61471	-0.685714	0.450514	0.580696	ACGUCAU_All_Scores	0	0	0	0	0	0	0	-0.169301	x ≤ 5.00	x ≤ 1.00
ACGTCCA	0	0.13	0.36	161	-3.80735	-0.361111	1.03822	1.14048	ACGUCCA_All_Scores	0	0	0	0	0	0	0	-0.182132	x ≤ 5.00	x ≤ 1.00
ACGTCCC	4	0.11	0.31	161	5.0625	12.5484	8.26239e-35	5.88569e-32	ACGUCCC_All_Scores	1	0.0995	0.398	0.0995	32	0.166	0.033	-0.255169	x ≤ 5.00	3.00 < x
ACGTCCG	0	0	0	161	0	0	4	4.31385	ACGUCCG_All_Scores	0	0	0	0	0	0	0	-0.252208	x ≤ 5.00	x ≤ 1.00
ACGTCCT	0	0.63	0.84	161	-6	-0.75	0.358497	0.513383	ACGUCCU_All_Scores	0	0	0	0	0	0	0	-0.209767	x ≤ 5.00	x ≤ 1.00
ACGTCGA	0	0	0	161	0	0	4	4.31357	ACGUCGA_All_Scores	0	0	0	0	0	0	0	-0.257143	x ≤ 5.00	x ≤ 1.00
ACGTCGC	0	0.23	0.49	161	-4.58496	-0.469388	0.729241	0.848692	ACGUCGC_All_Scores	0	0	0	0	0	0	0	-0.281818	x ≤ 5.00	x ≤ 1.00
ACGTCGG	0	0.16	0.39	161	-4.08746	-0.410256	0.940367	1.04688	ACGUCGG_All_Scores	0	0	0	0	0	0	0	-0.164366	x ≤ 5.00	x ≤ 1.00
ACGTCGT	0	0	0	161	0				ACGUCGU_All_Scores	0	0	0	0	0	0	0	-0.402231	x ≤ 5.00
ACGTCTA	0	0.36	0.59	161	-5.20945	-0.610169	0.561323	0.680029	ACGUCUA_All_Scores	0	0	0	0	0	0	0	-0.281818	x ≤ 5.00	x ≤ 1.00
ACGTCTC	0	0.68	0.73	161	-6.10852	-0.931507	0.354134	0.509943	ACGUCUC_All_Scores	0	0	0	0	0	0	0	-0.23839	x ≤ 5.00	x ≤ 1.00
ACGTCTG	0	0.33	0.57	161	-5.08746	-0.578947	0.591905	0.710251	ACGUCUG_All_Scores	0	0	0	0	0	0	0	-0.0686275	x ≤ 5.00	x ≤ 1.00
ACGTCTT	0	0.25	0.48	161	-4.70044	-0.520833	0.725711	0.845665	ACGUCUU_All_Scores	0	0	0	0	0	0	0	-0.34005	x ≤ 5.00	x ≤ 1.00
ACGTGAA	1	0.73	0.91	161	0.448758	0.296703	0.41952	0.560409	ACGUGAA_All_Scores	1	6.989	6.989	6.989	79	6.989	6.989	0.00243591	5.00 < x ≤ 10.00	x ≤ 1.00
ACGTGAC	0	0.14	0.35	161	-3.90689	-0.4	1.0522	1.15374	ACGUGAC_All_Scores	0	0	0	0	0	0	0	-0.183119	x ≤ 5.00	x ≤ 1.00
ACGTGAG	2	0.47	0.62	161	2.06609	2.46774	0.0306299	0.291768	ACGUGAG_All_Scores	1	0.003	0.006	0.003	171	0.003	0.003	-0.225559	x ≤ 5.00	1.00 < x ≤ 3.00
ACGTGAT	0	0	0	161	0				ACGUGAU_All_Scores	0	0	0	0	0	0	0	-0.0765234	x ≤ 5.00
ACGTGCA	0	0.54	0.68	161	-5.78136	-0.794118	0.428019	0.56636	ACGUGCA_All_Scores	0	0	0	0	0	0	0	0.364662	x ≤ 5.00	x ≤ 1.00
ACGTGCC	2	0.45	0.68	161	2.12749	2.27941	0.0436682	0.356838	ACGUGCC_All_Scores	3	2.447	2.447	0.815667	60.3333	2.447	2.447	-0.206806	x ≤ 5.00	1.00 < x ≤ 3.00
ACGTGCG	0	0.15	0.38	161	-4	-0.394737	0.971161	1.07626	ACGUGCG_All_Scores	0	0	0	0	0	0	0	-0.408153	x ≤ 5.00	x ≤ 1.00
ACGTGCT	0	1.44	1.25	161	-7.17991	-1.152	0.16437	0.480557	ACGUGCU_All_Scores	0	0	0	0	0	0	0	-0.289714	x ≤ 5.00	x ≤ 1.00
ACGTGGA	0	0.4	0.62	161	-5.35755	-0.645161	0.522558	0.642424	ACGUGGA_All_Scores	0	0	0	0	0	0	0	0.12581	x ≤ 5.00	x ≤ 1.00
ACGTGGC	1	1.19	1.03	161	-0.248679	-0.184466	0.380788	0.531101	ACGUGGC_All_Scores	1	0.009	0.009	0.009	40	0.009	0.009	-0.21865	x ≤ 5.00	x ≤ 1.00
ACGTGGG	2	1.01	1.06	161	0.978626	0.933962	0.243327	0.465732	ACGUGGG_All_Scores	2	0.039	0.039	0.0195	128.5	0.039	0.039	0.0340196	x ≤ 5.00	x ≤ 1.00
ACGTGGT	0	0.71	0.85	161	-6.16993	-0.835294	0.331119	0.490955	ACGUGGU_All_Scores	0	0	0	0	0	0	0	-0.243325	x ≤ 5.00	x ≤ 1.00
ACGTGTA	0	0.31	0.54	161	-5	-0.574074	0.626546	0.743865	ACGUGUA_All_Scores	0	0	0	0	0	0	0	-0.246286	x ≤ 5.00	x ≤ 1.00
ACGTGTC	0	0.69	0.77	161	-6.12928	-0.896104	0.346776	0.503999	ACGUGUC_All_Scores	0	0	0	0	0	0	0	-0.326232	x ≤ 5.00	x ≤ 1.00
ACGTGTG	1	1.04	0.93	161	-0.056034	-0.0430108	0.428574	0.566819	ACGUGUG_All_Scores	1	1.677	1.677	1.677	168	1.677	1.677	-0.214702	x ≤ 5.00	x ≤ 1.00
ACGTGTT	1	0.58	0.81	161	0.775568	0.518519	0.430569	0.567853	ACGUGUU_All_Scores	1	0.006	0.006	0.006	145	0.006	0.006	-0.232468	x ≤ 5.00	x ≤ 1.00
ACGTTAA	0	0	0	161	0				ACGUUAA_All_Scores	0	0	0	0	0	0	0	-0.131795	x ≤ 5.00
ACGTTAC	0	0	0	161	0				ACGUUAC_All_Scores	0	0	0	0	0	0	0	-0.137717	x ≤ 5.00
ACGTTAG	2	0.2	0.42	161	3.25873	4.28571	9.75533e-05	0.00314011	ACGUUAG_All_Scores	1	0.003	0.006	0.003	171	0.003	0.003	-0.125873	x ≤ 5.00	3.00 < x
ACGTTAT	0	0.29	0.48	161	-4.90689	-0.604167	0.692479	0.812022	ACGUUAU_All_Scores	0	0	0	0	0	0	0	-0.0696145	x ≤ 5.00	x ≤ 1.00
ACGTTCA	0	0.18	0.41	161	-4.24793	-0.439024	0.883635	0.995699	ACGUUCA_All_Scores	1	0	0	0	145	0	0	-0.226546	x ≤ 5.00	x ≤ 1.00
ACGTTCC	0	0.2	0.51	161	-4.39232	-0.392157	0.724345	0.844253	ACGUUCC_All_Scores	0	0	0	0	0	0	0	-0.245299	x ≤ 5.00	x ≤ 1.00
ACGTTCG	3	0.15	0.46	161	4.23362	6.19565	4.00604e-09	4.20737e-07	ACGUUCG_All_Scores	3	5.538	16.614	1.846	163	5.538	5.538	-0.374595	10.00 < x	3.00 < x
ACGTTCT	0	0.86	0.81	161	-6.44294	-1.06173	0.280312	0.472008	ACGUUCU_All_Scores	0	0	0	0	0	0	0	-0.212728	x ≤ 5.00	x ≤ 1.00
ACGTTGA	0	0.26	0.5	161	-4.75489	-0.52	0.696985	0.817014	ACGUUGA_All_Scores	0	0	0	0	0	0	0	0.0123058	x ≤ 5.00	x ≤ 1.00
ACGTTGC	0	0.68	0.73	161	-6.10852	-0.931507	0.354134	0.509898	ACGUUGC_All_Scores	0	0	0	0	0	0	0	0.0892912	x ≤ 5.00	x ≤ 1.00
ACGTTGG	0	0.46	0.73	161	-5.55459	-0.630137	0.448089	0.578753	ACGUUGG_All_Scores	0	0	0	0	0	0	0	0.0172408	x ≤ 5.00	x ≤ 1.00
ACGTTGT	2	0.48	0.67	161	2.03634	2.26866	0.0454173	0.363871	ACGUUGU_All_Scores	2	0.178	0.178	0.089	96	0.178	0.178	-0.191015	x ≤ 5.00	1.00 < x ≤ 3.00
ACGTTTA	0	0.66	0.75	161	-6.06609	-0.88	0.361152	0.515114	ACGUUUA_All_Scores	0	0	0	0	0	0	0	-0.279844	x ≤ 5.00	x ≤ 1.00
ACGTTTC	2	0.59	0.75	161	1.74416	1.88	0.0908581	0.470635	ACGUUUC_All_Scores	2	0.186	0.186	0.093	160	0.186	0.186	-0.289714	x ≤ 5.00	1.00 < x ≤ 3.00
ACGTTTG	1	0.27	0.53	161	1.85086	1.37736	0.291528	0.471464	ACGUUUG_All_Scores	1	3.277	3.277	3.277	144	3.277	3.277	0.418946	x ≤ 5.00	1.00 < x ≤ 3.00
ACGTTTT	1	0.91	0.93	161	0.13465	0.0967742	0.426966	0.565514	ACGUUUU_All_Scores	1	0.04	0.04	0.04	39	0.04	0.04	-0.256156	x ≤ 5.00	x ≤ 1.00
ACTAAAA	1	2.03	1.28	161	-1.01421	-0.804688	0.225472	0.469215	ACUAAAA_All_Scores	1	0.001	0.001	0.001	147	0.001	0.001	-0.260104	x ≤ 5.00	x ≤ 1.00
ACTAAAC	0	1.04	1.04	161	-6.71425	-1	0.232664	0.46721	ACUAAAC_All_Scores	0	0	0	0	0	0	0	-0.178184	x ≤ 5.00	x ≤ 1.00
ACTAAAG	0	1.88	1.56	161	-7.56224	-1.20513	0.123713	0.490066	ACUAAAG_All_Scores	0	0	0	0	0	0	0	-0.0706015	x ≤ 5.00	x ≤ 1.00
ACTAAAT	0	2.37	1.46	161	-7.89482	-1.62329	0.0731746	0.447515	ACUAAAU_All_Scores	0	0	0	0	0	0	0	-0.160418	x ≤ 5.00	x ≤ 1.00
ACTAACA	2	3.49	1.77	161	-0.800159	-0.841808	0.158146	0.481162	ACUAACA_All_Scores	2	10.72	10.72	5.36	43.5	10.72	10.72	-0.268	10.00 < x	x ≤ 1.00
ACTAACC	1	2.43	1.47	161	-1.27253	-0.972789	0.169084	0.481451	ACUAACC_All_Scores	1	2.316	2.316	2.316	15	2.316	2.316	-0.200884	x ≤ 5.00	x ≤ 1.00
ACTAACG	0	0.43	0.68	161	-5.45943	-0.632353	0.480364	0.603133	ACUAACG_All_Scores	0	0	0	0	0	0	0	-0.159431	x ≤ 5.00	x ≤ 1.00
ACTAACT	9	2.06	1.42	161	2.1219	4.88732	1.8275e-06	0.000103247	ACUAACU_All_Scores	9	6.857	7.351	0.761889	112.667	6.857	6.857	-0.268	5.00 < x ≤ 10.00	3.00 < x
ACTAAGA	0	0.37	0.58	161	-5.24793	-0.637931	0.561194	0.680023	ACUAAGA_All_Scores	0	0	0	0	0	0	0	-0.114029	x ≤ 5.00	x ≤ 1.00
ACTAAGC	3	1.49	1.35	161	1.0048	1.11852	0.158091	0.481353	ACUAAGC_All_Scores	3	1.026	2.052	0.342	131.333	1.026	1.026	-0.00743401	x ≤ 5.00	1.00 < x ≤ 3.00
ACTAAGG	0	0.91	0.95	161	-6.52356	-0.957895	0.265424	0.469167	ACUAAGG_All_Scores	0	0	0	0	0	0	0	-0.0627056	x ≤ 5.00	x ≤ 1.00
ACTAAGT	1	2.58	1.59	161	-1.3586	-0.993711	0.15314	0.483532	ACUAAGU_All_Scores	1	0.013	0.013	0.013	181	0.013	0.013	-0.274909	x ≤ 5.00	x ≤ 1.00
ACTAATA	0	0.68	0.86	161	-6.10852	-0.790698	0.339352	0.497401	ACUAAUA_All_Scores	0	0	0	0	0	0	0	-0.341037	x ≤ 5.00	x ≤ 1.00
ACTAATC	3	0.34	0.64	161	3.10434	4.15625	0.00011057	0.00345722	ACUAAUC_All_Scores	3	6.952	6.952	2.31733	19	6.952	6.952	-0.237403	5.00 < x ≤ 10.00	3.00 < x
ACTAATG	1	0.76	0.92	161	0.391425	0.26087	0.419126	0.560065	ACUAAUG_All_Scores	1	6.707	6.707	6.707	46	6.707	6.707	-0.206806	5.00 < x ≤ 10.00	x ≤ 1.00
ACTAATT	2	1.66	1.39	161	0.267347	0.244604	0.27855	0.47156	ACUAAUU_All_Scores	2	0.198	0.396	0.099	181	0.198	0.198	-0.232468	x ≤ 5.00	x ≤ 1.00
ACTACAA	2	0.63	0.7	161	1.65105	1.95714	0.0839556	0.466123	ACUACAA_All_Scores	2	7.012	7.012	3.506	123.5	7.012	7.012	-0.20878	5.00 < x ≤ 10.00	1.00 < x ≤ 3.00
ACTACAC	1	1.16	1.07	161	-0.212153	-0.149533	0.368698	0.521654	ACUACAC_All_Scores	1	0.005	0.005	0.005	47	0.005	0.005	-0.240364	x ≤ 5.00	x ≤ 1.00
ACTACAG	0	0.89	0.96	161	-6.49185	-0.927083	0.270399	0.469551	ACUACAG_All_Scores	0	0	0	0	0	0	0	-0.129821	x ≤ 5.00	x ≤ 1.00
ACTACAT	1	1.16	0.97	161	-0.212153	-0.164948	0.405724	0.550188	ACUACAU_All_Scores	1	6.989	6.989	6.989	170	6.989	6.989	-0.253195	5.00 < x ≤ 10.00	x ≤ 1.00
ACTACCA	0	1.1	1.05	161	-6.79442	-1.04762	0.219483	0.470928	ACUACCA_All_Scores	0	0	0	0	0	0	0	-0.105146	x ≤ 5.00	x ≤ 1.00
ACTACCC	0	0.66	0.71	161	-6.06609	-0.929577	0.364764	0.51837	ACUACCC_All_Scores	1	0	0	0	185	0	0	-0.0844194	x ≤ 5.00	x ≤ 1.00
ACTACCG	0	0.33	0.57	161	-5.08746	-0.578947	0.591905	0.710199	ACUACCG_All_Scores	0	0	0	0	0	0	0	-0.137717	x ≤ 5.00	x ≤ 1.00
ACTACCT	7	1.06	1.1	161	2.7118	5.4	1.68851e-07	1.22954e-05	ACUACCU_All_Scores	4	0.058	0.098	0.0145	114.75	0.058	0.058	-0.174236	x ≤ 5.00	3.00 < x
ACTACGA	0	0	0	161	0				ACUACGA_All_Scores	0	0	0	0	0	0	0	-0.112055	x ≤ 5.00
ACTACGC	0	0.06	0.24	161	-2.80735	-0.25	1.61112	1.74028	ACUACGC_All_Scores	0	0	0	0	0	0	0	-0.0903413	x ≤ 5.00	x ≤ 1.00
ACTACGG	0	0	0	161	0				ACUACGG_All_Scores	0	0	0	0	0	0	0	0.0675774	x ≤ 5.00
ACTACGT	0	0.36	0.59	161	-5.20945	-0.610169	0.561323	0.679979	ACUACGU_All_Scores	0	0	0	0	0	0	0	-0.281818	x ≤ 5.00	x ≤ 1.00
ACTACTA	1	1.14	1.03	161	-0.187279	-0.135922	0.383761	0.532888	ACUACUA_All_Scores	1	0.021	0.021	0.021	58	0.021	0.021	-0.149561	x ≤ 5.00	x ≤ 1.00
ACTACTC	0	1.21	1.07	161	-6.93074	-1.13084	0.196715	0.474946	ACUACUC_All_Scores	0	0	0	0	0	0	0	-0.260104	x ≤ 5.00	x ≤ 1.00
ACTACTG	2	0.86	0.92	161	1.20811	1.23913	0.201236	0.473781	ACUACUG_All_Scores	2	3.694	3.694	1.847	23	3.694	3.694	-0.128834	x ≤ 5.00	1.00 < x ≤ 3.00
ACTACTT	0	1.14	1.11	161	-6.84549	-1.02703	0.212101	0.471388	ACUACUU_All_Scores	0	0	0	0	0	0	0	-0.0893543	x ≤ 5.00	x ≤ 1.00
ACTAGAA	2	1.09	1.11	161	0.869692	0.81982	0.256827	0.466918	ACUAGAA_All_Scores	2	1.596	1.596	0.798	99.5	1.596	1.596	0.00243591	x ≤ 5.00	x ≤ 1.00
ACTAGAC	2	1.05	1.24	161	0.923131	0.766129	0.239902	0.46587	ACUAGAC_All_Scores	2	0.002	0.002	0.001	121.5	0.002	0.002	-0.199897	x ≤ 5.00	x ≤ 1.00
ACTAGAG	3	1.2	1.1	161	1.31476	1.63636	0.0950748	0.473035	ACUAGAG_All_Scores	3	1.023	1.023	0.341	150.333	1.023	1.023	-0.0804714	x ≤ 5.00	1.00 < x ≤ 3.00
ACTAGAT	2	0.7	0.78	161	1.5013	1.66667	0.127535	0.48855	ACUAGAU_All_Scores	2	0.005	0.005	0.0025	113	0.005	0.005	-0.0725755	x ≤ 5.00	1.00 < x ≤ 3.00
ACTAGCA	0	1.6	1.19	161	-7.33092	-1.34454	0.135771	0.490081	ACUAGCA_All_Scores	0	0	0	0	0	0	0	0.544294	x ≤ 5.00	x ≤ 1.00
ACTAGCC	1	0.4	0.62	161	1.30066	0.967742	0.40286	0.547893	ACUAGCC_All_Scores	1	3.103	3.103	3.103	111	3.103	3.103	-0.13673	x ≤ 5.00	x ≤ 1.00
ACTAGCG	0	0	0	161	0				ACUAGCG_All_Scores	0	0	0	0	0	0	0	-0.268	x ≤ 5.00
ACTAGCT	2	1.95	1.25	161	0.0363418	0.04	0.318899	0.482485	ACUAGCU_All_Scores	2	0.02	0.02	0.01	119.5	0.02	0.02	-0.158444	x ≤ 5.00	x ≤ 1.00
ACTAGGA	1	0.62	0.92	161	0.680932	0.413043	0.398177	0.543916	ACUAGGA_All_Scores	1	0.036	0.036	0.036	134	0.036	0.036	-0.011382	x ≤ 5.00	x ≤ 1.00
ACTAGGC	0	1.15	1.14	161	-6.85798	-1.00877	0.210393	0.471364	ACUAGGC_All_Scores	0	0	0	0	0	0	0	-0.013356	x ≤ 5.00	x ≤ 1.00
ACTAGGG	2	0.85	0.94	161	1.22479	1.2234	0.200805	0.474472	ACUAGGG_All_Scores	2	7.31	7.31	3.655	108	7.31	7.31	0.148511	5.00 < x ≤ 10.00	1.00 < x ≤ 3.00
ACTAGGT	1	1.23	1.08	161	-0.295985	-0.212963	0.361109	0.515321	ACUAGGU_All_Scores	1	0.001	0.001	0.001	43	0.001	0.001	-0.0548096	x ≤ 5.00	x ≤ 1.00
ACTAGTA	0	0.15	0.41	161	-4	-0.365854	0.910042	1.01936	ACUAGUA_All_Scores	0	0	0	0	0	0	0	-0.194962	x ≤ 5.00	x ≤ 1.00
ACTAGTC	4	0.31	0.58	161	3.64746	6.36207	1.1175e-09	1.40839e-07	ACUAGUC_All_Scores	3	0.255	0.51	0.085	46.6667	0.255	0.255	-0.325245	x ≤ 5.00	3.00 < x
ACTAGTG	0	1.69	1.25	161	-7.40939	-1.352	0.12796	0.488354	ACUAGUG_All_Scores	0	0	0	0	0	0	0	-0.290701	x ≤ 5.00	x ≤ 1.00
ACTAGTT	2	1.05	1.03	161	0.923131	0.92233	0.253132	0.467145	ACUAGUU_All_Scores	2	0.042	0.042	0.021	113.5	0.042	0.042	-0.158444	x ≤ 5.00	x ≤ 1.00
ACTATAA	1	1.27	1.12	161	-0.341789	-0.241071	0.345997	0.503537	ACUAUAA_All_Scores	1	0.038	0.038	0.038	66	0.038	0.038	-0.221611	x ≤ 5.00	x ≤ 1.00
ACTATAC	0	0.18	0.41	161	-4.24793	-0.439024	0.883635	0.995631	ACUAUAC_All_Scores	0	0	0	0	0	0	0	-0.271948	x ≤ 5.00	x ≤ 1.00
ACTATAG	1	1.35	1.3	161	-0.429251	-0.269231	0.295956	0.472376	ACUAUAG_All_Scores	1	0.236	0.236	0.236	167	0.236	0.236	-0.216676	x ≤ 5.00	x ≤ 1.00
ACTATAT	3	1.45	1.18	161	1.0438	1.31356	0.142677	0.488021	ACUAUAU_All_Scores	3	0.473	0.473	0.157667	31	0.473	0.473	-0.201871	x ≤ 5.00	1.00 < x ≤ 3.00
ACTATCA	0	0.98	1.05	161	-6.62936	-0.933333	0.245788	0.465226	ACUAUCA_All_Scores	0	0	0	0	0	0	0	-0.239377	x ≤ 5.00	x ≤ 1.00
ACTATCC	0	0.81	0.84	161	-6.35755	-0.964286	0.298344	0.472962	ACUAUCC_All_Scores	0	0	0	0	0	0	0	-0.263065	x ≤ 5.00	x ≤ 1.00
ACTATCG	0	0.39	0.58	161	-5.32193	-0.672414	0.548657	0.666805	ACUAUCG_All_Scores	0	0	0	0	0	0	0	-0.225559	x ≤ 5.00	x ≤ 1.00
ACTATCT	0	0.44	0.64	161	-5.49185	-0.6875	0.492146	0.614208	ACUAUCU_All_Scores	0	0	0	0	0	0	0	-0.152522	x ≤ 5.00	x ≤ 1.00
ACTATGA	1	1.09	1	161	-0.123148	-0.09	0.39733	0.54362	ACUAUGA_All_Scores	1	0.007	0.007	0.007	61	0.007	0.007	0.0478375	x ≤ 5.00	x ≤ 1.00
ACTATGC	1	0.16	0.42	161	2.57075	2	0.12855	0.488216	ACUAUGC_All_Scores	1	6.983	6.983	6.983	85	6.983	6.983	0.127784	5.00 < x ≤ 10.00	1.00 < x ≤ 3.00
ACTATGG	1	0.82	0.89	161	0.283172	0.202247	0.439175	0.573388	ACUAUGG_All_Scores	1	0.035	0.035	0.035	22	0.035	0.035	-0.0528356	x ≤ 5.00	x ≤ 1.00
ACTATGT	3	1.23	0.93	161	1.27942	1.90323	0.0701232	0.440191	ACUAUGU_All_Scores	3	0.042	0.042	0.014	114.667	0.042	0.042	-0.185093	x ≤ 5.00	1.00 < x ≤ 3.00
ACTATTA	2	0.72	0.83	161	1.46123	1.54217	0.14635	0.487359	ACUAUUA_All_Scores	2	0.234	0.468	0.117	108	0.234	0.234	-0.317349	x ≤ 5.00	1.00 < x ≤ 3.00
ACTATTC	3	0.49	0.73	161	2.58976	3.43836	0.0014805	0.0307824	ACUAUUC_All_Scores	2	3.373	6.743	1.6865	91.5	3.373	3.373	-0.244312	5.00 < x ≤ 10.00	3.00 < x
ACTATTG	0	1.03	0.89	161	-6.70044	-1.1573	0.229448	0.468153	ACUAUUG_All_Scores	0	0	0	0	0	0	0	-0.0775104	x ≤ 5.00	x ≤ 1.00
ACTATTT	3	2.77	1.51	161	0.114679	0.152318	0.261153	0.467774	ACUAUUU_All_Scores	4	0.997	1.883	0.24925	80.25	0.997	0.997	-0.227533	x ≤ 5.00	x ≤ 1.00
ACTCAAA	0	1.6	1.25	161	-7.33092	-1.28	0.140678	0.487081	ACUCAAA_All_Scores	0	0	0	0	0	0	0	-0.282805	x ≤ 5.00	x ≤ 1.00
ACTCAAC	0	0.71	0.78	161	-6.16993	-0.910256	0.337983	0.496593	ACUCAAC_All_Scores	0	0	0	0	0	0	0	-0.0745495	x ≤ 5.00	x ≤ 1.00
ACTCAAG	1	2.39	1.5	161	-1.24868	-0.926667	0.173122	0.478399	ACUCAAG_All_Scores	1	0.012	0.012	0.012	123	0.012	0.012	-0.178184	x ≤ 5.00	x ≤ 1.00
ACTCAAT	3	0.81	0.93	161	1.87607	2.35484	0.0268095	0.269311	ACUCAAU_All_Scores	1	0.142	0.426	0.142	181	0.142	0.142	-0.235429	x ≤ 5.00	1.00 < x ≤ 3.00
ACTCACA	2	1.8	1.41	161	0.151206	0.141844	0.280106	0.472	ACUCACA_All_Scores	2	0.049	0.049	0.0245	166	0.049	0.049	-0.225559	x ≤ 5.00	x ≤ 1.00
ACTCACC	4	0.97	1.06	161	2.03275	2.85849	0.0063285	0.0961838	ACUCACC_All_Scores	3	20.913	41.826	6.971	136.333	20.913	20.913	-0.164366	10.00 < x	1.00 < x ≤ 3.00
ACTCACG	0	0.53	0.74	161	-5.75489	-0.716216	0.417147	0.558514	ACUCACG_All_Scores	0	0	0	0	0	0	0	-0.22852	x ≤ 5.00	x ≤ 1.00
ACTCACT	4	1.57	1.25	161	1.34368	1.944	0.048236	0.37526	ACUCACU_All_Scores	4	0.516	1.018	0.129	116	0.516	0.516	-0.216676	x ≤ 5.00	1.00 < x ≤ 3.00
ACTCAGA	3	2.06	1.57	161	0.540133	0.598726	0.212407	0.471236	ACUCAGA_All_Scores	3	7.003	7.003	2.33433	81	7.003	7.003	-0.181145	5.00 < x ≤ 10.00	x ≤ 1.00
ACTCAGC	6	2.34	1.57	161	1.3547	2.33121	0.0167847	0.193119	ACUCAGC_All_Scores	6	5.903	5.903	0.983833	120.5	5.903	5.903	-0.0794844	5.00 < x ≤ 10.00	1.00 < x ≤ 3.00
ACTCAGG	3	1.43	1.13	161	1.06369	1.38938	0.134479	0.488647	ACUCAGG_All_Scores	3	2.27	2.27	0.756667	109	2.27	2.27	-0.0745495	x ≤ 5.00	1.00 < x ≤ 3.00
ACTCAGT	2	2.19	1.6	161	-0.130308	-0.11875	0.247587	0.465511	ACUCAGU_All_Scores	2	0.018	0.018	0.009	86.5	0.018	0.018	-0.272935	x ≤ 5.00	x ≤ 1.00
ACTCATA	3	1.86	1.37	161	0.686725	0.832117	0.205984	0.4726	ACUCAUA_All_Scores	3	0.106	0.162	0.0353333	120.333	0.106	0.106	-0.252208	x ≤ 5.00	x ≤ 1.00
ACTCATC	1	1.26	1	161	-0.330473	-0.26	0.385683	0.534786	ACUCAUC_All_Scores	1	0.357	0.357	0.357	75	0.357	0.357	-0.282805	x ≤ 5.00	x ≤ 1.00
ACTCATG	6	2.01	1.35	161	1.57301	2.95556	0.00374738	0.0649018	ACUCAUG_All_Scores	4	1.806	2.771	0.4515	49.75	1.806	1.806	-0.220624	x ≤ 5.00	1.00 < x ≤ 3.00
ACTCATT	5	1.62	1.18	161	1.61994	2.86441	0.0055895	0.087551	ACUCAUU_All_Scores	4	0.075	0.123	0.01875	8	0.075	0.075	-0.335115	x ≤ 5.00	1.00 < x ≤ 3.00
ACTCCAA	2	1.86	1.33	161	0.104157	0.105263	0.298299	0.473029	ACUCCAA_All_Scores	2	0.126	0.126	0.063	12	0.126	0.126	-0.169301	x ≤ 5.00	x ≤ 1.00
ACTCCAC	4	0.99	1.02	161	2.0036	2.95098	0.00502724	0.0806722	ACUCCAC_All_Scores	2	0.008	0.016	0.004	188	0.008	0.008	-0.201871	x ≤ 5.00	1.00 < x ≤ 3.00
ACTCCAG	17	2.54	1.45	161	2.73781	9.97241	6.98969e-23	3.47028e-20	ACUCCAG_All_Scores	10	11.908	12.063	1.1908	96.6	11.908	11.908	-0.222598	10.00 < x	3.00 < x
ACTCCAT	3	2.39	1.4	161	0.326729	0.435714	0.259154	0.466744	ACUCCAU_All_Scores	3	0.861	0.861	0.287	113	0.861	0.861	-0.259117	x ≤ 5.00	x ≤ 1.00
ACTCCCA	1	2.25	1.52	161	-1.16197	-0.822368	0.18716	0.477859	ACUCCCA_All_Scores	1	0.01	0.01	0.01	164	0.01	0.01	-0.187067	x ≤ 5.00	x ≤ 1.00
ACTCCCC	2	1.55	1.2	161	0.365649	0.375	0.309879	0.477257	ACUCCCC_All_Scores	2	0.106	0.106	0.053	116	0.106	0.106	-0.211741	x ≤ 5.00	x ≤ 1.00
ACTCCCG	1	0.25	0.46	161	1.95777	1.63043	0.229565	0.467927	ACUCCCG_All_Scores	1	1.613	1.613	1.613	189	1.613	1.613	-0.217663	x ≤ 5.00	1.00 < x ≤ 3.00
ACTCCCT	1	1.94	1.42	161	-0.949119	-0.661972	0.225666	0.469202	ACUCCCU_All_Scores	1	0.002	0.002	0.002	52	0.002	0.002	-0.123899	x ≤ 5.00	x ≤ 1.00
ACTCCGA	1	0.14	0.37	161	2.75132	2.32432	0.0723726	0.446443	ACUCCGA_All_Scores	1	6.989	6.989	6.989	20	6.989	6.989	-0.0784974	5.00 < x ≤ 10.00	1.00 < x ≤ 3.00
ACTCCGC	0	0.14	0.35	161	-3.90689	-0.4	1.0522	1.15367	ACUCCGC_All_Scores	0	0	0	0	0	0	0	-0.19891	x ≤ 5.00	x ≤ 1.00
ACTCCGG	0	0.13	0.34	161	-3.80735	-0.382353	1.09065	1.19216	ACUCCGG_All_Scores	0	0	0	0	0	0	0	-0.219637	x ≤ 5.00	x ≤ 1.00
ACTCCGT	0	0.59	0.71	161	-5.90689	-0.830986	0.397835	0.543767	ACUCCGU_All_Scores	0	0	0	0	0	0	0	-0.262078	x ≤ 5.00	x ≤ 1.00
ACTCCTA	1	1.29	1.04	161	-0.364156	-0.278846	0.368971	0.521815	ACUCCUA_All_Scores	1	0.043	0.043	0.043	175	0.043	0.043	-0.143639	x ≤ 5.00	x ≤ 1.00
ACTCCTC	2	1.81	1.45	161	0.143257	0.131034	0.272781	0.469902	ACUCCUC_All_Scores	2	0.196	0.196	0.098	32	0.196	0.196	-0.120938	x ≤ 5.00	x ≤ 1.00
ACTCCTG	1	2.73	1.79	161	-1.43982	-0.96648	0.139709	0.487953	ACUCCUG_All_Scores	1	1.631	1.631	1.631	10	1.631	1.631	-0.169301	x ≤ 5.00	x ≤ 1.00
ACTCCTT	1	1.35	1.16	161	-0.429251	-0.301724	0.328612	0.489898	ACUCCUU_All_Scores	2	0.012	0.012	0.006	82.5	0.012	0.012	-0.210754	x ≤ 5.00	x ≤ 1.00
ACTCGAA	0	0.18	0.41	161	-4.24793	-0.439024	0.883635	0.995562	ACUCGAA_All_Scores	0	0	0	0	0	0	0	-0.246286	x ≤ 5.00	x ≤ 1.00
ACTCGAC	0	0.13	0.36	161	-3.80735	-0.361111	1.03822	1.1404	ACUCGAC_All_Scores	0	0	0	0	0	0	0	-0.113042	x ≤ 5.00	x ≤ 1.00
ACTCGAG	0	0.6	0.84	161	-5.93074	-0.714286	0.367995	0.521198	ACUCGAG_All_Scores	0	0	0	0	0	0	0	-0.280831	x ≤ 5.00	x ≤ 1.00
ACTCGAT	0	0.25	0.52	161	-4.70044	-0.480769	0.683464	0.80237	ACUCGAU_All_Scores	0	0	0	0	0	0	0	-0.235429	x ≤ 5.00	x ≤ 1.00
ACTCGCA	0	0.3	0.61	161	-4.9542	-0.491803	0.579507	0.697982	ACUCGCA_All_Scores	0	0	0	0	0	0	0	0.154433	x ≤ 5.00	x ≤ 1.00
ACTCGCC	1	0.33	0.58	161	1.57075	1.15517	0.352952	0.508912	ACUCGCC_All_Scores	1	0.053	0.053	0.053	142	0.053	0.053	-0.353868	x ≤ 5.00	1.00 < x ≤ 3.00
ACTCGCG	0	0	0	161	0				ACUCGCG_All_Scores	0	0	0	0	0	0	0	-0.335115	x ≤ 5.00
ACTCGCT	1	0	0	161	6.65821				ACUCGCU_All_Scores	1	0.001	0.001	0.001	127	0.001	0.001	-0.295636	x ≤ 5.00
ACTCGGA	0	0.3	0.57	161	-4.9542	-0.526316	0.609374	0.726847	ACUCGGA_All_Scores	0	0	0	0	0	0	0	-0.0370438	x ≤ 5.00	x ≤ 1.00
ACTCGGC	0	0.86	0.82	161	-6.44294	-1.04878	0.280703	0.471842	ACUCGGC_All_Scores	0	0	0	0	0	0	0	-0.241351	x ≤ 5.00	x ≤ 1.00
ACTCGGG	6	0.37	0.64	161	3.98329	8.79688	9.79014e-18	3.14513e-15	ACUCGGG_All_Scores	5	0.522	1.002	0.1044	102.2	0.522	0.522	0.131732	x ≤ 5.00	3.00 < x
ACTCGGT	2	0.56	0.78	161	1.81816	1.84615	0.0930499	0.471991	ACUCGGU_All_Scores	2	0.036	0.036	0.018	106	0.036	0.036	-0.28774	x ≤ 5.00	1.00 < x ≤ 3.00
ACTCGTA	0	0.16	0.39	161	-4.08746	-0.410256	0.940367	1.04681	ACUCGUA_All_Scores	0	0	0	0	0	0	0	-0.304519	x ≤ 5.00	x ≤ 1.00
ACTCGTC	0	0.31	0.52	161	-5	-0.596154	0.642292	0.760191	ACUCGUC_All_Scores	0	0	0	0	0	0	0	-0.335115	x ≤ 5.00	x ≤ 1.00
ACTCGTG	0	1.02	1.05	161	-6.6865	-0.971429	0.237031	0.466937	ACUCGUG_All_Scores	0	0	0	0	0	0	0	-0.302545	x ≤ 5.00	x ≤ 1.00
ACTCGTT	1	0.17	0.6	161	2.48829	1.38333	0.255401	0.466603	ACUCGUU_All_Scores	1	0.828	0.828	0.828	16	0.828	0.828	-0.203845	x ≤ 5.00	1.00 < x ≤ 3.00
ACTCTAA	2	1.08	1.03	161	0.882867	0.893204	0.259914	0.467138	ACUCUAA_All_Scores	2	7.609	7.609	3.8045	82.5	7.609	7.609	-0.241351	5.00 < x ≤ 10.00	x ≤ 1.00
ACTCTAC	0	1.23	1.14	161	-6.9542	-1.07895	0.195532	0.476088	ACUCUAC_All_Scores	0	0	0	0	0	0	0	-0.200884	x ≤ 5.00	x ≤ 1.00
ACTCTAG	2	2.55	1.73	161	-0.348948	-0.317919	0.219238	0.470958	ACUCUAG_All_Scores	2	0.192	0.192	0.096	68.5	0.192	0.192	-0.151535	x ≤ 5.00	x ≤ 1.00
ACTCTAT	1	1.7	1.48	161	-0.759641	-0.472973	0.24103	0.466239	ACUCUAU_All_Scores	1	0.035	0.035	0.035	63	0.035	0.035	-0.227533	x ≤ 5.00	x ≤ 1.00
ACTCTCA	5	1.29	0.86	161	1.9463	4.31395	4.21948e-05	0.00156054	ACUCUCA_All_Scores	5	11.615	11.615	2.323	68.4	11.615	11.615	-0.234442	10.00 < x	3.00 < x
ACTCTCC	7	2.29	1.36	161	1.60778	3.46324	0.000729302	0.0175978	ACUCUCC_All_Scores	5	3.023	5.469	0.6046	99	3.023	3.023	-0.293662	5.00 < x ≤ 10.00	3.00 < x
ACTCTCG	0	0.3	0.52	161	-4.9542	-0.576923	0.649578	0.767483	ACUCUCG_All_Scores	0	0	0	0	0	0	0	-0.216676	x ≤ 5.00	x ≤ 1.00
ACTCTCT	5	2.2	1.53	161	1.18076	1.83007	0.048861	0.37637	ACUCUCU_All_Scores	4	8.112	9.212	2.028	106.25	8.112	8.112	-0.188054	5.00 < x ≤ 10.00	1.00 < x ≤ 3.00
ACTCTGA	4	2.25	1.49	161	0.827279	1.1745	0.134333	0.48909	ACUCUGA_All_Scores	3	0.036	0.036	0.012	137.667	0.036	0.036	-0.138704	x ≤ 5.00	1.00 < x ≤ 3.00
ACTCTGC	1	2.94	1.63	161	-1.54636	-1.19018	0.120538	0.491146	ACUCUGC_All_Scores	6	0.496	1.576	0.0826667	163	0.496	0.496	-0.152522	x ≤ 5.00	x ≤ 1.00
ACTCTGG	1	2.08	1.4	161	-1.04915	-0.771429	0.21162	0.470957	ACUCUGG_All_Scores	1	0.844	0.844	0.844	33	0.844	0.844	-0.0518486	x ≤ 5.00	x ≤ 1.00
ACTCTGT	3	2.62	1.72	161	0.194701	0.22093	0.226351	0.46896	ACUCUGU_All_Scores	3	0.126	0.126	0.042	66	0.126	0.126	-0.230494	x ≤ 5.00	x ≤ 1.00
ACTCTTA	2	1.49	1.13	161	0.422233	0.451327	0.31886	0.48256	ACUCUUA_All_Scores	2	3.023	3.023	1.5115	110	3.023	3.023	-0.296623	x ≤ 5.00	x ≤ 1.00
ACTCTTC	4	2.83	1.73	161	0.497711	0.676301	0.183461	0.478179	ACUCUUC_All_Scores	3	7.043	7.051	2.34767	84.3333	7.043	7.043	-0.351894	5.00 < x ≤ 10.00	x ≤ 1.00
ACTCTTG	5	2.8	1.84	161	0.83424	1.19565	0.106087	0.485375	ACUCUUG_All_Scores	3	15.702	29.702	5.234	13.3333	15.702	15.702	-0.0617186	10.00 < x	1.00 < x ≤ 3.00
ACTCTTT	7	2.13	1.43	161	1.7118	3.40559	0.000845443	0.0197038	ACUCUUU_All_Scores	7	0.465	1.325	0.0664286	47	0.465	0.465	-0.233455	x ≤ 5.00	3.00 < x
ACTGAAA	1	2.69	1.61	161	-1.4186	-1.04969	0.14283	0.487731	ACUGAAA_All_Scores	1	1.068	1.068	1.068	50	1.068	1.068	0.0389546	x ≤ 5.00	x ≤ 1.00
ACTGAAC	1	0.92	0.92	161	0.119053	0.0869565	0.431997	0.569095	ACUGAAC_All_Scores	1	0.025	0.025	0.025	133	0.025	0.025	0.0952131	x ≤ 5.00	x ≤ 1.00
ACTGAAG	4	2.42	1.47	161	0.722646	1.07483	0.152311	0.484086	ACUGAAG_All_Scores	4	3.943	3.943	0.98575	78.25	3.943	3.943	0.239314	x ≤ 5.00	1.00 < x ≤ 3.00
ACTGAAT	1	2.09	1.42	161	-1.05603	-0.767606	0.209254	0.4723	ACUGAAU_All_Scores	1	0.258	0.258	0.258	56	0.258	0.258	0.423881	x ≤ 5.00	x ≤ 1.00
ACTGACA	2	1.06	1.01	161	0.909585	0.930693	0.256152	0.466778	ACUGACA_All_Scores	2	1.439	1.439	0.7195	107	1.439	1.439	0.0596814	x ≤ 5.00	x ≤ 1.00
ACTGACC	0	1.03	0.99	161	-6.70044	-1.0404	0.234545	0.467321	ACUGACC_All_Scores	0	0	0	0	0	0	0	-0.0824454	x ≤ 5.00	x ≤ 1.00
ACTGACG	1	0.57	0.7	161	0.80023	0.614286	0.471924	0.595503	ACUGACG_All_Scores	1	0.008	0.008	0.008	51	0.008	0.008	0.00737087	x ≤ 5.00	x ≤ 1.00
ACTGACT	1	2.13	1.26	161	-1.08326	-0.896825	0.211782	0.471061	ACUGACU_All_Scores	1	2.604	2.604	2.604	174	2.604	2.604	0.0962001	x ≤ 5.00	x ≤ 1.00
ACTGAGA	2	2.73	1.48	161	-0.44698	-0.493243	0.238682	0.466542	ACUGAGA_All_Scores	2	0.069	0.069	0.0345	109.5	0.069	0.069	0.28669	x ≤ 5.00	x ≤ 1.00
ACTGAGC	2	2.91	1.73	161	-0.538773	-0.526012	0.200808	0.474275	ACUGAGC_All_Scores	2	0.378	0.378	0.189	168.5	0.378	0.378	0.0784343	x ≤ 5.00	x ≤ 1.00
ACTGAGG	5	2.23	1.71	161	1.16131	1.61988	0.0628225	0.42253	ACUGAGG_All_Scores	5	1.885	9.425	0.377	30	1.885	1.885	0.203782	5.00 < x ≤ 10.00	1.00 < x ≤ 3.00
ACTGAGT	0	2.98	1.93	161	-8.224	-1.54404	0.0627567	0.422608	ACUGAGU_All_Scores	0	0	0	0	0	0	0	-0.103172	x ≤ 5.00	x ≤ 1.00
ACTGATA	2	1.39	1.06	161	0.521769	0.575472	0.318928	0.482485	ACUGAUA_All_Scores	2	0.109	0.109	0.0545	112.5	0.109	0.109	-0.00447303	x ≤ 5.00	x ≤ 1.00
ACTGATC	4	1.25	1.11	161	1.67018	2.47748	0.0167017	0.192569	ACUGAUC_All_Scores	3	0.097	0.194	0.0323333	51	0.097	0.097	-0.0409917	x ≤ 5.00	1.00 < x ≤ 3.00
ACTGATG	8	1.47	1.19	161	2.43621	5.48739	9.69914e-08	7.56718e-06	ACUGAUG_All_Scores	8	0.444	1.864	0.0555	68.5	0.444	0.444	0.111005	x ≤ 5.00	3.00 < x
ACTGATT	2	2.56	1.67	161	-0.354573	-0.335329	0.225827	0.46912	ACUGAUU_All_Scores	1	0.015	0.03	0.015	150	0.015	0.015	0.0547465	x ≤ 5.00	x ≤ 1.00
ACTGCAA	3	1.69	1.39	161	0.824229	0.942446	0.184087	0.477985	ACUGCAA_All_Scores	3	7.042	7.042	2.34733	150.667	7.042	7.042	0.34887	5.00 < x ≤ 10.00	x ≤ 1.00
ACTGCAC	0	1.42	1.12	161	-7.15987	-1.26786	0.159454	0.480592	ACUGCAC_All_Scores	0	0	0	0	0	0	0	1.91424	x ≤ 5.00	x ≤ 1.00
ACTGCAG	1	4.8	2.39	161	-2.25168	-1.58996	0.0471597	0.371652	ACUGCAG_All_Scores	1	3.413	3.413	3.413	27	3.413	3.413	-0.0913283	x ≤ 5.00	x ≤ 1.00
ACTGCAT	2	3.13	1.9	161	-0.643569	-0.594737	0.175934	0.478979	ACUGCAU_All_Scores	2	1.146	1.146	0.573	100.5	1.146	1.146	5.18316	x ≤ 5.00	x ≤ 1.00
ACTGCCA	2	2.78	1.7	161	-0.47307	-0.458824	0.211226	0.471104	ACUGCCA_All_Scores	2	0.002	0.004	0.001	189	0.002	0.002	-0.121925	x ≤ 5.00	x ≤ 1.00
ACTGCCC	3	2.57	1.6	161	0.222392	0.26875	0.240495	0.465698	ACUGCCC_All_Scores	3	0.235	0.235	0.0783333	53	0.235	0.235	-0.142652	x ≤ 5.00	x ≤ 1.00
ACTGCCG	0	0.23	0.49	161	-4.58496	-0.469388	0.729241	0.848632	ACUGCCG_All_Scores	0	0	0	0	0	0	0	0.0251367	x ≤ 5.00	x ≤ 1.00
ACTGCCT	2	3.1	1.49	161	-0.629719	-0.738255	0.20388	0.47167	ACUGCCU_All_Scores	2	1.2	1.2	0.6	4	1.2	1.2	0.0507985	x ≤ 5.00	x ≤ 1.00
ACTGCGA	0	0.13	0.34	161	-3.80735	-0.382353	1.09065	1.19208	ACUGCGA_All_Scores	0	0	0	0	0	0	0	0.0359936	x ≤ 5.00	x ≤ 1.00
ACTGCGC	0	0.65	0.82	161	-6.04439	-0.792683	0.355347	0.511016	ACUGCGC_All_Scores	0	0	0	0	0	0	0	0.0271107	x ≤ 5.00	x ≤ 1.00
ACTGCGG	1	0.52	0.71	161	0.930291	0.676056	0.447099	0.577977	ACUGCGG_All_Scores	1	4.021	4.021	4.021	16	4.021	4.021	0.108044	x ≤ 5.00	x ≤ 1.00
ACTGCGT	0	0.57	0.71	161	-5.85798	-0.802817	0.407096	0.550728	ACUGCGU_All_Scores	0	0	0	0	0	0	0	-0.197923	x ≤ 5.00	x ≤ 1.00
ACTGCTA	2	1.16	1.12	161	0.780687	0.75	0.268873	0.469539	ACUGCUA_All_Scores	2	6.407	6.407	3.2035	12.5	6.407	6.407	0.110018	5.00 < x ≤ 10.00	x ≤ 1.00
ACTGCTC	1	3.61	1.98	161	-1.84163	-1.31818	0.0845141	0.466065	ACUGCUC_All_Scores	1	0.508	0.508	0.508	71	0.508	0.508	-0.0192779	x ≤ 5.00	x ≤ 1.00
ACTGCTG	4	4.28	1.81	161	-0.0973754	-0.154696	0.217789	0.471928	ACUGCUG_All_Scores	4	0.232	0.232	0.058	73.75	0.232	0.232	0.0665904	x ≤ 5.00	x ≤ 1.00
ACTGCTT	1	4.81	2.31	161	-2.25468	-1.64935	0.044318	0.358571	ACUGCUU_All_Scores	1	0.004	0.004	0.004	66	0.004	0.004	0.684447	x ≤ 5.00	x ≤ 1.00
ACTGGAA	5	1.39	1.33	161	1.83938	2.71429	0.00753806	0.110865	ACUGGAA_All_Scores	3	0.707	2.071	0.235667	72.3333	0.707	0.707	0.372558	x ≤ 5.00	1.00 < x ≤ 3.00
ACTGGAC	1	1.04	1.07	161	-0.056034	-0.0373832	0.372583	0.524974	ACUGGAC_All_Scores	1	1.041	1.041	1.041	15	1.041	1.041	0.321234	x ≤ 5.00	x ≤ 1.00
ACTGGAG	6	3.45	1.87	161	0.796593	1.36364	0.0841942	0.465712	ACUGGAG_All_Scores	6	4.255	4.292	0.709167	114.917	4.257	4.253	0.194899	x ≤ 5.00	1.00 < x ≤ 3.00
ACTGGAT	2	1.39	1.1	161	0.521769	0.554545	0.310985	0.477883	ACUGGAU_All_Scores	2	6.984	6.984	3.492	159	6.984	6.984	0.340974	5.00 < x ≤ 10.00	x ≤ 1.00
ACTGGCA	1	1.82	1.41	161	-0.857488	-0.58156	0.238918	0.466393	ACUGGCA_All_Scores	1	0.013	0.013	0.013	17	0.013	0.013	0.0350066	x ≤ 5.00	x ≤ 1.00
ACTGGCC	0	2.05	1.43	161	-7.6865	-1.43357	0.0998417	0.478166	ACUGGCC_All_Scores	0	0	0	0	0	0	0	-0.256156	x ≤ 5.00	x ≤ 1.00
ACTGGCG	1	0.28	0.6	161	1.80023	1.2	0.323643	0.485717	ACUGGCG_All_Scores	1	0	0	0	23	0	0	-0.110081	x ≤ 5.00	1.00 < x ≤ 3.00
ACTGGCT	3	2.76	1.61	161	0.119878	0.149068	0.245052	0.46523	ACUGGCU_All_Scores	3	7.029	7.029	2.343	139.667	7.029	7.029	-0.00644702	5.00 < x ≤ 10.00	x ≤ 1.00
ACTGGGA	3	1.86	1.41	161	0.686725	0.808511	0.204054	0.471672	ACUGGGA_All_Scores	3	1.909	1.909	0.636333	139.333	1.909	1.909	0.405129	x ≤ 5.00	x ≤ 1.00
ACTGGGC	2	2.92	1.62	161	-0.543705	-0.567901	0.209586	0.471943	ACUGGGC_All_Scores	2	0.076	0.076	0.038	83	0.076	0.076	0.158381	x ≤ 5.00	x ≤ 1.00
ACTGGGG	5	2.57	1.69	161	0.95744	1.43787	0.0839611	0.465995	ACUGGGG_All_Scores	2	3.593	4.031	1.7965	50.5	3.593	3.593	0.310377	x ≤ 5.00	1.00 < x ≤ 3.00
ACTGGGT	2	1.81	1.37	161	0.143257	0.138686	0.288412	0.471873	ACUGGGU_All_Scores	2	7.072	7.072	3.536	147	7.072	7.072	-0.0242129	5.00 < x ≤ 10.00	x ≤ 1.00
ACTGGTA	0	1.11	1.05	161	-6.80735	-1.05714	0.217294	0.472293	ACUGGUA_All_Scores	0	0	0	0	0	0	0	-0.0439527	x ≤ 5.00	x ≤ 1.00
ACTGGTC	1	1.9	1.34	161	-0.919217	-0.671642	0.237602	0.466267	ACUGGUC_All_Scores	1	0.022	0.022	0.022	73	0.022	0.022	-0.0942893	x ≤ 5.00	x ≤ 1.00
ACTGGTG	1	2.84	1.78	161	-1.49661	-1.03371	0.131358	0.489464	ACUGGUG_All_Scores	1	0.066	0.066	0.066	173	0.066	0.066	-0.0982373	x ≤ 5.00	x ≤ 1.00
ACTGGTT	3	1.55	1.16	161	0.948217	1.25	0.157456	0.482018	ACUGGUU_All_Scores	2	6.999	7.005	3.4995	114	6.999	6.999	-0.0350698	5.00 < x ≤ 10.00	1.00 < x ≤ 3.00
ACTGTAA	4	1.33	1.19	161	1.58137	2.2437	0.0270524	0.271086	ACUGUAA_All_Scores	3	0.02	0.04	0.00666667	84.6667	0.02	0.02	-0.155483	x ≤ 5.00	1.00 < x ≤ 3.00
ACTGTAC	0	1.21	1.13	161	-6.93074	-1.0708	0.198998	0.474515	ACUGUAC_All_Scores	0	0	0	0	0	0	0	-0.205819	x ≤ 5.00	x ≤ 1.00
ACTGTAG	1	2.2	1.42	161	-1.12969	-0.84507	0.196584	0.475469	ACUGUAG_All_Scores	1	4.858	4.858	4.858	95	4.858	4.858	-0.0883673	x ≤ 5.00	x ≤ 1.00
ACTGTAT	0	1.63	1.23	161	-7.35755	-1.3252	0.13479	0.489235	ACUGUAU_All_Scores	0	0	0	0	0	0	0	0.0123058	x ≤ 5.00	x ≤ 1.00
ACTGTCA	3	3.87	2.16	161	-0.366293	-0.402778	0.170305	0.48009	ACUGUCA_All_Scores	3	0.038	0.038	0.0126667	146.667	0.038	0.038	-0.19891	x ≤ 5.00	x ≤ 1.00
ACTGTCC	2	3.35	1.79	161	-0.741266	-0.75419	0.167704	0.48036	ACUGUCC_All_Scores	2	0.047	0.047	0.0235	105.5	0.047	0.047	-0.211741	x ≤ 5.00	x ≤ 1.00
ACTGTCG	1	0.55	0.7	161	0.850857	0.642857	0.463524	0.589993	ACUGUCG_All_Scores	1	1.094	1.094	1.094	44	1.094	1.094	-0.235429	x ≤ 5.00	x ≤ 1.00
ACTGTCT	2	3.68	1.59	161	-0.876425	-1.0566	0.143578	0.487136	ACUGUCU_All_Scores	2	0.008	0.008	0.004	67	0.008	0.008	-0.13673	x ≤ 5.00	x ≤ 1.00
ACTGTGA	5	2.73	1.64	161	0.870635	1.38415	0.0933345	0.471536	ACUGUGA_All_Scores	5	0.079	0.143	0.0158	126.2	0.079	0.079	0.0241497	x ≤ 5.00	1.00 < x ≤ 3.00
ACTGTGC	4	2.49	1.62	161	0.681674	0.932099	0.159491	0.480437	ACUGUGC_All_Scores	4	3.84	3.924	0.96	148.5	3.84	3.84	0.00539688	x ≤ 5.00	x ≤ 1.00
ACTGTGG	2	2.89	1.54	161	-0.528857	-0.577922	0.219212	0.471025	ACUGUGG_All_Scores	2	0.004	0.004	0.002	108	0.004	0.004	0.111992	x ≤ 5.00	x ≤ 1.00
ACTGTGT	8	2.87	1.72	161	1.47573	2.98256	0.00271466	0.0501431	ACUGUGU_All_Scores	8	4.073	4.433	0.509125	129.375	4.073	4.073	-0.19891	x ≤ 5.00	1.00 < x ≤ 3.00
ACTGTTA	1	1.48	0.92	161	-0.560957	-0.521739	0.378453	0.528969	ACUGUUA_All_Scores	1	0.003	0.003	0.003	18	0.003	0.003	-0.192988	x ≤ 5.00	x ≤ 1.00
ACTGTTC	7	2.73	1.67	161	1.35524	2.55689	0.00908986	0.127072	ACUGUUC_All_Scores	6	0.891	1.007	0.1485	94.1667	0.891	0.891	-0.257143	x ≤ 5.00	1.00 < x ≤ 3.00
ACTGTTG	2	1.62	1.41	161	0.302324	0.269504	0.272847	0.469819	ACUGUUG_All_Scores	2	2.992	2.992	1.496	98	2.992	2.992	0.00144892	x ≤ 5.00	x ≤ 1.00
ACTGTTT	3	2.3	1.55	161	0.381871	0.451613	0.232429	0.467311	ACUGUUU_All_Scores	2	1.568	1.621	0.784	58	1.568	1.568	0.169238	x ≤ 5.00	x ≤ 1.00
ACTTAAA	2	3.14	1.76	161	-0.648156	-0.647727	0.183778	0.478091	ACUUAAA_All_Scores	2	6.94	6.94	3.47	114.5	6.94	6.94	-0.275896	5.00 < x ≤ 10.00	x ≤ 1.00
ACTTAAC	2	1.82	1.36	161	0.135352	0.132353	0.290782	0.471747	ACUUAAC_All_Scores	2	0.766	0.766	0.383	165.5	0.766	0.766	-0.195949	x ≤ 5.00	x ≤ 1.00
ACTTAAG	8	1.56	1.31	161	2.35104	4.91603	1.72093e-06	9.82431e-05	ACUUAAG_All_Scores	6	15.67	29.622	2.61167	65.1667	15.67	15.67	-0.181145	10.00 < x	3.00 < x
ACTTAAT	1	2.71	1.79	161	-1.42925	-0.955307	0.141217	0.488018	ACUUAAU_All_Scores	1	0.787	0.787	0.787	186	0.787	0.787	-0.175223	x ≤ 5.00	x ≤ 1.00
ACTTACA	1	2.42	1.51	161	-1.2666	-0.940397	0.169785	0.480608	ACUUACA_All_Scores	1	6.997	6.997	6.997	187	6.997	6.997	-0.127847	5.00 < x ≤ 10.00	x ≤ 1.00
ACTTACC	1	1.46	1.34	161	-0.541461	-0.343284	0.280683	0.471904	ACUUACC_All_Scores	1	0.521	0.521	0.521	127	0.521	0.521	-0.266026	x ≤ 5.00	x ≤ 1.00
ACTTACG	1	0	0	161	6.65821				ACUUACG_All_Scores	1	0.035	0.035	0.035	190	0.035	0.035	-0.0528356	x ≤ 5.00
ACTTACT	5	2.71	1.63	161	0.881204	1.40491	0.0912272	0.469873	ACUUACU_All_Scores	2	0.1605	0.543	0.08025	77.5	0.284	0.037	-0.181145	x ≤ 5.00	1.00 < x ≤ 3.00
ACTTAGA	4	1.34	1.09	161	1.57064	2.44037	0.0186332	0.207255	ACUUAGA_All_Scores	4	1.13	1.13	0.2825	130	1.13	1.13	-0.148574	x ≤ 5.00	1.00 < x ≤ 3.00
ACTTAGC	4	1.52	1.25	161	1.39007	1.984	0.0445916	0.359012	ACUUAGC_All_Scores	2	0.421	0.441	0.2105	31.5	0.421	0.421	-0.148574	x ≤ 5.00	1.00 < x ≤ 3.00
ACTTAGG	0	1.07	1.06	161	-6.75489	-1.00943	0.226121	0.468779	ACUUAGG_All_Scores	0	0	0	0	0	0	0	-0.0755365	x ≤ 5.00	x ≤ 1.00
ACTTAGT	0	1.75	1.47	161	-7.45943	-1.19048	0.133612	0.489292	ACUUAGU_All_Scores	0	0	0	0	0	0	0	-0.256156	x ≤ 5.00	x ≤ 1.00
ACTTATA	0	0.75	0.88	161	-6.24793	-0.852273	0.315281	0.480027	ACUUAUA_All_Scores	0	0	0	0	0	0	0	-0.23839	x ≤ 5.00	x ≤ 1.00
ACTTATC	0	1.43	1.26	161	-7.16993	-1.13492	0.166282	0.480656	ACUUAUC_All_Scores	0	0	0	0	0	0	0	-0.183119	x ≤ 5.00	x ≤ 1.00
ACTTATG	0	1.86	1.47	161	-7.54689	-1.26531	0.121882	0.491488	ACUUAUG_All_Scores	0	0	0	0	0	0	0	-0.175223	x ≤ 5.00	x ≤ 1.00
[truncated: 14,383 more rows]
