# Supplementary material for: Alternative RNA splicing in the endothelium mediated in part by Rbfox2 regulates the arterial response to low flow
Source: eLife. 2018 Jan 2;7:e29494. doi: 10.7554/eLife.29494 (PMC5771670; doi:10.7554/eLife.29494)
Supplement: Figure 3—source data 4. [file elife-29494-fig3-data4.zip › Motif_Conservation/Rbfox2_Conservation.xlsx]

## Sheet: Sheet1
Motif	Occurences	Expected	StDev	Number_of_events	Enrichment	z-score	p-value	BH	#_of_seq_with_sites	sequence_averaged_sum_score	Total_sum_score	Average_score	Average_site_location	MaxCons	MinCons	Rbfox1 Rbfox3 Rbfox2	Binned_Zscore
AAAAAAA	9	8.5	6.67	63	0.082368	0.0749625	0.0596436	0.899707	3	0.0951667	0.199	0.0317222	148.333	0.102	0.093	-0.305506	x ≤ 1.00
AAAAAAC	1	1.15	1.32	63	-0.19977	-0.113636	0.300284	0.84018	1	0.007	0.007	0.007	117	0.007	0.007	-0.263065	x ≤ 1.00
AAAAAAG	1	1.49	1.32	63	-0.570607	-0.371212	0.282107	0.889943	1	0.001	0.001	0.001	149	0.001	0.001	-0.265039	x ≤ 1.00
AAAAAAT	1	1.84	1.35	63	-0.87317	-0.622222	0.243504	0.999268	1	0.082	0.164	0.082	185	0.082	0.082	-0.334128	x ≤ 1.00
AAAAACA	2	1.72	1.19	63	0.216423	0.235294	0.326093	0.811985	2	7.038	7.038	3.519	24	7.038	7.038	-0.207793	x ≤ 1.00
AAAAACC	1	1.13	1.14	63	-0.174679	-0.114035	0.347681	0.792392	1	0.071	0.071	0.071	173	0.071	0.071	-0.17621	x ≤ 1.00
AAAAACG	1	0.23	0.49	63	2.07325	1.57143	0.236861	1.01127	1	0.006	0.006	0.006	118	0.006	0.006	-0.207793	1.00 < x ≤ 3.00
AAAAACT	1	0.99	1	63	0.0143553	0.01	0.398922	0.766946	1	0.008	0.008	0.008	165	0.008	0.008	-0.235429	x ≤ 1.00
AAAAAGA	1	1.9	1.45	63	-0.919217	-0.62069	0.226926	1.03841	1	0.193	0.386	0.193	84	0.193	0.193	-0.122912	x ≤ 1.00
AAAAAGC	0	0.98	1.07	63	-6.62936	-0.915888	0.245116	0.992951	0	0	0	0	0	0	0	-0.135743	x ≤ 1.00
AAAAAGG	0	0.92	0.9	63	-6.53916	-1.02222	0.262883	0.945455	0	0	0	0	0	0	0	-0.0982373	x ≤ 1.00
AAAAAGT	4	1.04	1.06	63	1.93321	2.79245	0.00762667	0.260292	4	0.288	0.557	0.072	89.75	0.288	0.288	-0.337089	1.00 < x ≤ 3.00
AAAAATA	4	2.06	1.29	63	0.953971	1.50388	0.0998185	1.1162	3	7.6425	27.939	2.5475	70.8333	7.648	7.637	-0.327219	1.00 < x ≤ 3.00
AAAAATC	0	0.78	0.9	63	-6.30378	-0.866667	0.304485	0.833708	0	0	0	0	0	0	0	-0.342024	x ≤ 1.00
AAAAATG	3	1.56	1.31	63	0.938999	1.09924	0.166439	1.17374	3	14.1465	28.606	4.7155	158.333	14.231	14.062	-0.0222389	1.00 < x ≤ 3.00
AAAAATT	0	1.28	1.15	63	-7.01123	-1.11304	0.186722	1.14095	0	0	0	0	0	0	0	-0.311428	x ≤ 1.00
AAAACAA	1	2.23	1.79	63	-1.14914	-0.687151	0.176005	1.15982	1	0.053	0.053	0.053	19	0.053	0.053	-0.217663	x ≤ 1.00
AAAACAC	2	0.68	0.79	63	1.54253	1.67089	0.125037	1.18129	2	8.514	10.07	4.257	99	8.514	8.514	-0.21865	1.00 < x ≤ 3.00
AAAACAG	2	1.2	1.12	63	0.732188	0.714286	0.275996	0.904092	2	2.797	2.797	1.3985	79	2.797	2.797	-0.265039	x ≤ 1.00
AAAACAT	3	1.15	1.06	63	1.37564	1.74528	0.0820674	1.03817	3	0.914	1.435	0.304667	105.667	0.914	0.914	-0.162392	1.00 < x ≤ 3.00
AAAACCA	0	1.65	1.46	63	-7.37504	-1.13014	0.144283	1.18836	0	0	0	0	0	0	0	-0.202858	x ≤ 1.00
AAAACCC	0	0.71	0.73	63	-6.16993	-0.972603	0.340546	0.798114	0	0	0	0	0	0	0	-0.17621	x ≤ 1.00
AAAACCG	0	0.14	0.4	63	-3.90689	-0.35	0.938101	1.14371	0	0	0	0	0	0	0	-0.216676	x ≤ 1.00
AAAACCT	2	1.03	1.28	63	0.950612	0.757812	0.233882	1.02009	2	0.159	0.159	0.0795	139	0.159	0.159	-0.0992243	x ≤ 1.00
AAAACGA	0	0.27	0.58	63	-4.80735	-0.465517	0.617199	0.83797	0	0	0	0	0	0	0	-0.184106	x ≤ 1.00
AAAACGC	1	0.06	0.28	63	3.85086	3.35714	0.00508644	0.191115	1	0.024	0.024	0.024	27	0.024	0.024	-0.128834	3.00 < x
AAAACGG	1	0.2	0.42	63	2.26589	1.90476	0.154819	1.18461	1	0.006	0.006	0.006	119	0.006	0.006	-0.0844194	1.00 < x ≤ 3.00
AAAACGT	1	0.18	0.38	63	2.41028	2.15789	0.102324	1.12577	1	0.013	0.013	0.013	53	0.013	0.013	-0.385452	1.00 < x ≤ 3.00
AAAACTA	0	0.99	0.98	63	-6.64386	-1.0102	0.24439	0.995422	0	0	0	0	0	0	0	-0.275896	x ≤ 1.00
AAAACTC	0	0.68	0.76	63	-6.10852	-0.894737	0.35177	0.792122	0	0	0	0	0	0	0	-0.24826	x ≤ 1.00
AAAACTG	3	1.34	1.22	63	1.1568	1.36066	0.129577	1.19187	4	14.018	28.018	3.5045	76.75	14.018	14.018	-0.100211	1.00 < x ≤ 3.00
AAAACTT	0	1	0.85	63	-6.65821	-1.17647	0.234932	1.01307	0	0	0	0	0	0	0	-0.278857	x ≤ 1.00
AAAAGAA	3	2.09	1.38	63	0.519374	0.65942	0.232599	1.02239	2	1.063	1.618	0.5315	126.75	1.081	1.045	-0.0597446	x ≤ 1.00
AAAAGAC	3	1.06	0.87	63	1.49215	2.22989	0.0381637	0.693124	4	14.583	27.949	3.64575	116.75	14.583	14.583	-0.217663	1.00 < x ≤ 3.00
AAAAGAG	2	1.09	1.03	63	0.869692	0.883495	0.262166	0.947869	2	0.381	0.731	0.1905	85.5	0.381	0.381	-0.0400047	x ≤ 1.00
AAAAGAT	2	1.25	1.13	63	0.673772	0.663717	0.283253	0.888936	2	0.217	0.431	0.1085	65	0.217	0.217	-0.0567836	x ≤ 1.00
AAAAGCA	2	1.66	1.31	63	0.267347	0.259542	0.29445	0.854504	2	6.989	13.951	3.4945	142	6.989	6.989	0.515672	x ≤ 1.00
AAAAGCC	0	0.84	0.91	63	-6.40939	-0.923077	0.286315	0.878189	0	0	0	0	0	0	0	-0.275896	x ≤ 1.00
AAAAGCG	0	0.16	0.39	63	-4.08746	-0.410256	0.940367	1.14196	0	0	0	0	0	0	0	-0.215689	x ≤ 1.00
AAAAGCT	0	1.12	1.06	63	-6.82018	-1.0566	0.215367	1.07043	0	0	0	0	0	0	0	-0.209767	x ≤ 1.00
AAAAGGA	1	0.77	0.76	63	0.372809	0.302632	0.501428	0.719488	1	0.003	0.003	0.003	183	0.003	0.003	-0.00940799	x ≤ 1.00
AAAAGGC	0	0.83	0.9	63	-6.39232	-0.922222	0.289724	0.866581	0	0	0	0	0	0	0	-0.150548	x ≤ 1.00
AAAAGGG	0	0.81	0.92	63	-6.35755	-0.880435	0.294305	0.856359	0	0	0	0	0	0	0	-0.0350698	x ≤ 1.00
AAAAGGT	1	0.66	0.72	63	0.592122	0.472222	0.495627	0.714922	1	6.431	12.862	6.431	145	6.431	6.431	-0.134756	x ≤ 1.00
AAAAGTA	0	1.16	1.13	63	-6.87036	-1.02655	0.20845	1.0851	0	0	0	0	0	0	0	-0.313401	x ≤ 1.00
AAAAGTC	2	0.71	0.8	63	1.48113	1.6125	0.135895	1.18543	2	0.34	0.68	0.17	87	0.34	0.34	-0.303532	1.00 < x ≤ 3.00
AAAAGTG	0	1.23	1.1	63	-6.9542	-1.11818	0.194094	1.11999	0	0	0	0	0	0	0	-0.247273	x ≤ 1.00
AAAAGTT	2	1.25	1.03	63	0.673772	0.728155	0.297125	0.84918	2	0.023	0.023	0.0115	94.5	0.023	0.023	-0.155483	x ≤ 1.00
AAAATAA	3	2.05	1.3	63	0.547119	0.730769	0.234966	1.01295	3	7.37	14.105	2.45667	79.6667	7.37	7.37	-0.314388	x ≤ 1.00
AAAATAC	1	1.28	1.06	63	-0.353016	-0.264151	0.363457	0.789151	1	6.906	13.812	6.906	62	6.906	6.906	-0.328206	x ≤ 1.00
AAAATAG	1	0.86	0.96	63	0.215268	0.145833	0.411169	0.75768	1	0.529	0.529	0.529	31	0.529	0.529	-0.235429	x ≤ 1.00
AAAATAT	0	1.53	1.24	63	-7.26679	-1.23387	0.150278	1.17848	0	0	0	0	0	0	0	-0.275896	x ≤ 1.00
AAAATCA	0	1.28	1.12	63	-7.01123	-1.14286	0.185384	1.14085	0	0	0	0	0	0	0	-0.354855	x ≤ 1.00
AAAATCC	0	1.01	1.08	63	-6.67243	-0.935185	0.238548	1.00719	0	0	0	0	0	0	0	-0.372621	x ≤ 1.00
AAAATCG	0	0.32	0.61	63	-5.04439	-0.52459	0.569931	0.790435	0	0	0	0	0	0	0	-0.25813	x ≤ 1.00
AAAATCT	2	1.29	1.08	63	0.628684	0.657407	0.297604	0.847003	2	4.914	9.77	2.457	54.5	4.914	4.914	-0.274909	x ≤ 1.00
AAAATGA	1	1.24	1.11	63	-0.307573	-0.216216	0.351104	0.791493	1	0.063	0.126	0.063	187	0.063	0.063	-0.0794844	x ≤ 1.00
AAAATGC	2	1.01	0.95	63	0.978626	1.04211	0.243988	0.998503	3	14.315	28.63	4.77167	139.667	14.315	14.315	0.212665	1.00 < x ≤ 3.00
AAAATGG	0	1.77	1.39	63	-7.47573	-1.27338	0.127582	1.18956	0	0	0	0	0	0	0	0.0034229	x ≤ 1.00
AAAATGT	2	2	1.51	63	0	0	0.2642	0.942331	2	0.245	0.419	0.1225	47	0.245	0.245	-0.255169	x ≤ 1.00
AAAATTA	3	1.46	1.24	63	1.03395	1.24194	0.148785	1.1792	3	1.105	1.105	0.368333	129	1.105	1.105	-0.327219	1.00 < x ≤ 3.00
AAAATTC	0	0.93	0.93	63	-6.55459	-1	0.260184	0.949293	0	0	0	0	0	0	0	-0.33018	x ≤ 1.00
AAAATTG	0	0.94	1.01	63	-6.56986	-0.930693	0.256152	0.962671	0	0	0	0	0	0	0	-0.104159	x ≤ 1.00
AAAATTT	0	1.53	1.22	63	-7.26679	-1.2541	0.148946	1.17876	0	0	0	0	0	0	0	-0.365712	x ≤ 1.00
AAACAAA	0	2.78	2.21	63	-8.12412	-1.25792	0.0818301	1.04322	0	0	0	0	0	0	0	-0.210754	x ≤ 1.00
AAACAAC	2	1.03	1.05	63	0.950612	0.92381	0.247972	0.987426	2	0.007	0.007	0.0035	55.5	0.007	0.007	-0.162392	x ≤ 1.00
AAACAAG	1	0.65	0.73	63	0.613817	0.479452	0.487159	0.709327	1	0.068	0.068	0.068	20	0.068	0.068	-0.19891	x ≤ 1.00
AAACAAT	1	0.65	0.77	63	0.613817	0.454545	0.467255	0.704906	1	0.006	0.006	0.006	112	0.006	0.006	-0.165353	x ≤ 1.00
AAACACA	0	1.08	1.09	63	-6.76818	-0.990826	0.224028	1.04114	0	0	0	0	0	0	0	-0.303532	x ≤ 1.00
AAACACC	1	0.67	0.81	63	0.570749	0.407407	0.453297	0.709121	1	2.532	5.064	2.532	168	2.532	2.532	-0.231481	x ≤ 1.00
AAACACG	1	0.17	0.4	63	2.48829	2.075	0.11585	1.16576	1	6.711	6.711	6.711	32	6.711	6.711	-0.103172	1.00 < x ≤ 3.00
AAACACT	1	0.64	0.82	63	0.635844	0.439024	0.441817	0.7174	1	0.051	0.102	0.051	149	0.051	0.051	-0.251221	x ≤ 1.00
AAACAGA	2	1.37	1.28	63	0.542527	0.492187	0.276119	0.903773	2	0.003	0.003	0.0015	166.5	0.003	0.003	-0.100211	x ≤ 1.00
AAACAGC	0	0.7	0.82	63	-6.14975	-0.853659	0.337951	0.802481	0	0	0	0	0	0	0	-0.12686	x ≤ 1.00
AAACAGG	1	1	0.96	63	0	0	0.415565	0.751162	1	3.789	3.789	3.789	10	3.789	3.789	-0.262078	x ≤ 1.00
AAACAGT	1	1.08	1.06	63	-0.109973	-0.0754717	0.37529	0.783086	1	0.003	0.006	0.003	5	0.003	0.003	-0.335115	x ≤ 1.00
AAACATA	2	0.63	0.86	63	1.65105	1.59302	0.130422	1.19495	2	0.541	1.082	0.2705	77.5	0.541	0.541	-0.292675	1.00 < x ≤ 3.00
AAACATC	1	0.57	0.72	63	0.80023	0.597222	0.463582	0.704555	1	0.387	0.387	0.387	172	0.387	0.387	-0.271948	x ≤ 1.00
AAACATG	2	1.29	1.07	63	0.628684	0.663551	0.299169	0.842383	2	7.005	13.981	3.5025	70.5	7.005	7.005	-0.0469137	x ≤ 1.00
AAACATT	0	1.22	1.08	63	-6.94251	-1.12963	0.195161	1.11631	0	0	0	0	0	0	0	-0.207793	x ≤ 1.00
AAACCAA	1	1.24	1.04	63	-0.307573	-0.230769	0.373519	0.784385	1	0.094	0.188	0.094	15	0.094	0.094	-0.151535	x ≤ 1.00
AAACCAC	0	0.46	0.73	63	-5.55459	-0.630137	0.448089	0.711504	0	0	0	0	0	0	0	-0.187067	x ≤ 1.00
AAACCAG	0	0.79	1	63	-6.32193	-0.79	0.292004	0.858662	0	0	0	0	0	0	0	-0.197923	x ≤ 1.00
AAACCAT	2	1.26	1.09	63	0.662367	0.678899	0.29067	0.864515	2	1.161	2.322	0.5805	164	1.161	1.161	-0.244312	x ≤ 1.00
AAACCCA	2	0.98	0.84	63	1.0217	1.21429	0.227221	1.0386	2	7.176	7.612	3.588	46	7.176	7.176	-0.181145	1.00 < x ≤ 3.00
AAACCCC	1	0.56	0.68	63	0.825321	0.647059	0.475866	0.705615	1	0.009	0.009	0.009	91	0.009	0.009	-0.221611	x ≤ 1.00
AAACCCG	0	0.05	0.22	63	-2.58496	-0.227273	1.76714	1.88313	0	0	0	0	0	0	0	-0.0350698	x ≤ 1.00
AAACCCT	2	0.87	0.96	63	1.19162	1.17708	0.207862	1.08584	2	0.065	0.065	0.0325	79	0.065	0.065	-0.0844194	1.00 < x ≤ 3.00
AAACCGA	0	0.04	0.2	63	-2.32193	-0.2	1.95521	2.05916	0	0	0	0	0	0	0	-0.240364	x ≤ 1.00
AAACCGC	0	0.05	0.22	63	-2.58496	-0.227273	1.76714	1.883	0	0	0	0	0	0	0	-0.127847	x ≤ 1.00
AAACCGG	0	0.22	0.5	63	-4.52356	-0.44	0.72427	0.94602	0	0	0	0	0	0	0	-0.15647	x ≤ 1.00
AAACCGT	0	0.25	0.46	63	-4.70044	-0.543478	0.748193	0.969692	0	0	0	0	0	0	0	-0.322284	x ≤ 1.00
AAACCTA	1	0.59	0.78	63	0.751321	0.525641	0.44547	0.714688	1	0.221	0.221	0.221	175	0.221	0.221	-0.215689	x ≤ 1.00
AAACCTC	0	0.66	0.93	63	-6.06609	-0.709677	0.333475	0.804918	0	0	0	0	0	0	0	-0.203845	x ≤ 1.00
AAACCTG	3	1	1.09	63	1.57541	1.83486	0.0679845	0.959278	3	7.763	7.763	2.58767	80.6667	7.763	7.763	-0.0163169	1.00 < x ≤ 3.00
AAACCTT	1	1.02	1.04	63	-0.028289	-0.0192308	0.383527	0.777689	1	0.03	0.03	0.03	13	0.03	0.03	-0.22852	x ≤ 1.00
AAACGAA	0	0.16	0.37	63	-4.08746	-0.432432	0.981979	1.17757	0	0	0	0	0	0	0	-0.0321088	x ≤ 1.00
AAACGAC	0	0.13	0.34	63	-3.80735	-0.382353	1.09065	1.26897	0	0	0	0	0	0	0	-0.199897	x ≤ 1.00
AAACGAG	0	0.22	0.46	63	-4.52356	-0.478261	0.773541	0.993115	0	0	0	0	0	0	0	-0.0745495	x ≤ 1.00
AAACGAT	0	0.12	0.43	63	-3.70044	-0.27907	0.89234	1.0978	0	0	0	0	0	0	0	-0.21865	x ≤ 1.00
AAACGCA	0	0.42	0.67	63	-5.42626	-0.626866	0.489221	0.710246	0	0	0	0	0	0	0	1.04963	x ≤ 1.00
AAACGCC	1	0.12	0.32	63	2.95777	2.75	0.0284174	0.593793	1	0.156	0.156	0.156	28	0.156	0.156	-0.137717	1.00 < x ≤ 3.00
AAACGCG	0	0.07	0.26	63	-3	-0.269231	1.47978	1.61278	0	0	0	0	0	0	0	-0.207793	x ≤ 1.00
AAACGCT	0	0.15	0.38	63	-4	-0.394737	0.971161	1.17034	0	0	0	0	0	0	0	-0.104159	x ≤ 1.00
AAACGGA	2	0.24	0.53	63	3.0072	3.32075	0.00303433	0.133266	3	18.09	31.53	6.03	131	18.09	18.09	0.0478375	3.00 < x
AAACGGC	0	0.09	0.32	63	-3.32193	-0.28125	1.19835	1.36728	0	0	0	0	0	0	0	-0.0903413	x ≤ 1.00
AAACGGG	1	0.11	0.34	63	3.07325	2.61765	0.0381524	0.700687	1	0.005	0.005	0.005	120	0.005	0.005	0.0734993	1.00 < x ≤ 3.00
AAACGGT	0	0.2	0.47	63	-4.39232	-0.425532	0.775339	0.992623	0	0	0	0	0	0	0	-0.173249	x ≤ 1.00
AAACGTA	1	0.13	0.34	63	2.85086	2.55882	0.0444266	0.77756	1	0.007	0.007	0.007	54	0.007	0.007	-0.282805	1.00 < x ≤ 3.00
AAACGTC	0	0.12	0.35	63	-3.70044	-0.342857	1.07477	1.25638	0	0	0	0	0	0	0	-0.386439	x ≤ 1.00
AAACGTG	0	0.34	0.6	63	-5.12928	-0.566667	0.566279	0.786435	0	0	0	0	0	0	0	-0.316362	x ≤ 1.00
AAACGTT	0	0.26	0.48	63	-4.75489	-0.541667	0.717724	0.941298	0	0	0	0	0	0	0	-0.34992	x ≤ 1.00
AAACTAA	2	0.82	0.82	63	1.27601	1.43902	0.172755	1.16704	5	0.174	0.426	0.0348	130	0.174	0.174	-0.306493	1.00 < x ≤ 3.00
AAACTAC	0	0.53	0.78	63	-5.75489	-0.679487	0.40603	0.762621	0	0	0	0	0	0	0	-0.167327	x ≤ 1.00
AAACTAG	0	0.68	0.86	63	-6.10852	-0.790698	0.339352	0.798975	0	0	0	0	0	0	0	-0.0745495	x ≤ 1.00
AAACTAT	0	0.73	0.77	63	-6.20945	-0.948052	0.330557	0.806792	0	0	0	0	0	0	0	-0.263065	x ≤ 1.00
AAACTCA	1	0.87	1.05	63	0.19878	0.12381	0.377044	0.781371	1	0.031	0.031	0.031	65	0.031	0.031	-0.260104	x ≤ 1.00
AAACTCC	2	0.55	0.8	63	1.8437	1.8125	0.0964845	1.10998	2	0.001	0.001	0.0005	148.5	0.001	0.001	-0.266026	1.00 < x ≤ 3.00
AAACTCG	0	0.15	0.43	63	-4	-0.348837	0.873007	1.08157	0	0	0	0	0	0	0	-0.135743	x ≤ 1.00
AAACTCT	0	1.07	1.04	63	-6.75489	-1.02885	0.225955	1.04065	0	0	0	0	0	0	0	-0.214702	x ≤ 1.00
AAACTGA	2	1.33	1.08	63	0.584963	0.62037	0.30473	0.832153	2	6.82	6.82	3.41	139	6.82	6.82	-0.109094	x ≤ 1.00
AAACTGC	1	0.87	0.95	63	0.19878	0.136842	0.416026	0.751498	1	0.018	0.018	0.018	95	0.018	0.018	-0.00447303	x ≤ 1.00
AAACTGG	1	0.95	0.91	63	0.073249	0.0549451	0.437737	0.723613	2	14	28	7	46	14	14	-0.0301348	x ≤ 1.00
AAACTGT	2	1.01	1.02	63	0.978626	0.970588	0.244201	0.997633	2	0.17	0.17	0.085	38	0.17	0.17	-0.205819	x ≤ 1.00
AAACTTA	0	1.08	1.01	63	-6.76818	-1.06931	0.222997	1.04644	0	0	0	0	0	0	0	-0.327219	x ≤ 1.00
AAACTTC	1	0.85	0.91	63	0.231947	0.164835	0.432483	0.733581	1	0.002	0.002	0.002	107	0.002	0.002	-0.251221	x ≤ 1.00
AAACTTG	1	1.01	0.92	63	-0.0142139	-0.0108696	0.433607	0.729597	1	0.088	0.088	0.088	137	0.088	0.088	-0.0242129	x ≤ 1.00
AAACTTT	0	0.97	1.05	63	-6.61471	-0.92381	0.247972	0.987186	0	0	0	0	0	0	0	-0.309454	x ≤ 1.00
AAAGAAA	3	3.02	1.95	63	-0.00955431	-0.0102564	0.204575	1.09307	2	0.2005	0.787	0.10025	153.25	0.222	0.179	-0.124886	x ≤ 1.00
AAAGAAC	1	0.9	1.07	63	0.150417	0.0934579	0.371219	0.786511	1	0.013	0.013	0.013	98	0.013	0.013	-0.120938	x ≤ 1.00
AAAGAAG	1	1.55	1.25	63	-0.627191	-0.44	0.289708	0.867007	1	1.526	1.526	1.526	141	1.526	1.526	-0.1466	x ≤ 1.00
AAAGAAT	1	1.35	1.02	63	-0.429251	-0.343137	0.368759	0.789158	1	0.02	0.02	0.02	164	0.02	0.02	0.437699	x ≤ 1.00
AAAGACA	2	1.47	1.28	63	0.441598	0.414062	0.286069	0.878916	2	0.946	0.946	0.473	103	0.946	0.946	-0.0715885	x ≤ 1.00
AAAGACC	0	0.5	0.73	63	-5.67243	-0.684932	0.432232	0.734296	0	0	0	0	0	0	0	-0.154496	x ≤ 1.00
AAAGACG	0	0.16	0.39	63	-4.08746	-0.410256	0.940367	1.14188	0	0	0	0	0	0	0	-0.0419787	x ≤ 1.00
AAAGACT	3	1.13	1.04	63	1.40073	1.79808	0.0761767	1.00155	4	14.212	27.012	3.553	87.25	14.212	14.212	-0.0765234	1.00 < x ≤ 3.00
AAAGAGA	1	1.51	1.2	63	-0.589716	-0.425	0.303743	0.834326	1	0.116	0.232	0.116	137	0.116	0.116	0.0231627	x ≤ 1.00
AAAGAGC	4	0.8	0.89	63	2.30761	3.59551	0.000698738	0.0487095	4	0.103	0.103	0.02575	87	0.103	0.103	-0.105146	3.00 < x
AAAGAGG	2	1.01	1.02	63	0.978626	0.970588	0.244201	0.997384	2	0.096	0.096	0.048	99.5	0.096	0.096	0.129758	x ≤ 1.00
AAAGAGT	0	0.81	0.89	63	-6.35755	-0.910112	0.296248	0.851279	0	0	0	0	0	0	0	-0.23839	x ≤ 1.00
AAAGATA	1	1.17	1.11	63	-0.224432	-0.153153	0.355217	0.792262	1	0.252	0.504	0.252	86	0.252	0.252	-0.223585	x ≤ 1.00
AAAGATC	0	0.57	0.74	63	-5.85798	-0.77027	0.40072	0.767341	0	0	0	0	0	0	0	-0.150548	x ≤ 1.00
AAAGATG	1	1.37	1.14	63	-0.450313	-0.324561	0.331995	0.807293	1	0.004	0.004	0.004	46	0.004	0.004	-0.00348604	x ≤ 1.00
AAAGATT	0	0.99	0.9	63	-6.64386	-1.1	0.242058	0.998086	0	0	0	0	0	0	0	-0.0271738	x ≤ 1.00
AAAGCAA	0	1.15	1.17	63	-6.85798	-0.982906	0.210347	1.08022	0	0	0	0	0	0	0	-0.0251999	x ≤ 1.00
AAAGCAC	3	0.89	0.87	63	1.74177	2.42529	0.0242174	0.533237	3	6.947	13.867	2.31567	154	6.947	6.947	1.07431	1.00 < x ≤ 3.00
AAAGCAG	2	1.75	1.34	63	0.19162	0.186567	0.292582	0.858051	5	4.02	16.024	0.804	57	4.02	4.02	-0.0824454	x ≤ 1.00
AAAGCAT	0	1.26	1.15	63	-6.98868	-1.09565	0.190343	1.12815	0	0	0	0	0	0	0	3.93066	x ≤ 1.00
AAAGCCA	1	1.47	1.26	63	-0.551242	-0.373016	0.295342	0.852263	4	0.008	0.032	0.002	13	0.008	0.008	-0.234442	x ≤ 1.00
AAAGCCC	1	0.95	0.96	63	0.073249	0.0520833	0.415002	0.751554	2	0.03	0.06	0.015	106	0.03	0.03	-0.282805	x ≤ 1.00
AAAGCCG	1	0.22	0.48	63	2.13465	1.625	0.221955	1.04876	1	0.004	0.004	0.004	139	0.004	0.004	-0.270961	1.00 < x ≤ 3.00
AAAGCCT	0	1.12	1.09	63	-6.82018	-1.02752	0.215883	1.06878	0	0	0	0	0	0	0	-0.147587	x ≤ 1.00
AAAGCGA	0	0.19	0.46	63	-4.32193	-0.413043	0.796353	1.01303	0	0	0	0	0	0	0	-0.168314	x ≤ 1.00
AAAGCGC	0	0.15	0.38	63	-4	-0.394737	0.971161	1.17025	0	0	0	0	0	0	0	-0.160418	x ≤ 1.00
AAAGCGG	0	0.23	0.49	63	-4.58496	-0.469388	0.729241	0.950392	0	0	0	0	0	0	0	-0.169301	x ≤ 1.00
AAAGCGT	0	0.11	0.42	63	-3.58496	-0.261905	0.917837	1.11925	0	0	0	0	0	0	0	-0.34005	x ≤ 1.00
AAAGCTA	0	0.87	0.83	63	-6.45943	-1.04819	0.277492	0.902138	0	0	0	0	0	0	0	-0.0854064	x ≤ 1.00
AAAGCTC	1	0.74	1.04	63	0.429393	0.25	0.371796	0.786413	1	0.003	0.003	0.003	34	0.003	0.003	-0.257143	x ≤ 1.00
AAAGCTG	2	1.92	1.49	63	0.0585947	0.0536913	0.267361	0.931697	3	8.009	9.095	2.66967	129.667	8.009	8.009	-0.177197	x ≤ 1.00
AAAGCTT	1	1.51	1.21	63	-0.589716	-0.421488	0.301681	0.837793	2	0.01	0.02	0.005	48	0.01	0.01	-0.0646795	x ≤ 1.00
AAAGGAA	1	1.29	1.15	63	-0.364156	-0.252174	0.33605	0.804378	1	0.008	0.008	0.008	181	0.008	0.008	0.0656034	x ≤ 1.00
AAAGGAC	0	0.84	0.91	63	-6.40939	-0.923077	0.286315	0.878025	0	0	0	0	0	0	0	0.0409286	x ≤ 1.00
AAAGGAG	2	0.93	0.89	63	1.09646	1.20225	0.217598	1.066	2	0.315	0.315	0.1575	117	0.315	0.315	0.0132928	1.00 < x ≤ 3.00
AAAGGAT	1	0.65	0.79	63	0.613817	0.443038	0.457784	0.706293	1	0.002	0.002	0.002	184	0.002	0.002	0.0429026	x ≤ 1.00
AAAGGCA	0	1.31	1.06	63	-7.04439	-1.23585	0.175368	1.16123	0	0	0	0	0	0	0	0.459413	x ≤ 1.00
AAAGGCC	0	0.48	0.73	63	-5.61471	-0.657534	0.440254	0.720864	0	0	0	0	0	0	0	-0.247273	x ≤ 1.00
AAAGGCG	0	0.13	0.36	63	-3.80735	-0.361111	1.03822	1.22599	0	0	0	0	0	0	0	-0.168314	x ≤ 1.00
AAAGGCT	0	0.97	0.9	63	-6.61471	-1.07778	0.247987	0.986048	0	0	0	0	0	0	0	-0.180158	x ≤ 1.00
AAAGGGA	1	1.21	1.14	63	-0.272526	-0.184211	0.344062	0.79431	1	0.001	0.001	0.001	30	0.001	0.001	0.27682	x ≤ 1.00
AAAGGGC	2	1.31	1.14	63	0.606658	0.605263	0.291377	0.86006	2	6.975	6.975	3.4875	96.5	6.975	6.975	0.0468505	x ≤ 1.00
AAAGGGG	0	0.88	0.89	63	-6.47573	-0.988764	0.274932	0.906224	0	0	0	0	0	0	0	0.225496	x ≤ 1.00
AAAGGGT	3	1.15	1.26	63	1.37564	1.46825	0.107751	1.14473	3	4.505	4.507	1.50167	162	4.505	4.505	-0.0814584	1.00 < x ≤ 3.00
AAAGGTA	0	0.59	0.8	63	-5.90689	-0.7375	0.379938	0.779284	0	0	0	0	0	0	0	-0.139691	x ≤ 1.00
AAAGGTC	0	0.4	0.65	63	-5.35755	-0.615385	0.507883	0.725066	0	0	0	0	0	0	0	-0.0646795	x ≤ 1.00
AAAGGTG	1	1.02	1	63	-0.028289	-0.02	0.398862	0.767912	1	7	7	7	44	7	7	-0.137717	x ≤ 1.00
AAAGGTT	2	0.97	1.05	63	1.03634	0.980952	0.234837	1.01453	3	8.094	16.188	2.698	89.3333	8.094	8.094	-0.0380308	x ≤ 1.00
AAAGTAA	1	1.44	1.07	63	-0.521698	-0.411215	0.342616	0.795004	1	0.679	1.358	0.679	27	0.679	0.679	-0.193975	x ≤ 1.00
AAAGTAC	1	0.54	0.77	63	0.876852	0.597403	0.433433	0.730053	1	0.004	0.004	0.004	94	0.004	0.004	-0.234442	x ≤ 1.00
AAAGTAG	1	0.9	0.92	63	0.150417	0.108696	0.431079	0.733936	1	0.001	0.001	0.001	173	0.001	0.001	-0.234442	x ≤ 1.00
AAAGTAT	1	1.38	1.19	63	-0.46073	-0.319328	0.318582	0.817897	1	0.001	0.001	0.001	141	0.001	0.001	-0.101198	x ≤ 1.00
AAAGTCA	1	1.23	0.98	63	-0.295985	-0.234694	0.396026	0.771518	1	0.019	0.038	0.019	97	0.019	0.019	-0.23839	x ≤ 1.00
AAAGTCC	1	0.53	0.74	63	0.903324	0.635135	0.440638	0.719694	1	1.453	2.906	1.453	153	1.453	1.453	-0.313401	x ≤ 1.00
AAAGTCG	0	0.18	0.38	63	-4.24793	-0.473684	0.938434	1.14156	0	0	0	0	0	0	0	-0.347946	x ≤ 1.00
AAAGTCT	4	1.46	1.12	63	1.44779	2.26786	0.0272186	0.576092	4	1.422	2.822	0.3555	105.5	1.422	1.422	-0.282805	1.00 < x ≤ 3.00
AAAGTGA	0	1.3	1.09	63	-7.03342	-1.19266	0.179723	1.15279	0	0	0	0	0	0	0	-0.237403	x ≤ 1.00
AAAGTGC	1	0.68	0.84	63	0.549687	0.380952	0.44169	0.717478	1	6.989	6.989	6.989	68	6.989	6.989	-0.110081	x ≤ 1.00
AAAGTGG	0	0.7	0.77	63	-6.14975	-0.909091	0.342735	0.794157	0	0	0	0	0	0	0	-0.0153299	x ≤ 1.00
AAAGTGT	0	1.17	1.11	63	-6.88264	-1.05405	0.20622	1.08732	0	0	0	0	0	0	0	-0.312415	x ≤ 1.00
AAAGTTA	2	1.1	1.03	63	0.856636	0.873786	0.264411	0.940832	2	0.033	0.033	0.0165	140	0.033	0.033	-0.209767	x ≤ 1.00
AAAGTTC	0	0.64	0.76	63	-6.02237	-0.842105	0.368221	0.789761	0	0	0	0	0	0	0	-0.350907	x ≤ 1.00
AAAGTTG	2	1.08	1.14	63	0.882867	0.807018	0.252687	0.973316	2	0.139	0.139	0.0695	90.5	0.139	0.139	0.0567205	x ≤ 1.00
AAAGTTT	1	1.59	1.25	63	-0.663717	-0.472	0.285511	0.880008	2	0.216	0.432	0.108	31	0.216	0.216	-0.139691	x ≤ 1.00
AAATAAA	3	1.85	1.34	63	0.694461	0.858209	0.206002	1.08757	3	1.292	1.809	0.430667	54.6667	1.292	1.292	-0.372621	x ≤ 1.00
AAATAAC	0	0.98	0.91	63	-6.62936	-1.07692	0.245487	0.992247	0	0	0	0	0	0	0	-0.23839	x ≤ 1.00
AAATAAG	0	1.21	1.23	63	-6.93074	-0.98374	0.199923	1.102	0	0	0	0	0	0	0	-0.212728	x ≤ 1.00
AAATAAT	3	1.35	1.1	63	1.14616	1.5	0.117743	1.16689	3	7.132	13.833	2.37733	108.333	7.132	7.132	-0.268	1.00 < x ≤ 3.00
AAATACA	0	1.21	1.03	63	-6.93074	-1.17476	0.194266	1.12019	0	0	0	0	0	0	0	-0.275896	x ≤ 1.00
AAATACC	1	0.65	0.78	63	0.613817	0.448718	0.46248	0.705105	1	6.971	13.942	6.971	63	6.971	6.971	-0.332154	x ≤ 1.00
AAATACG	0	0.19	0.42	63	-4.32193	-0.452381	0.857476	1.06717	0	0	0	0	0	0	0	-0.175223	x ≤ 1.00
AAATACT	0	1.32	1.14	63	-7.05528	-1.15789	0.179008	1.15362	0	0	0	0	0	0	0	-0.286753	x ≤ 1.00
AAATAGA	0	1.09	0.95	63	-6.78136	-1.14737	0.217431	1.06773	0	0	0	0	0	0	0	-0.249247	x ≤ 1.00
AAATAGC	1	0.78	0.97	63	0.354431	0.226804	0.400837	0.766669	1	0.397	0.397	0.397	32	0.397	0.397	-0.174236	x ≤ 1.00
AAATAGG	1	0.53	0.82	63	0.903324	0.573171	0.412817	0.755871	1	0.023	0.023	0.023	108	0.023	0.023	-0.154496	x ≤ 1.00
AAATAGT	1	1.01	0.96	63	-0.0142139	-0.0104167	0.415542	0.751536	1	0.01	0.01	0.01	152	0.01	0.01	-0.358803	x ≤ 1.00
AAATATA	2	1.39	1.27	63	0.521769	0.480315	0.279905	0.898745	2	1.85	3.622	0.925	120.5	1.85	1.85	-0.259117	x ≤ 1.00
AAATATC	0	0.55	0.73	63	-5.80735	-0.753425	0.411456	0.756253	0	0	0	0	0	0	0	-0.327219	x ≤ 1.00
AAATATG	0	0.97	1	63	-6.61471	-0.97	0.249228	0.981218	0	0	0	0	0	0	0	-0.112055	x ≤ 1.00
AAATATT	0	1.75	1.42	63	-7.45943	-1.23239	0.131468	1.19121	0	0	0	0	0	0	0	-0.276883	x ≤ 1.00
AAATCAA	0	0.81	0.88	63	-6.35755	-0.920455	0.296792	0.84986	0	0	0	0	0	0	0	-0.28774	x ≤ 1.00
AAATCAC	1	0.55	0.78	63	0.850857	0.576923	0.433052	0.731216	1	0.013	0.013	0.013	184	0.013	0.013	-0.343998	x ≤ 1.00
AAATCAG	0	1.1	1.05	63	-6.79442	-1.04762	0.219483	1.05877	0	0	0	0	0	0	0	-0.303532	x ≤ 1.00
AAATCAT	1	1.18	0.94	63	-0.236606	-0.191489	0.416696	0.749651	1	0.575	0.575	0.575	101	0.575	0.575	-0.354855	x ≤ 1.00
AAATCCA	1	0.93	1.04	63	0.103623	0.0673077	0.38273	0.77742	1	0.053	0.053	0.053	56	0.053	0.053	-0.32031	x ≤ 1.00
AAATCCC	0	0.99	1.07	63	-6.64386	-0.925234	0.243017	0.999522	0	0	0	0	0	0	0	-0.393348	x ≤ 1.00
AAATCCG	0	0.1	0.3	63	-3.45943	-0.333333	1.25794	1.41779	0	0	0	0	0	0	0	-0.276883	x ≤ 1.00
AAATCCT	0	0.95	1.1	63	-6.58496	-0.863636	0.249778	0.977512	0	0	0	0	0	0	0	-0.34005	x ≤ 1.00
AAATCGA	0	0.1	0.3	63	-3.45943	-0.333333	1.25794	1.4177	0	0	0	0	0	0	0	-0.220624	x ≤ 1.00
AAATCGC	0	0.09	0.32	63	-3.32193	-0.28125	1.19835	1.36718	0	0	0	0	0	0	0	-0.109094	x ≤ 1.00
AAATCGG	0	0.1	0.33	63	-3.45943	-0.30303	1.15467	1.33031	0	0	0	0	0	0	0	-0.165353	x ≤ 1.00
AAATCGT	1	0.22	0.46	63	2.13465	1.69565	0.205969	1.09126	1	0.297	0.297	0.297	70	0.297	0.297	-0.339063	1.00 < x ≤ 3.00
AAATCTA	0	0.48	0.81	63	-5.61471	-0.592593	0.41321	0.753557	0	0	0	0	0	0	0	-0.275896	x ≤ 1.00
AAATCTC	1	0.73	0.83	63	0.448758	0.325301	0.455883	0.705619	1	4.535	9.07	4.535	43	4.535	4.535	-0.273922	x ≤ 1.00
AAATCTG	1	1.05	1.17	63	-0.069709	-0.042735	0.340665	0.798052	1	2.324	2.324	2.324	52	2.324	2.324	-0.21865	x ≤ 1.00
AAATCTT	1	1.2	1	63	-0.260652	-0.2	0.391043	0.773492	1	0.114	0.114	0.114	68	0.114	0.114	-0.341037	x ≤ 1.00
AAATGAA	2	1.76	1.5	63	0.183446	0.16	0.262579	0.946648	2	7.057	14.114	3.5285	94	7.057	7.057	0.0626424	x ≤ 1.00
AAATGAC	0	1.13	1.07	63	-6.83289	-1.05607	0.213473	1.07504	0	0	0	0	0	0	0	0.124823	x ≤ 1.00
AAATGAG	1	0.8	0.77	63	0.318361	0.25974	0.500921	0.71895	1	3.354	3.354	3.354	8	3.354	3.354	0.137654	x ≤ 1.00
AAATGAT	1	0.75	0.91	63	0.410284	0.274725	0.422163	0.744843	1	0.36	0.36	0.36	111	0.36	0.36	0.0300717	x ≤ 1.00
AAATGCA	1	1.13	1.06	63	-0.174679	-0.122642	0.373541	0.78423	1	0.293	0.293	0.293	116	0.293	0.293	1.28158	x ≤ 1.00
AAATGCC	3	0.96	0.84	63	1.63371	2.42857	0.0248831	0.541349	3	14.16	29	4.72	172	14.172	14.148	-0.0449397	1.00 < x ≤ 3.00
AAATGCG	0	0.21	0.48	63	-4.45943	-0.4375	0.755276	0.972944	0	0	0	0	0	0	0	0.248197	x ≤ 1.00
AAATGCT	1	1.4	1.22	63	-0.48134	-0.327869	0.30989	0.824795	1	0.33	0.66	0.33	54	0.33	0.33	0.282742	x ≤ 1.00
AAATGGA	1	1.36	1.14	63	-0.439821	-0.315789	0.332928	0.806451	1	0.421	0.421	0.421	84	0.421	0.421	0.180094	x ≤ 1.00
AAATGGC	3	0.96	0.97	63	1.63371	2.10309	0.0450502	0.768762	3	7.575	7.582	2.525	61.6667	7.575	7.575	-0.0725755	1.00 < x ≤ 3.00
AAATGGG	0	0.88	0.97	63	-6.47573	-0.907216	0.272532	0.914131	0	0	0	0	0	0	0	0.254119	x ≤ 1.00
AAATGGT	0	0.89	0.92	63	-6.49185	-0.967391	0.271585	0.918478	0	0	0	0	0	0	0	-0.0696145	x ≤ 1.00
AAATGTA	0	1.48	1.24	63	-7.21917	-1.19355	0.157815	1.17729	0	0	0	0	0	0	0	-0.0607316	x ≤ 1.00
AAATGTC	1	0.94	1.09	63	0.0883559	0.0550459	0.365448	0.789083	1	0.068	0.068	0.068	58	0.068	0.068	-0.223585	x ≤ 1.00
AAATGTG	0	1.39	1.13	63	-7.12928	-1.23009	0.165677	1.17241	0	0	0	0	0	0	0	-0.0182909	x ≤ 1.00
AAATGTT	3	1.98	1.41	63	0.596995	0.723404	0.217798	1.06602	3	0.144	0.288	0.048	95.3333	0.144	0.144	-0.249247	x ≤ 1.00
AAATTAA	2	1.16	1.09	63	0.780687	0.770642	0.271971	0.915624	2	0.021	0.036	0.0105	118.5	0.021	0.021	-0.352881	x ≤ 1.00
AAATTAC	1	0.84	0.83	63	0.248821	0.192771	0.471805	0.704375	1	0.005	0.005	0.005	135	0.005	0.005	-0.328206	x ≤ 1.00
AAATTAG	0	0.78	0.95	63	-6.30378	-0.821053	0.299779	0.841642	0	0	0	0	0	0	0	-0.310441	x ≤ 1.00
AAATTAT	4	1.69	1.21	63	1.23807	1.90909	0.0532971	0.845221	4	1.182	1.182	0.2955	98.75	1.182	1.182	-0.318336	1.00 < x ≤ 3.00
AAATTCA	1	1.14	1.03	63	-0.187279	-0.135922	0.383761	0.776721	1	0.012	0.012	0.012	148	0.012	0.012	-0.36966	x ≤ 1.00
AAATTCC	1	0.71	0.79	63	0.488286	0.367089	0.472086	0.70409	1	0.053	0.053	0.053	119	0.053	0.053	-0.322284	x ≤ 1.00
AAATTCG	0	0.04	0.2	63	-2.32193	-0.2	1.95521	2.05903	0	0	0	0	0	0	0	-0.294649	x ≤ 1.00
AAATTCT	0	1.48	1.24	63	-7.21917	-1.19355	0.157815	1.17676	0	0	0	0	0	0	0	-0.37953	x ≤ 1.00
AAATTGA	0	0.86	0.85	63	-6.44294	-1.01176	0.281323	0.892107	0	0	0	0	0	0	0	-0.0291478	x ≤ 1.00
AAATTGC	1	0.61	0.81	63	0.704015	0.481481	0.438617	0.722152	1	7	14	7	17	7	7	0.132719	x ≤ 1.00
AAATTGG	0	0.42	0.59	63	-5.42626	-0.711864	0.52483	0.742723	0	0	0	0	0	0	0	-0.014343	x ≤ 1.00
AAATTGT	1	1.05	0.98	63	-0.069709	-0.0510204	0.406554	0.762034	1	0.01	0.01	0.01	11	0.01	0.01	-0.178184	x ≤ 1.00
AAATTTA	0	1.69	1.35	63	-7.40939	-1.25185	0.134983	1.18441	0	0	0	0	0	0	0	-0.362751	x ≤ 1.00
AAATTTC	2	0.54	0.78	63	1.86969	1.87179	0.0887186	1.07182	2	0.199	0.199	0.0995	126.5	0.199	0.199	-0.370647	1.00 < x ≤ 3.00
AAATTTG	2	0.96	1.08	63	1.05114	0.962963	0.232341	1.02345	2	4.756	4.756	2.378	154.5	4.756	4.756	-0.135743	x ≤ 1.00
AAATTTT	0	1.7	1.47	63	-7.41785	-1.15646	0.139052	1.18213	0	0	0	0	0	0	0	-0.375582	x ≤ 1.00
AACAAAA	0	2	1.81	63	-7.65105	-1.10497	0.119702	1.16724	0	0	0	0	0	0	0	-0.165353	x ≤ 1.00
AACAAAC	0	1.37	1.47	63	-7.10852	-0.931973	0.175786	1.16165	0	0	0	0	0	0	0	-0.196936	x ≤ 1.00
AACAAAG	0	1.31	1.08	63	-7.04439	-1.21296	0.177012	1.15807	0	0	0	0	0	0	0	-0.170288	x ≤ 1.00
AACAAAT	1	0.82	0.92	63	0.283172	0.195652	0.425412	0.741157	1	0.018	0.036	0.018	127	0.018	0.018	-0.210754	x ≤ 1.00
AACAACA	1	0.86	1.16	63	0.215268	0.12069	0.34142	0.796404	1	0.025	0.025	0.025	28	0.025	0.025	-0.114029	x ≤ 1.00
AACAACC	0	0.44	0.59	63	-5.49185	-0.745763	0.512022	0.730022	0	0	0	0	0	0	0	-0.177197	x ≤ 1.00
AACAACG	0	0.23	0.42	63	-4.58496	-0.547619	0.817601	1.03308	0	0	0	0	0	0	0	-0.0479007	x ≤ 1.00
AACAACT	2	0.62	0.86	63	1.67377	1.60465	0.12802	1.18958	2	0.013	0.013	0.0065	56.5	0.013	0.013	-0.0972503	1.00 < x ≤ 3.00
AACAAGA	0	0.78	0.87	63	-6.30378	-0.896552	0.306794	0.82963	0	0	0	0	0	0	0	-0.106133	x ≤ 1.00
AACAAGC	1	0.44	0.7	63	1.16636	0.8	0.413845	0.753039	1	0.092	0.092	0.092	192	0.092	0.092	-0.102185	x ≤ 1.00
AACAAGG	0	0.37	0.63	63	-5.24793	-0.587302	0.53293	0.752302	0	0	0	0	0	0	0	-0.00644702	x ≤ 1.00
AACAAGT	1	0.41	0.66	63	1.26589	0.893939	0.405357	0.76302	1	0.157	0.157	0.157	21	0.157	0.157	-0.207793	x ≤ 1.00
AACAATA	0	0.47	0.66	63	-5.58496	-0.712121	0.46908	0.704287	0	0	0	0	0	0	0	-0.197923	x ≤ 1.00
AACAATC	2	0.25	0.52	63	2.95061	3.36538	0.00266402	0.120558	2	0.005	0.005	0.0025	117	0.005	0.005	-0.263065	3.00 < x
AACAATG	1	0.45	0.74	63	1.13465	0.743243	0.409001	0.761046	1	0.005	0.005	0.005	113	0.005	0.005	0.0379676	x ≤ 1.00
AACAATT	1	0.79	0.91	63	0.336283	0.230769	0.426879	0.740249	1	6.986	6.986	6.986	11	6.986	6.986	-0.18608	x ≤ 1.00
AACACAA	0	0.62	0.82	63	-5.97728	-0.756098	0.365558	0.789009	0	0	0	0	0	0	0	-0.215689	x ≤ 1.00
AACACAC	0	0.86	0.88	63	-6.44294	-0.977273	0.281215	0.893322	0	0	0	0	0	0	0	-0.209767	x ≤ 1.00
AACACAG	0	1.45	1.19	63	-7.18982	-1.21849	0.159574	1.17279	0	0	0	0	0	0	0	-0.160418	x ≤ 1.00
AACACAT	0	0.96	1	63	-6.59991	-0.96	0.251644	0.976881	0	0	0	0	0	0	0	-0.179171	x ≤ 1.00
AACACCA	0	0.62	0.76	63	-5.97728	-0.815789	0.376342	0.78229	0	0	0	0	0	0	0	-0.224572	x ≤ 1.00
AACACCC	0	0.28	0.51	63	-4.85798	-0.54902	0.672801	0.896521	0	0	0	0	0	0	0	-0.109094	x ≤ 1.00
AACACCG	0	0.17	0.38	63	-4.16993	-0.447368	0.949876	1.14891	0	0	0	0	0	0	0	-0.15647	x ≤ 1.00
AACACCT	1	0.93	0.89	63	0.103623	0.0786517	0.446865	0.712532	1	3.522	7.044	3.522	169	3.522	3.522	-0.183119	x ≤ 1.00
AACACGA	1	0.07	0.26	63	3.65821	3.57692	0.00255666	0.128083	1	6.51	6.51	6.51	33	6.51	6.51	-0.013356	3.00 < x
AACACGC	0	0.26	0.48	63	-4.75489	-0.541667	0.717724	0.941222	0	0	0	0	0	0	0	-0.0913283	x ≤ 1.00
AACACGG	0	0.24	0.49	63	-4.64386	-0.489796	0.722138	0.944969	0	0	0	0	0	0	0	0.109031	x ≤ 1.00
AACACGT	0	0.22	0.5	63	-4.52356	-0.44	0.72427	0.945945	0	0	0	0	0	0	0	-0.247273	x ≤ 1.00
AACACTA	3	0.4	0.58	63	2.87607	4.48276	2.9777e-05	0.00364035	4	8.699	17.392	2.17475	121.25	8.699	8.699	-0.116003	3.00 < x
AACACTC	0	0.44	0.64	63	-5.49185	-0.6875	0.492146	0.71304	0	0	0	0	0	0	0	-0.225559	x ≤ 1.00
AACACTG	0	0.8	0.84	63	-6.33985	-0.952381	0.301767	0.837606	0	0	0	0	0	0	0	-0.106133	x ≤ 1.00
AACACTT	0	0.88	0.98	63	-6.47573	-0.897959	0.272014	0.915206	0	0	0	0	0	0	0	-0.225559	x ≤ 1.00
AACAGAA	2	1.47	1.23	63	0.441598	0.430894	0.295588	0.851323	3	0.384	0.768	0.128	67.6667	0.384	0.384	0.0123058	x ≤ 1.00
AACAGAC	0	0.79	0.88	63	-6.32193	-0.897727	0.302988	0.83407	0	0	0	0	0	0	0	-0.139691	x ≤ 1.00
AACAGAG	1	1.1	1.05	63	-0.136204	-0.0952381	0.378226	0.780266	1	0.756	0.756	0.756	131	0.756	0.756	-0.0409917	x ≤ 1.00
AACAGAT	1	0.76	0.8	63	0.391425	0.3	0.476735	0.704862	1	0.001	0.001	0.001	184	0.001	0.001	-0.192001	x ≤ 1.00
AACAGCA	1	0.71	0.82	63	0.488286	0.353659	0.457022	0.706514	1	6.869	6.869	6.869	109	6.869	6.869	0.43079	x ≤ 1.00
AACAGCC	0	0.77	0.96	63	-6.2854	-0.802083	0.301259	0.838753	0	0	0	0	0	0	0	-0.171275	x ≤ 1.00
AACAGCG	0	0.11	0.31	63	-3.58496	-0.354839	1.20839	1.37347	0	0	0	0	0	0	0	-0.192001	x ≤ 1.00
AACAGCT	2	0.61	0.76	63	1.69686	1.82895	0.0985663	1.11745	2	0.165	0.423	0.0825	74	0.165	0.165	-0.184106	1.00 < x ≤ 3.00
AACAGGA	1	0.87	0.96	63	0.19878	0.135417	0.411772	0.755561	1	0.124	0.124	0.124	103	0.124	0.124	-0.0380308	x ≤ 1.00
AACAGGC	2	0.59	0.74	63	1.74416	1.90541	0.0877627	1.06498	2	11.529	11.529	5.7645	92.5	11.529	11.529	-0.222598	1.00 < x ≤ 3.00
AACAGGG	0	0.9	0.95	63	-6.50779	-0.947368	0.268099	0.930311	0	0	0	0	0	0	0	0.0665904	x ≤ 1.00
AACAGGT	0	0.81	0.87	63	-6.35755	-0.931034	0.297278	0.849172	0	0	0	0	0	0	0	-0.289714	x ≤ 1.00
AACAGTA	2	0.61	0.81	63	1.69686	1.71605	0.11297	1.16615	2	0.156	0.156	0.078	93	0.156	0.156	-0.174236	1.00 < x ≤ 3.00
AACAGTC	1	0.53	0.62	63	0.903324	0.758065	0.482761	0.707324	1	0.004	0.008	0.004	6	0.004	0.004	-0.387426	x ≤ 1.00
AACAGTG	1	1.03	1.04	63	-0.0422282	-0.0288462	0.383439	0.777701	1	0.387	1.161	0.387	36	0.387	0.387	-0.272935	x ≤ 1.00
AACAGTT	0	0.88	0.96	63	-6.47573	-0.916667	0.273008	0.91311	0	0	0	0	0	0	0	-0.315375	x ≤ 1.00
AACATAA	2	0.78	0.9	63	1.34727	1.35556	0.176869	1.15992	2	0.051	0.101	0.0255	124	0.051	0.051	-0.271948	1.00 < x ≤ 3.00
AACATAC	0	0.46	0.65	63	-5.55459	-0.707692	0.477797	0.705096	0	0	0	0	0	0	0	-0.173249	x ≤ 1.00
AACATAG	1	0.43	0.68	63	1.19878	0.838235	0.412881	0.755397	1	0.159	0.159	0.159	109	0.159	0.159	-0.194962	x ≤ 1.00
AACATAT	2	0.6	0.77	63	1.72031	1.81818	0.099215	1.1163	2	0.53	0.999	0.265	90.5	0.53	0.53	-0.257143	1.00 < x ≤ 3.00
AACATCA	2	0.51	0.71	63	1.95061	2.09859	0.0621322	0.906366	2	2.024	2.024	1.012	178	2.024	2.024	-0.178184	1.00 < x ≤ 3.00
AACATCC	0	0.51	0.66	63	-5.70044	-0.772727	0.448442	0.709178	0	0	0	0	0	0	0	-0.209767	x ≤ 1.00
AACATCG	0	0.04	0.2	63	-2.32193	-0.2	1.95521	2.0589	0	0	0	0	0	0	0	-0.250234	x ≤ 1.00
AACATCT	1	0.49	0.62	63	1.01436	0.822581	0.458763	0.706738	1	0.398	0.398	0.398	173	0.398	0.398	-0.266026	x ≤ 1.00
AACATGA	2	0.85	0.85	63	1.22479	1.35294	0.187938	1.13903	2	7.013	13.975	3.5065	71.5	7.013	7.013	-0.00743401	1.00 < x ≤ 3.00
AACATGC	2	0.7	0.92	63	1.5013	1.41304	0.159789	1.17226	2	0.433	0.861	0.2165	28	0.433	0.433	0.0152668	1.00 < x ≤ 3.00
AACATGG	0	1.06	1.15	63	-6.74147	-0.921739	0.226842	1.03831	0	0	0	0	0	0	0	0.0626424	x ≤ 1.00
AACATGT	1	1.08	0.96	63	-0.109973	-0.0833333	0.414124	0.752544	1	0.025	0.025	0.025	66	0.025	0.025	-0.200884	x ≤ 1.00
AACATTA	1	0.82	0.9	63	0.283172	0.2	0.434492	0.729213	2	0	0	0	174	0	0	-0.231481	x ≤ 1.00
AACATTC	1	1.01	0.99	63	-0.0142139	-0.010101	0.402951	0.763845	1	0.106	0.106	0.106	82	0.106	0.106	-0.408153	x ≤ 1.00
AACATTG	2	0.7	0.82	63	1.5013	1.58537	0.138459	1.1888	2	6.806	13.525	3.403	65	6.806	6.806	0.00144892	1.00 < x ≤ 3.00
AACATTT	4	1.5	1.1	63	1.40905	2.27273	0.0274087	0.578621	5	4.651	8.702	0.9302	110.4	4.651	4.651	-0.306493	1.00 < x ≤ 3.00
AACCAAA	0	1.22	1.11	63	-6.94251	-1.0991	0.196458	1.10902	0	0	0	0	0	0	0	-0.214702	x ≤ 1.00
AACCAAC	1	0.7	0.97	63	0.508464	0.309278	0.392074	0.772918	1	0.002	0.002	0.002	32	0.002	0.002	-0.170288	x ≤ 1.00
AACCAAG	0	0.94	1.04	63	-6.56986	-0.903846	0.254965	0.963293	0	0	0	0	0	0	0	-0.0972503	x ≤ 1.00
AACCAAT	1	0.23	0.49	63	2.07325	1.57143	0.236861	1.01101	1	0.073	0.146	0.073	16	0.073	0.073	-0.22852	1.00 < x ≤ 3.00
AACCACA	0	0.48	0.74	63	-5.61471	-0.648649	0.436832	0.725191	0	0	0	0	0	0	0	-0.0824454	x ≤ 1.00
AACCACC	1	0.36	0.56	63	1.44876	1.14286	0.370767	0.787592	1	6.791	6.791	6.791	56	6.791	6.791	-0.159431	1.00 < x ≤ 3.00
AACCACG	0	0.23	0.47	63	-4.58496	-0.489362	0.753028	0.972955	0	0	0	0	0	0	0	-0.0607316	x ≤ 1.00
AACCACT	1	0.56	0.77	63	0.825321	0.571429	0.440062	0.721198	1	4.501	4.501	4.501	37	4.501	4.501	-0.0291478	x ≤ 1.00
AACCAGA	0	0.47	0.68	63	-5.58496	-0.691176	0.462024	0.705525	0	0	0	0	0	0	0	-0.171275	x ≤ 1.00
AACCAGC	0	0.7	0.82	63	-6.14975	-0.853659	0.337951	0.802365	0	0	0	0	0	0	0	-0.0350698	x ≤ 1.00
AACCAGG	0	0.85	0.83	63	-6.42626	-1.0241	0.284508	0.884235	0	0	0	0	0	0	0	-0.121925	x ≤ 1.00
AACCAGT	1	0.78	0.82	63	0.354431	0.268293	0.469316	0.703674	1	0.588	0.588	0.588	116	0.588	0.588	-0.19891	x ≤ 1.00
AACCATA	0	0.61	0.68	63	-5.9542	-0.897059	0.392337	0.772416	0	0	0	0	0	0	0	-0.281818	x ≤ 1.00
AACCATC	2	0.54	0.75	63	1.86969	1.94667	0.0799773	1.03164	2	0.359	0.714	0.1795	179	0.359	0.359	-0.214702	1.00 < x ≤ 3.00
AACCATG	1	0.81	0.86	63	0.300659	0.22093	0.452702	0.709003	1	0.693	1.386	0.693	158	0.693	0.693	-0.172262	x ≤ 1.00
AACCATT	0	0.95	0.84	63	-6.58496	-1.13095	0.250546	0.976088	0	0	0	0	0	0	0	-0.252208	x ≤ 1.00
AACCCAA	1	0.74	0.82	63	0.429393	0.317073	0.462663	0.704859	1	6.955	6.955	6.955	79	6.955	6.955	-0.171275	x ≤ 1.00
AACCCAC	1	0.36	0.56	63	1.44876	1.14286	0.370767	0.787489	1	6.742	13.484	6.742	139	6.742	6.742	-0.0627056	1.00 < x ≤ 3.00
AACCCAG	1	1.23	1.05	63	-0.295985	-0.219048	0.370938	0.786426	1	0.213	0.639	0.213	15	0.213	0.213	0.0251367	x ≤ 1.00
AACCCAT	1	0.55	0.86	63	0.850857	0.523256	0.404536	0.764637	1	0.86	0.86	0.86	178	0.86	0.86	-0.175223	x ≤ 1.00
AACCCCA	1	1.11	1.11	63	-0.149143	-0.0990991	0.357647	0.790365	2	0.018	0.036	0.009	82	0.018	0.018	-0.21865	x ≤ 1.00
AACCCCC	1	0.39	0.65	63	1.33628	0.938462	0.395142	0.771447	1	0.059	0.059	0.059	53	0.059	0.059	-0.206806	x ≤ 1.00
AACCCCG	1	0.1	0.3	63	3.19878	3	0.0147728	0.403347	1	1.671	1.671	1.671	178	1.671	1.671	-0.223585	1.00 < x ≤ 3.00
AACCCCT	3	1	1.01	63	1.57541	1.9802	0.0556051	0.875045	6	0.116	0.416	0.0193333	77.1667	0.116	0.116	-0.159431	1.00 < x ≤ 3.00
AACCCGA	1	0.09	0.29	63	3.33628	3.13793	0.010008	0.314686	1	2.518	2.518	2.518	98	2.518	2.518	0.104096	3.00 < x
AACCCGC	0	0.04	0.24	63	-2.32193	-0.166667	1.63933	1.7475	0	0	0	0	0	0	0	-0.0794844	x ≤ 1.00
AACCCGG	0	0.21	0.48	63	-4.45943	-0.4375	0.755276	0.972867	0	0	0	0	0	0	0	-0.0439527	x ≤ 1.00
AACCCGT	1	0.1	0.33	63	3.19878	2.72727	0.0293259	0.594575	1	6.811	6.811	6.811	40	6.811	6.811	-0.154496	1.00 < x ≤ 3.00
AACCCTA	1	0.51	0.67	63	0.957772	0.731343	0.455713	0.70629	1	0.058	0.058	0.058	49	0.058	0.058	-0.164366	x ≤ 1.00
AACCCTC	0	0.57	0.8	63	-5.85798	-0.7125	0.386887	0.775763	0	0	0	0	0	0	0	-0.222598	x ≤ 1.00
AACCCTG	1	1.19	1.07	63	-0.248679	-0.17757	0.367011	0.78944	1	0	0	0	36	0	0	0.0438896	x ≤ 1.00
AACCCTT	3	0.47	0.64	63	2.64866	3.95313	0.000251958	0.0213864	3	1.157	1.157	0.385667	136.667	1.157	1.157	-0.0903413	3.00 < x
AACCGAA	0	0.06	0.24	63	-2.80735	-0.25	1.61112	1.73572	0	0	0	0	0	0	0	-0.138704	x ≤ 1.00
AACCGAC	0	0.07	0.26	63	-3	-0.269231	1.47978	1.61268	0	0	0	0	0	0	0	-0.0508617	x ≤ 1.00
AACCGAG	0	0.18	0.41	63	-4.24793	-0.439024	0.883635	1.09037	0	0	0	0	0	0	0	-0.142652	x ≤ 1.00
AACCGAT	0	0.01	0.1	63	-1	-0.1	3.96953	4.0572	0	0	0	0	0	0	0	-0.194962	x ≤ 1.00
AACCGCA	0	0.1	0.3	63	-3.45943	-0.333333	1.25794	1.4176	0	0	0	0	0	0	0	0.431777	x ≤ 1.00
AACCGCC	0	0.1	0.3	63	-3.45943	-0.333333	1.25794	1.4175	0	0	0	0	0	0	0	-0.221611	x ≤ 1.00
AACCGCG	0	0.03	0.17	63	-2	-0.176471	2.31046	2.40837	0	0	0	0	0	0	0	-0.278857	x ≤ 1.00
AACCGCT	0	0.16	0.44	63	-4.08746	-0.363636	0.848679	1.06122	0	0	0	0	0	0	0	-0.272935	x ≤ 1.00
AACCGGA	0	0.06	0.24	63	-2.80735	-0.25	1.61112	1.7356	0	0	0	0	0	0	0	-0.0340828	x ≤ 1.00
AACCGGC	0	0.13	0.36	63	-3.80735	-0.361111	1.03822	1.2259	0	0	0	0	0	0	0	-0.117977	x ≤ 1.00
AACCGGG	1	0.3	0.56	63	1.70402	1.25	0.326159	0.811041	1	0.302	0.302	0.302	5	0.302	0.302	-0.0409917	1.00 < x ≤ 3.00
AACCGGT	0	0.03	0.17	63	-2	-0.176471	2.31046	2.40822	0	0	0	0	0	0	0	-0.235429	x ≤ 1.00
AACCGTA	0	0.07	0.26	63	-3	-0.269231	1.47978	1.61257	0	0	0	0	0	0	0	-0.255169	x ≤ 1.00
AACCGTC	0	0.16	0.39	63	-4.08746	-0.410256	0.940367	1.14179	0	0	0	0	0	0	0	-0.254182	x ≤ 1.00
AACCGTG	0	0.14	0.35	63	-3.90689	-0.4	1.0522	1.23626	0	0	0	0	0	0	0	-0.314388	x ≤ 1.00
AACCGTT	0	0.07	0.29	63	-3	-0.241379	1.33617	1.4761	0	0	0	0	0	0	0	-0.342024	x ≤ 1.00
AACCTAA	1	0.46	0.68	63	1.10362	0.794118	0.428019	0.739097	1	0.318	0.318	0.318	176	0.318	0.318	-0.250234	x ≤ 1.00
AACCTAC	1	0.2	0.47	63	2.26589	1.70213	0.199381	1.10384	3	0.024	0.072	0.008	79	0.024	0.024	-0.0844194	1.00 < x ≤ 3.00
AACCTAG	1	0.49	0.73	63	1.01436	0.69863	0.428155	0.738242	1	0.587	0.587	0.587	177	0.587	0.587	-0.0942893	x ≤ 1.00
AACCTAT	0	0.4	0.57	63	-5.35755	-0.701754	0.547141	0.76596	0	0	0	0	0	0	0	-0.199897	x ≤ 1.00
AACCTCA	0	0.59	0.69	63	-5.90689	-0.855072	0.401138	0.765992	0	0	0	0	0	0	0	-0.273922	x ≤ 1.00
AACCTCC	0	0.74	0.87	63	-6.22882	-0.850575	0.319367	0.816841	0	0	0	0	0	0	0	-0.243325	x ≤ 1.00
AACCTCG	0	0.12	0.32	63	-3.70044	-0.375	1.16205	1.33431	0	0	0	0	0	0	0	-0.133769	x ≤ 1.00
AACCTCT	2	0.86	1	63	1.20811	1.14	0.208308	1.08575	2	1.363	1.386	0.6815	112	1.363	1.363	-0.179171	1.00 < x ≤ 3.00
AACCTGA	0	0.65	0.91	63	-6.04439	-0.714286	0.339687	0.798501	0	0	0	0	0	0	0	-0.0775104	x ≤ 1.00
AACCTGC	0	1.09	1.11	63	-6.78136	-0.981982	0.221919	1.0495	0	0	0	0	0	0	0	0.0202018	x ≤ 1.00
AACCTGG	3	0.65	0.74	63	2.18923	3.17568	0.0034815	0.14814	3	7.028	7.028	2.34267	139.667	7.028	7.028	0.0458636	3.00 < x
AACCTGT	2	1.06	1.03	63	0.909585	0.912621	0.255397	0.963813	2	8.233	8.233	4.1165	69.5	8.233	8.233	-0.199897	x ≤ 1.00
AACCTTA	0	0.48	0.69	63	-5.61471	-0.695652	0.453917	0.707995	0	0	0	0	0	0	0	-0.266026	x ≤ 1.00
AACCTTC	2	0.64	0.82	63	1.62868	1.65854	0.122965	1.1787	2	0.086	0.086	0.043	122.5	0.086	0.086	-0.302545	1.00 < x ≤ 3.00
AACCTTG	0	0.83	1.03	63	-6.39232	-0.805825	0.279942	0.898335	0	0	0	0	0	0	0	-0.0429657	x ≤ 1.00
AACCTTT	2	0.91	0.98	63	1.12749	1.11224	0.219308	1.05979	2	0.023	0.023	0.0115	98	0.023	0.023	-0.219637	1.00 < x ≤ 3.00
AACGAAA	0	0.1	0.3	63	-3.45943	-0.333333	1.25794	1.4174	0	0	0	0	0	0	0	0.0034229	x ≤ 1.00
AACGAAC	0	0.09	0.29	63	-3.32193	-0.310345	1.31099	1.46438	0	0	0	0	0	0	0	0.0340196	x ≤ 1.00
AACGAAG	0	0.06	0.24	63	-2.80735	-0.25	1.61112	1.73549	0	0	0	0	0	0	0	0.213652	x ≤ 1.00
AACGAAT	0	0.08	0.27	63	-3.16993	-0.296296	1.41411	1.55622	0	0	0	0	0	0	0	0.520607	x ≤ 1.00
AACGACA	0	0.14	0.4	63	-3.90689	-0.35	0.938101	1.14362	0	0	0	0	0	0	0	-0.0459267	x ≤ 1.00
AACGACC	0	0.06	0.24	63	-2.80735	-0.25	1.61112	1.73538	0	0	0	0	0	0	0	-0.0745495	x ≤ 1.00
AACGACG	0	0	0	63	0				0	0	0	0	0	0	0	0.0952131
AACGACT	0	0.06	0.24	63	-2.80735	-0.25	1.61112	1.73526	0	0	0	0	0	0	0	0.0912652	x ≤ 1.00
AACGAGA	0	0.2	0.45	63	-4.39232	-0.444444	0.803164	1.01877	0	0	0	0	0	0	0	0.0734993	x ≤ 1.00
AACGAGC	0	0.09	0.29	63	-3.32193	-0.310345	1.31099	1.46428	0	0	0	0	0	0	0	0.199834	x ≤ 1.00
AACGAGG	0	0.13	0.34	63	-3.80735	-0.382353	1.09065	1.26888	0	0	0	0	0	0	0	0.294586	x ≤ 1.00
AACGAGT	0	0.08	0.27	63	-3.16993	-0.296296	1.41411	1.55612	0	0	0	0	0	0	0	-0.105146	x ≤ 1.00
AACGATA	1	0.1	0.36	63	3.19878	2.5	0.0486897	0.793667	1	0.219	0.219	0.219	157	0.219	0.219	0.0409286	1.00 < x ≤ 3.00
AACGATC	0	0.17	0.43	63	-4.16993	-0.395349	0.858028	1.06519	0	0	0	0	0	0	0	-0.180158	x ≤ 1.00
AACGATG	0	0.13	0.34	63	-3.80735	-0.382353	1.09065	1.26879	0	0	0	0	0	0	0	0.272872	x ≤ 1.00
AACGATT	0	0.08	0.27	63	-3.16993	-0.296296	1.41411	1.55601	0	0	0	0	0	0	0	-0.0824454	x ≤ 1.00
AACGCAA	0	0.09	0.32	63	-3.32193	-0.28125	1.19835	1.36709	0	0	0	0	0	0	0	0.185029	x ≤ 1.00
AACGCAC	0	0.1	0.33	63	-3.45943	-0.30303	1.15467	1.33022	0	0	0	0	0	0	0	1.41087	x ≤ 1.00
AACGCAG	0	0.32	0.51	63	-5.04439	-0.627451	0.642466	0.865675	0	0	0	0	0	0	0	-0.118964	x ≤ 1.00
AACGCAT	1	0.23	0.47	63	2.07325	1.6383	0.221812	1.05264	1	5.866	5.866	5.866	125	5.866	5.866	5.3845	1.00 < x ≤ 3.00
AACGCCA	1	0.11	0.31	63	3.07325	2.87097	0.0208796	0.503755	1	0.012	0.036	0.012	36	0.012	0.012	-0.216676	1.00 < x ≤ 3.00
AACGCCC	0	0.17	0.43	63	-4.16993	-0.395349	0.858028	1.06511	0	0	0	0	0	0	0	-0.0518486	x ≤ 1.00
AACGCCG	0	0.01	0.1	63	-1	-0.1	3.96953	4.05694	0	0	0	0	0	0	0	-0.19891	x ≤ 1.00
AACGCCT	1	0.08	0.27	63	3.48829	3.40741	0.00445015	0.179121	1	0.298	0.298	0.298	29	0.298	0.298	0.0113188	3.00 < x
AACGCGA	1	0.03	0.17	63	4.65821	5.70588	1.99884e-07	5.4575e-05	1	0.002	0.002	0.002	155	0.002	0.002	-0.0429657	3.00 < x
AACGCGC	0	0	0	63	0				0	0	0	0	0	0	0	-0.0636925
AACGCGG	0	0.15	0.36	63	-4	-0.416667	1.01603	1.20579	0	0	0	0	0	0	0	0.0981741	x ≤ 1.00
AACGCGT	0	0.04	0.2	63	-2.32193	-0.2	1.95521	2.05877	0	0	0	0	0	0	0	-0.229507	x ≤ 1.00
AACGCTA	0	0.1	0.3	63	-3.45943	-0.333333	1.25794	1.41731	0	0	0	0	0	0	0	0.0804083	x ≤ 1.00
AACGCTC	0	0.03	0.17	63	-2	-0.176471	2.31046	2.40807	0	0	0	0	0	0	0	-0.0271738	x ≤ 1.00
AACGCTG	0	0.35	0.61	63	-5.16993	-0.57377	0.554744	0.77475	0	0	0	0	0	0	0	-0.00151206	x ≤ 1.00
AACGCTT	0	0.26	0.52	63	-4.75489	-0.5	0.677049	0.90035	0	0	0	0	0	0	0	0.126797	x ≤ 1.00
AACGGAA	2	0.16	0.39	63	3.56359	4.71795	1.50092e-05	0.00215684	3	13.858	27.716	4.61933	138	13.858	13.858	0.253132	3.00 < x
AACGGAC	0	0.05	0.26	63	-2.58496	-0.192308	1.50628	1.62438	0	0	0	0	0	0	0	0.14555	x ≤ 1.00
AACGGAG	1	0.35	0.62	63	1.48829	1.04839	0.371406	0.786704	1	5.352	5.352	5.352	158	5.352	5.352	0.210691	1.00 < x ≤ 3.00
AACGGAT	0	0.06	0.28	63	-2.80735	-0.214286	1.39245	1.53487	0	0	0	0	0	0	0	0.245236	x ≤ 1.00
AACGGCA	0	0.25	0.48	63	-4.70044	-0.520833	0.725711	0.946771	0	0	0	0	0	0	0	0.376506	x ≤ 1.00
AACGGCC	0	0.13	0.34	63	-3.80735	-0.382353	1.09065	1.2687	0	0	0	0	0	0	0	-0.264052	x ≤ 1.00
AACGGCG	1	0.03	0.17	63	4.65821	5.70588	1.99884e-07	5.36803e-05	1	0.003	0.003	0.003	59	0.003	0.003	-0.144626	3.00 < x
AACGGCT	0	0.11	0.31	63	-3.58496	-0.354839	1.20839	1.37338	0	0	0	0	0	0	0	0.120875	x ≤ 1.00
AACGGGA	0	0.11	0.31	63	-3.58496	-0.354839	1.20839	1.37328	0	0	0	0	0	0	0	0.373545	x ≤ 1.00
AACGGGC	0	0.15	0.36	63	-4	-0.416667	1.01603	1.2057	0	0	0	0	0	0	0	0.105083	x ≤ 1.00
AACGGGG	1	0.29	0.55	63	1.75132	1.29091	0.31527	0.819023	1	0.005	0.005	0.005	121	0.005	0.005	0.347883	1.00 < x ≤ 3.00
AACGGGT	0	0.13	0.34	63	-3.80735	-0.382353	1.09065	1.26861	0	0	0	0	0	0	0	0.0359936	x ≤ 1.00
AACGGTA	0	0.16	0.37	63	-4.08746	-0.432432	0.981979	1.17748	0	0	0	0	0	0	0	0.0389546	x ≤ 1.00
AACGGTC	0	0.04	0.2	63	-2.32193	-0.2	1.95521	2.05864	0	0	0	0	0	0	0	-0.112055	x ≤ 1.00
AACGGTG	1	0.19	0.44	63	2.33628	1.84091	0.166555	1.17355	1	0.009	0.009	0.009	102	0.009	0.009	-0.0202649	1.00 < x ≤ 3.00
AACGGTT	0	0.12	0.35	63	-3.70044	0	4	4.0635	0	0	0	0	0	0	0	0.0132928	x ≤ 1.00
AACGTAA	1	0.06	0.24	63	3.85086	3.91667	0.000775532	0.0520687	1	0.006	0.006	0.006	55	0.006	0.006	-0.15647	3.00 < x
AACGTAC	0	0.09	0.29	63	-3.32193	-0.310345	1.31099	1.46418	0	0	0	0	0	0	0	-0.132782	x ≤ 1.00
AACGTAG	0	0.08	0.27	63	-3.16993	-0.296296	1.41411	1.55591	0	0	0	0	0	0	0	0.0152668	x ≤ 1.00
AACGTAT	0	0.1	0.3	63	-3.45943	-0.333333	1.25794	1.41721	0	0	0	0	0	0	0	-0.0192779	x ≤ 1.00
AACGTCA	0	0.12	0.35	63	-3.70044	-0.342857	1.07477	1.25629	0	0	0	0	0	0	0	-0.115016	x ≤ 1.00
AACGTCC	0	0.1	0.3	63	-3.45943	-0.333333	1.25794	1.41711	0	0	0	0	0	0	0	-0.255169	x ≤ 1.00
AACGTCG	0	0	0	63	0	0	4	4.06325	0	0	0	0	0	0	0	-0.251221	x ≤ 1.00
AACGTCT	0	0.34	0.51	63	-5.12928	-0.666667	0.626369	0.849364	0	0	0	0	0	0	0	-0.344985	x ≤ 1.00
AACGTGA	1	0.29	0.57	63	1.75132	1.24561	0.322195	0.81479	1	0.056	0.056	0.056	145	0.056	0.056	-0.170288	1.00 < x ≤ 3.00
AACGTGC	0	0.15	0.41	63	-4	-0.365854	0.910042	1.11631	0	0	0	0	0	0	0	-0.193975	x ≤ 1.00
AACGTGG	0	0.09	0.29	63	-3.32193	-0.310345	1.31099	1.46408	0	0	0	0	0	0	0	0.0675774	x ≤ 1.00
AACGTGT	0	0.3	0.59	63	-4.9542	-0.508475	0.594176	0.814476	0	0	0	0	0	0	0	-0.253195	x ≤ 1.00
AACGTTA	0	0.15	0.38	63	-4	-0.394737	0.971161	1.17016	0	0	0	0	0	0	0	-0.212728	x ≤ 1.00
AACGTTC	0	0.17	0.4	63	-4.16993	-0.425	0.91123	1.11559	0	0	0	0	0	0	0	-0.335115	x ≤ 1.00
AACGTTG	0	0.15	0.41	63	-4	-0.365854	0.910042	1.11623	0	0	0	0	0	0	0	-0.0232259	x ≤ 1.00
AACGTTT	0	0.22	0.44	63	-4.52356	-0.5	0.800148	1.01676	0	0	0	0	0	0	0	-0.0844194	x ≤ 1.00
AACTAAA	1	0.76	0.84	63	0.391425	0.285714	0.455937	0.705369	1	0.032	0.032	0.032	87	0.032	0.032	-0.225559	x ≤ 1.00
AACTAAC	6	0.58	0.84	63	3.34858	6.45238	4.32605e-10	1.61067e-07	4	7.64667	21.38	1.91167	131	7.763	7.588	-0.252208	3.00 < x
AACTAAG	0	0.72	0.81	63	-6.18982	-0.888889	0.331781	0.807014	0	0	0	0	0	0	0	-0.105146	x ≤ 1.00
AACTAAT	1	0.4	0.65	63	1.30066	0.923077	0.400841	0.766586	4	0.088	0.352	0.022	126	0.088	0.088	-0.242338	x ≤ 1.00
AACTACA	0	0.71	0.84	63	-6.16993	-0.845238	0.332273	0.807251	0	0	0	0	0	0	0	-0.21865	x ≤ 1.00
AACTACC	0	0.41	0.6	63	-5.39232	-0.683333	0.526457	0.744704	0	0	0	0	0	0	0	-0.169301	x ≤ 1.00
AACTACG	1	0.08	0.27	63	3.48829	3.40741	0.00445015	0.178682	1	7	7	7	156	7	7	-0.0321088	3.00 < x
AACTACT	1	0.61	0.73	63	0.704015	0.534247	0.473815	0.705384	1	1.62	3.24	1.62	125	1.62	1.62	-0.110081	x ≤ 1.00
AACTAGA	1	0.7	0.81	63	0.508464	0.37037	0.459873	0.705463	1	6.993	13.986	6.993	45	6.993	6.993	-0.114029	x ≤ 1.00
AACTAGC	0	0.43	0.65	63	-5.45943	-0.661538	0.493135	0.713526	0	0	0	0	0	0	0	-0.0942893	x ≤ 1.00
AACTAGG	1	0.58	0.81	63	0.775568	0.518519	0.430569	0.734977	1	0.018	0.018	0.018	68	0.018	0.018	0.0616554	x ≤ 1.00
AACTAGT	0	0.44	0.62	63	-5.49185	-0.709677	0.500212	0.718246	0	0	0	0	0	0	0	-0.276883	x ≤ 1.00
AACTATA	1	0.58	0.65	63	0.775568	0.646154	0.498121	0.717381	1	0.079	0.158	0.079	133	0.079	0.079	-0.270961	x ≤ 1.00
AACTATC	0	0.25	0.48	63	-4.70044	-0.520833	0.725711	0.946695	0	0	0	0	0	0	0	-0.274909	x ≤ 1.00
AACTATG	0	0.41	0.62	63	-5.39232	-0.66129	0.517081	0.73506	0	0	0	0	0	0	0	-0.121925	x ≤ 1.00
AACTATT	0	1	0.96	63	-6.65821	-1.04167	0.241557	1.00182	0	0	0	0	0	0	0	-0.244312	x ≤ 1.00
AACTCAA	0	0.78	0.9	63	-6.30378	-0.866667	0.304485	0.833568	0	0	0	0	0	0	0	-0.192001	x ≤ 1.00
AACTCAC	1	0.91	0.83	63	0.13465	0.108434	0.477836	0.704392	1	1.325	1.325	1.325	142	1.325	1.325	-0.239377	x ≤ 1.00
AACTCAG	3	1.07	1.07	63	1.47873	1.80374	0.0732899	0.98011	4	14.983	28.883	3.74575	119	14.983	14.983	-0.117977	1.00 < x ≤ 3.00
AACTCAT	0	0.63	0.78	63	-6	-0.807692	0.36911	0.788776	0	0	0	0	0	0	0	-0.284779	x ≤ 1.00
AACTCCA	1	0.69	0.77	63	0.528928	0.402597	0.477775	0.705254	1	0	0	0	142	0	0	-0.219637	x ≤ 1.00
AACTCCC	0	0.49	0.69	63	-5.64386	-0.710145	0.449316	0.710013	0	0	0	0	0	0	0	-0.210754	x ≤ 1.00
AACTCCG	0	0.1	0.3	63	-3.45943	-0.333333	1.25794	1.41701	0	0	0	0	0	0	0	-0.197923	x ≤ 1.00
AACTCCT	1	0.81	0.91	63	0.300659	0.208791	0.428946	0.737355	1	0.001	0.001	0.001	157	0.001	0.001	-0.268	x ≤ 1.00
AACTCGA	0	0.1	0.3	63	-3.45943	-0.333333	1.25794	1.41692	0	0	0	0	0	0	0	-0.205819	x ≤ 1.00
AACTCGC	0	0.06	0.24	63	-2.80735	-0.25	1.61112	1.73515	0	0	0	0	0	0	0	-0.157457	x ≤ 1.00
AACTCGG	0	0.23	0.49	63	-4.58496	-0.469388	0.729241	0.950316	0	0	0	0	0	0	0	0.0734993	x ≤ 1.00
AACTCGT	0	0.06	0.28	63	-2.80735	-0.214286	1.39245	1.53476	0	0	0	0	0	0	0	-0.303532	x ≤ 1.00
AACTCTA	0	0.62	0.85	63	-5.97728	-0.729412	0.359716	0.789294	0	0	0	0	0	0	0	-0.170288	x ≤ 1.00
AACTCTC	1	0.86	0.96	63	0.215268	0.145833	0.411169	0.757595	2	13.988	27.976	6.994	108	13.988	13.988	-0.213715	x ≤ 1.00
AACTCTG	2	1.13	1.03	63	0.818162	0.84466	0.271112	0.920871	2	0.218	0.218	0.109	138	0.218	0.218	-0.135743	x ≤ 1.00
AACTCTT	1	0.98	1	63	0.0288549	0.02	0.398862	0.767822	1	2.504	2.504	2.504	86	2.504	2.504	-0.188054	x ≤ 1.00
AACTGAA	1	1.11	1.11	63	-0.149143	-0.0990991	0.357647	0.790258	1	0.006	0.006	0.006	137	0.006	0.006	0.00737087	x ≤ 1.00
AACTGAC	1	0.58	0.7	63	0.775568	0.6	0.476035	0.704463	1	6.486	6.486	6.486	112	6.486	6.486	-0.0291478	x ≤ 1.00
AACTGAG	1	0.99	0.97	63	0.0143553	0.0103093	0.411259	0.757079	1	0	0	0	168	0	0	-0.0528356	x ≤ 1.00
AACTGAT	0	0.71	0.9	63	-6.16993	-0.788889	0.324733	0.812056	0	0	0	0	0	0	0	0.0162538	x ≤ 1.00
AACTGCA	0	0.99	0.94	63	-6.64386	-1.05319	0.243736	0.99897	0	0	0	0	0	0	0	0.99535	x ≤ 1.00
AACTGCC	1	0.61	0.72	63	0.704015	0.541667	0.478482	0.705218	1	0	0	0	31	0	0	-0.129821	x ≤ 1.00
AACTGCG	0	0.24	0.47	63	-4.64386	-0.510638	0.745059	0.96739	0	0	0	0	0	0	0	-0.0834324	x ≤ 1.00
AACTGCT	3	1.28	1.04	63	1.22239	1.65385	0.0977089	1.11235	3	0.079	0.079	0.0263333	51.3333	0.079	0.079	0.0744863	1.00 < x ≤ 3.00
AACTGGA	1	0.87	0.95	63	0.19878	0.136842	0.416026	0.751415	2	14	28	7	47	14	14	0.170225	x ≤ 1.00
AACTGGC	2	0.52	0.71	63	1.92313	2.08451	0.0639897	0.917933	3	5.881	11.753	1.96033	70.6667	5.881	5.881	0.0330327	1.00 < x ≤ 3.00
AACTGGG	1	0.76	0.94	63	0.391425	0.255319	0.410797	0.758016	1	0.003	0.003	0.003	36	0.003	0.003	0.205756	x ≤ 1.00
AACTGGT	0	0.52	0.75	63	-5.72792	-0.693333	0.418277	0.748385	0	0	0	0	0	0	0	-0.0528356	x ≤ 1.00
AACTGTA	2	0.47	0.64	63	2.06609	2.39062	0.0357861	0.671533	2	2.259	4.505	1.1295	122	2.259	2.259	-0.188054	1.00 < x ≤ 3.00
AACTGTC	4	0.87	1.05	63	2.18803	2.98095	0.00446821	0.170625	4	5.974	8.143	1.4935	35.5	5.974	5.974	-0.231481	1.00 < x ≤ 3.00
AACTGTG	2	0.87	0.84	63	1.19162	1.34524	0.192162	1.12348	2	0.271	0.271	0.1355	121.5	0.271	0.271	-0.169301	1.00 < x ≤ 3.00
AACTGTT	1	1.07	0.85	63	-0.096676	-0.0823529	0.467755	0.703264	1	1.204	1.204	1.204	169	1.204	1.204	-0.192988	x ≤ 1.00
AACTTAA	0	1.35	1.34	63	-7.08746	-1.00746	0.179228	1.15187	0	0	0	0	0	0	0	-0.279844	x ≤ 1.00
AACTTAC	0	0.74	0.88	63	-6.22882	-0.840909	0.318329	0.818019	0	0	0	0	0	0	0	-0.199897	x ≤ 1.00
AACTTAG	0	0.72	0.84	63	-6.18982	-0.857143	0.328923	0.809193	0	0	0	0	0	0	0	-0.151535	x ≤ 1.00
AACTTAT	0	0.36	0.59	63	-5.20945	-0.610169	0.561323	0.780809	0	0	0	0	0	0	0	-0.246286	x ≤ 1.00
AACTTCA	3	1.37	1.17	63	1.1251	1.39316	0.1292	1.19041	3	3.853	3.853	1.28433	59	3.853	3.853	-0.225559	1.00 < x ≤ 3.00
AACTTCC	0	0.71	0.86	63	-6.16993	-0.825581	0.329919	0.808245	0	0	0	0	0	0	0	-0.286753	x ≤ 1.00
AACTTCG	1	0.15	0.38	63	2.65821	2.23684	0.0860277	1.06283	1	0.068	0.068	0.068	168	0.068	0.068	-0.296623	1.00 < x ≤ 3.00
AACTTCT	0	0.76	0.87	63	-6.26679	-0.873563	0.3131	0.822647	0	0	0	0	0	0	0	-0.29761	x ≤ 1.00
AACTTGA	0	0.93	0.95	63	-6.55459	-0.978947	0.260067	0.950563	0	0	0	0	0	0	0	0.0310587	x ≤ 1.00
AACTTGC	0	0.78	0.9	63	-6.30378	-0.866667	0.304485	0.833429	0	0	0	0	0	0	0	0.190951	x ≤ 1.00
AACTTGG	1	0.87	0.92	63	0.19878	0.141304	0.429325	0.736616	1	0.001	0.001	0.001	102	0.001	0.001	0.212665	x ≤ 1.00
AACTTGT	3	0.7	0.77	63	2.08387	2.98701	0.00598381	0.216874	4	0.257	0.429	0.06425	88.75	0.257	0.257	-0.203845	1.00 < x ≤ 3.00
AACTTTA	1	0.74	0.93	63	0.429393	0.27957	0.41253	0.755766	1	7	7	7	24	7	7	-0.222598	x ≤ 1.00
AACTTTC	0	0.81	0.92	63	-6.35755	-0.880435	0.294305	0.856207	0	0	0	0	0	0	0	-0.295636	x ≤ 1.00
AACTTTG	3	0.98	1.06	63	1.60426	1.90566	0.0612386	0.89974	4	21.532	35.524	5.383	95.5	21.532	21.532	0.133706	1.00 < x ≤ 3.00
AACTTTT	1	1.73	1.31	63	-0.784732	-0.557252	0.26074	0.949633	1	0.025	0.025	0.025	122	0.025	0.025	-0.232468	x ≤ 1.00
AAGAAAA	5	2.97	1.75	63	0.749498	1.16	0.116327	1.16057	4	14.1127	28.97	3.52817	99.9167	14.187	14.064	-0.202858	1.00 < x ≤ 3.00
AAGAAAC	0	1.21	0.91	63	-6.93074	-1.32967	0.181112	1.14999	0	0	0	0	0	0	0	-0.103172	x ≤ 1.00
AAGAAAG	0	1.65	1.27	63	-7.37504	-1.29921	0.135074	1.18267	0	0	0	0	0	0	0	0.00835786	x ≤ 1.00
AAGAAAT	1	1.57	1.23	63	-0.645569	-0.463415	0.291321	0.860982	1	0.507	0.507	0.507	137	0.507	0.507	-0.239377	x ≤ 1.00
AAGAACA	1	0.84	1	63	0.248821	0.16	0.393868	0.773385	1	0.249	0.498	0.249	48	0.249	0.249	-0.120938	x ≤ 1.00
AAGAACC	0	0.46	0.65	63	-5.55459	-0.707692	0.477797	0.705032	0	0	0	0	0	0	0	-0.129821	x ≤ 1.00
AAGAACG	1	0.16	0.37	63	2.57075	2.27027	0.0819415	1.04383	1	0.013	0.013	0.013	99	0.013	0.013	0.351831	1.00 < x ≤ 3.00
AAGAACT	2	0.94	1	63	1.0812	1.06	0.22747	1.03858	2	0.006	0.006	0.003	79	0.006	0.006	-0.112055	1.00 < x ≤ 3.00
AAGAAGA	1	1.26	1.06	63	-0.330473	-0.245283	0.365208	0.79023	1	0.597	0.597	0.597	134	0.597	0.597	-0.0479007	x ≤ 1.00
AAGAAGC	0	0.94	0.97	63	-6.56986	-0.969072	0.257167	0.957479	0	0	0	0	0	0	0	-0.0469137	x ≤ 1.00
AAGAAGG	0	1.46	1.22	63	-7.19967	-1.19672	0.159796	1.17179	0	0	0	0	0	0	0	-0.0498747	x ≤ 1.00
AAGAAGT	1	0.81	0.91	63	0.300659	0.208791	0.428946	0.737277	1	2.185	2.185	2.185	142	2.185	2.185	-0.224572	x ≤ 1.00
AAGAATA	0	0.96	1.08	63	-6.59991	-0.888889	0.248836	0.985359	0	0	0	0	0	0	0	-0.0706015	x ≤ 1.00
AAGAATC	1	0.63	0.81	63	0.658211	0.45679	0.443727	0.716241	1	0.022	0.022	0.022	165	0.022	0.022	-0.191015	x ≤ 1.00
AAGAATG	1	0.84	0.78	63	0.248821	0.205128	0.500816	0.718925	1	0.019	0.019	0.019	164	0.019	0.019	3.15094	x ≤ 1.00
AAGAATT	0	1.28	1.05	63	-7.01123	-1.21905	0.180727	1.15067	0	0	0	0	0	0	0	-0.137717	x ≤ 1.00
AAGACAA	0	1.12	1	63	-6.82018	-1.12	0.213069	1.07466	0	0	0	0	0	0	0	-0.0893543	x ≤ 1.00
AAGACAC	1	0.77	0.9	63	0.372809	0.255556	0.429028	0.736955	1	0.851	0.851	0.851	190	0.851	0.851	-0.0400047	x ≤ 1.00
AAGACAG	2	1.71	1.34	63	0.224787	0.216418	0.290827	0.863416	2	0.055	0.065	0.0275	16	0.055	0.055	-0.0844194	x ≤ 1.00
AAGACAT	0	1.12	1	63	-6.82018	-1.12	0.213069	1.07433	0	0	0	0	0	0	0	-0.0696145	x ≤ 1.00
AAGACCA	1	0.99	0.99	63	0.0143553	0.010101	0.402951	0.763757	1	0.004	0.004	0.004	181	0.004	0.004	-0.128834	x ≤ 1.00
AAGACCC	0	0.79	0.9	63	-6.32193	-0.877778	0.301548	0.837708	0	0	0	0	0	0	0	-0.199897	x ≤ 1.00
AAGACCG	0	0.07	0.26	63	-3	-0.269231	1.47978	1.61246	0	0	0	0	0	0	0	0.0429026	x ≤ 1.00
AAGACCT	0	0.74	0.82	63	-6.22882	-0.902439	0.323782	0.813277	0	0	0	0	0	0	0	-0.0548096	x ≤ 1.00
AAGACGA	0	0.12	0.32	63	-3.70044	-0.375	1.16205	1.33422	0	0	0	0	0	0	0	-0.0933023	x ≤ 1.00
AAGACGC	1	0.07	0.29	63	3.65821	3.2069	0.00804136	0.269946	1	0.006	0.006	0.006	137	0.006	0.006	0.248197	3.00 < x
AAGACGG	1	0.16	0.39	63	2.57075	2.15385	0.100574	1.12312	1	0	0	0	93	0	0	0.109031	1.00 < x ≤ 3.00
AAGACGT	1	0.16	0.39	63	2.57075	2.15385	0.100574	1.12235	1	0	0	0	10	0	0	-0.344985	1.00 < x ≤ 3.00
AAGACTA	0	0.79	0.89	63	-6.32193	-0.88764	0.302293	0.83595	0	0	0	0	0	0	0	-0.152522	x ≤ 1.00
AAGACTC	2	0.7	0.84	63	1.5013	1.54762	0.143396	1.19305	3	13.445	25.805	4.48167	67.3333	13.445	13.445	-0.0913283	1.00 < x ≤ 3.00
AAGACTG	2	1.29	1.06	63	0.628684	0.669811	0.300733	0.840146	2	1.653	1.653	0.8265	184	1.653	1.653	0.119888	x ≤ 1.00
AAGACTT	1	0.59	0.74	63	0.751321	0.554054	0.462402	0.705248	1	0.357	0.357	0.357	151	0.357	0.357	-0.147587	x ≤ 1.00
AAGAGAA	1	1.26	1.15	63	-0.330473	-0.226087	0.338153	0.80087	1	0.002	0.002	0.002	142	0.002	0.002	0.121862	x ≤ 1.00
AAGAGAC	0	0.5	0.71	63	-5.67243	-0.704225	0.438491	0.722891	0	0	0	0	0	0	0	0.0932392	x ≤ 1.00
AAGAGAG	2	1.43	1.12	63	0.481127	0.508929	0.312931	0.822996	2	0.97	1.023	0.485	147	0.97	0.97	-0.0824454	x ≤ 1.00
AAGAGAT	1	1.09	1.11	63	-0.123148	-0.0810811	0.358228	0.789837	1	0.005	0.005	0.005	100	0.005	0.005	-0.0518486	x ≤ 1.00
AAGAGCA	3	1.39	1.23	63	1.10434	1.30894	0.137708	1.19047	4	14.477	29.393	3.61925	101	14.477	14.477	0.383415	1.00 < x ≤ 3.00
AAGAGCC	2	0.68	0.81	63	1.54253	1.62963	0.130542	1.19271	2	0.121	0.121	0.0605	72	0.121	0.121	-0.0291478	1.00 < x ≤ 3.00
AAGAGCG	0	0.13	0.36	63	-3.80735	-0.361111	1.03822	1.22582	0	0	0	0	0	0	0	-0.344985	x ≤ 1.00
AAGAGCT	2	1.27	1.05	63	0.651052	0.695238	0.298374	0.844938	2	0.068	0.068	0.034	94.5	0.068	0.068	-0.1466	x ≤ 1.00
AAGAGGA	1	1.58	1.26	63	-0.654671	-0.460317	0.284792	0.88144	1	0.041	0.041	0.041	138	0.041	0.041	0.210691	x ≤ 1.00
AAGAGGC	1	1.08	1.04	63	-0.109973	-0.0769231	0.382465	0.777556	2	0.03	0.06	0.015	186	0.03	0.03	-0.0232259	x ≤ 1.00
AAGAGGG	1	0.92	0.99	63	0.119053	0.0808081	0.401658	0.766628	1	5.039	10.078	5.039	178	5.039	5.039	0.179107	x ≤ 1.00
AAGAGGT	2	0.7	0.74	63	1.5013	1.75676	0.115218	1.16512	2	0.131	0.131	0.0655	54.5	0.131	0.131	-0.0419787	1.00 < x ≤ 3.00
AAGAGTA	1	0.54	0.71	63	0.876852	0.647887	0.455515	0.706585	2	13.794	27.588	6.897	91	13.794	13.794	-0.123899	x ≤ 1.00
AAGAGTC	0	0.58	0.72	63	-5.88264	-0.805556	0.400559	0.76775	0	0	0	0	0	0	0	-0.335115	x ≤ 1.00
AAGAGTG	0	0.9	0.98	63	-6.50779	-0.918367	0.267019	0.932688	0	0	0	0	0	0	0	-0.0577706	x ≤ 1.00
AAGAGTT	0	1.12	1.05	63	-6.82018	-1.06667	0.215107	1.07077	0	0	0	0	0	0	0	-0.207793	x ≤ 1.00
AAGATAA	1	0.91	0.9	63	0.13465	0.1	0.441058	0.71909	1	0.289	0.867	0.289	5	0.289	0.289	-0.241351	x ≤ 1.00
AAGATAC	1	0.53	0.71	63	0.903324	0.661972	0.451332	0.709707	1	0.297	0.594	0.297	87	0.297	0.297	-0.219637	x ≤ 1.00
AAGATAG	1	0.71	0.88	63	0.488286	0.329545	0.429383	0.736099	1	3.158	3.158	3.158	111	3.158	3.158	-0.014343	x ≤ 1.00
AAGATAT	0	0.56	0.65	63	-5.83289	-0.861538	0.423467	0.74386	0	0	0	0	0	0	0	-0.152522	x ≤ 1.00
AAGATCA	0	0.6	0.65	63	-5.93074	-0.923077	0.400841	0.766496	0	0	0	0	0	0	0	-0.0557966	x ≤ 1.00
AAGATCC	0	0.51	0.79	63	-5.70044	-0.64557	0.410001	0.759371	0	0	0	0	0	0	0	-0.266026	x ≤ 1.00
AAGATCG	0	0.09	0.32	63	-3.32193	-0.28125	1.19835	1.36699	0	0	0	0	0	0	0	-0.135743	x ≤ 1.00
AAGATCT	0	0.72	0.79	63	-6.18982	-0.911392	0.333359	0.806184	0	0	0	0	0	0	0	-0.13673	x ≤ 1.00
AAGATGA	1	1.51	1.22	63	-0.589716	-0.418033	0.299643	0.842269	1	0.005	0.005	0.005	47	0.005	0.005	-0.00743401	x ≤ 1.00
AAGATGC	0	0.82	0.84	63	-6.37504	-0.97619	0.294918	0.853745	0	0	0	0	0	0	0	0.312351	x ≤ 1.00
AAGATGG	1	1.27	1.14	63	-0.341789	-0.236842	0.340271	0.797926	1	0	0	0	178	0	0	0.289651	x ≤ 1.00
AAGATGT	1	0.92	1.04	63	0.119053	0.0769231	0.382465	0.777459	1	0.134	0.134	0.134	178	0.134	0.134	-0.150548	x ≤ 1.00
AAGATTA	0	0.66	0.75	63	-6.06609	-0.88	0.361152	0.788852	0	0	0	0	0	0	0	-0.153509	x ≤ 1.00
AAGATTC	0	0.32	0.58	63	-5.04439	-0.551724	0.590721	0.812459	0	0	0	0	0	0	0	-0.269974	x ≤ 1.00
AAGATTG	0	0.71	0.93	63	-6.16993	-0.763441	0.320527	0.816113	0	0	0	0	0	0	0	0.414012	x ≤ 1.00
AAGATTT	0	1.32	1.14	63	-7.05528	-1.15789	0.179008	1.15317	0	0	0	0	0	0	0	-0.243325	x ≤ 1.00
AAGCAAA	1	1.1	1.03	63	-0.136204	-0.0970874	0.385501	0.776501	1	0.545	1.09	0.545	7	0.545	0.545	-0.214702	x ≤ 1.00
AAGCAAC	0	0.5	0.73	63	-5.67243	-0.684932	0.432232	0.73422	0	0	0	0	0	0	0	0.164303	x ≤ 1.00
AAGCAAG	0	1.27	1.23	63	-7	-1.03252	0.190329	1.12847	0	0	0	0	0	0	0	0.379467	x ≤ 1.00
AAGCAAT	0	0.56	0.82	63	-5.83289	-0.682927	0.38532	0.776995	0	0	0	0	0	0	0	-0.134756	x ≤ 1.00
AAGCACA	1	0.88	0.9	63	0.182478	0.133333	0.439346	0.72241	1	0.01	0.01	0.01	177	0.01	0.01	0.196873	x ≤ 1.00
AAGCACC	1	0.63	0.76	63	0.658211	0.486842	0.466261	0.70503	1	0.021	0.021	0.021	185	0.021	0.021	0.0991611	x ≤ 1.00
AAGCACG	1	0.25	0.46	63	1.95777	1.63043	0.229565	1.03204	1	3.975	3.975	3.975	41	3.975	3.975	4.4893	1.00 < x ≤ 3.00
AAGCACT	3	0.88	0.86	63	1.75789	2.46512	0.0222255	0.509228	3	6.902	13.785	2.30067	150	6.902	6.902	0.274846	1.00 < x ≤ 3.00
AAGCAGA	4	1.37	1.15	63	1.53893	2.28696	0.0253802	0.548521	6	7.304	14.775	1.21733	92.6667	7.304	7.304	-0.1466	1.00 < x ≤ 3.00
AAGCAGC	2	1.24	1.23	63	0.685267	0.617886	0.26798	0.930883	5	10.968	29.888	2.1936	39.4	10.968	10.968	-0.0863934	x ≤ 1.00
AAGCAGG	2	1.3	1.23	63	0.617629	0.569106	0.275851	0.90561	5	4.799	19.126	0.9598	180.4	4.799	4.799	-0.0923153	x ≤ 1.00
AAGCAGT	1	1.16	1.06	63	-0.212153	-0.150943	0.372097	0.786542	1	7	7	7	171	7	7	-0.27787	x ≤ 1.00
AAGCATA	0	0.67	0.8	63	-6.08746	-0.8375	0.351165	0.791305	0	0	0	0	0	0	0	0.494945	x ≤ 1.00
AAGCATC	1	0.82	0.91	63	0.283172	0.197802	0.429905	0.735531	1	0.087	0.087	0.087	120	0.087	0.087	0.525542	x ≤ 1.00
AAGCATG	1	0.99	0.99	63	0.0143553	0.010101	0.402951	0.763669	1	0.713	0.713	0.713	52	0.713	0.713	19.993	x ≤ 1.00
AAGCATT	0	1.12	1.02	63	-6.82018	-1.09804	0.214041	1.07329	0	0	0	0	0	0	0	0.42092	x ≤ 1.00
AAGCCAA	0	0.77	0.9	63	-6.2854	-0.855556	0.307412	0.827477	0	0	0	0	0	0	0	-0.182132	x ≤ 1.00
AAGCCAC	1	0.81	0.96	63	0.300659	0.197917	0.407505	0.760249	4	0.008	0.032	0.002	14	0.008	0.008	-0.153509	x ≤ 1.00
AAGCCAG	1	1.54	1.37	63	-0.617913	-0.394161	0.269434	0.925534	1	0.086	0.086	0.086	68	0.086	0.086	-0.0251999	x ≤ 1.00
AAGCCAT	0	1	0.97	63	-6.65821	-1.03093	0.241742	1.00157	0	0	0	0	0	0	0	-0.282805	x ≤ 1.00
AAGCCCA	1	1.02	1.08	63	-0.028289	-0.0185185	0.369328	0.787393	2	0.02	0.04	0.01	107	0.02	0.02	-0.114029	x ≤ 1.00
AAGCCCC	0	0.69	1.11	63	-6.12928	-0.621622	0.296264	0.850577	0	0	0	0	0	0	0	-0.28774	x ≤ 1.00
AAGCCCG	0	0.23	0.47	63	-4.58496	-0.489362	0.753028	0.972878	0	0	0	0	0	0	0	-0.247273	x ≤ 1.00
AAGCCCT	1	1.11	1.08	63	-0.149143	-0.101852	0.36748	0.789619	1	0.036	0.036	0.036	180	0.036	0.036	-0.193975	x ≤ 1.00
AAGCCGA	1	0.2	0.45	63	2.26589	1.77778	0.18256	1.14982	1	0.005	0.005	0.005	140	0.005	0.005	-0.201871	1.00 < x ≤ 3.00
AAGCCGC	0	0.12	0.32	63	-3.70044	-0.375	1.16205	1.33413	0	0	0	0	0	0	0	-0.227533	x ≤ 1.00
AAGCCGG	0	0.2	0.45	63	-4.39232	-0.444444	0.803164	1.01869	0	0	0	0	0	0	0	-0.184106	x ≤ 1.00
AAGCCGT	0	0.15	0.43	63	-4	-0.348837	0.873007	1.08149	0	0	0	0	0	0	0	-0.388413	x ≤ 1.00
AAGCCTA	0	0.55	0.73	63	-5.80735	-0.753425	0.411456	0.756168	0	0	0	0	0	0	0	-0.225559	x ≤ 1.00
AAGCCTC	0	0.91	0.96	63	-6.52356	-0.947917	0.265169	0.938227	0	0	0	0	0	0	0	-0.214702	x ≤ 1.00
AAGCCTG	1	1.33	1.09	63	-0.407878	-0.302752	0.349607	0.793359	1	3.955	3.955	3.955	103	3.955	3.955	0.0962001	x ≤ 1.00
AAGCCTT	0	1.25	1.09	63	-6.97728	-1.14679	0.18963	1.13335	0	0	0	0	0	0	0	-0.263065	x ≤ 1.00
AAGCGAA	0	0.12	0.35	63	-3.70044	-0.342857	1.07477	1.2562	0	0	0	0	0	0	0	-0.0429657	x ≤ 1.00
AAGCGAC	0	0.07	0.26	63	-3	-0.269231	1.47978	1.61235	0	0	0	0	0	0	0	-0.108107	x ≤ 1.00
AAGCGAG	0	0.25	0.48	63	-4.70044	-0.520833	0.725711	0.94662	0	0	0	0	0	0	0	-0.211741	x ≤ 1.00
AAGCGAT	0	0.2	0.47	63	-4.39232	-0.425532	0.775339	0.992546	0	0	0	0	0	0	0	-0.135743	x ≤ 1.00
AAGCGCA	0	0.11	0.34	63	-3.58496	-0.323529	1.11353	1.28818	0	0	0	0	0	0	0	0.0685644	x ≤ 1.00
AAGCGCC	0	0.12	0.35	63	-3.70044	-0.342857	1.07477	1.25611	0	0	0	0	0	0	0	-0.0686275	x ≤ 1.00
AAGCGCG	0	0.02	0.14	63	-1.58496	-0.142857	2.82066	2.90726	0	0	0	0	0	0	0	-0.30748	x ≤ 1.00
AAGCGCT	0	0.32	0.55	63	-5.04439	-0.581818	0.612407	0.833607	0	0	0	0	0	0	0	-0.235429	x ≤ 1.00
AAGCGGA	0	0.19	0.44	63	-4.32193	-0.431818	0.825974	1.03942	0	0	0	0	0	0	0	-0.0587576	x ≤ 1.00
AAGCGGC	0	0.11	0.31	63	-3.58496	-0.354839	1.20839	1.37319	0	0	0	0	0	0	0	-0.184106	x ≤ 1.00
AAGCGGG	0	0.15	0.36	63	-4	-0.416667	1.01603	1.20561	0	0	0	0	0	0	0	-0.00546003	x ≤ 1.00
AAGCGGT	0	0.19	0.48	63	-4.32193	-0.395833	0.768503	0.988118	0	0	0	0	0	0	0	-0.154496	x ≤ 1.00
AAGCGTA	0	0.08	0.27	63	-3.16993	-0.296296	1.41411	1.5558	0	0	0	0	0	0	0	-0.28774	x ≤ 1.00
AAGCGTC	0	0.16	0.39	63	-4.08746	-0.410256	0.940367	1.14171	0	0	0	0	0	0	0	-0.373608	x ≤ 1.00
AAGCGTG	0	0.22	0.48	63	-4.52356	-0.458333	0.748261	0.968782	0	0	0	0	0	0	0	-0.173249	x ≤ 1.00
AAGCGTT	0	0.19	0.44	63	-4.32193	-0.431818	0.825974	1.03934	0	0	0	0	0	0	0	-0.362751	x ≤ 1.00
AAGCTAA	1	0.68	0.77	63	0.549687	0.415584	0.475243	0.705394	2	14	28	7	74	14	14	-0.192001	x ≤ 1.00
AAGCTAC	1	0.41	0.6	63	1.26589	0.983333	0.410005	0.75895	1	0.113	0.113	0.113	136	0.113	0.113	-0.0883673	x ≤ 1.00
AAGCTAG	0	0.52	0.67	63	-5.72792	-0.776119	0.44059	0.720405	0	0	0	0	0	0	0	0.239314	x ≤ 1.00
AAGCTAT	0	0.49	0.71	63	-5.64386	-0.690141	0.442818	0.716469	0	0	0	0	0	0	0	-0.19891	x ≤ 1.00
AAGCTCA	0	0.69	0.83	63	-6.12928	-0.831325	0.340221	0.798839	0	0	0	0	0	0	0	-0.293662	x ≤ 1.00
AAGCTCC	0	0.57	0.7	63	-5.85798	-0.814286	0.409101	0.760455	0	0	0	0	0	0	0	-0.25813	x ≤ 1.00
AAGCTCG	1	0.03	0.17	63	4.65821	5.70588	1.99884e-07	5.28145e-05	1	0.003	0.003	0.003	35	0.003	0.003	-0.192988	3.00 < x
AAGCTCT	2	1.15	1.19	63	0.793071	0.714286	0.259761	0.95114	3	2.095	2.251	0.698333	90.3333	2.095	2.095	-0.148574	x ≤ 1.00
AAGCTGA	1	1.29	1.11	63	-0.364156	-0.261261	0.347348	0.793289	1	0.087	0.087	0.087	119	0.087	0.087	-0.0409917	x ≤ 1.00
AAGCTGC	1	1.25	1.15	63	-0.319068	-0.217391	0.338805	0.800217	2	1.102	2.204	0.551	185	1.102	1.102	-0.116003	x ≤ 1.00
AAGCTGG	1	1.03	1.08	63	-0.0422282	-0.0277778	0.369249	0.787942	1	6.908	6.908	6.908	22	6.908	6.908	-0.0459267	x ≤ 1.00
AAGCTGT	1	1.31	1.23	63	-0.386183	-0.252033	0.314204	0.820547	1	0.025	0.025	0.025	178	0.025	0.025	-0.268987	x ≤ 1.00
AAGCTTA	0	0.7	0.79	63	-6.14975	-0.886076	0.341031	0.797085	0	0	0	0	0	0	0	-0.172262	x ≤ 1.00
AAGCTTC	0	0.68	0.87	63	-6.10852	-0.781609	0.337857	0.802839	0	0	0	0	0	0	0	-0.34005	x ≤ 1.00
AAGCTTG	1	1.34	1.03	63	-0.418604	-0.330097	0.366785	0.789161	2	0.014	0.028	0.007	49	0.014	0.014	0.878885	x ≤ 1.00
AAGCTTT	0	1.15	1.15	63	-6.85798	-1	0.210409	1.07953	0	0	0	0	0	0	0	-0.29761	x ≤ 1.00
AAGGAAA	1	1.64	1.3	63	-0.708111	-0.492308	0.271855	0.91693	1	0.386	0.386	0.386	167	0.386	0.386	0.123836	x ≤ 1.00
AAGGAAC	1	0.9	0.88	63	0.150417	0.113636	0.450426	0.710669	1	0.009	0.009	0.009	182	0.009	0.009	0.255106	x ≤ 1.00
AAGGAAG	0	1.9	1.4	63	-7.57743	-1.35714	0.113457	1.15804	0	0	0	0	0	0	0	-0.008421	x ≤ 1.00
AAGGAAT	1	0.8	0.87	63	0.318361	0.229885	0.446596	0.712935	1	0.056	0.056	0.056	158	0.056	0.056	0.832496	x ≤ 1.00
AAGGACA	0	0.95	0.95	63	-6.58496	-1	0.254706	0.964316	0	0	0	0	0	0	0	0.0389546	x ≤ 1.00
AAGGACC	0	0.83	0.88	63	-6.39232	-0.943182	0.290573	0.864855	0	0	0	0	0	0	0	0.0813953	x ≤ 1.00
AAGGACG	1	0.18	0.43	63	2.41028	1.90698	0.150582	1.17974	1	0.143	0.143	0.143	191	0.143	0.143	0.0429026	1.00 < x ≤ 3.00
AAGGACT	1	0.86	1	63	0.215268	0.14	0.395052	0.771823	1	0.006	0.006	0.006	12	0.006	0.006	0.0646164	x ≤ 1.00
AAGGAGA	3	1	1.18	63	1.57541	1.69492	0.0803935	1.03376	2	5.426	5.643	2.713	66.25	5.623	5.229	0.192925	1.00 < x ≤ 3.00
AAGGAGC	0	0.78	0.87	63	-6.30378	-0.896552	0.306794	0.829493	0	0	0	0	0	0	0	0.110018	x ≤ 1.00
AAGGAGG	1	1.47	1.09	63	-0.551242	-0.431193	0.333511	0.804887	1	0.017	0.017	0.017	190	0.017	0.017	0.20773	x ≤ 1.00
AAGGAGT	0	0.9	0.97	63	-6.50779	-0.927835	0.267424	0.931522	0	0	0	0	0	0	0	-0.0725755	x ≤ 1.00
AAGGATA	1	0.31	0.54	63	1.65821	1.27778	0.32657	0.810464	1	0.084	0.084	0.084	125	0.084	0.084	0.172199	1.00 < x ≤ 3.00
AAGGATC	0	0.49	0.73	63	-5.64386	-0.671233	0.436265	0.726311	0	0	0	0	0	0	0	-0.0873804	x ≤ 1.00
AAGGATG	1	0.89	0.85	63	0.166358	0.129412	0.46543	0.704879	1	0.001	0.001	0.001	185	0.001	0.001	0.73281	x ≤ 1.00
AAGGATT	2	0.65	0.74	63	1.60666	1.82432	0.102089	1.12469	2	0.699	0.699	0.3495	138	0.699	0.699	-0.0360568	1.00 < x ≤ 3.00
AAGGCAA	0	1	1.16	63	-6.65821	-0.862069	0.237179	1.00764	0	0	0	0	0	0	0	-0.0696145	x ≤ 1.00
AAGGCAC	0	0.49	0.71	63	-5.64386	-0.690141	0.442818	0.716399	0	0	0	0	0	0	0	0.301494	x ≤ 1.00
AAGGCAG	0	1.78	1.35	63	-7.48382	-1.31852	0.123899	1.18007	0	0	0	0	0	0	0	-0.104159	x ≤ 1.00
AAGGCAT	0	0.9	0.77	63	-6.50779	-1.16883	0.261674	0.948813	0	0	0	0	0	0	0	1.2796	x ≤ 1.00
AAGGCCA	0	1.16	1.04	63	-6.87036	-1.11538	0.205934	1.09249	0	0	0	0	0	0	0	-0.268987	x ≤ 1.00
AAGGCCC	0	0.51	0.67	63	-5.70044	-0.761194	0.445673	0.714246	0	0	0	0	0	0	0	-0.18608	x ≤ 1.00
AAGGCCG	0	0.19	0.42	63	-4.32193	-0.452381	0.857476	1.06709	0	0	0	0	0	0	0	-0.270961	x ≤ 1.00
AAGGCCT	0	1.04	1.04	63	-6.71425	-1	0.232664	1.02185	0	0	0	0	0	0	0	-0.271948	x ≤ 1.00
AAGGCGA	0	0.12	0.32	63	-3.70044	-0.375	1.16205	1.33403	0	0	0	0	0	0	0	-0.114029	x ≤ 1.00
AAGGCGC	0	0.19	0.46	63	-4.32193	-0.413043	0.796353	1.01296	0	0	0	0	0	0	0	-0.273922	x ≤ 1.00
AAGGCGG	0	0.07	0.26	63	-3	-0.269231	1.47978	1.61225	0	0	0	0	0	0	0	-0.0567836	x ≤ 1.00
AAGGCGT	0	0.12	0.35	63	-3.70044	-0.342857	1.07477	1.25602	0	0	0	0	0	0	0	-0.268987	x ≤ 1.00
AAGGCTA	0	0.7	0.82	63	-6.14975	-0.853659	0.337951	0.802248	0	0	0	0	0	0	0	-0.0686275	x ≤ 1.00
AAGGCTC	1	0.83	0.87	63	0.265894	0.195402	0.449883	0.710155	1	4.253	4.253	4.253	4	4.253	4.253	-0.158444	x ≤ 1.00
AAGGCTG	1	1.15	1.17	63	-0.19977	-0.128205	0.338186	0.800601	1	5.298	5.298	5.298	76	5.298	5.298	-0.0390177	x ≤ 1.00
AAGGCTT	0	1.19	1.12	63	-6.90689	-1.0625	0.20256	1.09408	0	0	0	0	0	0	0	0.0123058	x ≤ 1.00
AAGGGAA	1	1.4	1.14	63	-0.48134	-0.350877	0.329057	0.80843	1	0.001	0.001	0.001	31	0.001	0.001	0.39822	x ≤ 1.00
AAGGGAC	1	0.91	0.93	63	0.13465	0.0967742	0.426966	0.740165	1	0.004	0.004	0.004	82	0.004	0.004	0.317286	x ≤ 1.00
AAGGGAG	0	0.94	0.97	63	-6.56986	-0.969072	0.257167	0.957262	0	0	0	0	0	0	0	0.142589	x ≤ 1.00
AAGGGAT	1	0.97	1	63	0.0435016	0.03	0.398763	0.768262	1	0.007	0.007	0.007	115	0.007	0.007	0.344922	x ≤ 1.00
AAGGGCA	0	1.03	1.01	63	-6.70044	-1.0198	0.234832	1.01558	0	0	0	0	0	0	0	0.352818	x ≤ 1.00
AAGGGCC	1	0.77	0.98	63	0.372809	0.234694	0.396026	0.771426	1	0.005	0.005	0.005	110	0.005	0.005	0.0498115	x ≤ 1.00
AAGGGCG	0	0.37	0.63	63	-5.24793	-0.587302	0.53293	0.752237	0	0	0	0	0	0	0	0.000461926	x ≤ 1.00
AAGGGCT	3	1.04	0.98	63	1.51937	2	0.0550928	0.868653	3	6.891	6.891	2.297	91	6.891	6.891	-0.0577706	1.00 < x ≤ 3.00
AAGGGGA	0	1.35	1.29	63	-7.08746	-1.04651	0.178856	1.15401	0	0	0	0	0	0	0	0.526529	x ≤ 1.00
AAGGGGC	1	0.65	0.86	63	0.613817	0.406977	0.427017	0.739941	1	0.052	0.052	0.052	107	0.052	0.052	0.20773	x ≤ 1.00
AAGGGGG	0	0.79	0.92	63	-6.32193	-0.858696	0.299921	0.840456	0	0	0	0	0	0	0	0.426842	x ≤ 1.00
AAGGGGT	0	0.58	0.75	63	-5.88264	-0.773333	0.394444	0.773125	0	0	0	0	0	0	0	0.128771	x ≤ 1.00
AAGGGTA	0	0.54	0.74	63	-5.78136	-0.72973	0.413091	0.754349	0	0	0	0	0	0	0	0.00934485	x ≤ 1.00
AAGGGTC	0	0.87	0.88	63	-6.45943	-0.988636	0.278091	0.900334	0	0	0	0	0	0	0	0.102122	x ≤ 1.00
AAGGGTG	3	1.29	1.15	63	1.21125	1.48696	0.114839	1.16561	3	5.375	5.377	1.79167	163	5.375	5.375	0.196873	1.00 < x ≤ 3.00
AAGGGTT	2	1.2	1.16	63	0.732188	0.689655	0.271126	0.920346	2	0.003	0.003	0.0015	57	0.003	0.003	-0.0893543	x ≤ 1.00
AAGGTAA	0	0.5	0.66	63	-5.67243	-0.757576	0.453671	0.709299	0	0	0	0	0	0	0	-0.184106	x ≤ 1.00
AAGGTAC	1	0.3	0.52	63	1.70402	1.34615	0.310033	0.824105	1	3.318	3.318	3.318	1	3.318	3.318	-0.154496	1.00 < x ≤ 3.00
AAGGTAG	1	0.86	0.97	63	0.215268	0.14433	0.407019	0.761337	2	13.676	27.352	6.838	109	13.676	13.676	-0.0745495	x ≤ 1.00
AAGGTAT	0	0.42	0.65	63	-5.42626	-0.646154	0.498121	0.717318	0	0	0	0	0	0	0	-0.1466	x ≤ 1.00
AAGGTCA	3	0.96	0.92	63	1.63371	2.21739	0.0371063	0.68842	5	4.248	12.734	0.8496	36.8	4.248	4.248	-0.11699	1.00 < x ≤ 3.00
AAGGTCC	0	0.38	0.7	63	-5.2854	-0.542857	0.491836	0.712779	0	0	0	0	0	0	0	-0.201871	x ≤ 1.00
AAGGTCG	0	0.12	0.35	63	-3.70044	-0.342857	1.07477	1.25593	0	0	0	0	0	0	0	-0.174236	x ≤ 1.00
AAGGTCT	1	1.04	1.08	63	-0.056034	-0.037037	0.369138	0.788013	1	0.025	0.025	0.025	142	0.025	0.025	-0.175223	x ≤ 1.00
AAGGTGA	1	0.69	0.88	63	0.528928	0.352273	0.426069	0.740805	1	0	0	0	47	0	0	-0.131795	x ≤ 1.00
AAGGTGC	1	0.53	0.75	63	0.903324	0.626667	0.437092	0.723935	1	7	7	7	45	7	7	-0.147587	x ≤ 1.00
AAGGTGG	0	1.05	1.05	63	-6.72792	-1	0.230448	1.02559	0	0	0	0	0	0	0	0.19786	x ≤ 1.00
AAGGTGT	0	0.94	0.97	63	-6.56986	-0.969072	0.257167	0.957044	0	0	0	0	0	0	0	-0.262078	x ≤ 1.00
AAGGTTA	2	0.9	0.96	63	1.14326	1.14583	0.215545	1.0697	2	6.055	12.104	3.0275	152.5	6.055	6.055	0.00243591	1.00 < x ≤ 3.00
AAGGTTC	0	0.45	0.71	63	-5.52356	-0.633803	0.459645	0.705708	0	0	0	0	0	0	0	-0.116003	x ≤ 1.00
AAGGTTG	1	0.82	0.82	63	0.283172	0.219512	0.474934	0.70615	1	6.948	6.948	6.948	163	6.948	6.948	0.245236	x ≤ 1.00
AAGGTTT	2	1.34	1.11	63	0.574236	0.594595	0.301173	0.838942	3	2.85	5.56	0.95	76	2.85	2.85	-0.133769	x ≤ 1.00
AAGTAAA	1	1.14	0.91	63	-0.187279	-0.153846	0.433241	0.730781	1	0.661	1.322	0.661	28	0.661	0.661	-0.241351	x ≤ 1.00
AAGTAAC	0	0.84	0.94	63	-6.40939	-0.893617	0.284694	0.881971	0	0	0	0	0	0	0	-0.263065	x ≤ 1.00
AAGTAAG	0	0.91	0.91	63	-6.52356	-1	0.265902	0.935166	0	0	0	0	0	0	0	-0.129821	x ≤ 1.00
AAGTAAT	3	0.74	0.8	63	2.0048	2.825	0.00922252	0.296824	3	2.938	2.945	0.979333	131	2.938	2.938	-0.185093	1.00 < x ≤ 3.00
AAGTACA	0	0.7	0.87	63	-6.14975	-0.804598	0.331753	0.807185	0	0	0	0	0	0	0	-0.309454	x ≤ 1.00
AAGTACC	1	0.25	0.52	63	1.95777	1.44231	0.271135	0.919995	1	0.012	0.012	0.012	95	0.012	0.012	-0.206806	1.00 < x ≤ 3.00
AAGTACG	0	0.02	0.14	63	-1.58496	-0.142857	2.82066	2.90708	0	0	0	0	0	0	0	-0.0982373	x ≤ 1.00
AAGTACT	0	0.79	0.91	63	-6.32193	-0.868132	0.300756	0.840067	0	0	0	0	0	0	0	-0.266026	x ≤ 1.00
AAGTAGA	2	1.03	0.98	63	0.950612	0.989796	0.249428	0.978246	2	0.003	0.003	0.0015	116.5	0.003	0.003	-0.141665	x ≤ 1.00
AAGTAGC	1	0.7	0.82	63	0.508464	0.365854	0.455021	0.706957	1	0	0	0	91	0	0	-0.110081	x ≤ 1.00
AAGTAGG	0	0.69	0.76	63	-6.12928	-0.907895	0.347623	0.79281	0	0	0	0	0	0	0	0.0853432	x ≤ 1.00
AAGTAGT	1	0.84	0.89	63	0.248821	0.179775	0.441064	0.718957	1	0	0	0	157	0	0	-0.34992	x ≤ 1.00
AAGTATA	1	1.12	1.14	63	-0.161967	-0.105263	0.348016	0.792824	1	0.068	0.068	0.068	61	0.068	0.068	-0.312415	x ≤ 1.00
AAGTATC	0	0.44	0.61	63	-5.49185	-0.721311	0.504197	0.721944	0	0	0	0	0	0	0	-0.236416	x ≤ 1.00
AAGTATG	1	0.78	0.77	63	0.354431	0.285714	0.497385	0.717016	1	0.001	0.001	0.001	142	0.001	0.001	0.835457	x ≤ 1.00
AAGTATT	0	1.29	1.2	63	-7.02237	-1.075	0.186547	1.14115	0	0	0	0	0	0	0	-0.151535	x ≤ 1.00
AAGTCAA	0	0.58	0.72	63	-5.88264	-0.805556	0.400559	0.76766	0	0	0	0	0	0	0	-0.301558	x ≤ 1.00
AAGTCAC	0	1.02	0.99	63	-6.6865	-1.0303	0.237011	1.00981	0	0	0	0	0	0	0	-0.264052	x ≤ 1.00
AAGTCAG	0	1.37	1.14	63	-7.10852	-1.20175	0.16998	1.16755	0	0	0	0	0	0	0	-0.161405	x ≤ 1.00
AAGTCAT	2	0.9	1.11	63	1.14326	0.990991	0.219955	1.05545	2	0.165	0.183	0.0825	60.5	0.165	0.165	-0.215689	x ≤ 1.00
AAGTCCA	1	0.54	0.75	63	0.876852	0.613333	0.44072	0.718968	1	1.005	2.01	1.005	94	1.005	1.005	-0.362751	x ≤ 1.00
AAGTCCC	0	0.61	0.68	63	-5.9542	-0.897059	0.392337	0.772323	0	0	0	0	0	0	0	-0.245299	x ≤ 1.00
AAGTCCG	2	0.11	0.4	63	4.06609	4.725	1.41547e-05	0.00207038	4	1.028	2.425	0.257	124.75	1.028	1.028	-0.308467	3.00 < x
AAGTCCT	2	0.77	0.86	63	1.36565	1.43023	0.16681	1.16781	4	0.552	1.656	0.138	75.5	0.552	0.552	-0.318336	1.00 < x ≤ 3.00
AAGTCGA	0	0.02	0.14	63	-1.58496	-0.142857	2.82066	2.9069	0	0	0	0	0	0	0	-0.370647	x ≤ 1.00
AAGTCGC	0	0.13	0.39	63	-3.80735	-0.333333	0.967649	1.16765	0	0	0	0	0	0	0	-0.192988	x ≤ 1.00
AAGTCGG	0	0.06	0.24	63	-2.80735	-0.25	1.61112	1.73503	0	0	0	0	0	0	0	-0.188054	x ≤ 1.00
AAGTCGT	0	0.24	0.51	63	-4.64386	-0.470588	0.700248	0.922737	0	0	0	0	0	0	0	-0.419997	x ≤ 1.00
AAGTCTA	1	0.42	0.64	63	1.23195	0.90625	0.413418	0.753015	1	0.436	0.872	0.436	80	0.436	0.436	-0.317349	x ≤ 1.00
AAGTCTC	0	0.87	0.84	63	-6.45943	-1.03571	0.277777	0.901097	0	0	0	0	0	0	0	-0.311428	x ≤ 1.00
AAGTCTG	1	1.13	1.04	63	-0.174679	-0.125	0.380613	0.779401	1	0.366	0.732	0.366	110	0.366	0.366	-0.174236	x ≤ 1.00
AAGTCTT	3	1.26	1.04	63	1.24493	1.67308	0.0946327	1.10261	3	0.044	0.044	0.0146667	129.333	0.044	0.044	-0.225559	1.00 < x ≤ 3.00
AAGTGAA	1	1.42	1.27	63	-0.50166	-0.330709	0.297411	0.848814	1	6.984	6.984	6.984	148	6.984	6.984	0.00539688	x ≤ 1.00
AAGTGAC	0	0.61	0.69	63	-5.9542	-0.884058	0.391154	0.772779	0	0	0	0	0	0	0	-0.196936	x ≤ 1.00
AAGTGAG	0	1.01	1	63	-6.67243	-1.01	0.239551	1.00443	0	0	0	0	0	0	0	-0.250234	x ≤ 1.00
AAGTGAT	0	0.74	0.88	63	-6.22882	-0.840909	0.318329	0.81789	0	0	0	0	0	0	0	-0.205819	x ≤ 1.00
AAGTGCA	2	0.95	0.99	63	1.06609	1.06061	0.22962	1.03087	2	12.007	12.007	6.0035	72	12.007	12.007	0.462374	1.00 < x ≤ 3.00
AAGTGCC	0	0.49	0.62	63	-5.64386	-0.790323	0.470854	0.704432	0	0	0	0	0	0	0	-0.216676	x ≤ 1.00
AAGTGCG	0	0.11	0.31	63	-3.58496	-0.354839	1.20839	1.37309	0	0	0	0	0	0	0	-0.237403	x ≤ 1.00
AAGTGCT	2	0.97	0.78	63	1.03634	1.32051	0.213877	1.07444	5	7.951	17.814	1.5902	132.2	7.951	7.951	-0.181145	1.00 < x ≤ 3.00
AAGTGGA	1	0.92	0.86	63	0.119053	0.0930233	0.461884	0.705377	1	3.77	3.77	3.77	145	3.77	3.77	0.236353	x ≤ 1.00
AAGTGGC	0	0.39	0.55	63	-5.32193	-0.709091	0.56411	0.783754	0	0	0	0	0	0	0	-0.172262	x ≤ 1.00
AAGTGGG	3	1.16	0.92	63	1.36325	2	0.0586858	0.892657	4	16.571	26.323	4.14275	119.25	16.571	16.571	0.261028	1.00 < x ≤ 3.00
AAGTGGT	0	0.69	0.78	63	-6.12928	-0.884615	0.34585	0.794408	0	0	0	0	0	0	0	-0.0567836	x ≤ 1.00
AAGTGTA	2	0.81	0.9	63	1.2935	1.32222	0.184942	1.14286	2	0.017	0.017	0.0085	48.5	0.017	0.017	-0.239377	1.00 < x ≤ 3.00
AAGTGTC	0	0.93	0.85	63	-6.55459	-1.09412	0.257956	0.954128	0	0	0	0	0	0	0	-0.33018	x ≤ 1.00
AAGTGTG	2	1.47	1.24	63	0.441598	0.427419	0.293642	0.857019	2	6.957	13.849	3.4785	88.5	6.957	6.957	-0.193975	x ≤ 1.00
AAGTGTT	2	1.22	1.05	63	0.708537	0.742857	0.288331	0.871161	2	6.984	13.96	3.492	62	6.984	6.984	-0.312415	x ≤ 1.00
AAGTTAA	1	0.78	0.7	63	0.354431	0.314286	0.542454	0.761155	1	0.002	0.002	0.002	129	0.002	0.002	-0.220624	x ≤ 1.00
AAGTTAC	0	0.79	0.95	63	-6.32193	-0.831579	0.297183	0.84905	0	0	0	0	0	0	0	-0.226546	x ≤ 1.00
AAGTTAG	2	0.73	0.82	63	1.4416	1.54878	0.146629	1.18797	2	0.032	0.032	0.016	161.5	0.032	0.032	-0.122912	1.00 < x ≤ 3.00
AAGTTAT	0	0.66	0.92	63	-6.06609	-0.717391	0.335249	0.804696	0	0	0	0	0	0	0	-0.105146	x ≤ 1.00
AAGTTCA	1	1.09	1.2	63	-0.123148	-0.075	0.331518	0.806973	1	0.031	0.062	0.031	4	0.031	0.031	-0.336102	x ≤ 1.00
AAGTTCC	0	0.72	0.98	63	-6.18982	-0.734694	0.310794	0.822792	0	0	0	0	0	0	0	-0.358803	x ≤ 1.00
AAGTTCG	0	0.04	0.2	63	-2.32193	-0.2	1.95521	2.0585	0	0	0	0	0	0	0	-0.336102	x ≤ 1.00
AAGTTCT	2	1.15	0.98	63	0.793071	0.867347	0.279464	0.898917	2	0.029	0.029	0.0145	117	0.029	0.029	-0.296623	x ≤ 1.00
AAGTTGA	0	0.58	0.86	63	-5.88264	-0.674419	0.369525	0.787302	0	0	0	0	0	0	0	0.0458636	x ≤ 1.00
AAGTTGC	1	0.44	0.74	63	1.16636	0.756757	0.404876	0.765192	1	0.353	0.353	0.353	95	0.353	0.353	0.18799	x ≤ 1.00
AAGTTGG	0	0.97	0.91	63	-6.61471	-1.06593	0.248395	0.98528	0	0	0	0	0	0	0	-0.00151206	x ≤ 1.00
AAGTTGT	5	1.24	1.1	63	2.00288	3.41818	0.00105287	0.0631801	5	0.946	0.946	0.1892	68.6	0.946	0.946	-0.20878	3.00 < x
AAGTTTA	0	0.72	0.78	63	-6.18982	-0.923077	0.334034	0.805438	0	0	0	0	0	0	0	-0.416049	x ≤ 1.00
AAGTTTC	2	1.02	0.84	63	0.964551	1.16667	0.240475	1.00164	3	0.511	0.685	0.170333	48.6667	0.511	0.511	-0.282805	1.00 < x ≤ 3.00
AAGTTTG	1	1.05	1	63	-0.069709	-0.05	0.398444	0.769004	1	0.762	1.524	0.762	116	0.762	0.762	0.424868	x ≤ 1.00
AAGTTTT	4	2.02	1.5	63	0.982123	1.32	0.111291	1.15904	4	7.741	14.736	1.93525	95.25	7.741	7.741	-0.30748	1.00 < x ≤ 3.00
AATAAAA	3	1.79	1.21	63	0.741767	1	0.199976	1.10155	3	0.528	0.988	0.176	110.333	0.528	0.528	-0.290701	x ≤ 1.00
AATAAAC	0	0.5	0.67	63	-5.67243	-0.746269	0.450715	0.710168	0	0	0	0	0	0	0	-0.302545	x ≤ 1.00
AATAAAG	1	0.92	0.96	63	0.119053	0.0833333	0.414124	0.752461	1	3.278	6.556	3.278	106	3.278	3.278	-0.237403	x ≤ 1.00
AATAAAT	3	0.93	1.13	63	1.67903	1.83186	0.0659401	0.934455	3	0.759	0.759	0.253	83.3333	0.759	0.759	-0.272935	1.00 < x ≤ 3.00
AATAACA	0	0.69	0.83	63	-6.12928	-0.831325	0.340221	0.798725	0	0	0	0	0	0	0	-0.275896	x ≤ 1.00
AATAACC	0	0.41	0.65	63	-5.39232	-0.630769	0.503038	0.721166	0	0	0	0	0	0	0	-0.241351	x ≤ 1.00
AATAACG	0	0.15	0.41	63	-4	-0.365854	0.910042	1.11614	0	0	0	0	0	0	0	-0.196936	x ≤ 1.00
AATAACT	1	0.85	0.91	63	0.231947	0.164835	0.432483	0.733506	1	0.015	0.015	0.015	5	0.015	0.015	-0.217663	x ≤ 1.00
AATAAGA	2	0.75	0.94	63	1.40312	1.32979	0.175305	1.16175	2	0.408	0.816	0.204	109	0.408	0.408	-0.172262	1.00 < x ≤ 3.00
AATAAGC	0	0.68	0.82	63	-6.10852	-0.829268	0.344959	0.795148	0	0	0	0	0	0	0	-0.184106	x ≤ 1.00
AATAAGG	2	0.64	0.7	63	1.62868	1.94286	0.0863272	1.0546	2	2.45	2.45	1.225	177	2.45	2.45	-0.110081	1.00 < x ≤ 3.00
AATAAGT	1	0.63	0.73	63	0.658211	0.506849	0.480621	0.705324	1	0.002	0.002	0.002	107	0.002	0.002	-0.343011	x ≤ 1.00
AATAATA	2	1.49	2.58	63	0.422233	0.197674	0.151637	1.18179	2	0.103	0.115	0.0515	108	0.103	0.103	-0.322284	x ≤ 1.00
AATAATC	3	0.42	0.67	63	2.80735	3.85075	0.000358858	0.0276	3	3.215	3.215	1.07167	84.6667	3.215	3.215	-0.326232	3.00 < x
AATAATG	0	0.87	0.93	63	-6.45943	-0.935484	0.276946	0.902871	0	0	0	0	0	0	0	-0.110081	x ≤ 1.00
AATAATT	1	0.94	0.93	63	0.0883559	0.0645161	0.428078	0.738576	1	6.685	13.37	6.685	111	6.685	6.685	-0.312415	x ≤ 1.00
AATACAA	0	0.69	0.95	63	-6.12928	-0.726316	0.322577	0.813996	0	0	0	0	0	0	0	-0.273922	x ≤ 1.00
AATACAC	0	0.19	0.39	63	-4.32193	-0.487179	0.908462	1.11629	0	0	0	0	0	0	0	-0.327219	x ≤ 1.00
AATACAG	1	1.14	0.97	63	-0.187279	-0.14433	0.407019	0.76125	1	0.106	0.212	0.106	167	0.106	0.106	-0.13673	x ≤ 1.00
AATACAT	1	0.71	0.8	63	0.488286	0.3625	0.466966	0.704925	1	0.003	0.003	0.003	181	0.003	0.003	-0.276883	x ≤ 1.00
AATACCA	0	0.34	0.59	63	-5.12928	-0.576271	0.572725	0.792765	0	0	0	0	0	0	0	-0.181145	x ≤ 1.00
AATACCC	0	0.32	0.51	63	-5.04439	-0.627451	0.642466	0.865604	0	0	0	0	0	0	0	-0.0765234	x ≤ 1.00
AATACCG	0	0.05	0.22	63	-2.58496	-0.227273	1.76714	1.88288	0	0	0	0	0	0	0	-0.325245	x ≤ 1.00
AATACCT	1	0.62	0.72	63	0.680932	0.527778	0.482049	0.706724	1	6.992	13.984	6.992	64	6.992	6.992	-0.192001	x ≤ 1.00
AATACGA	0	0.1	0.3	63	-3.45943	-0.333333	1.25794	1.41682	0	0	0	0	0	0	0	-0.130808	x ≤ 1.00
AATACGC	0	0.07	0.26	63	-3	-0.269231	1.47978	1.61214	0	0	0	0	0	0	0	-0.122912	x ≤ 1.00
AATACGG	1	0.1	0.3	63	3.19878	3	0.0147728	0.402676	1	0.003	0.003	0.003	117	0.003	0.003	-0.135743	1.00 < x ≤ 3.00
AATACGT	0	0.05	0.22	63	-2.58496	-0.227273	1.76714	1.88276	0	0	0	0	0	0	0	-0.290701	x ≤ 1.00
AATACTA	0	0.41	0.58	63	-5.39232	-0.706897	0.535763	0.754416	0	0	0	0	0	0	0	-0.259117	x ≤ 1.00
AATACTC	0	0.33	0.53	63	-5.08746	-0.622642	0.620083	0.841677	0	0	0	0	0	0	0	-0.312415	x ≤ 1.00
AATACTG	0	0.87	0.92	63	-6.45943	-0.945652	0.277292	0.901844	0	0	0	0	0	0	0	-0.177197	x ≤ 1.00
AATACTT	0	1.37	1.23	63	-7.10852	-1.11382	0.174427	1.16536	0	0	0	0	0	0	0	-0.264052	x ≤ 1.00
AATAGAA	0	0.83	0.98	63	-6.39232	-0.846939	0.284396	0.884895	0	0	0	0	0	0	0	-0.150548	x ≤ 1.00
AATAGAC	0	0.62	0.72	63	-5.97728	-0.861111	0.382437	0.778949	0	0	0	0	0	0	0	-0.147587	x ≤ 1.00
AATAGAG	0	0.33	0.71	63	-5.08746	-0.464789	0.504361	0.721737	0	0	0	0	0	0	0	-0.233455	x ≤ 1.00
AATAGAT	0	0.85	0.93	63	-6.42626	-0.913978	0.282509	0.890353	0	0	0	0	0	0	0	-0.302545	x ≤ 1.00
AATAGCA	1	0.62	0.75	63	0.680932	0.506667	0.467848	0.70321	1	0.272	0.272	0.272	33	0.272	0.272	0.327156	x ≤ 1.00
AATAGCC	0	0.38	0.61	63	-5.2854	-0.622951	0.538657	0.757449	0	0	0	0	0	0	0	-0.104159	x ≤ 1.00
AATAGCG	1	0.01	0.1	63	5.65821	9.9	2.08118e-21	3.40938e-17	1	0.92	0.92	0.92	162	0.92	0.92	-0.322284	3.00 < x
AATAGCT	1	0.92	0.9	63	0.119053	0.0888889	0.441521	0.718915	1	0.028	0.056	0.028	95	0.028	0.028	-0.328206	x ≤ 1.00
AATAGGA	0	0.5	0.67	63	-5.67243	-0.746269	0.450715	0.7101	0	0	0	0	0	0	0	-0.0765234	x ≤ 1.00
AATAGGC	1	0.25	0.52	63	1.95777	1.44231	0.271135	0.919805	1	0.017	0.017	0.017	109	0.017	0.017	-0.0607316	1.00 < x ≤ 3.00
AATAGGG	1	0.32	0.55	63	1.61382	1.23636	0.337767	0.803441	1	0.009	0.009	0.009	135	0.009	0.009	0.000461926	1.00 < x ≤ 3.00
AATAGGT	0	0.48	0.75	63	-5.61471	-0.64	0.433416	0.730401	0	0	0	0	0	0	0	-0.227533	x ≤ 1.00
AATAGTA	0	0.52	0.66	63	-5.72792	-0.787879	0.443171	0.71605	0	0	0	0	0	0	0	-0.337089	x ≤ 1.00
AATAGTC	1	0.26	0.52	63	1.90332	1.42308	0.278709	0.900733	1	0.01	0.01	0.01	153	0.01	0.01	-0.351894	1.00 < x ≤ 3.00
AATAGTG	0	0.77	0.82	63	-6.2854	-0.939024	0.313057	0.822797	0	0	0	0	0	0	0	-0.3894	x ≤ 1.00
AATAGTT	1	0.64	0.81	63	0.635844	0.444444	0.446202	0.712931	1	0.012	0.024	0.012	115	0.012	0.012	-0.313401	x ≤ 1.00
AATATAA	1	1.01	1.04	63	-0.0142139	-0.00961538	0.383581	0.7777	1	6.988	13.976	6.988	0	6.988	6.988	-0.251221	x ≤ 1.00
AATATAC	2	0.52	0.7	63	1.92313	2.11429	0.0609705	0.899026	2	1.722	3.374	0.861	121.5	1.722	1.722	-0.316362	1.00 < x ≤ 3.00
AATATAG	0	0.57	0.74	63	-5.85798	-0.77027	0.40072	0.767251	0	0	0	0	0	0	0	-0.229507	x ≤ 1.00
AATATAT	0	1.23	1.17	63	-6.9542	-1.05128	0.196216	1.10918	0	0	0	0	0	0	0	-0.251221	x ≤ 1.00
AATATCA	1	0.38	0.69	63	1.37281	0.898551	0.386134	0.776534	1	0.014	0.014	0.014	60	0.014	0.014	-0.263065	x ≤ 1.00
AATATCC	0	0.45	0.62	63	-5.52356	-0.725806	0.494454	0.713796	0	0	0	0	0	0	0	-0.317349	x ≤ 1.00
AATATCG	0	0.03	0.17	63	-2	-0.176471	2.31046	2.40791	0	0	0	0	0	0	0	-0.305506	x ≤ 1.00
AATATCT	1	0.71	0.78	63	0.488286	0.371795	0.477308	0.704946	1	0.098	0.196	0.098	138	0.098	0.098	-0.311428	x ≤ 1.00
AATATGA	1	0.55	0.78	63	0.850857	0.576923	0.433052	0.731141	1	0.005	0.005	0.005	188	0.005	0.005	-0.0706015	x ≤ 1.00
AATATGC	0	0.58	0.75	63	-5.88264	-0.773333	0.394444	0.773032	0	0	0	0	0	0	0	0.0577075	x ≤ 1.00
AATATGG	0	0.5	0.73	63	-5.67243	-0.684932	0.432232	0.734144	0	0	0	0	0	0	0	0.0547465	x ≤ 1.00
AATATGT	0	1.11	1.04	63	-6.80735	-1.06731	0.217027	1.06703	0	0	0	0	0	0	0	-0.223585	x ≤ 1.00
AATATTA	2	1.14	1.07	63	0.805562	0.803738	0.269929	0.924521	1	0.017	0.034	0.017	63.5	0.018	0.016	-0.285766	x ≤ 1.00
AATATTC	1	0.66	0.8	63	0.592122	0.425	0.455615	0.706205	1	0	0	0	149	0	0	-0.362751	x ≤ 1.00
AATATTG	0	0.7	0.85	63	-6.14975	-0.823529	0.334366	0.805289	0	0	0	0	0	0	0	-0.0992243	x ≤ 1.00
AATATTT	1	2.27	1.54	63	-1.17468	-0.824675	0.184378	1.14196	1	0.017	0.017	0.017	89	0.017	0.017	-0.284779	x ≤ 1.00
AATCAAA	1	0.72	0.83	63	0.468387	0.337349	0.454067	0.707487	1	0.282	0.846	0.282	10	0.282	0.282	-0.30748	x ≤ 1.00
AATCAAC	0	0.26	0.5	63	-4.75489	-0.52	0.696985	0.920956	0	0	0	0	0	0	0	-0.168314	x ≤ 1.00
AATCAAG	1	0.51	0.74	63	0.957772	0.662162	0.43298	0.732227	1	0.001	0.001	0.001	85	0.001	0.001	-0.182132	x ≤ 1.00
AATCAAT	1	0.52	0.79	63	0.930291	0.607595	0.419873	0.745784	1	0.046	0.046	0.046	90	0.046	0.046	-0.279844	x ≤ 1.00
AATCACA	0	0.8	0.87	63	-6.33985	-0.91954	0.300456	0.840087	0	0	0	0	0	0	0	-0.309454	x ≤ 1.00
AATCACC	1	0.39	0.61	63	1.33628	1	0.396673	0.768848	1	0.013	0.013	0.013	185	0.013	0.013	-0.246286	x ≤ 1.00
AATCACG	0	0.04	0.2	63	-2.32193	-0.2	1.95521	2.05837	0	0	0	0	0	0	0	-0.229507	x ≤ 1.00
AATCACT	4	0.43	0.7	63	3.18803	5.1	1.28178e-06	0.000244164	4	4.61	4.61	1.1525	47	4.61	4.61	-0.263065	3.00 < x
AATCAGA	0	0.77	0.9	63	-6.2854	-0.855556	0.307412	0.827341	0	0	0	0	0	0	0	-0.260104	x ≤ 1.00
AATCAGC	0	0.61	0.73	63	-5.9542	-0.835616	0.385446	0.776866	0	0	0	0	0	0	0	-0.19891	x ≤ 1.00
AATCAGG	2	0.71	0.9	63	1.48113	1.43333	0.15869	1.17419	5	0.283	0.775	0.0566	118.8	0.283	0.283	-0.157457	1.00 < x ≤ 3.00
AATCAGT	0	0.79	0.9	63	-6.32193	-0.877778	0.301548	0.837566	0	0	0	0	0	0	0	-0.302545	x ≤ 1.00
AATCATA	1	0.69	0.69	63	0.528928	0.449275	0.522673	0.740567	4	0	0	0	2	0	0	-0.315375	x ≤ 1.00
AATCATC	1	0.31	0.54	63	1.65821	1.27778	0.32657	0.810341	1	0.392	0.392	0.392	102	0.392	0.392	-0.308467	1.00 < x ≤ 3.00
AATCATG	0	0.51	0.75	63	-5.70044	-0.68	0.422124	0.745015	0	0	0	0	0	0	0	-0.179171	x ≤ 1.00
AATCATT	1	1.01	0.94	63	-0.0142139	-0.0106383	0.424383	0.742205	1	2.807	5.614	2.807	86	2.807	2.807	-0.325245	x ≤ 1.00
AATCCAA	0	0.47	0.78	63	-5.58496	-0.602564	0.426553	0.740467	0	0	0	0	0	0	0	-0.261091	x ≤ 1.00
AATCCAC	0	0.33	0.65	63	-5.08746	-0.507692	0.539544	0.75811	0	0	0	0	0	0	0	-0.172262	x ≤ 1.00
AATCCAG	1	0.74	0.83	63	0.429393	0.313253	0.45764	0.706669	1	0.014	0.014	0.014	110	0.014	0.014	-0.207793	x ≤ 1.00
AATCCAT	1	0.66	0.74	63	0.592122	0.459459	0.485107	0.707913	1	0.029	0.029	0.029	57	0.029	0.029	-0.286753	x ≤ 1.00
AATCCCA	2	1.42	1.1	63	0.49118	0.527273	0.315607	0.818082	2	5.001	7.576	2.5005	153	5.001	5.001	-0.216676	x ≤ 1.00
AATCCCC	1	0.58	0.71	63	0.775568	0.591549	0.471699	0.704731	1	0.018	0.018	0.018	168	0.018	0.018	-0.347946	x ≤ 1.00
AATCCCG	0	0.09	0.29	63	-3.32193	-0.310345	1.31099	1.46398	0	0	0	0	0	0	0	-0.289714	x ≤ 1.00
AATCCCT	0	0.39	0.56	63	-5.32193	-0.696429	0.558988	0.778819	0	0	0	0	0	0	0	-0.300571	x ≤ 1.00
AATCCGA	0	0.1	0.3	63	-3.45943	-0.333333	1.25794	1.41672	0	0	0	0	0	0	0	-0.222598	x ≤ 1.00
AATCCGC	0	0.03	0.17	63	-2	-0.176471	2.31046	2.40776	0	0	0	0	0	0	0	-0.259117	x ≤ 1.00
AATCCGG	0	0.06	0.24	63	-2.80735	-0.25	1.61112	1.73492	0	0	0	0	0	0	0	-0.19891	x ≤ 1.00
AATCCGT	0	0.18	0.41	63	-4.24793	-0.439024	0.883635	1.09028	0	0	0	0	0	0	0	-0.353868	x ≤ 1.00
AATCCTA	0	0.39	0.61	63	-5.32193	-0.639344	0.533113	0.751717	0	0	0	0	0	0	0	-0.231481	x ≤ 1.00
AATCCTC	0	0.55	0.7	63	-5.80735	-0.785714	0.418559	0.747747	0	0	0	0	0	0	0	-0.268987	x ≤ 1.00
AATCCTG	0	0.84	0.98	63	-6.40939	-0.857143	0.281934	0.890255	0	0	0	0	0	0	0	-0.302545	x ≤ 1.00
AATCCTT	1	0.63	0.86	63	0.658211	0.430233	0.42288	0.745387	1	6.954	6.954	6.954	100	6.954	6.954	-0.346959	x ≤ 1.00
AATCGAA	0	0.12	0.35	63	-3.70044	-0.342857	1.07477	1.25584	0	0	0	0	0	0	0	0.0359936	x ≤ 1.00
AATCGAC	0	0.13	0.34	63	-3.80735	-0.382353	1.09065	1.26852	0	0	0	0	0	0	0	-0.212728	x ≤ 1.00
AATCGAG	0	0.07	0.29	63	-3	-0.241379	1.33617	1.476	0	0	0	0	0	0	0	-0.155483	x ≤ 1.00
AATCGAT	0	0	0	63	0				0	0	0	0	0	0	0	-0.188054
AATCGCA	1	0.14	0.4	63	2.75132	2.15	0.0988751	1.1194	1	0.097	0.291	0.097	48	0.097	0.097	0.439673	1.00 < x ≤ 3.00
AATCGCC	0	0.06	0.24	63	-2.80735	-0.25	1.61112	1.7348	0	0	0	0	0	0	0	-0.279844	x ≤ 1.00
AATCGCG	0	0.01	0.1	63	-1	-0.1	3.96953	4.05669	0	0	0	0	0	0	0	-0.272935	x ≤ 1.00
AATCGCT	0	0.08	0.27	63	-3.16993	-0.296296	1.41411	1.5557	0	0	0	0	0	0	0	-0.192001	x ≤ 1.00
AATCGGA	0	0.09	0.29	63	-3.32193	-0.310345	1.31099	1.46388	0	0	0	0	0	0	0	-0.0765234	x ≤ 1.00
AATCGGC	1	0.01	0.1	63	5.65821	9.9	2.08118e-21	1.70469e-17	1	1.412	2.824	1.412	147	1.412	1.412	-0.321297	3.00 < x
AATCGGG	0	0.12	0.32	63	-3.70044	-0.375	1.16205	1.33394	0	0	0	0	0	0	0	0.0271107	x ≤ 1.00
AATCGGT	0	0.11	0.34	63	-3.58496	-0.323529	1.11353	1.28808	0	0	0	0	0	0	0	-0.250234	x ≤ 1.00
AATCGTA	0	0.14	0.37	63	-3.90689	-0.378378	1.00374	1.19831	0	0	0	0	0	0	0	-0.347946	x ≤ 1.00
AATCGTC	0	0.04	0.2	63	-2.32193	-0.2	1.95521	2.05824	0	0	0	0	0	0	0	-0.368673	x ≤ 1.00
AATCGTG	1	0.16	0.37	63	2.57075	2.27027	0.0819415	1.04302	1	0.216	0.216	0.216	71	0.216	0.216	-0.247273	1.00 < x ≤ 3.00
AATCGTT	0	0.3	0.57	63	-4.9542	-0.526316	0.609374	0.831412	0	0	0	0	0	0	0	-0.316362	x ≤ 1.00
AATCTAA	0	0.51	0.78	63	-5.70044	-0.653846	0.41303	0.754489	0	0	0	0	0	0	0	-0.263065	x ≤ 1.00
AATCTAC	0	0.2	0.47	63	-4.39232	-0.425532	0.775339	0.992468	0	0	0	0	0	0	0	-0.234442	x ≤ 1.00
AATCTAG	0	0.36	0.59	63	-5.20945	-0.610169	0.561323	0.780743	0	0	0	0	0	0	0	-0.217663	x ≤ 1.00
AATCTAT	0	0.25	0.55	63	-4.70044	-0.454545	0.654157	0.87789	0	0	0	0	0	0	0	-0.295636	x ≤ 1.00
AATCTCA	3	0.98	0.93	63	1.60426	2.17204	0.0405486	0.724392	3	8.373	12.599	2.791	85.3333	8.373	8.373	-0.231481	1.00 < x ≤ 3.00
AATCTCC	0	0.7	0.78	63	-6.14975	-0.897436	0.341922	0.795762	0	0	0	0	0	0	0	-0.313401	x ≤ 1.00
AATCTCG	0	0.31	0.46	63	-5	-0.673913	0.691087	0.914712	0	0	0	0	0	0	0	-0.254182	x ≤ 1.00
AATCTCT	0	0.87	0.93	63	-6.45943	-0.935484	0.276946	0.902692	0	0	0	0	0	0	0	-0.268	x ≤ 1.00
AATCTGA	1	0.8	0.97	63	0.318361	0.206186	0.402631	0.765807	1	0.03	0.03	0.03	183	0.03	0.03	-0.0518486	x ≤ 1.00
AATCTGC	0	0.76	0.9	63	-6.26679	-0.844444	0.310329	0.82289	0	0	0	0	0	0	0	-0.113042	x ≤ 1.00
AATCTGG	1	0.62	0.78	63	0.680932	0.487179	0.454231	0.707609	1	1.631	1.631	1.631	53	1.631	1.631	-0.139691	x ≤ 1.00
AATCTGT	1	0.82	0.84	63	0.283172	0.214286	0.464151	0.704114	1	0.081	0.081	0.081	60	0.081	0.081	-0.214702	x ≤ 1.00
AATCTTA	1	0.85	0.8	63	0.231947	0.1875	0.489989	0.710542	2	13.804	27.608	6.902	79	13.804	13.804	-0.342024	x ≤ 1.00
AATCTTC	1	0.42	0.65	63	1.23195	0.892308	0.412194	0.756081	1	0.172	0.172	0.172	69	0.172	0.172	-0.380517	x ≤ 1.00
AATCTTG	1	0.8	0.88	63	0.318361	0.227273	0.441785	0.71749	1	0.087	0.087	0.087	139	0.087	0.087	-0.105146	x ≤ 1.00
AATCTTT	0	1.31	1.2	63	-7.04439	-1.09167	0.183209	1.14206	0	0	0	0	0	0	0	-0.274909	x ≤ 1.00
AATGAAA	4	1.45	1.14	63	1.45763	2.23684	0.0286759	0.582117	4	7.102	14.153	1.7755	90	7.102	7.102	0.487049	1.00 < x ≤ 3.00
AATGAAC	0	0.67	0.84	63	-6.08746	-0.797619	0.345527	0.795451	0	0	0	0	0	0	0	0.813743	x ≤ 1.00
AATGAAG	0	1.02	1.03	63	-6.6865	-0.990291	0.237204	1.00696	0	0	0	0	0	0	0	1.17202	x ≤ 1.00
AATGAAT	0	1.05	1.02	63	-6.72792	-1.02941	0.230251	1.02751	0	0	0	0	0	0	0	1.29737	x ≤ 1.00
AATGACA	0	1.1	1.16	63	-6.79442	-0.948276	0.219375	1.05918	0	0	0	0	0	0	0	1.01015	x ≤ 1.00
AATGACC	1	0.49	0.57	63	1.01436	0.894737	0.469026	0.704593	1	0.143	0.286	0.143	69	0.143	0.143	0.551203	x ≤ 1.00
AATGACG	0	0.03	0.17	63	-2	-0.176471	2.31046	2.40761	0	0	0	0	0	0	0	1.1434	x ≤ 1.00
AATGACT	1	0.82	0.92	63	0.283172	0.195652	0.425412	0.741078	1	0.016	0.016	0.016	64	0.016	0.016	0.984493	x ≤ 1.00
AATGAGA	1	0.88	0.79	63	0.182478	0.151899	0.499198	0.717042	1	0.039	0.039	0.039	123	0.039	0.039	1.14044	x ≤ 1.00
AATGAGC	1	0.66	0.74	63	0.592122	0.459459	0.485107	0.70785	1	0.005	0.005	0.005	49	0.005	0.005	1.29243	x ≤ 1.00
AATGAGG	1	0.55	0.67	63	0.850857	0.671642	0.475203	0.706039	1	3.723	3.723	3.723	9	3.723	3.723	1.50562	x ≤ 1.00
AATGAGT	1	0.58	0.71	63	0.775568	0.591549	0.471699	0.704667	1	0.01	0.01	0.01	120	0.01	0.01	0.694317	x ≤ 1.00
AATGATA	1	0.5	0.7	63	0.985786	0.714286	0.441593	0.718461	1	0.025	0.025	0.025	137	0.025	0.025	0.890729	x ≤ 1.00
AATGATC	1	0.35	0.55	63	1.48829	1.18182	0.360794	0.789017	2	7.914	15.828	3.957	134	7.914	7.914	0.349857	1.00 < x ≤ 3.00
AATGATG	2	1.03	1.01	63	0.950612	0.960396	0.249058	0.984098	2	0.465	0.465	0.2325	79	0.465	0.465	1.72967	x ≤ 1.00
AATGATT	0	0.39	0.6	63	-5.32193	-0.65	0.538287	0.757384	0	0	0	0	0	0	0	0.914416	x ≤ 1.00
AATGCAA	0	0.55	0.83	63	-5.80735	-0.662651	0.385906	0.776457	0	0	0	0	0	0	0	1.68526	x ≤ 1.00
AATGCAC	0	0.41	0.68	63	-5.39232	-0.602941	0.48917	0.710487	0	0	0	0	0	0	0	3.22398	x ≤ 1.00
AATGCAG	3	0.97	0.96	63	1.61891	2.11458	0.0444297	0.762143	3	3.527	3.527	1.17567	58.3333	3.527	3.527	1.50266	1.00 < x ≤ 3.00
AATGCAT	0	0.6	0.69	63	-5.93074	-0.869565	0.396156	0.770398	0	0	0	0	0	0	0	6.00335	x ≤ 1.00
AATGCCA	1	0.8	0.79	63	0.318361	0.253165	0.489064	0.710459	1	0.15	0.45	0.15	122	0.15	0.15	0.675564	x ≤ 1.00
AATGCCC	1	0.48	0.64	63	1.0435	0.8125	0.448104	0.710152	2	13.99	27.98	6.995	185	13.99	13.99	0.331104	x ≤ 1.00
AATGCCG	0	0.04	0.24	63	-2.32193	-0.166667	1.63933	1.74738	0	0	0	0	0	0	0	0.656812	x ≤ 1.00
AATGCCT	1	0.87	0.89	63	0.19878	0.146067	0.443493	0.716288	1	0.192	0.576	0.192	176	0.192	0.192	0.606475	x ≤ 1.00
AATGCGA	0	0	0	63	0				0	0	0	0	0	0	0	1.42074
AATGCGC	0	0.16	0.39	63	-4.08746	-0.410256	0.940367	1.14163	0	0	0	0	0	0	0	1.26282	x ≤ 1.00
AATGCGG	0	0.12	0.32	63	-3.70044	-0.375	1.16205	1.33385	0	0	0	0	0	0	0	1.79481	x ≤ 1.00
AATGCGT	0	0.09	0.29	63	-3.32193	-0.310345	1.31099	1.46378	0	0	0	0	0	0	0	0.963766	x ≤ 1.00
AATGCTA	1	0.9	0.83	63	0.150417	0.120482	0.477177	0.705134	1	0.324	0.648	0.324	55	0.324	0.324	1.24012	x ≤ 1.00
AATGCTC	2	0.58	0.79	63	1.76841	1.79747	0.100393	1.12185	2	5.879	5.913	2.9395	133.5	5.879	5.879	0.538373	1.00 < x ≤ 3.00
AATGCTG	1	0.94	0.9	63	0.0883559	0.0666667	0.442285	0.717378	1	0.011	0.011	0.011	21	0.011	0.011	1.49674	x ≤ 1.00
AATGCTT	0	1.23	1.04	63	-6.9542	-1.18269	0.190607	1.12524	0	0	0	0	0	0	0	1.87377	x ≤ 1.00
AATGGAA	2	0.95	0.85	63	1.06609	1.23529	0.218844	1.06194	2	0.352	0.355	0.176	42.5	0.352	0.352	1.5757	1.00 < x ≤ 3.00
AATGGAC	1	0.41	0.58	63	1.26589	1.01724	0.409999	0.759538	1	0.009	0.009	0.009	106	0.009	0.009	0.812756	1.00 < x ≤ 3.00
AATGGAG	2	1.03	0.88	63	0.950612	1.10227	0.246941	0.9874	2	0.045	0.045	0.0225	159	0.045	0.045	0.958831	1.00 < x ≤ 3.00
AATGGAT	0	0.46	0.68	63	-5.55459	-0.676471	0.466694	0.705358	0	0	0	0	0	0	0	1.27763	x ≤ 1.00
AATGGCA	4	1	0.99	63	1.98925	3.0303	0.00408572	0.168172	3	6.4915	12.983	2.16383	100.667	7.722	5.261	1.28158	3.00 < x
AATGGCC	0	0.5	0.77	63	-5.67243	-0.649351	0.419622	0.746065	0	0	0	0	0	0	0	0.156407	x ≤ 1.00
AATGGCG	0	0.13	0.34	63	-3.80735	-0.382353	1.09065	1.26843	0	0	0	0	0	0	0	0.254119	x ≤ 1.00
AATGGCT	1	1.14	0.99	63	-0.187279	-0.141414	0.398963	0.766754	1	0.612	0.612	0.612	110	0.612	0.612	0.495932	x ≤ 1.00
AATGGGA	2	0.97	1.11	63	1.03634	0.927928	0.233675	1.02109	2	0.008	0.008	0.004	142	0.008	0.008	1.55695	x ≤ 1.00
AATGGGC	1	0.46	0.57	63	1.10362	0.947368	0.446832	0.712547	1	0.001	0.001	0.001	151	0.001	0.001	0.946987	x ≤ 1.00
AATGGGG	1	0.78	0.9	63	0.354431	0.244444	0.430222	0.735151	1	5.518	5.518	5.518	146	5.518	5.518	0.871976	x ≤ 1.00
AATGGGT	0	0.79	0.93	63	-6.32193	-0.849462	0.299045	0.844066	0	0	0	0	0	0	0	0.472244	x ≤ 1.00
AATGGTA	0	0.61	0.77	63	-5.9542	-0.792208	0.378564	0.779393	0	0	0	0	0	0	0	0.620293	x ≤ 1.00
AATGGTC	2	0.6	0.77	63	1.72031	1.81818	0.099215	1.11554	2	4.287	4.287	2.1435	151	4.287	4.287	0.215626	1.00 < x ≤ 3.00
AATGGTG	1	0.85	0.9	63	0.231947	0.166667	0.437155	0.723382	1	0.001	0.002	0.001	158	0.001	0.001	0.5818	x ≤ 1.00
AATGGTT	0	0.79	0.82	63	-6.32193	-0.963415	0.305877	0.830166	0	0	0	0	0	0	0	0.578839	x ≤ 1.00
AATGTAA	0	0.95	0.92	63	-6.58496	-1.03261	0.254438	0.968	0	0	0	0	0	0	0	0.754524	x ≤ 1.00
AATGTAC	0	0.54	0.7	63	-5.78136	-0.771429	0.423241	0.74482	0	0	0	0	0	0	0	0.514685	x ≤ 1.00
AATGTAG	0	0.89	1	63	-6.49185	-0.89	0.268477	0.928477	0	0	0	0	0	0	0	0.898625	x ≤ 1.00
AATGTAT	2	1.24	1.06	63	0.685267	0.716981	0.291056	0.862846	2	0.248	0.248	0.124	112.5	0.248	0.248	0.874937	x ≤ 1.00
AATGTCA	1	0.89	1	63	0.166358	0.11	0.396536	0.76931	1	0.002	0.002	0.002	98	0.002	0.002	0.351831	x ≤ 1.00
AATGTCC	1	0.38	0.56	63	1.37281	1.10714	0.385967	0.776389	1	0.01	0.01	0.01	149	0.01	0.01	0.107057	1.00 < x ≤ 3.00
AATGTCG	0	0	0	63	0	0	4	4.063	0	0	0	0	0	0	0	0.183055	x ≤ 1.00
AATGTCT	3	1.03	1.09	63	1.53318	1.80734	0.0714788	0.977434	3	0.073	0.073	0.0243333	138.333	0.073	0.073	0.112979	1.00 < x ≤ 3.00
AATGTGA	1	1.16	1.2	63	-0.212153	-0.133333	0.32951	0.807484	1	0.007	0.007	0.007	116	0.007	0.007	1.36646	x ≤ 1.00
AATGTGC	0	0.82	0.83	63	-6.37504	-0.987952	0.295043	0.853053	0	0	0	0	0	0	0	1.00719	x ≤ 1.00
AATGTGG	0	0.86	1.04	63	-6.44294	-0.826923	0.272515	0.914263	0	0	0	0	0	0	0	0.989428	x ≤ 1.00
AATGTGT	3	1.31	1.17	63	1.18923	1.44444	0.120133	1.17075	3	4.622	9.234	1.54067	72.6667	4.622	4.622	0.989428	1.00 < x ≤ 3.00
AATGTTA	2	1.23	1.05	63	0.696855	0.733333	0.290365	0.864864	2	0.175	0.204	0.0875	159	0.175	0.175	0.79499	x ≤ 1.00
AATGTTC	2	0.76	0.81	63	1.38427	1.53086	0.152592	1.18192	2	10.467	10.467	5.2335	89	10.467	10.467	0.0784343	1.00 < x ≤ 3.00
AATGTTG	1	0.87	1.01	63	0.19878	0.128713	0.391734	0.772713	1	0	0	0	83	0	0	1.39212	x ≤ 1.00
AATGTTT	4	1.92	1.28	63	1.055	1.625	0.083233	1.04806	4	3.362	3.43	0.8405	83.75	3.362	3.362	0.771303	1.00 < x ≤ 3.00
AATTAAA	1	1.33	1.15	63	-0.407878	-0.286957	0.332914	0.806535	1	0.679	1.358	0.679	23	0.679	0.679	-0.337089	x ≤ 1.00
AATTAAC	1	0.52	0.79	63	0.930291	0.607595	0.419873	0.745703	1	6.929	6.929	6.929	8	6.929	6.929	-0.317349	x ≤ 1.00
AATTAAG	0	0.52	0.69	63	-5.72792	-0.753623	0.435244	0.728981	0	0	0	0	0	0	0	-0.24826	x ≤ 1.00
AATTAAT	6	0.76	0.74	63	2.96443	7.08108	6.975e-12	4.08088e-09	8	7.1945	14.752	0.899312	98	7.198	7.191	-0.273922	3.00 < x
AATTACA	0	0.5	0.62	63	-5.67243	-0.806452	0.464829	0.704686	0	0	0	0	0	0	0	-0.268987	x ≤ 1.00
AATTACC	0	0.55	0.74	63	-5.80735	-0.743243	0.409001	0.760959	0	0	0	0	0	0	0	-0.334128	x ≤ 1.00
AATTACG	0	0.14	0.37	63	-3.90689	-0.378378	1.00374	1.19822	0	0	0	0	0	0	0	-0.173249	x ≤ 1.00
AATTACT	2	0.87	0.96	63	1.19162	1.17708	0.207862	1.0855	2	0.038	0.038	0.019	85.5	0.038	0.038	-0.325245	1.00 < x ≤ 3.00
AATTAGA	1	0.76	0.78	63	0.391425	0.307692	0.487817	0.70997	1	0.316	0.316	0.316	76	0.316	0.316	-0.282805	x ≤ 1.00
AATTAGC	0	0.5	0.67	63	-5.67243	-0.746269	0.450715	0.710032	0	0	0	0	0	0	0	-0.27787	x ≤ 1.00
AATTAGG	0	0.33	0.62	63	-5.08746	-0.532258	0.558471	0.778363	0	0	0	0	0	0	0	-0.125873	x ≤ 1.00
AATTAGT	0	0.56	0.74	63	-5.83289	-0.756757	0.404876	0.765104	0	0	0	0	0	0	0	-0.317349	x ≤ 1.00
AATTATA	4	1.29	1.01	63	1.62509	2.68317	0.0107959	0.315257	4	2.592	2.592	0.648	126.75	2.592	2.592	-0.318336	1.00 < x ≤ 3.00
AATTATC	0	0.33	0.51	63	-5.08746	-0.647059	0.634488	0.857535	0	0	0	0	0	0	0	-0.316362	x ≤ 1.00
AATTATG	0	1.06	0.97	63	-6.74147	-1.09278	0.226374	1.03878	0	0	0	0	0	0	0	-0.201871	x ≤ 1.00
AATTATT	2	1.62	1.21	63	0.302324	0.31405	0.31384	0.821298	2	0.271	0.271	0.1355	127	0.271	0.271	-0.341037	x ≤ 1.00
AATTCAA	1	0.85	0.88	63	0.231947	0.170455	0.446805	0.712713	1	0.003	0.003	0.003	149	0.003	0.003	-0.329193	x ≤ 1.00
AATTCAC	1	0.41	0.62	63	1.26589	0.951613	0.409145	0.759761	1	0.036	0.036	0.036	39	0.036	0.036	-0.329193	x ≤ 1.00
AATTCAG	1	0.88	0.92	63	0.182478	0.130435	0.42996	0.735317	1	0.044	0.088	0.044	108	0.044	0.044	-0.269974	x ≤ 1.00
AATTCAT	2	0.94	0.83	63	1.0812	1.27711	0.212649	1.07685	2	0.176	0.177	0.088	57.5	0.176	0.176	-0.331167	1.00 < x ≤ 3.00
AATTCCA	1	0.68	0.86	63	0.549687	0.372093	0.432859	0.732476	1	0.06	0.06	0.06	120	0.06	0.06	-0.29761	x ≤ 1.00
AATTCCC	0	0.6	0.71	63	-5.93074	-0.84507	0.393167	0.77312	0	0	0	0	0	0	0	-0.344985	x ≤ 1.00
AATTCCG	0	0.05	0.22	63	-2.58496	-0.227273	1.76714	1.88264	0	0	0	0	0	0	0	-0.348933	x ≤ 1.00
AATTCCT	1	1.14	1.01	63	-0.187279	-0.138614	0.391216	0.772715	1	3.036	6.072	3.036	111	3.036	3.036	-0.398283	x ≤ 1.00
AATTCGA	0	0.02	0.14	63	-1.58496	-0.142857	2.82066	2.90671	0	0	0	0	0	0	0	-0.279844	x ≤ 1.00
AATTCGC	1	0.01	0.1	63	5.65821	9.9	2.08118e-21	1.13646e-17	1	0.773	0.773	0.773	109	0.773	0.773	-0.17621	3.00 < x
AATTCGG	0	0.04	0.2	63	-2.32193	-0.2	1.95521	2.05811	0	0	0	0	0	0	0	-0.219637	x ≤ 1.00
AATTCGT	0	0.01	0.1	63	-1	-0.1	3.96953	4.05644	0	0	0	0	0	0	0	-0.406179	x ≤ 1.00
AATTCTA	1	0.81	0.86	63	0.300659	0.22093	0.452702	0.708935	1	0.196	0.196	0.196	191	0.196	0.196	-0.346959	x ≤ 1.00
AATTCTC	1	0.56	0.7	63	0.825321	0.628571	0.467753	0.703778	1	5.795	5.795	5.795	95	5.795	5.795	-0.35979	x ≤ 1.00
AATTCTG	0	1.34	1.09	63	-7.07682	-1.22936	0.171911	1.16615	0	0	0	0	0	0	0	-0.323271	x ≤ 1.00
AATTCTT	0	1.51	1.04	63	-7.24793	-1.45192	0.133694	1.18452	0	0	0	0	0	0	0	-0.371634	x ≤ 1.00
AATTGAA	0	1.08	1.01	63	-6.76818	-1.06931	0.222997	1.04614	0	0	0	0	0	0	0	0.24721	x ≤ 1.00
AATTGAC	0	0.37	0.66	63	-5.24793	-0.560606	0.516561	0.734702	0	0	0	0	0	0	0	0.0488245	x ≤ 1.00
AATTGAG	0	0.43	0.59	63	-5.45943	-0.728814	0.518461	0.736254	0	0	0	0	0	0	0	0.134693	x ≤ 1.00
AATTGAT	0	0.82	1.02	63	-6.37504	-0.803922	0.28312	0.889199	0	0	0	0	0	0	0	0.118901	x ≤ 1.00
AATTGCA	1	0.44	0.62	63	1.16636	0.903226	0.427923	0.739867	4	0.04	0.16	0.01	53	0.04	0.04	1.7958	x ≤ 1.00
AATTGCC	0	0.38	0.61	63	-5.2854	-0.622951	0.538657	0.757384	0	0	0	0	0	0	0	-0.0587576	x ≤ 1.00
AATTGCG	1	0.11	0.34	63	3.07325	2.61765	0.0381524	0.699902	1	0.621	0.621	0.621	181	0.621	0.621	-0.0824454	1.00 < x ≤ 3.00
AATTGCT	1	0.95	0.91	63	0.073249	0.0549451	0.437737	0.72354	1	7	14	7	18	7	7	0.322221	x ≤ 1.00
AATTGGA	0	0.62	0.75	63	-5.97728	-0.826667	0.377968	0.780226	0	0	0	0	0	0	0	0.547255	x ≤ 1.00
AATTGGC	0	0.34	0.59	63	-5.12928	-0.576271	0.572725	0.792698	0	0	0	0	0	0	0	-0.0854064	x ≤ 1.00
AATTGGG	1	0.64	0.77	63	0.635844	0.467532	0.464466	0.704265	1	3.6	3.6	3.6	100	3.6	3.6	0.188977	x ≤ 1.00
AATTGGT	1	0.57	0.74	63	0.80023	0.581081	0.455363	0.706884	1	0.004	0.004	0.004	55	0.004	0.004	0.00737087	x ≤ 1.00
AATTGTA	0	0.93	1.01	63	-6.55459	-0.920792	0.258511	0.954026	0	0	0	0	0	0	0	-0.0587576	x ≤ 1.00
AATTGTC	0	0.53	0.71	63	-5.75489	-0.746479	0.425256	0.741359	0	0	0	0	0	0	0	-0.215689	x ≤ 1.00
AATTGTG	0	0.8	0.8	63	-6.33985	-1	0.302463	0.834449	0	0	0	0	0	0	0	-0.00249905	x ≤ 1.00
AATTGTT	1	0.94	1.12	63	0.0883559	0.0535714	0.355688	0.792233	1	0.008	0.008	0.008	12	0.008	0.008	-0.0715885	x ≤ 1.00
AATTTAA	1	1.37	1.15	63	-0.450313	-0.321739	0.329408	0.808443	1	6.074	6.074	6.074	14	6.074	6.074	-0.301558	x ≤ 1.00
AATTTAC	0	0.56	0.75	63	-5.83289	-0.746667	0.402519	0.766307	0	0	0	0	0	0	0	-0.241351	x ≤ 1.00
AATTTAG	0	0.8	0.93	63	-6.33985	-0.860215	0.296309	0.850558	0	0	0	0	0	0	0	-0.276883	x ≤ 1.00
AATTTAT	2	1.05	0.96	63	0.923131	0.989583	0.254678	0.965103	2	5.933	5.933	2.9665	23	5.933	5.933	-0.329193	x ≤ 1.00
AATTTCA	3	0.76	1.06	63	1.96683	2.11321	0.0403554	0.721727	4	3.454	6.764	0.8635	153.5	3.454	3.454	-0.296623	1.00 < x ≤ 3.00
AATTTCC	0	0.79	0.88	63	-6.32193	-0.897727	0.302988	0.833929	0	0	0	0	0	0	0	-0.331167	x ≤ 1.00
AATTTCG	0	0.03	0.17	63	-2	-0.176471	2.31046	2.40745	0	0	0	0	0	0	0	-0.300571	x ≤ 1.00
AATTTCT	3	0.84	1.04	63	1.82423	2.07692	0.0443801	0.777577	3	11.555	18.443	3.85167	105	11.555	11.555	-0.391374	1.00 < x ≤ 3.00
AATTTGA	1	0.94	0.94	63	0.0883559	0.0638298	0.423543	0.743117	1	0.187	0.374	0.187	86	0.187	0.187	-0.0893543	x ≤ 1.00
AATTTGC	3	0.52	0.75	63	2.5057	3.30667	0.00224673	0.115379	2	4.5835	9.151	2.29175	104	5.756	3.411	0.0784343	3.00 < x
AATTTGG	1	0.84	0.91	63	0.248821	0.175824	0.431674	0.734186	1	0.048	0.048	0.048	92	0.048	0.048	0.0123058	x ≤ 1.00
AATTTGT	5	1.22	1.09	63	2.02615	3.46789	0.000895394	0.0545292	4	9.575	10.085	2.39375	109.375	9.794	9.356	-0.267013	3.00 < x
AATTTTA	0	1.77	1.33	63	-7.47573	-1.33083	0.123728	1.17981	0	0	0	0	0	0	0	-0.336102	x ≤ 1.00
AATTTTC	1	1.12	1.04	63	-0.161967	-0.115385	0.381053	0.778939	1	5.793	5.793	5.793	186	5.793	5.793	-0.362751	x ≤ 1.00
AATTTTG	0	0.9	0.91	63	-6.50779	-0.989011	0.268824	0.926741	0	0	0	0	0	0	0	-0.141665	x ≤ 1.00
AATTTTT	1	2.27	1.5	63	-1.17468	-0.846667	0.185848	1.14114	1	0.547	0.547	0.547	60	0.547	0.547	-0.396309	x ≤ 1.00
ACAAAAA	0	1.19	1.13	63	-6.90689	-1.0531	0.202774	1.09451	0	0	0	0	0	0	0	-0.215689	x ≤ 1.00
ACAAAAC	0	1	1.1	63	-6.65821	-0.909091	0.239915	1.00237	0	0	0	0	0	0	0	-0.160418	x ≤ 1.00
ACAAAAG	0	0.76	0.88	63	-6.26679	-0.863636	0.312223	0.823379	0	0	0	0	0	0	0	-0.116003	x ≤ 1.00
ACAAAAT	0	1.38	1.03	63	-7.11894	-1.33981	0.157862	1.17656	0	0	0	0	0	0	0	-0.212728	x ≤ 1.00
ACAAACA	1	1.34	1.58	63	-0.418604	-0.21519	0.246716	0.990128	1	0.006	0.006	0.006	181	0.006	0.006	-0.225559	x ≤ 1.00
ACAAACC	0	0.46	0.81	63	-5.55459	-0.567901	0.419172	0.746806	0	0	0	0	0	0	0	-0.160418	x ≤ 1.00
ACAAACG	0	0.18	0.41	63	-4.24793	-0.439024	0.883635	1.0902	0	0	0	0	0	0	0	-0.10712	x ≤ 1.00
ACAAACT	0	0.69	0.77	63	-6.12928	-0.896104	0.346776	0.793421	0	0	0	0	0	0	0	-0.182132	x ≤ 1.00
ACAAAGA	2	1.04	1	63	0.936806	0.96	0.251644	0.97665	2	0.022	0.022	0.011	133	0.022	0.022	-0.123899	x ≤ 1.00
ACAAAGC	0	1.05	1.01	63	-6.72792	-1.0396	0.230092	1.0282	0	0	0	0	0	0	0	-0.123899	x ≤ 1.00
ACAAAGG	0	1	1.04	63	-6.65821	-0.961538	0.241608	1.00153	0	0	0	0	0	0	0	-0.0232259	x ≤ 1.00
ACAAAGT	0	1.07	0.94	63	-6.75489	-1.1383	0.222034	1.04672	0	0	0	0	0	0	0	-0.266026	x ≤ 1.00
ACAAATA	0	0.51	0.64	63	-5.70044	-0.796875	0.453774	0.708581	0	0	0	0	0	0	0	-0.222598	x ≤ 1.00
ACAAATC	0	0.68	0.86	63	-6.10852	-0.790698	0.339352	0.79886	0	0	0	0	0	0	0	-0.300571	x ≤ 1.00
ACAAATG	1	0.85	0.91	63	0.231947	0.164835	0.432483	0.73343	1	0.156	0.468	0.156	119	0.156	0.156	-0.0419787	x ≤ 1.00
ACAAATT	1	0.92	1.04	63	0.119053	0.0769231	0.382465	0.777363	1	0.017	0.034	0.017	128	0.017	0.017	-0.305506	x ≤ 1.00
ACAACAA	0	0.74	0.86	63	-6.22882	-0.860465	0.320358	0.816445	0	0	0	0	0	0	0	-0.121925	x ≤ 1.00
ACAACAC	1	0.38	0.63	63	1.37281	0.984127	0.390177	0.774678	1	0.016	0.016	0.016	29	0.016	0.016	-0.0982373	x ≤ 1.00
ACAACAG	0	0.7	0.91	63	-6.14975	-0.769231	0.326121	0.811317	0	0	0	0	0	0	0	-0.16634	x ≤ 1.00
ACAACAT	0	0.67	0.86	63	-6.08746	-0.77907	0.342463	0.794876	0	0	0	0	0	0	0	-0.117977	x ≤ 1.00
ACAACCA	1	0.52	0.75	63	0.930291	0.64	0.433416	0.730326	1	6.814	6.814	6.814	54	6.814	6.814	-0.21865	x ≤ 1.00
ACAACCC	0	0.26	0.46	63	-4.75489	-0.565217	0.739231	0.960812	0	0	0	0	0	0	0	-0.175223	x ≤ 1.00
ACAACCG	0	0.05	0.22	63	-2.58496	-0.227273	1.76714	1.88251	0	0	0	0	0	0	0	-0.175223	x ≤ 1.00
ACAACCT	1	0.38	0.64	63	1.37281	0.96875	0.38989	0.774956	1	0.018	0.018	0.018	119	0.018	0.018	-0.0706015	x ≤ 1.00
ACAACGA	1	0.1	0.3	63	3.19878	3	0.0147728	0.402007	1	0.082	0.082	0.082	155	0.082	0.082	-0.0706015	1.00 < x ≤ 3.00
ACAACGC	0	0.08	0.27	63	-3.16993	-0.296296	1.41411	1.55559	0	0	0	0	0	0	0	0.0379676	x ≤ 1.00
ACAACGG	0	0.08	0.27	63	-3.16993	-0.296296	1.41411	1.55549	0	0	0	0	0	0	0	0.167264	x ≤ 1.00
ACAACGT	0	0.19	0.44	63	-4.32193	-0.431818	0.825974	1.03926	0	0	0	0	0	0	0	-0.274909	x ≤ 1.00
ACAACTA	1	0.41	0.62	63	1.26589	0.951613	0.409145	0.759675	1	0.025	0.025	0.025	66	0.025	0.025	-0.119951	x ≤ 1.00
ACAACTC	1	0.43	0.6	63	1.19878	0.95	0.423432	0.744277	1	0.013	0.013	0.013	86	0.013	0.013	-0.203845	x ≤ 1.00
ACAACTG	2	0.58	0.74	63	1.76841	1.91892	0.085524	1.0582	2	2.043	4.085	1.0215	77	2.043	2.043	-0.0962633	1.00 < x ≤ 3.00
ACAACTT	1	0.57	0.8	63	0.80023	0.5375	0.431603	0.734219	2	14	28	7	139	14	14	-0.101198	x ≤ 1.00
ACAAGAA	0	0.75	0.91	63	-6.24793	-0.824176	0.312153	0.82386	0	0	0	0	0	0	0	-0.0192779	x ≤ 1.00
ACAAGAC	0	0.49	0.67	63	-5.64386	-0.731343	0.455713	0.706223	0	0	0	0	0	0	0	-0.142652	x ≤ 1.00
ACAAGAG	1	0.71	0.85	63	0.488286	0.341176	0.442807	0.716593	1	0.192	0.192	0.192	105	0.192	0.192	0.0557335	x ≤ 1.00
ACAAGAT	0	0.62	0.76	63	-5.97728	-0.815789	0.376342	0.782191	0	0	0	0	0	0	0	-0.161405	x ≤ 1.00
ACAAGCA	1	0.75	0.8	63	0.410284	0.3125	0.474913	0.706248	1	0.02	0.02	0.02	49	0.02	0.02	0.799925	x ≤ 1.00
ACAAGCC	0	0.63	0.78	63	-6	-0.807692	0.36911	0.788674	0	0	0	0	0	0	0	-0.290701	x ≤ 1.00
ACAAGCG	0	0.15	0.38	63	-4	-0.394737	0.971161	1.17008	0	0	0	0	0	0	0	-0.196936	x ≤ 1.00
ACAAGCT	0	0.5	0.7	63	-5.67243	-0.714286	0.441593	0.71839	0	0	0	0	0	0	0	-0.143639	x ≤ 1.00
ACAAGGA	1	0.89	0.98	63	0.166358	0.112245	0.404528	0.764974	1	0.01	0.01	0.01	127	0.01	0.01	0.0241497	x ≤ 1.00
ACAAGGC	0	0.55	0.68	63	-5.80735	-0.808824	0.423004	0.745284	0	0	0	0	0	0	0	-0.00644702	x ≤ 1.00
ACAAGGG	0	0.53	0.68	63	-5.75489	-0.779412	0.433	0.731807	0	0	0	0	0	0	0	0.111992	x ≤ 1.00
ACAAGGT	1	0.57	0.71	63	0.80023	0.605634	0.467739	0.704404	1	0.004	0.004	0.004	133	0.004	0.004	-0.137717	x ≤ 1.00
ACAAGTA	0	0.81	0.87	63	-6.35755	-0.931034	0.297278	0.849024	0	0	0	0	0	0	0	-0.214702	x ≤ 1.00
ACAAGTC	1	0.34	0.47	63	1.52893	1.40426	0.316674	0.817871	1	0.721	1.442	0.721	92	0.721	0.721	-0.311428	1.00 < x ≤ 3.00
ACAAGTG	1	0.66	0.74	63	0.592122	0.459459	0.485107	0.707787	1	0.867	0.867	0.867	80	0.867	0.867	-0.21865	x ≤ 1.00
ACAAGTT	1	0.73	0.9	63	0.448758	0.3	0.423764	0.743107	1	0.263	0.263	0.263	22	0.263	0.263	-0.232468	x ≤ 1.00
ACAATAA	0	0.53	0.68	63	-5.75489	-0.779412	0.433	0.731732	0	0	0	0	0	0	0	-0.223585	x ≤ 1.00
ACAATAC	0	0.32	0.55	63	-5.04439	-0.581818	0.612407	0.833537	0	0	0	0	0	0	0	-0.131795	x ≤ 1.00
ACAATAG	0	0.43	0.68	63	-5.45943	-0.632353	0.480364	0.705516	0	0	0	0	0	0	0	-0.241351	x ≤ 1.00
ACAATAT	1	0.47	0.61	63	1.07325	0.868852	0.448389	0.709368	1	0.01	0.01	0.01	87	0.01	0.01	-0.260104	x ≤ 1.00
ACAATCA	2	0.34	0.59	63	2.52177	2.81356	0.012915	0.364155	2	0.003	0.003	0.0015	118	0.003	0.003	-0.236416	1.00 < x ≤ 3.00
ACAATCC	0	0.18	0.43	63	-4.24793	-0.418605	0.849945	1.06159	0	0	0	0	0	0	0	-0.304519	x ≤ 1.00
ACAATCG	0	0.14	0.37	63	-3.90689	-0.378378	1.00374	1.19813	0	0	0	0	0	0	0	-0.231481	x ≤ 1.00
ACAATCT	0	0.59	0.72	63	-5.90689	-0.819444	0.396064	0.771318	0	0	0	0	0	0	0	-0.259117	x ≤ 1.00
ACAATGA	0	0.6	0.73	63	-5.93074	-0.821918	0.389846	0.775339	0	0	0	0	0	0	0	0.0725123	x ≤ 1.00
ACAATGC	0	0.23	0.47	63	-4.58496	-0.489362	0.753028	0.972802	0	0	0	0	0	0	0	0.225496	x ≤ 1.00
ACAATGG	1	0.38	0.58	63	1.37281	1.06897	0.388464	0.776075	1	0.002	0.004	0.002	156	0.002	0.002	0.127784	1.00 < x ≤ 3.00
ACAATGT	4	0.81	0.84	63	2.28991	3.79762	0.000350714	0.0272293	5	13.972	27.926	2.7944	148.2	13.972	13.972	-0.214702	3.00 < x
ACAATTA	0	0.27	0.53	63	-4.80735	-0.509434	0.661119	0.883469	0	0	0	0	0	0	0	-0.276883	x ≤ 1.00
ACAATTC	1	0.42	0.59	63	1.23195	0.983051	0.41707	0.749501	1	0.102	0.102	0.102	37	0.102	0.102	-0.332154	x ≤ 1.00
ACAATTG	0	0.62	0.73	63	-5.97728	-0.849315	0.381023	0.779363	0	0	0	0	0	0	0	0.0656034	x ≤ 1.00
ACAATTT	1	0.8	0.93	63	0.318361	0.215054	0.419164	0.746954	1	6.971	6.971	6.971	12	6.971	6.971	-0.284779	x ≤ 1.00
ACACAAA	0	0.91	1.12	63	-6.52356	-0.8125	0.25606	0.962986	0	0	0	0	0	0	0	-0.209767	x ≤ 1.00
ACACAAC	1	0.34	0.59	63	1.52893	1.11864	0.361683	0.788959	1	6.924	6.924	6.924	52	6.924	6.924	-0.164366	1.00 < x ≤ 3.00
ACACAAG	0	0.86	0.88	63	-6.44294	-0.977273	0.281215	0.893149	0	0	0	0	0	0	0	-0.0528356	x ≤ 1.00
ACACAAT	0	0.44	0.67	63	-5.49185	-0.656716	0.479938	0.705585	0	0	0	0	0	0	0	-0.266026	x ≤ 1.00
ACACACA	3	9.43	10.7	63	-1.64902	-0.600935	0.031125	0.607012	2	7.097	7.397	3.5485	66.5	7.107	7.087	-0.124886	x ≤ 1.00
ACACACC	0	1.12	1.04	63	-6.82018	-1.07692	0.214802	1.07054	0	0	0	0	0	0	0	-0.217663	x ≤ 1.00
ACACACG	2	0.52	0.74	63	1.92313	2	0.0729608	0.978104	2	0.383	0.383	0.1915	23.5	0.383	0.383	-0.0725755	1.00 < x ≤ 3.00
ACACACT	1	1.09	1.06	63	-0.123148	-0.0849057	0.375006	0.783292	1	0.515	1.03	0.515	157	0.515	0.515	-0.0923153	x ≤ 1.00
ACACAGA	0	1.66	1.37	63	-7.3837	-1.21168	0.13976	1.18691	0	0	0	0	0	0	0	-0.0784974	x ≤ 1.00
ACACAGC	1	1.3	1.2	63	-0.375212	-0.25	0.322223	0.814483	1	6.081	6.081	6.081	22	6.081	6.081	0.0715253	x ≤ 1.00
ACACAGG	0	1.2	1.17	63	-6.91886	-1.02564	0.201511	1.09455	0	0	0	0	0	0	0	-0.0350698	x ≤ 1.00
ACACAGT	2	1.2	1.14	63	0.732188	0.701754	0.27357	0.911642	2	1.619	3.225	0.8095	161.5	1.619	1.619	-0.250234	x ≤ 1.00
ACACATA	1	1.07	1	63	-0.096676	-0.07	0.397966	0.768807	1	0.066	0.132	0.066	86	0.066	0.066	-0.223585	x ≤ 1.00
ACACATC	0	0.48	0.69	63	-5.61471	-0.695652	0.453917	0.707927	0	0	0	0	0	0	0	-0.250234	x ≤ 1.00
ACACATG	1	1.05	1.34	63	-0.069709	-0.0373134	0.297511	0.848507	1	0.001	0.001	0.001	71	0.001	0.001	-0.0686275	x ≤ 1.00
ACACATT	3	0.87	0.9	63	1.77419	2.36667	0.0269403	0.572419	6	15.752	46.852	2.62533	127.667	15.752	15.752	-0.204832	1.00 < x ≤ 3.00
ACACCAA	1	0.46	0.65	63	1.10362	0.830769	0.434637	0.729083	1	0.005	0.005	0.005	62	0.005	0.005	-0.220624	x ≤ 1.00
ACACCAC	0	0.74	0.97	63	-6.22882	-0.762887	0.307439	0.827007	0	0	0	0	0	0	0	-0.121925	x ≤ 1.00
ACACCAG	0	0.98	0.94	63	-6.62936	-1.04255	0.246468	0.99132	0	0	0	0	0	0	0	-0.197923	x ≤ 1.00
ACACCAT	1	0.91	0.85	63	0.13465	0.105882	0.46672	0.704683	1	0.002	0.002	0.002	37	0.002	0.002	-0.202858	x ≤ 1.00
ACACCCA	0	0.81	0.73	63	-6.35755	-1.10959	0.295283	0.852392	0	0	0	0	0	0	0	0.0399416	x ≤ 1.00
ACACCCC	2	0.74	0.86	63	1.42223	1.46512	0.158595	1.17455	2	0.072	0.13	0.036	118.5	0.072	0.072	-0.0755365	1.00 < x ≤ 3.00
ACACCCG	0	0.21	0.48	63	-4.45943	-0.4375	0.755276	0.972791	0	0	0	0	0	0	0	-0.143639	x ≤ 1.00
ACACCCT	0	0.59	0.81	63	-5.90689	-0.728395	0.37776	0.780977	0	0	0	0	0	0	0	-0.0597446	x ≤ 1.00
ACACCGA	0	0.18	0.43	63	-4.24793	-0.418605	0.849945	1.06151	0	0	0	0	0	0	0	-0.0350698	x ≤ 1.00
ACACCGC	0	0.06	0.24	63	-2.80735	-0.25	1.61112	1.73469	0	0	0	0	0	0	0	-0.200884	x ≤ 1.00
ACACCGG	0	0.14	0.42	63	-3.90689	-0.333333	0.898531	1.10525	0	0	0	0	0	0	0	-0.16634	x ≤ 1.00
ACACCGT	0	0.28	0.51	63	-4.85798	-0.54902	0.672801	0.896448	0	0	0	0	0	0	0	-0.36966	x ≤ 1.00
ACACCTA	0	0.44	0.7	63	-5.49185	-0.628571	0.467753	0.703713	0	0	0	0	0	0	0	-0.169301	x ≤ 1.00
ACACCTC	0	0.66	0.72	63	-6.06609	-0.916667	0.36401	0.789307	0	0	0	0	0	0	0	-0.124886	x ≤ 1.00
ACACCTG	1	0.86	0.98	63	0.215268	0.142857	0.402951	0.764022	1	1.215	1.215	1.215	18	1.215	1.215	-0.110081	x ≤ 1.00
ACACCTT	3	0.71	0.79	63	2.06369	2.89873	0.00756256	0.260273	3	7.56	12.072	2.52	140.667	7.56	7.56	-0.17621	1.00 < x ≤ 3.00
ACACGAA	0	0.09	0.29	63	-3.32193	-0.310345	1.31099	1.46368	0	0	0	0	0	0	0	0.0754733	x ≤ 1.00
ACACGAC	0	0.12	0.35	63	-3.70044	-0.342857	1.07477	1.25575	0	0	0	0	0	0	0	0.0774473	x ≤ 1.00
ACACGAG	0	0.19	0.44	63	-4.32193	-0.431818	0.825974	1.03918	0	0	0	0	0	0	0	-0.0903413	x ≤ 1.00
ACACGAT	1	0.14	0.37	63	2.75132	2.32432	0.0723726	0.979841	1	6.316	6.316	6.316	34	6.316	6.316	-0.0429657	1.00 < x ≤ 3.00
ACACGCA	0	0.24	0.55	63	-4.64386	-0.436364	0.659477	0.881707	0	0	0	0	0	0	0	1.01312	x ≤ 1.00
ACACGCC	0	0.3	0.61	63	-4.9542	-0.491803	0.579507	0.799923	0	0	0	0	0	0	0	-0.206806	x ≤ 1.00
ACACGCG	0	0.09	0.29	63	-3.32193	-0.310345	1.31099	1.46358	0	0	0	0	0	0	0	-0.274909	x ≤ 1.00
ACACGCT	0	0.22	0.5	63	-4.52356	-0.44	0.72427	0.94587	0	0	0	0	0	0	0	-0.0982373	x ≤ 1.00
ACACGGA	0	0.18	0.43	63	-4.24793	-0.418605	0.849945	1.06143	0	0	0	0	0	0	0	0.161342	x ≤ 1.00
ACACGGC	1	0.29	0.59	63	1.75132	1.20339	0.327791	0.809447	1	0.019	0.019	0.019	31	0.019	0.019	-0.145613	1.00 < x ≤ 3.00
ACACGGG	0	0.37	0.64	63	-5.24793	-0.578125	0.527416	0.745932	0	0	0	0	0	0	0	0.10607	x ≤ 1.00
ACACGGT	0	0.09	0.32	63	-3.32193	-0.28125	1.19835	1.3669	0	0	0	0	0	0	0	-0.0330958	x ≤ 1.00
ACACGTA	0	0.18	0.41	63	-4.24793	-0.439024	0.883635	1.09012	0	0	0	0	0	0	0	-0.0992243	x ≤ 1.00
ACACGTC	0	0.17	0.4	63	-4.16993	-0.425	0.91123	1.11551	0	0	0	0	0	0	0	-0.225559	x ≤ 1.00
ACACGTG	0	0.39	0.61	63	-5.32193	-0.639344	0.533113	0.751652	0	0	0	0	0	0	0	-0.343011	x ≤ 1.00
ACACGTT	2	0.29	0.5	63	2.74416	3.42	0.00230197	0.117846	2	0.244	0.244	0.122	32	0.244	0.244	-0.224572	3.00 < x
ACACTAA	2	0.75	0.82	63	1.40312	1.52439	0.152229	1.18134	3	12.203	22.821	4.06767	136.667	12.203	12.203	-0.240364	1.00 < x ≤ 3.00
ACACTAC	2	0.33	0.58	63	2.56359	2.87931	0.0108953	0.317028	2	0.048	0.09	0.024	91.5	0.048	0.048	-0.144626	1.00 < x ≤ 3.00
ACACTAG	0	0.41	0.66	63	-5.39232	-0.621212	0.498389	0.717074	0	0	0	0	0	0	0	-0.0538226	x ≤ 1.00
ACACTAT	0	0.48	0.66	63	-5.61471	-0.727273	0.463993	0.704853	0	0	0	0	0	0	0	-0.209767	x ≤ 1.00
ACACTCA	0	0.59	0.74	63	-5.90689	-0.797297	0.392321	0.772755	0	0	0	0	0	0	0	-0.113042	x ≤ 1.00
ACACTCC	0	0.47	0.66	63	-5.58496	-0.712121	0.46908	0.704222	0	0	0	0	0	0	0	-0.154496	x ≤ 1.00
ACACTCG	0	0.13	0.36	63	-3.80735	-0.361111	1.03822	1.22573	0	0	0	0	0	0	0	-0.234442	x ≤ 1.00
ACACTCT	0	0.62	0.77	63	-5.97728	-0.805195	0.374657	0.784363	0	0	0	0	0	0	0	-0.23839	x ≤ 1.00
ACACTGA	0	0.9	0.87	63	-6.50779	-1.03448	0.26854	0.927912	0	0	0	0	0	0	0	-0.170288	x ≤ 1.00
ACACTGC	1	1.11	1.2	63	-0.149143	-0.0916667	0.331058	0.806932	1	5.124	5.124	5.124	162	5.124	5.124	0.0034229	x ≤ 1.00
ACACTGG	1	0.88	1	63	0.182478	0.12	0.39608	0.770707	1	3.242	3.242	3.242	28	3.242	3.242	0.0478375	x ≤ 1.00
ACACTGT	0	1.15	1.13	63	-6.85798	-1.0177	0.210344	1.08122	0	0	0	0	0	0	0	-0.28774	x ≤ 1.00
ACACTTA	0	0.74	0.88	63	-6.22882	-0.840909	0.318329	0.817762	0	0	0	0	0	0	0	-0.187067	x ≤ 1.00
ACACTTC	0	0.53	0.67	63	-5.75489	-0.791045	0.435467	0.726976	0	0	0	0	0	0	0	-0.361764	x ≤ 1.00
ACACTTG	1	0.67	0.86	63	0.570749	0.383721	0.430962	0.734347	1	0.148	0.296	0.148	159	0.148	0.148	0.0310587	x ≤ 1.00
ACACTTT	0	1.05	0.97	63	-6.72792	-1.08247	0.228926	1.03513	0	0	0	0	0	0	0	-0.246286	x ≤ 1.00
ACAGAAA	4	1.95	1.36	63	1.03275	1.50735	0.0941864	1.09819	5	1.754	2.176	0.3508	101.6	1.754	1.754	-0.157457	1.00 < x ≤ 3.00
ACAGAAC	1	0.85	0.8	63	0.231947	0.1875	0.489989	0.710479	1	0.011	0.011	0.011	180	0.011	0.011	-0.0627056	x ≤ 1.00
ACAGAAG	0	1.33	1.15	63	-7.06609	-1.15652	0.177733	1.15541	0	0	0	0	0	0	0	-0.0192779	x ≤ 1.00
ACAGAAT	1	1.08	1.12	63	-0.109973	-0.0714286	0.355291	0.791996	1	2.904	2.904	2.904	3	2.904	2.904	0.312351	x ≤ 1.00
ACAGACA	1	1.42	1.22	63	-0.50166	-0.344262	0.308187	0.826846	1	0	0	0	67	0	0	-0.145613	x ≤ 1.00
ACAGACC	1	0.69	0.87	63	0.528928	0.356322	0.430349	0.735062	1	0.1	0.1	0.1	95	0.1	0.1	-0.150548	x ≤ 1.00
ACAGACG	1	0.26	0.5	63	1.90332	1.48	0.266871	0.933762	1	2.895	2.895	2.895	43	2.895	2.895	-0.138704	1.00 < x ≤ 3.00
ACAGACT	1	1.19	1.06	63	-0.248679	-0.179245	0.370363	0.788061	1	6.982	6.982	6.982	54	6.982	6.982	-0.180158	x ≤ 1.00
ACAGAGA	2	1.32	1.15	63	0.595769	0.591304	0.291265	0.860972	2	0.901	0.901	0.4505	136.5	0.901	0.901	0.0448766	x ≤ 1.00
ACAGAGC	1	1.35	1.11	63	-0.429251	-0.315315	0.341977	0.794874	1	0.002	0.002	0.002	166	0.002	0.002	-0.0528356	x ≤ 1.00
ACAGAGG	1	1.58	1.23	63	-0.654671	-0.471545	0.290216	0.865208	1	0.027	0.081	0.027	51	0.027	0.027	0.243262	x ≤ 1.00
ACAGAGT	1	1.23	1.23	63	-0.295985	-0.186992	0.318722	0.817746	1	0.096	0.096	0.096	21	0.096	0.096	-0.227533	x ≤ 1.00
ACAGATA	0	0.51	0.7	63	-5.70044	-0.728571	0.437066	0.724918	0	0	0	0	0	0	0	-0.140678	x ≤ 1.00
ACAGATC	0	0.68	0.8	63	-6.10852	-0.85	0.347481	0.793371	0	0	0	0	0	0	0	-0.273922	x ≤ 1.00
ACAGATG	2	1.17	1.07	63	0.768409	0.775701	0.275973	0.904559	2	0.684	1.368	0.342	147	0.684	0.684	-0.0824454	x ≤ 1.00
ACAGATT	1	1.02	0.96	63	-0.028289	-0.0208333	0.415475	0.751663	1	0.139	0.278	0.139	170	0.139	0.139	-0.0666535	x ≤ 1.00
ACAGCAA	1	0.81	0.9	63	0.300659	0.211111	0.433501	0.729792	1	0.021	0.042	0.021	138	0.021	0.021	-0.0627056	x ≤ 1.00
ACAGCAC	0	0.92	1.04	63	-6.53916	-0.884615	0.259388	0.952755	0	0	0	0	0	0	0	0.75255	x ≤ 1.00
ACAGCAG	0	1.41	1.25	63	-7.14975	-1.128	0.168929	1.16571	0	0	0	0	0	0	0	-0.172262	x ≤ 1.00
ACAGCAT	4	0.86	0.98	63	2.20451	3.20408	0.00240116	0.121407	4	17.114	17.114	4.2785	115	17.114	17.114	3.41841	3.00 < x
ACAGCCA	0	1.37	1.21	63	-7.10852	-1.13223	0.173681	1.16704	0	0	0	0	0	0	0	-0.25813	x ≤ 1.00
ACAGCCC	3	1.52	1.32	63	0.976232	1.12121	0.161197	1.1747	3	6.717	6.717	2.239	28.6667	6.717	6.717	-0.279844	1.00 < x ≤ 3.00
ACAGCCG	1	0.17	0.38	63	2.48829	2.18421	0.096642	1.11101	2	12.328	24.656	6.164	0	12.328	12.328	-0.265039	1.00 < x ≤ 3.00
ACAGCCT	1	1.38	1.21	63	-0.46073	-0.31405	0.31384	0.821167	1	6.475	19.425	6.475	27	6.475	6.475	-0.102185	x ≤ 1.00
ACAGCGA	0	0.19	0.39	63	-4.32193	-0.487179	0.908462	1.11621	0	0	0	0	0	0	0	-0.18608	x ≤ 1.00
ACAGCGC	1	0.18	0.41	63	2.41028	2	0.131685	1.1912	1	0.022	0.022	0.022	61	0.022	0.022	-0.0242129	1.00 < x ≤ 3.00
ACAGCGG	0	0.19	0.42	63	-4.32193	-0.452381	0.857476	1.06701	0	0	0	0	0	0	0	-0.170288	x ≤ 1.00
ACAGCGT	1	0.48	0.7	63	1.0435	0.742857	0.432496	0.733225	1	0.819	0.819	0.819	119	0.819	0.819	-0.375582	x ≤ 1.00
ACAGCTA	1	0.79	0.78	63	0.336283	0.269231	0.49326	0.713265	1	0.065	0.065	0.065	60	0.065	0.065	-0.0834324	x ≤ 1.00
ACAGCTC	2	0.99	0.77	63	1.0072	1.31169	0.219185	1.06108	2	0.085	0.245	0.0425	93	0.085	0.085	0.00934485	1.00 < x ≤ 3.00
ACAGCTG	2	1.2	0.98	63	0.732188	0.816327	0.291729	0.85986	2	0.013	0.022	0.0065	85.5	0.013	0.013	-0.324258	x ≤ 1.00
ACAGCTT	1	1.37	1.21	63	-0.450313	-0.305785	0.314645	0.820129	1	0.008	0.008	0.008	21	0.008	0.008	-0.0479007	x ≤ 1.00
ACAGGAA	3	1.35	1.26	63	1.14616	1.30952	0.134327	1.18692	3	1.802	1.802	0.600667	125	1.802	1.802	0.105083	1.00 < x ≤ 3.00
ACAGGAC	1	1.08	0.98	63	-0.109973	-0.0816327	0.40573	0.762582	1	0.192	0.192	0.192	61	0.192	0.192	0.0952131	x ≤ 1.00
ACAGGAG	1	1.01	0.96	63	-0.0142139	-0.0104167	0.415542	0.751453	2	0.008	0.016	0.004	157	0.008	0.008	0.0626424	x ≤ 1.00
ACAGGAT	1	0.71	0.8	63	0.488286	0.3625	0.466966	0.70486	1	0.026	0.026	0.026	177	0.026	0.026	0.0369806	x ≤ 1.00
ACAGGCA	1	1	0.95	63	0	0	0.419939	0.744609	1	0.154	0.154	0.154	128	0.154	0.154	0.0794213	x ≤ 1.00
ACAGGCC	0	1	0.98	63	-6.65821	-1.02041	0.241871	1.00084	0	0	0	0	0	0	0	-0.269974	x ≤ 1.00
ACAGGCG	0	0.29	0.53	63	-4.90689	-0.54717	0.648069	0.871863	0	0	0	0	0	0	0	-0.209767	x ≤ 1.00
ACAGGCT	4	1.38	1.26	63	1.52852	2.07937	0.0364458	0.679243	5	12.861	12.861	2.5722	123.2	12.861	12.861	-0.171275	1.00 < x ≤ 3.00
ACAGGGA	1	1.18	1.13	63	-0.236606	-0.159292	0.348595	0.793482	1	0.015	0.03	0.015	23	0.015	0.015	0.153446	x ≤ 1.00
ACAGGGC	0	1.02	1	63	-6.6865	-1.02	0.237132	1.00954	0	0	0	0	0	0	0	0.0498115	x ≤ 1.00
ACAGGGG	1	1.11	0.97	63	-0.149143	-0.113402	0.408645	0.760902	3	0.066	0.198	0.022	31	0.066	0.066	0.194899	x ≤ 1.00
ACAGGGT	1	1.38	1.25	63	-0.46073	-0.304	0.304742	0.831077	1	0.172	0.344	0.172	184	0.172	0.172	-0.139691	x ≤ 1.00
ACAGGTA	1	0.52	0.69	63	0.930291	0.695652	0.453917	0.70786	1	0.008	0.016	0.008	50	0.008	0.008	-0.0271738	x ≤ 1.00
ACAGGTC	1	0.7	0.81	63	0.508464	0.37037	0.459873	0.705397	1	0.012	0.012	0.012	61	0.012	0.012	-0.364725	x ≤ 1.00
ACAGGTG	1	0.98	0.99	63	0.0288549	0.020202	0.40289	0.76417	1	0.156	0.156	0.156	156	0.156	0.156	-0.189041	x ≤ 1.00
ACAGGTT	0	0.65	0.77	63	-6.04439	-0.844156	0.362811	0.789109	0	0	0	0	0	0	0	-0.192001	x ≤ 1.00
ACAGTAA	1	0.69	0.87	63	0.528928	0.356322	0.430349	0.734985	1	0.007	0.007	0.007	54	0.007	0.007	-0.221611	x ≤ 1.00
ACAGTAC	1	0.46	0.7	63	1.10362	0.771429	0.423241	0.74474	1	0.007	0.007	0.007	85	0.007	0.007	-0.284779	x ≤ 1.00
ACAGTAG	3	0.85	0.91	63	1.80735	2.36264	0.0268993	0.572291	3	3.649	3.649	1.21633	115	3.649	3.649	-0.18608	1.00 < x ≤ 3.00
ACAGTAT	0	0.64	0.83	63	-6.02237	-0.771084	0.357045	0.79042	0	0	0	0	0	0	0	-0.222598	x ≤ 1.00
ACAGTCA	2	0.93	0.94	63	1.09646	1.1383	0.222034	1.04582	2	6.233	6.233	3.1165	93	6.233	6.233	-0.295636	1.00 < x ≤ 3.00
ACAGTCC	2	0.77	0.93	63	1.36565	1.32258	0.178891	1.15378	2	0.092	0.092	0.046	33.5	0.092	0.092	-0.250234	1.00 < x ≤ 3.00
ACAGTCG	0	0.08	0.27	63	-3.16993	-0.296296	1.41411	1.55539	0	0	0	0	0	0	0	-0.313401	x ≤ 1.00
ACAGTCT	1	0.96	0.99	63	0.0582986	0.040404	0.402643	0.765742	1	0.004	0.008	0.004	7	0.004	0.004	-0.32031	x ≤ 1.00
ACAGTGA	0	1.37	1.06	63	-7.10852	-1.29245	0.163258	1.17251	0	0	0	0	0	0	0	-0.243325	x ≤ 1.00
ACAGTGC	1	1.09	1.06	63	-0.123148	-0.0849057	0.375006	0.783192	1	0.377	1.131	0.377	37	0.377	0.377	-0.276883	x ≤ 1.00
ACAGTGG	1	1.25	1.14	63	-0.319068	-0.219298	0.341635	0.795546	1	1.417	2.834	1.417	150	1.417	1.417	-0.0459267	x ≤ 1.00
ACAGTGT	3	1.27	1.05	63	1.23362	1.64762	0.0977783	1.11159	3	11.377	11.377	3.79233	61.3333	11.377	11.377	-0.363738	1.00 < x ≤ 3.00
ACAGTTA	1	0.87	0.98	63	0.19878	0.132653	0.403518	0.764123	2	12.778	25.556	6.389	101	12.778	12.778	-0.246286	x ≤ 1.00
ACAGTTC	1	0.88	0.97	63	0.182478	0.123711	0.408145	0.760405	1	0.009	0.018	0.009	17	0.009	0.009	-0.404205	x ≤ 1.00
ACAGTTG	1	1.22	1.17	63	-0.284303	-0.188034	0.335001	0.804455	1	4.013	4.013	4.013	29	4.013	4.013	-0.105146	x ≤ 1.00
ACAGTTT	1	1.37	1.12	63	-0.450313	-0.330357	0.337282	0.802754	1	0	0	0	188	0	0	-0.309454	x ≤ 1.00
ACATAAA	2	0.81	0.83	63	1.2935	1.43373	0.171975	1.16562	2	0.056	0.11	0.028	125	0.056	0.056	-0.361764	1.00 < x ≤ 3.00
ACATAAC	0	0.39	0.68	63	-5.32193	-0.573529	0.497707	0.716911	0	0	0	0	0	0	0	-0.244312	x ≤ 1.00
ACATAAG	0	0.67	0.81	63	-6.08746	-0.82716	0.349828	0.793201	0	0	0	0	0	0	0	-0.0952763	x ≤ 1.00
ACATAAT	1	0.82	0.98	63	0.283172	0.183673	0.400275	0.767385	1	0.114	0.228	0.114	192	0.114	0.114	-0.288727	x ≤ 1.00
ACATACA	0	0.95	0.95	63	-6.58496	-1	0.254706	0.964093	0	0	0	0	0	0	0	-0.224572	x ≤ 1.00
ACATACC	2	0.41	0.65	63	2.25873	2.44615	0.0308077	0.602977	2	0.118	0.152	0.059	53.5	0.118	0.118	-0.178184	1.00 < x ≤ 3.00
ACATACG	0	0.09	0.29	63	-3.32193	-0.310345	1.31099	1.46348	0	0	0	0	0	0	0	-0.16634	x ≤ 1.00
ACATACT	1	0.75	0.89	63	0.410284	0.280899	0.43091	0.734641	1	1.871	1.871	1.871	118	1.871	1.871	-0.202858	x ≤ 1.00
ACATAGA	1	0.71	0.84	63	0.488286	0.345238	0.447455	0.712016	1	0.208	0.208	0.208	110	0.208	0.208	-0.131795	x ≤ 1.00
ACATAGC	0	0.64	0.78	63	-6.02237	-0.820513	0.365278	0.790277	0	0	0	0	0	0	0	-0.127847	x ≤ 1.00
ACATAGG	0	0.43	0.68	63	-5.45943	-0.632353	0.480364	0.705453	0	0	0	0	0	0	0	-0.0646795	x ≤ 1.00
ACATAGT	1	0.79	0.9	63	0.336283	0.233333	0.431365	0.734347	1	0.781	1.562	0.781	163	0.781	0.781	-0.260104	x ≤ 1.00
ACATATA	1	1	1.26	63	0	0	0.316621	0.817862	1	0.046	0.046	0.046	169	0.046	0.046	-0.294649	x ≤ 1.00
ACATATC	0	0.31	0.52	63	-5	-0.596154	0.642292	0.866225	0	0	0	0	0	0	0	-0.231481	x ≤ 1.00
ACATATG	0	0.5	0.7	63	-5.67243	-0.714286	0.441593	0.718318	0	0	0	0	0	0	0	-0.227533	x ≤ 1.00
ACATATT	2	0.81	0.9	63	1.2935	1.32222	0.184942	1.14243	2	0.643	1.099	0.3215	72	0.643	0.643	-0.1466	1.00 < x ≤ 3.00
ACATCAA	1	0.36	0.59	63	1.44876	1.08475	0.375445	0.782911	1	0.12	0.12	0.12	176	0.12	0.12	-0.268	1.00 < x ≤ 3.00
ACATCAC	1	0.43	0.68	63	1.19878	0.838235	0.412881	0.755312	1	2.627	2.627	2.627	182	2.627	2.627	-0.210754	x ≤ 1.00
ACATCAG	0	0.66	0.91	63	-6.06609	-0.725275	0.337011	0.803159	0	0	0	0	0	0	0	-0.316362	x ≤ 1.00
ACATCAT	0	0.46	0.71	63	-5.55459	-0.647887	0.455515	0.706518	0	0	0	0	0	0	0	-0.27787	x ≤ 1.00
ACATCCA	0	0.65	0.78	63	-6.04439	-0.833333	0.361425	0.788924	0	0	0	0	0	0	0	-0.247273	x ≤ 1.00
ACATCCC	0	0.66	0.72	63	-6.06609	-0.916667	0.36401	0.789203	0	0	0	0	0	0	0	-0.271948	x ≤ 1.00
ACATCCG	1	0.19	0.39	63	2.33628	2.07692	0.118347	1.16793	1	0.134	0.134	0.134	67	0.134	0.134	-0.193975	1.00 < x ≤ 3.00
ACATCCT	0	0.95	1	63	-6.58496	-0.95	0.254059	0.968807	0	0	0	0	0	0	0	-0.345972	x ≤ 1.00
ACATCGA	0	0.03	0.17	63	-2	-0.176471	2.31046	2.4073	0	0	0	0	0	0	0	-0.233455	x ≤ 1.00
ACATCGC	0	0.04	0.2	63	-2.32193	-0.2	1.95521	2.05797	0	0	0	0	0	0	0	-0.192001	x ≤ 1.00
ACATCGG	0	0.09	0.29	63	-3.32193	-0.310345	1.31099	1.46338	0	0	0	0	0	0	0	-0.221611	x ≤ 1.00
ACATCGT	0	0.15	0.38	63	-4	-0.394737	0.971161	1.16999	0	0	0	0	0	0	0	-0.368673	x ≤ 1.00
ACATCTA	0	0.39	0.66	63	-5.32193	-0.590909	0.507626	0.725016	0	0	0	0	0	0	0	-0.268	x ≤ 1.00
ACATCTC	2	0.65	0.77	63	1.60666	1.75325	0.111413	1.15957	2	0.469	0.469	0.2345	109	0.469	0.469	-0.311428	1.00 < x ≤ 3.00
ACATCTG	0	1.13	1.15	63	-6.83289	-0.982609	0.214068	1.07309	0	0	0	0	0	0	0	-0.231481	x ≤ 1.00
ACATCTT	0	0.88	0.86	63	-6.47573	-1.02326	0.274819	0.908412	0	0	0	0	0	0	0	-0.343998	x ≤ 1.00
ACATGAA	0	0.97	0.93	63	-6.61471	-1.04301	0.249	0.984817	0	0	0	0	0	0	0	0.224509	x ≤ 1.00
ACATGAC	2	0.41	0.65	63	2.25873	2.44615	0.0308077	0.602258	5	0.385	1.537	0.077	132.2	0.385	0.385	-0.0597446	1.00 < x ≤ 3.00
ACATGAG	1	0.7	0.98	63	0.508464	0.306122	0.38845	0.776142	1	6.952	13.904	6.952	7	6.952	6.952	0.0132928	x ≤ 1.00
ACATGAT	1	0.5	0.71	63	0.985786	0.704225	0.438491	0.722818	1	0.07	0.07	0.07	138	0.07	0.07	-0.00348604	x ≤ 1.00
ACATGCA	2	1.21	1.46	63	0.720314	0.541096	0.236037	1.0125	2	0.444	0.885	0.222	92	0.444	0.444	1.05457	x ≤ 1.00
ACATGCC	3	0.77	1.05	63	1.94822	2.12381	0.0398349	0.715543	3	2.457	2.457	0.819	127.333	2.457	2.457	-0.143639	1.00 < x ≤ 3.00
ACATGCG	0	0.23	0.47	63	-4.58496	-0.489362	0.753028	0.972725	0	0	0	0	0	0	0	-0.0715885	x ≤ 1.00
ACATGCT	1	1	0.98	63	0	0	0.407084	0.760763	1	0.022	0.044	0.022	53	0.022	0.022	0.244249	x ≤ 1.00
ACATGGA	1	0.87	0.9	63	0.19878	0.144444	0.438669	0.721804	1	6.946	6.946	6.946	14	6.946	6.946	0.372558	x ≤ 1.00
ACATGGC	0	0.68	1.02	63	-6.10852	-0.666667	0.313184	0.822209	0	0	0	0	0	0	0	-0.0182909	x ≤ 1.00
ACATGGG	0	1.04	1.03	63	-6.71425	-1.00971	0.232642	1.0223	0	0	0	0	0	0	0	0.258067	x ≤ 1.00
ACATGGT	0	0.86	0.88	63	-6.44294	-0.977273	0.281215	0.892976	0	0	0	0	0	0	0	-0.0676405	x ≤ 1.00
ACATGTA	2	1.1	0.99	63	0.856636	0.909091	0.266572	0.934113	2	6.879	13.747	3.4395	35.5	6.879	6.879	-0.117977	x ≤ 1.00
ACATGTC	1	1.13	1.18	63	-0.174679	-0.110169	0.336041	0.804476	1	0.089	0.178	0.089	58	0.089	0.089	-0.268	x ≤ 1.00
ACATGTG	1	1.04	1.15	63	-0.056034	-0.0347826	0.346697	0.793459	1	0.024	0.024	0.024	67	0.024	0.024	-0.0617186	x ≤ 1.00
ACATGTT	2	0.97	0.96	63	1.03634	1.07292	0.233706	1.02095	2	7.923	14.803	3.9615	110	7.923	7.923	-0.169301	1.00 < x ≤ 3.00
ACATTAA	0	0.89	0.9	63	-6.49185	-0.988889	0.271844	0.917269	0	0	0	0	0	0	0	-0.18608	x ≤ 1.00
ACATTAC	1	0.6	0.72	63	0.727474	0.555556	0.47485	0.706539	2	0	0	0	175	0	0	-0.174236	x ≤ 1.00
ACATTAG	1	0.53	0.71	63	0.903324	0.661972	0.451332	0.709639	1	0.003	0.003	0.003	122	0.003	0.003	-0.205819	x ≤ 1.00
ACATTAT	1	0.68	0.9	63	0.549687	0.355556	0.416117	0.750505	1	0.004	0.004	0.004	79	0.004	0.004	-0.285766	x ≤ 1.00
ACATTCA	1	0.62	0.7	63	0.680932	0.542857	0.491836	0.712716	1	0.147	0.147	0.147	83	0.147	0.147	-0.305506	x ≤ 1.00
ACATTCC	3	0.63	0.76	63	2.23362	3.11842	0.00405917	0.1675	5	19.28	51.029	3.856	145.6	19.28	19.28	-0.352881	3.00 < x
ACATTCG	0	0.11	0.31	63	-3.58496	-0.354839	1.20839	1.373	0	0	0	0	0	0	0	-0.315375	x ≤ 1.00
ACATTCT	0	1.38	1.3	63	-7.11894	-1.06154	0.174691	1.16428	0	0	0	0	0	0	0	-0.338076	x ≤ 1.00
ACATTGA	2	0.61	0.81	63	1.69686	1.71605	0.11297	1.16542	2	0.539	0.539	0.2695	128.5	0.539	0.539	-0.0459267	1.00 < x ≤ 3.00
ACATTGC	2	0.69	0.91	63	1.52177	1.43956	0.155549	1.17646	2	6.741	13.478	3.3705	111	6.741	6.741	0.343935	1.00 < x ≤ 3.00
ACATTGG	0	0.71	0.79	63	-6.16993	-0.898734	0.3372	0.80326	0	0	0	0	0	0	0	0.0705383	x ≤ 1.00
ACATTGT	0	0.97	0.94	63	-6.61471	-1.03191	0.249203	0.982065	0	0	0	0	0	0	0	-0.233455	x ≤ 1.00
ACATTTA	1	0.88	0.9	63	0.182478	0.133333	0.439346	0.722338	1	0.339	0.339	0.339	51	0.339	0.339	-0.254182	x ≤ 1.00
ACATTTC	1	0.97	0.95	63	0.0435016	0.0315789	0.41973	0.746014	1	0.216	0.432	0.216	52	0.216	0.216	-0.341037	x ≤ 1.00
ACATTTG	2	1.4	1.17	63	0.5115	0.512821	0.298963	0.844271	2	0.032	0.032	0.016	52	0.032	0.032	-0.0449397	x ≤ 1.00
ACATTTT	3	2	1.16	63	0.582568	0.862069	0.237179	1.00738	5	1.78	3.646	0.356	121.2	1.78	1.78	-0.275896	x ≤ 1.00
ACCAAAA	2	1.32	1.03	63	0.595769	0.660194	0.311478	0.822608	2	0.03	0.054	0.015	78	0.03	0.03	-0.175223	x ≤ 1.00
ACCAAAC	0	0.55	0.64	63	-5.80735	-0.859375	0.430885	0.734981	0	0	0	0	0	0	0	-0.183119	x ≤ 1.00
ACCAAAG	1	1.09	1.04	63	-0.123148	-0.0865385	0.382165	0.778975	1	0.004	0.004	0.004	125	0.004	0.004	-0.113042	x ≤ 1.00
ACCAAAT	0	0.44	0.65	63	-5.49185	-0.676923	0.488084	0.710169	0	0	0	0	0	0	0	-0.251221	x ≤ 1.00
ACCAACA	1	0.79	1	63	0.336283	0.21	0.390242	0.774245	1	0.023	0.023	0.023	189	0.023	0.023	-0.230494	x ≤ 1.00
ACCAACC	1	0.54	0.9	63	0.876852	0.511111	0.388992	0.77524	1	0.001	0.001	0.001	33	0.001	0.001	-0.131795	x ≤ 1.00
ACCAACG	0	0.08	0.27	63	-3.16993	-0.296296	1.41411	1.55528	0	0	0	0	0	0	0	-0.168314	x ≤ 1.00
ACCAACT	0	0.52	0.67	63	-5.72792	-0.776119	0.44059	0.720333	0	0	0	0	0	0	0	-0.0952763	x ≤ 1.00
ACCAAGA	0	0.4	0.72	63	-5.35755	-0.555556	0.47485	0.706475	0	0	0	0	0	0	0	0.0527725	x ≤ 1.00
ACCAAGC	1	0.48	0.69	63	1.0435	0.753623	0.435244	0.728907	1	1.911	1.911	1.911	38	1.911	1.911	-0.109094	x ≤ 1.00
ACCAAGG	0	0.97	0.89	63	-6.61471	-1.08989	0.247503	0.987721	0	0	0	0	0	0	0	-0.152522	x ≤ 1.00
ACCAAGT	1	0.61	0.81	63	0.704015	0.481481	0.438617	0.72208	1	0.074	0.074	0.074	23	0.074	0.074	-0.290701	x ≤ 1.00
ACCAATA	1	0.24	0.47	63	2.01436	1.61702	0.229628	1.03062	1	0.019	0.019	0.019	104	0.019	0.019	-0.294649	1.00 < x ≤ 3.00
ACCAATC	0	0.16	0.42	63	-4.08746	-0.380952	0.88338	1.09252	0	0	0	0	0	0	0	-0.187067	x ≤ 1.00
ACCAATG	1	0.37	0.61	63	1.41028	1.03279	0.383672	0.777309	1	0.061	0.122	0.061	17	0.061	0.061	-0.127847	1.00 < x ≤ 3.00
ACCAATT	0	0.18	0.41	63	-4.24793	-0.439024	0.883635	1.09004	0	0	0	0	0	0	0	-0.276883	x ≤ 1.00
ACCACAA	0	0.33	0.63	63	-5.08746	-0.52381	0.552064	0.771599	0	0	0	0	0	0	0	-0.123899	x ≤ 1.00
ACCACAC	1	0.77	0.89	63	0.372809	0.258427	0.433529	0.729765	1	0.013	0.013	0.013	78	0.013	0.013	-0.0863934	x ≤ 1.00
ACCACAG	1	1.04	1.06	63	-0.056034	-0.0377358	0.376093	0.782368	1	0.125	0.125	0.125	92	0.125	0.125	-0.102185	x ≤ 1.00
ACCACAT	1	0.76	0.9	63	0.391425	0.266667	0.427785	0.740801	1	6.932	13.864	6.932	32	6.932	6.932	-0.222598	x ≤ 1.00
ACCACCA	0	0.81	1.02	63	-6.35755	-0.794118	0.285346	0.880328	0	0	0	0	0	0	0	-0.130808	x ≤ 1.00
ACCACCC	1	0.63	0.92	63	0.658211	0.402174	0.399945	0.767381	1	6.789	6.789	6.789	57	6.789	6.789	-0.119951	x ≤ 1.00
ACCACCG	0	0.19	0.44	63	-4.32193	-0.431818	0.825974	1.0391	0	0	0	0	0	0	0	0.0577075	x ≤ 1.00
ACCACCT	0	0.62	0.81	63	-5.97728	-0.765432	0.367453	0.789871	0	0	0	0	0	0	0	-0.0913283	x ≤ 1.00
ACCACGA	0	0.23	0.44	63	-4.58496	-0.522727	0.790903	1.01121	0	0	0	0	0	0	0	0.0616554	x ≤ 1.00
ACCACGC	0	0.15	0.36	63	-4	-0.416667	1.01603	1.20552	0	0	0	0	0	0	0	-0.0498747	x ≤ 1.00
ACCACGG	0	0.3	0.48	63	-4.9542	-0.625	0.683669	0.905771	0	0	0	0	0	0	0	-0.0321088	x ≤ 1.00
ACCACGT	1	0.35	0.68	63	1.48829	0.955882	0.371528	0.786149	1	0.002	0.002	0.002	184	0.002	0.002	-0.321297	x ≤ 1.00
ACCACTA	0	0.38	0.58	63	-5.2854	-0.655172	0.554972	0.774211	0	0	0	0	0	0	0	-0.0873804	x ≤ 1.00
ACCACTC	0	0.33	0.65	63	-5.08746	-0.507692	0.539544	0.758045	0	0	0	0	0	0	0	-0.163379	x ≤ 1.00
ACCACTG	1	0.8	0.84	63	0.318361	0.238095	0.461659	0.705165	1	0.003	0.003	0.003	45	0.003	0.003	0.0241497	x ≤ 1.00
ACCACTT	2	0.86	0.95	63	1.20811	1.2	0.204406	1.09288	2	3.948	3.948	1.974	93.5	3.948	3.948	-0.0311218	1.00 < x ≤ 3.00
ACCAGAA	1	0.96	0.99	63	0.0582986	0.040404	0.402643	0.765653	1	0.144	0.144	0.144	99	0.144	0.144	0.0774473	x ≤ 1.00
ACCAGAC	0	0.79	0.75	63	-6.32193	-1.05333	0.305437	0.83076	0	0	0	0	0	0	0	-0.137717	x ≤ 1.00
ACCAGAG	0	1.09	1.06	63	-6.78136	-1.0283	0.221815	1.05023	0	0	0	0	0	0	0	-0.249247	x ≤ 1.00
ACCAGAT	0	0.36	0.57	63	-5.20945	-0.631579	0.573346	0.793089	0	0	0	0	0	0	0	-0.242338	x ≤ 1.00
ACCAGCA	0	0.93	0.89	63	-6.55459	-1.04494	0.259666	0.952284	0	0	0	0	0	0	0	0.537386	x ≤ 1.00
ACCAGCC	4	0.92	0.99	63	2.1083	3.11111	0.0031879	0.138894	4	2.805	2.813	0.70125	112.5	2.805	2.805	-0.0952763	3.00 < x
ACCAGCG	0	0.18	0.43	63	-4.24793	-0.418605	0.849945	1.06135	0	0	0	0	0	0	0	-0.202858	x ≤ 1.00
ACCAGCT	1	0.92	0.87	63	0.119053	0.091954	0.45662	0.706159	1	0.164	0.164	0.164	89	0.164	0.164	-0.0715885	x ≤ 1.00
ACCAGGA	0	1.12	1.18	63	-6.82018	-0.949153	0.215478	1.06968	0	0	0	0	0	0	0	0.0932392	x ≤ 1.00
ACCAGGC	0	1.04	1.06	63	-6.71425	-0.981132	0.232581	1.02313	0	0	0	0	0	0	0	-0.243325	x ≤ 1.00
ACCAGGG	1	1.04	0.99	63	-0.056034	-0.040404	0.402643	0.765564	1	0.021	0.021	0.021	156	0.021	0.021	-0.0706015	x ≤ 1.00
ACCAGGT	0	0.6	0.81	63	-5.93074	-0.740741	0.374349	0.78472	0	0	0	0	0	0	0	-0.259117	x ≤ 1.00
ACCAGTA	1	0.75	0.91	63	0.410284	0.274725	0.422163	0.744763	1	0.12	0.24	0.12	153	0.12	0.12	-0.25813	x ≤ 1.00
ACCAGTC	0	0.64	0.76	63	-6.02237	-0.842105	0.368221	0.789658	0	0	0	0	0	0	0	-0.290701	x ≤ 1.00
ACCAGTG	1	1.01	1.01	63	-0.0142139	-0.00990099	0.394973	0.771946	1	0.657	0.657	0.657	117	0.657	0.657	-0.273922	x ≤ 1.00
ACCAGTT	2	0.71	0.89	63	1.48113	1.44944	0.156791	1.17716	2	3.402	6.222	1.701	166.5	3.402	3.402	-0.103172	1.00 < x ≤ 3.00
ACCATAA	0	0.51	0.7	63	-5.70044	-0.728571	0.437066	0.724844	0	0	0	0	0	0	0	-0.180158	x ≤ 1.00
ACCATAC	0	0.28	0.62	63	-4.85798	-0.451613	0.581072	0.800802	0	0	0	0	0	0	0	-0.225559	x ≤ 1.00
ACCATAG	1	0.41	0.71	63	1.26589	0.830986	0.397835	0.769098	1	0.062	0.062	0.062	49	0.062	0.062	-0.22852	x ≤ 1.00
ACCATAT	0	0.47	0.77	63	-5.58496	-0.61039	0.430047	0.735312	0	0	0	0	0	0	0	-0.257143	x ≤ 1.00
ACCATCA	0	0.67	0.84	63	-6.08746	-0.797619	0.345527	0.795339	0	0	0	0	0	0	0	-0.265039	x ≤ 1.00
ACCATCC	2	0.73	0.87	63	1.4416	1.45977	0.158003	1.17708	2	4.289	5.201	2.1445	15	4.289	4.289	-0.170288	1.00 < x ≤ 3.00
ACCATCG	1	0.04	0.2	63	4.33628	4.8	1.98065e-05	0.00282148	1	0.004	0.004	0.004	187	0.004	0.004	-0.0814584	3.00 < x
ACCATCT	1	1.02	1.06	63	-0.028289	-0.0188679	0.376294	0.782389	1	0.343	0.686	0.343	173	0.343	0.343	-0.10712	x ≤ 1.00
ACCATGA	2	1.01	0.98	63	0.978626	1.0102	0.24439	0.995175	2	0.107	0.107	0.0535	38	0.107	0.107	-0.10712	1.00 < x ≤ 3.00
ACCATGC	0	0.4	0.68	63	-5.35755	-0.588235	0.493473	0.713322	0	0	0	0	0	0	0	-0.102185	x ≤ 1.00
ACCATGG	1	0.44	0.74	63	1.16636	0.756757	0.404876	0.765015	1	0.002	0.002	0.002	54	0.002	0.002	-0.265039	x ≤ 1.00
ACCATGT	3	1	1.04	63	1.57541	1.92308	0.0603695	0.899066	3	7.379	7.96	2.45967	115.333	7.379	7.379	-0.229507	1.00 < x ≤ 3.00
ACCATTA	0	0.64	0.88	63	-6.02237	-0.727273	0.347995	0.792996	0	0	0	0	0	0	0	-0.286753	x ≤ 1.00
ACCATTC	1	0.65	0.74	63	0.613817	0.472973	0.482061	0.706614	1	6.941	6.941	6.941	125	6.941	6.941	-0.275896	x ≤ 1.00
ACCATTG	0	0.71	0.92	63	-6.16993	-0.771739	0.321954	0.815311	0	0	0	0	0	0	0	-0.0271738	x ≤ 1.00
ACCATTT	2	1.1	0.77	63	0.856636	1.16883	0.261674	0.948603	3	20.866	41.732	6.95533	46	20.866	20.866	-0.278857	1.00 < x ≤ 3.00
ACCCAAA	1	0.64	0.74	63	0.635844	0.486486	0.478946	0.705393	1	6.948	6.948	6.948	80	6.948	6.948	-0.0627056	x ≤ 1.00
ACCCAAC	0	0.47	0.64	63	-5.58496	-0.734375	0.476016	0.705071	0	0	0	0	0	0	0	-0.00151206	x ≤ 1.00
ACCCAAG	0	0.79	0.92	63	-6.32193	-0.858696	0.299921	0.840312	0	0	0	0	0	0	0	-0.0498747	x ≤ 1.00
ACCCAAT	2	0.21	0.43	63	3.19162	4.16279	0.000160153	0.0168181	2	3.219	6.433	1.6095	74.5	3.219	3.219	-0.127847	3.00 < x
ACCCACA	3	0.83	0.86	63	1.8413	2.52326	0.0192253	0.476475	3	3.993	4.001	1.331	28.3333	3.993	3.993	-0.0291478	1.00 < x ≤ 3.00
ACCCACC	1	1.14	1.15	63	-0.187279	-0.121739	0.344345	0.794516	1	6.567	13.134	6.567	140	6.567	6.567	-0.15647	x ≤ 1.00
ACCCACG	1	0.17	0.43	63	2.48829	1.93023	0.144011	1.19271	1	0.001	0.001	0.001	6	0.001	0.001	-0.0804714	1.00 < x ≤ 3.00
ACCCACT	0	0.8	0.88	63	-6.33985	-0.909091	0.299893	0.841242	0	0	0	0	0	0	0	-0.110081	x ≤ 1.00
ACCCAGA	1	1.15	0.95	63	-0.19977	-0.157895	0.414737	0.751989	1	0.052	0.052	0.052	60	0.052	0.052	-0.0301348	x ≤ 1.00
ACCCAGC	1	1.17	1.12	63	-0.224432	-0.151786	0.352119	0.791277	1	0.01	0.03	0.01	97	0.01	0.01	0.171212	x ≤ 1.00
ACCCAGG	1	1.42	1.2	63	-0.50166	-0.35	0.3127	0.823049	3	0.276	0.828	0.092	84	0.276	0.276	0.168251	x ≤ 1.00
ACCCAGT	2	0.87	0.9	63	1.19162	1.25556	0.201536	1.09432	5	0.519	1.861	0.1038	124.8	0.519	0.519	-0.29761	1.00 < x ≤ 3.00
ACCCATA	1	0.43	0.99	63	1.19878	0.575758	0.341422	0.796294	2	11.852	23.704	5.926	169	11.852	11.852	-0.222598	x ≤ 1.00
ACCCATC	1	0.62	0.76	63	0.680932	0.5	0.463244	0.705153	1	0.222	0.222	0.222	187	0.222	0.222	-0.144626	x ≤ 1.00
ACCCATG	2	0.78	0.84	63	1.34727	1.45238	0.165416	1.17411	2	0.158	0.29	0.079	118.5	0.158	0.158	-0.0814584	1.00 < x ≤ 3.00
ACCCATT	1	0.63	0.8	63	0.658211	0.4625	0.448096	0.710964	1	1.789	1.789	1.789	179	1.789	1.789	-0.12686	x ≤ 1.00
ACCCCAA	0	0.62	0.82	63	-5.97728	-0.756098	0.365558	0.788905	0	0	0	0	0	0	0	-0.213715	x ≤ 1.00
ACCCCAC	0	1.22	1.23	63	-6.94251	-0.99187	0.198324	1.10621	0	0	0	0	0	0	0	-0.163379	x ≤ 1.00
ACCCCAG	3	1.8	1.35	63	0.733774	0.888889	0.199069	1.10435	4	0.225	0.239	0.05625	68.5	0.225	0.225	-0.154496	x ≤ 1.00
ACCCCAT	0	0.62	0.88	63	-5.97728	-0.704545	0.353703	0.792121	0	0	0	0	0	0	0	-0.181145	x ≤ 1.00
ACCCCCA	2	1.39	1.22	63	0.521769	0.5	0.288578	0.870784	2	0.338	0.338	0.169	120.5	0.338	0.338	-0.203845	x ≤ 1.00
ACCCCCC	0	0.98	1.01	63	-6.62936	-0.970297	0.246689	0.990505	0	0	0	0	0	0	0	-0.247273	x ≤ 1.00
ACCCCCG	1	0.26	0.56	63	1.90332	1.32143	0.29754	0.848294	1	6.998	6.998	6.998	35	6.998	6.998	-0.0883673	1.00 < x ≤ 3.00
ACCCCCT	0	0.65	0.71	63	-6.04439	-0.915493	0.369534	0.787218	0	0	0	0	0	0	0	-0.263065	x ≤ 1.00
ACCCCGA	0	0.09	0.29	63	-3.32193	-0.310345	1.31099	1.46328	0	0	0	0	0	0	0	-0.0804714	x ≤ 1.00
ACCCCGC	0	0.13	0.39	63	-3.80735	-0.333333	0.967649	1.16757	0	0	0	0	0	0	0	-0.190028	x ≤ 1.00
ACCCCGG	0	0.25	0.46	63	-4.70044	-0.543478	0.748193	0.969615	0	0	0	0	0	0	0	-0.104159	x ≤ 1.00
ACCCCGT	1	0.2	0.42	63	2.26589	1.90476	0.154819	1.18406	1	1.314	1.314	1.314	179	1.314	1.314	-0.269974	1.00 < x ≤ 3.00
ACCCCTA	0	0.51	0.7	63	-5.70044	-0.728571	0.437066	0.724771	0	0	0	0	0	0	0	-0.149561	x ≤ 1.00
ACCCCTC	3	0.81	0.87	63	1.87607	2.51724	0.0192946	0.476031	6	0.444	0.742	0.074	66.1667	0.444	0.444	-0.225559	1.00 < x ≤ 3.00
ACCCCTG	2	1.35	1.08	63	0.563589	0.601852	0.308198	0.826605	2	0.208	0.208	0.104	68.5	0.208	0.208	0.0438896	x ≤ 1.00
ACCCCTT	2	1.06	1	63	0.909585	0.94	0.256471	0.960785	2	0.031	0.031	0.0155	131	0.031	0.031	-0.204832	x ≤ 1.00
ACCCGAA	0	0.05	0.22	63	-2.58496	-0.227273	1.76714	1.88239	0	0	0	0	0	0	0	-0.0311218	x ≤ 1.00
ACCCGAC	1	0.09	0.29	63	3.33628	3.13793	0.010008	0.314083	1	1.696	1.696	1.696	99	1.696	1.696	0.111005	3.00 < x
ACCCGAG	1	0.35	0.52	63	1.48829	1.25	0.351248	0.791383	1	0.004	0.004	0.004	157	0.004	0.004	0.0310587	1.00 < x ≤ 3.00
ACCCGAT	0	0.19	0.42	63	-4.32193	-0.452381	0.857476	1.06693	0	0	0	0	0	0	0	-0.135743	x ≤ 1.00
ACCCGCA	1	0.12	0.32	63	2.95777	2.75	0.0284174	0.593036	1	6.93	6.93	6.93	60	6.93	6.93	0.218587	1.00 < x ≤ 3.00
ACCCGCC	0	0.13	0.34	63	-3.80735	-0.382353	1.09065	1.26834	0	0	0	0	0	0	0	-0.282805	x ≤ 1.00
ACCCGCG	0	0.06	0.24	63	-2.80735	-0.25	1.61112	1.73458	0	0	0	0	0	0	0	-0.211741	x ≤ 1.00
ACCCGCT	1	0.14	0.45	63	2.75132	1.91111	0.142758	1.1932	1	0.249	0.249	0.249	134	0.249	0.249	-0.163379	1.00 < x ≤ 3.00
ACCCGGA	0	0.19	0.44	63	-4.32193	-0.431818	0.825974	1.03902	0	0	0	0	0	0	0	0.0379676	x ≤ 1.00
ACCCGGC	0	0.18	0.41	63	-4.24793	-0.439024	0.883635	1.08996	0	0	0	0	0	0	0	-0.15647	x ≤ 1.00
ACCCGGG	1	0.31	0.59	63	1.65821	1.16949	0.341243	0.796444	1	5.011	5.011	5.011	40	5.011	5.011	-0.159431	1.00 < x ≤ 3.00
ACCCGGT	0	0.25	0.52	63	-4.70044	-0.480769	0.683464	0.906233	0	0	0	0	0	0	0	-0.0321088	x ≤ 1.00
ACCCGTA	0	0.15	0.38	63	-4	-0.394737	0.971161	1.16991	0	0	0	0	0	0	0	-0.286753	x ≤ 1.00
ACCCGTC	0	0.01	0.1	63	-1	-0.1	3.96953	4.05619	0	0	0	0	0	0	0	-0.182132	x ≤ 1.00
ACCCGTG	1	0.15	0.41	63	2.65821	2.07317	0.113454	1.16454	1	6.811	6.811	6.811	41	6.811	6.811	-0.180158	1.00 < x ≤ 3.00
ACCCGTT	0	0.13	0.34	63	-3.80735	-0.382353	1.09065	1.26824	0	0	0	0	0	0	0	-0.158444	x ≤ 1.00
ACCCTAA	0	0.42	0.67	63	-5.42626	-0.626866	0.489221	0.710183	0	0	0	0	0	0	0	-0.100211	x ≤ 1.00
ACCCTAC	1	0.35	0.52	63	1.48829	1.25	0.351248	0.791275	1	0.058	0.058	0.058	50	0.058	0.058	-0.0400047	1.00 < x ≤ 3.00
ACCCTAG	0	0.54	0.81	63	-5.78136	-0.666667	0.39438	0.773371	0	0	0	0	0	0	0	-0.0439527	x ≤ 1.00
ACCCTAT	1	0.44	0.73	63	1.16636	0.767123	0.407193	0.760274	1	0.019	0.019	0.019	127	0.019	0.019	-0.109094	x ≤ 1.00
ACCCTCA	2	0.85	0.86	63	1.22479	1.33721	0.189725	1.13227	1	0.012	0.024	0.012	176.5	0.024	0	-0.221611	1.00 < x ≤ 3.00
ACCCTCC	0	0.78	0.78	63	-6.30378	-1	0.310219	0.822864	0	0	0	0	0	0	0	-0.197923	x ≤ 1.00
ACCCTCG	0	0.06	0.24	63	-2.80735	-0.25	1.61112	1.73446	0	0	0	0	0	0	0	-0.0380308	x ≤ 1.00
ACCCTCT	2	1.24	1.11	63	0.685267	0.684685	0.284309	0.885464	2	0.014	0.027	0.007	92	0.014	0.014	-0.0923153	x ≤ 1.00
ACCCTGA	1	0.71	0.79	63	0.488286	0.367089	0.472086	0.704025	1	0	0	0	37	0	0	0.226483	x ≤ 1.00
ACCCTGC	0	1.25	1.09	63	-6.97728	-1.14679	0.18963	1.13294	0	0	0	0	0	0	0	-0.0627056	x ≤ 1.00
ACCCTGG	1	1.34	1.03	63	-0.418604	-0.330097	0.366785	0.789057	1	0.071	0.071	0.071	152	0.071	0.071	0.300507	x ≤ 1.00
ACCCTGT	1	1.13	1.06	63	-0.174679	-0.122642	0.373541	0.784129	1	6.655	6.655	6.655	16	6.655	6.655	-0.117977	x ≤ 1.00
ACCCTTA	2	0.52	0.69	63	1.92313	2.14493	0.0579467	0.88718	2	0.008	0.008	0.004	143.5	0.008	0.008	-0.138704	1.00 < x ≤ 3.00
ACCCTTC	3	0.68	0.8	63	2.1251	2.9	0.00744067	0.258248	3	2.032	2.032	0.677333	120.667	2.032	2.032	-0.229507	1.00 < x ≤ 3.00
ACCCTTG	0	1.04	0.89	63	-6.71425	-1.16854	0.226469	1.03864	0	0	0	0	0	0	0	0.0103318	x ≤ 1.00
ACCCTTT	3	1.2	1.07	63	1.31476	1.68224	0.0905758	1.07992	4	1.3235	2.68	0.330875	109.25	1.474	1.173	-0.169301	1.00 < x ≤ 3.00
ACCGAAA	0	0.09	0.32	63	-3.32193	-0.28125	1.19835	1.3668	0	0	0	0	0	0	0	-0.127847	x ≤ 1.00
ACCGAAC	0	0.09	0.29	63	-3.32193	-0.310345	1.31099	1.46318	0	0	0	0	0	0	0	-0.0725755	x ≤ 1.00
ACCGAAG	0	0.17	0.4	63	-4.16993	-0.425	0.91123	1.11543	0	0	0	0	0	0	0	-0.120938	x ≤ 1.00
ACCGAAT	0	0.05	0.22	63	-2.58496	-0.227273	1.76714	1.88227	0	0	0	0	0	0	0	0.168251	x ≤ 1.00
ACCGACA	0	0.05	0.22	63	-2.58496	-0.227273	1.76714	1.88215	0	0	0	0	0	0	0	0.0142798	x ≤ 1.00
ACCGACC	0	0.08	0.27	63	-3.16993	-0.296296	1.41411	1.55518	0	0	0	0	0	0	0	-0.0479007	x ≤ 1.00
ACCGACG	0	0	0	63	0	0	4	4.06274	0	0	0	0	0	0	0	-0.102185	x ≤ 1.00
ACCGACT	0	0.17	0.45	63	-4.16993	-0.377778	0.825481	1.04007	0	0	0	0	0	0	0	0.0202018	x ≤ 1.00
ACCGAGA	0	0.19	0.44	63	-4.32193	-0.431818	0.825974	1.03894	0	0	0	0	0	0	0	-0.114029	x ≤ 1.00
ACCGAGC	0	0.17	0.4	63	-4.16993	-0.425	0.91123	1.11534	0	0	0	0	0	0	0	-0.0844194	x ≤ 1.00
ACCGAGG	0	0.16	0.46	63	-4.08746	-0.347826	0.816359	1.03207	0	0	0	0	0	0	0	-0.0469137	x ≤ 1.00
ACCGAGT	0	0.12	0.35	63	-3.70044	-0.342857	1.07477	1.25566	0	0	0	0	0	0	0	-0.270961	x ≤ 1.00
ACCGATA	0	0.12	0.35	63	-3.70044	-0.342857	1.07477	1.25557	0	0	0	0	0	0	0	-0.0765234	x ≤ 1.00
ACCGATC	0	0.09	0.29	63	-3.32193	-0.310345	1.31099	1.46308	0	0	0	0	0	0	0	-0.183119	x ≤ 1.00
ACCGATG	0	0.08	0.27	63	-3.16993	-0.296296	1.41411	1.55507	0	0	0	0	0	0	0	-0.000525066	x ≤ 1.00
ACCGATT	0	0.07	0.26	63	-3	-0.269231	1.47978	1.61203	0	0	0	0	0	0	0	-0.112055	x ≤ 1.00
ACCGCAA	0	0.08	0.27	63	-3.16993	-0.296296	1.41411	1.55497	0	0	0	0	0	0	0	-0.153509	x ≤ 1.00
ACCGCAC	0	0.15	0.38	63	-4	-0.394737	0.971161	1.16982	0	0	0	0	0	0	0	0.819665	x ≤ 1.00
ACCGCAG	1	0.27	0.44	63	1.85086	1.65909	0.228951	1.03467	1	1.488	1.488	1.488	79	1.488	1.488	-0.207793	1.00 < x ≤ 3.00
ACCGCAT	0	0.06	0.24	63	-2.80735	-0.25	1.61112	1.73435	0	0	0	0	0	0	0	1.85699	x ≤ 1.00
ACCGCCA	2	0.2	0.42	63	3.25873	4.28571	9.75533e-05	0.0108716	1	6.189	12.378	6.189	88	6.79	5.588	-0.178184	3.00 < x
ACCGCCC	0	0.17	0.4	63	-4.16993	-0.425	0.91123	1.11526	0	0	0	0	0	0	0	-0.21865	x ≤ 1.00
ACCGCCG	0	0.06	0.24	63	-2.80735	-0.25	1.61112	1.73423	0	0	0	0	0	0	0	-0.237403	x ≤ 1.00
ACCGCCT	1	0.2	0.4	63	2.26589	2	0.134977	1.18754	1	0.668	1.336	0.668	181	0.668	0.668	-0.0706015	1.00 < x ≤ 3.00
ACCGCGA	0	0	0	63	0	0	4	4.06249	0	0	0	0	0	0	0	-0.265039	x ≤ 1.00
ACCGCGC	0	0	0	63	0	0	4	4.06224	0	0	0	0	0	0	0	-0.216676	x ≤ 1.00
ACCGCGG	0	0.05	0.22	63	-2.58496	-0.227273	1.76714	1.88202	0	0	0	0	0	0	0	-0.367686	x ≤ 1.00
ACCGCGT	0	0.01	0.1	63	-1	-0.1	3.96953	4.05593	0	0	0	0	0	0	0	-0.380517	x ≤ 1.00
ACCGCTA	0	0.01	0.1	63	-1	-0.1	3.96953	4.05568	0	0	0	0	0	0	0	-0.110081	x ≤ 1.00
ACCGCTC	0	0.16	0.37	63	-4.08746	-0.432432	0.981979	1.1774	0	0	0	0	0	0	0	-0.34992	x ≤ 1.00
ACCGCTG	0	0.26	0.48	63	-4.75489	-0.541667	0.717724	0.941147	0	0	0	0	0	0	0	-0.200884	x ≤ 1.00
ACCGCTT	0	0.28	0.47	63	-4.85798	-0.595745	0.710795	0.932957	0	0	0	0	0	0	0	0.0883042	x ≤ 1.00
ACCGGAA	0	0.06	0.24	63	-2.80735	-0.25	1.61112	1.73412	0	0	0	0	0	0	0	0.0241497	x ≤ 1.00
ACCGGAC	0	0.03	0.17	63	-2	-0.176471	2.31046	2.40715	0	0	0	0	0	0	0	-0.0784974	x ≤ 1.00
ACCGGAG	0	0.03	0.17	63	-2	-0.176471	2.31046	2.40699	0	0	0	0	0	0	0	-0.128834	x ≤ 1.00
ACCGGAT	0	0.08	0.27	63	-3.16993	-0.296296	1.41411	1.55486	0	0	0	0	0	0	0	-0.0656665	x ≤ 1.00
ACCGGCA	0	0.09	0.29	63	-3.32193	-0.310345	1.31099	1.46298	0	0	0	0	0	0	0	-0.168314	x ≤ 1.00
ACCGGCC	0	0.23	0.49	63	-4.58496	-0.469388	0.729241	0.950241	0	0	0	0	0	0	0	-0.224572	x ≤ 1.00
ACCGGCG	0	0.06	0.24	63	-2.80735	-0.25	1.61112	1.73401	0	0	0	0	0	0	0	-0.209767	x ≤ 1.00
ACCGGCT	0	0.09	0.29	63	-3.32193	-0.310345	1.31099	1.46288	0	0	0	0	0	0	0	-0.197923	x ≤ 1.00
ACCGGGA	1	0.13	0.36	63	2.85086	2.41667	0.0597596	0.898148	1	0.04	0.04	0.04	46	0.04	0.04	-0.0557966	1.00 < x ≤ 3.00
ACCGGGC	1	0.36	0.59	63	1.44876	1.08475	0.375445	0.782811	1	0.787	0.787	0.787	6	0.787	0.787	-0.101198	1.00 < x ≤ 3.00
ACCGGGG	0	0.5	0.69	63	-5.67243	-0.724638	0.444669	0.715015	0	0	0	0	0	0	0	0.0034229	x ≤ 1.00
ACCGGGT	1	0.09	0.29	63	3.33628	3.13793	0.010008	0.313482	1	0.008	0.008	0.008	27	0.008	0.008	-0.267013	3.00 < x
ACCGGTA	0	0.03	0.17	63	-2	-0.176471	2.31046	2.40684	0	0	0	0	0	0	0	-0.245299	x ≤ 1.00
ACCGGTC	0	0.14	0.4	63	-3.90689	-0.35	0.938101	1.14354	0	0	0	0	0	0	0	-0.355842	x ≤ 1.00
ACCGGTG	0	0.09	0.32	63	-3.32193	-0.28125	1.19835	1.36671	0	0	0	0	0	0	0	-0.138704	x ≤ 1.00
ACCGGTT	0	0.1	0.33	63	-3.45943	-0.30303	1.15467	1.33013	0	0	0	0	0	0	0	-0.276883	x ≤ 1.00
ACCGTAA	0	0.19	0.39	63	-4.32193	-0.487179	0.908462	1.11613	0	0	0	0	0	0	0	-0.384465	x ≤ 1.00
ACCGTAC	0	0.15	0.38	63	-4	-0.394737	0.971161	1.16973	0	0	0	0	0	0	0	-0.252208	x ≤ 1.00
ACCGTAG	0	0.14	0.37	63	-3.90689	-0.378378	1.00374	1.19805	0	0	0	0	0	0	0	-0.230494	x ≤ 1.00
ACCGTAT	0	0.02	0.14	63	-1.58496	-0.142857	2.82066	2.90653	0	0	0	0	0	0	0	-0.23839	x ≤ 1.00
ACCGTCA	0	0.21	0.5	63	-4.45943	-0.42	0.730525	0.950478	0	0	0	0	0	0	0	-0.353868	x ≤ 1.00
ACCGTCC	0	0.21	0.43	63	-4.45943	-0.488372	0.823475	1.03962	0	0	0	0	0	0	0	-0.251221	x ≤ 1.00
ACCGTCG	0	0	0	63	0	0	4	4.06199	0	0	0	0	0	0	0	-0.355842	x ≤ 1.00
ACCGTCT	0	0.28	0.49	63	-4.85798	-0.571429	0.691526	0.915219	0	0	0	0	0	0	0	-0.321297	x ≤ 1.00
ACCGTGA	0	0.46	0.65	63	-5.55459	-0.707692	0.477797	0.704969	0	0	0	0	0	0	0	-0.260104	x ≤ 1.00
ACCGTGC	1	0.2	0.42	63	2.26589	1.90476	0.154819	1.1835	1	7	7	7	4	7	7	-0.268	1.00 < x ≤ 3.00
ACCGTGG	2	0.51	0.71	63	1.95061	2.09859	0.0621322	0.90556	4	20.562	61.68	5.1405	145.25	20.562	20.562	-0.128834	1.00 < x ≤ 3.00
ACCGTGT	0	0.29	0.53	63	-4.90689	-0.54717	0.648069	0.871791	0	0	0	0	0	0	0	-0.310441	x ≤ 1.00
ACCGTTA	0	0.13	0.34	63	-3.80735	-0.382353	1.09065	1.26815	0	0	0	0	0	0	0	-0.345972	x ≤ 1.00
ACCGTTC	0	0.08	0.27	63	-3.16993	-0.296296	1.41411	1.55476	0	0	0	0	0	0	0	-0.322284	x ≤ 1.00
ACCGTTG	0	0.12	0.35	63	-3.70044	-0.342857	1.07477	1.25548	0	0	0	0	0	0	0	-0.0883673	x ≤ 1.00
ACCGTTT	0	0.19	0.44	63	-4.32193	-0.431818	0.825974	1.03886	0	0	0	0	0	0	0	-0.367686	x ≤ 1.00
ACCTAAA	0	0.61	0.79	63	-5.9542	-0.772152	0.374814	0.783889	0	0	0	0	0	0	0	-0.272935	x ≤ 1.00
ACCTAAC	2	0.24	0.51	63	3.0072	3.45098	0.00202897	0.106534	2	0.445	0.445	0.2225	152	0.445	0.445	-0.332154	3.00 < x
ACCTAAG	0	0.44	0.61	63	-5.49185	-0.721311	0.504197	0.721881	0	0	0	0	0	0	0	-0.155483	x ≤ 1.00
ACCTAAT	0	0.32	0.6	63	-5.04439	-0.533333	0.576756	0.797201	0	0	0	0	0	0	0	-0.27787	x ≤ 1.00
ACCTACA	0	0.5	0.71	63	-5.67243	-0.704225	0.438491	0.722745	0	0	0	0	0	0	0	-0.161405	x ≤ 1.00
ACCTACC	3	0.42	0.7	63	2.80735	3.68571	0.000639702	0.0449768	5	0.801	3.174	0.1602	49.6	1.526	0.076	-0.131795	3.00 < x
ACCTACG	0	0.04	0.2	63	-2.32193	-0.2	1.95521	2.05784	0	0	0	0	0	0	0	-0.239377	x ≤ 1.00
ACCTACT	0	0.67	0.86	63	-6.08746	-0.77907	0.342463	0.794763	0	0	0	0	0	0	0	-0.127847	x ≤ 1.00
ACCTAGA	1	0.54	0.64	63	0.876852	0.71875	0.48145	0.706415	1	0.459	0.459	0.459	178	0.459	0.459	-0.0804714	x ≤ 1.00
ACCTAGC	1	0.61	0.81	63	0.704015	0.481481	0.438617	0.722007	1	6.976	13.952	6.976	109	6.976	6.976	0.00934485	x ≤ 1.00
ACCTAGG	0	0.48	0.66	63	-5.61471	-0.727273	0.463993	0.704787	0	0	0	0	0	0	0	-0.0666535	x ≤ 1.00
ACCTAGT	0	0.44	0.7	63	-5.49185	-0.628571	0.467753	0.703648	0	0	0	0	0	0	0	-0.278857	x ≤ 1.00
ACCTATA	1	0.69	0.84	63	0.528928	0.369048	0.443666	0.716425	1	0.005	0.01	0.005	64	0.005	0.005	-0.24826	x ≤ 1.00
ACCTATC	0	0.23	0.47	63	-4.58496	-0.489362	0.753028	0.972648	0	0	0	0	0	0	0	-0.274909	x ≤ 1.00
ACCTATG	0	0.45	0.7	63	-5.52356	-0.642857	0.463524	0.705187	0	0	0	0	0	0	0	-0.12686	x ≤ 1.00
ACCTATT	1	0.56	0.78	63	0.825321	0.564103	0.436231	0.726845	1	0.005	0.005	0.005	166	0.005	0.005	-0.191015	x ≤ 1.00
ACCTCAA	0	0.67	0.85	63	-6.08746	-0.788235	0.344013	0.79442	0	0	0	0	0	0	0	-0.233455	x ≤ 1.00
ACCTCAC	0	0.59	0.76	63	-5.90689	-0.776316	0.388355	0.776237	0	0	0	0	0	0	0	-0.21865	x ≤ 1.00
ACCTCAG	1	1.26	1.15	63	-0.330473	-0.226087	0.338153	0.800754	1	0.721	0.721	0.721	83	0.721	0.721	-0.150548	x ≤ 1.00
ACCTCAT	1	0.58	0.75	63	0.775568	0.56	0.454728	0.708046	1	6.968	6.968	6.968	54	6.968	6.968	-0.247273	x ≤ 1.00
ACCTCCA	1	1.05	1	63	-0.069709	-0.05	0.398444	0.768914	1	6.998	13.996	6.998	67	6.998	6.998	-0.246286	x ≤ 1.00
ACCTCCC	1	0.85	1.13	63	0.231947	0.132743	0.349949	0.792271	1	0	0	0	0	0	0	-0.211741	x ≤ 1.00
ACCTCCG	0	0.15	0.38	63	-4	-0.394737	0.971161	1.16965	0	0	0	0	0	0	0	-0.192001	x ≤ 1.00
ACCTCCT	2	1.32	1.16	63	0.595769	0.586207	0.289622	0.867384	2	3.873	3.873	1.9365	38.5	3.873	3.873	-0.149561	x ≤ 1.00
ACCTCGA	0	0.07	0.26	63	-3	-0.269231	1.47978	1.61192	0	0	0	0	0	0	0	-0.110081	x ≤ 1.00
ACCTCGC	1	0.13	0.34	63	2.85086	2.55882	0.0444266	0.77673	3	1.422	4.266	0.474	13	1.422	1.422	-0.102185	1.00 < x ≤ 3.00
ACCTCGG	1	0.2	0.45	63	2.26589	1.77778	0.18256	1.14938	1	0.048	0.048	0.048	57	0.048	0.048	-0.191015	1.00 < x ≤ 3.00
ACCTCGT	0	0.25	0.52	63	-4.70044	-0.480769	0.683464	0.906159	0	0	0	0	0	0	0	-0.259117	x ≤ 1.00
ACCTCTA	1	0.54	0.75	63	0.876852	0.613333	0.44072	0.718896	1	0.027	0.054	0.027	68	0.027	0.027	-0.256156	x ≤ 1.00
ACCTCTC	1	1.28	1.17	63	-0.353016	-0.239316	0.331351	0.806685	1	5.853	5.853	5.853	190	5.853	5.853	-0.210754	x ≤ 1.00
ACCTCTG	3	1.42	1.18	63	1.07375	1.33898	0.137946	1.19127	3	1.107	1.199	0.369	94	1.107	1.107	-0.162392	1.00 < x ≤ 3.00
ACCTCTT	0	1.04	0.98	63	-6.71425	-1.06122	0.231811	1.02553	0	0	0	0	0	0	0	-0.235429	x ≤ 1.00
ACCTGAA	0	0.82	0.93	63	-6.37504	-0.88172	0.290811	0.863836	0	0	0	0	0	0	0	0.259054	x ≤ 1.00
ACCTGAC	0	0.57	0.72	63	-5.85798	-0.791667	0.405027	0.764066	0	0	0	0	0	0	0	-0.0923153	x ≤ 1.00
ACCTGAG	0	1.18	1	63	-6.89482	-1.18	0.198863	1.10508	0	0	0	0	0	0	0	0.0419156	x ≤ 1.00
ACCTGAT	0	0.74	0.81	63	-6.22882	-0.91358	0.32448	0.812787	0	0	0	0	0	0	0	-0.121925	x ≤ 1.00
ACCTGCA	1	1.06	1.03	63	-0.0832555	-0.0582524	0.386666	0.77589	1	1.453	1.453	1.453	20	1.453	1.453	0.448556	x ≤ 1.00
ACCTGCC	0	1.36	1.04	63	-7.09803	-1.30769	0.163133	1.17367	0	0	0	0	0	0	0	-0.104159	x ≤ 1.00
ACCTGCG	0	0.15	0.41	63	-4	-0.365854	0.910042	1.11606	0	0	0	0	0	0	0	-0.1466	x ≤ 1.00
ACCTGCT	0	1.2	1.1	63	-6.91886	-1.09091	0.20003	1.1011	0	0	0	0	0	0	0	-0.10712	x ≤ 1.00
ACCTGGA	1	1.04	0.96	63	-0.056034	-0.0416667	0.415204	0.751589	1	0.29	0.29	0.29	17	0.29	0.29	0.163316	x ≤ 1.00
ACCTGGC	4	0.9	0.84	63	2.13966	3.69048	0.000523804	0.0379689	3	7.3905	11.779	2.4635	74.5	9.996	4.785	-0.123899	3.00 < x
ACCTGGG	0	1.27	1.2	63	-7	-1.05833	0.189893	1.1308	0	0	0	0	0	0	0	0.0636294	x ≤ 1.00
ACCTGGT	2	0.93	0.96	63	1.09646	1.11458	0.223294	1.04485	2	0.753	0.753	0.3765	132	0.753	0.753	-0.135743	1.00 < x ≤ 3.00
ACCTGTA	0	0.69	0.83	63	-6.12928	-0.831325	0.340221	0.79861	0	0	0	0	0	0	0	-0.243325	x ≤ 1.00
ACCTGTC	0	1.04	0.98	63	-6.71425	-1.06122	0.231811	1.02525	0	0	0	0	0	0	0	-0.13673	x ≤ 1.00
ACCTGTG	3	1.41	1.19	63	1.08387	1.33613	0.137309	1.1889	3	12.467	12.467	4.15567	67	12.467	12.467	-0.171275	1.00 < x ≤ 3.00
ACCTGTT	0	0.92	0.92	63	-6.53916	-1	0.263012	0.944674	0	0	0	0	0	0	0	-0.264052	x ≤ 1.00
ACCTTAA	0	0.44	0.64	63	-5.49185	-0.6875	0.492146	0.712976	0	0	0	0	0	0	0	-0.291688	x ≤ 1.00
ACCTTAC	0	0.45	0.59	63	-5.52356	-0.762712	0.505519	0.723077	0	0	0	0	0	0	0	-0.205819	x ≤ 1.00
ACCTTAG	0	0.59	0.65	63	-5.90689	-0.907692	0.406526	0.762503	0	0	0	0	0	0	0	-0.0686275	x ≤ 1.00
ACCTTAT	1	0.22	0.46	63	2.13465	1.69565	0.205969	1.09091	1	0.086	0.172	0.086	162	0.086	0.086	-0.298597	1.00 < x ≤ 3.00
ACCTTCA	1	0.81	0.87	63	0.300659	0.218391	0.447748	0.711792	2	7.424	14.848	3.712	10	7.424	7.424	-0.28774	x ≤ 1.00
ACCTTCC	0	1.1	1.11	63	-6.79442	-0.990991	0.219955	1.05514	0	0	0	0	0	0	0	-0.157457	x ≤ 1.00
ACCTTCG	0	0.16	0.39	63	-4.08746	-0.410256	0.940367	1.14154	0	0	0	0	0	0	0	-0.273922	x ≤ 1.00
ACCTTCT	2	1.24	1.15	63	0.685267	0.66087	0.278852	0.898888	2	0.082	0.082	0.041	123.5	0.082	0.082	-0.187067	x ≤ 1.00
ACCTTGA	2	0.91	0.99	63	1.12749	1.10101	0.219808	1.05691	3	13.586	27.154	4.52867	61.3333	13.586	13.586	0.0813953	1.00 < x ≤ 3.00
ACCTTGC	0	0.64	0.76	63	-6.02237	-0.842105	0.368221	0.789554	0	0	0	0	0	0	0	0.119888	x ≤ 1.00
ACCTTGG	4	0.96	0.86	63	2.04755	3.53488	0.000897572	0.0544594	3	1.3535	1.69	0.451167	77.1667	1.53	1.177	0.0498115	3.00 < x
ACCTTGT	1	1.13	1.07	63	-0.174679	-0.121495	0.370102	0.78812	1	0.094	0.094	0.094	112	0.094	0.094	-0.22852	x ≤ 1.00
ACCTTTA	1	0.97	0.98	63	0.0435016	0.0306122	0.406893	0.761797	1	3.705	3.705	3.705	102	3.705	3.705	-0.302545	x ≤ 1.00
ACCTTTC	2	1.16	1.17	63	0.780687	0.717949	0.263509	0.943358	2	0.04	0.057	0.02	35.5	0.04	0.04	-0.282805	x ≤ 1.00
ACCTTTG	3	1.04	0.94	63	1.51937	2.08511	0.0482723	0.796371	3	8.61	15.107	2.87	152	8.61	8.61	-0.119951	1.00 < x ≤ 3.00
ACCTTTT	2	1.03	0.91	63	0.950612	1.06593	0.248395	0.985041	2	4.098	4.098	2.049	136.5	4.098	4.098	-0.161405	1.00 < x ≤ 3.00
ACGAAAA	0	0.11	0.34	63	-3.58496	-0.323529	1.11353	1.28799	0	0	0	0	0	0	0	0.0823823	x ≤ 1.00
ACGAAAC	0	0	0	63	0				0	0	0	0	0	0	0	0.13568
ACGAAAG	1	0.22	0.44	63	2.13465	1.77273	0.18839	1.1384	1	0	0	0	170	0	0	0.210691	1.00 < x ≤ 3.00
ACGAAAT	0	0.04	0.2	63	-2.32193	-0.2	1.95521	2.05771	0	0	0	0	0	0	0	-0.00249905	x ≤ 1.00
ACGAACA	0	0.06	0.24	63	-2.80735	-0.25	1.61112	1.73389	0	0	0	0	0	0	0	0.0202018	x ≤ 1.00
ACGAACC	0	0.04	0.2	63	-2.32193	-0.2	1.95521	2.05758	0	0	0	0	0	0	0	0.129758	x ≤ 1.00
ACGAACG	0	0	0	63	0				0	0	0	0	0	0	0	0.520607
ACGAACT	0	0.16	0.39	63	-4.08746	-0.410256	0.940367	1.14146	0	0	0	0	0	0	0	-0.131795	x ≤ 1.00
ACGAAGA	0	0.12	0.35	63	-3.70044	-0.342857	1.07477	1.25539	0	0	0	0	0	0	0	0.249184	x ≤ 1.00
ACGAAGC	0	0.03	0.17	63	-2	-0.176471	2.31046	2.40669	0	0	0	0	0	0	0	0.166277	x ≤ 1.00
ACGAAGG	0	0.12	0.35	63	-3.70044	-0.342857	1.07477	1.2553	0	0	0	0	0	0	0	0.322221	x ≤ 1.00
ACGAAGT	0	0.05	0.22	63	-2.58496	-0.227273	1.76714	1.8819	0	0	0	0	0	0	0	-0.0814584	x ≤ 1.00
ACGAATA	0	0.11	0.34	63	-3.58496	-0.323529	1.11353	1.2879	0	0	0	0	0	0	0	0.0113188	x ≤ 1.00
ACGAATC	0	0.01	0.1	63	-1	-0.1	3.96953	4.05543	0	0	0	0	0	0	0	0.0241497	x ≤ 1.00
ACGAATG	0	0.17	0.4	63	-4.16993	-0.425	0.91123	1.11518	0	0	0	0	0	0	0	3.0177	x ≤ 1.00
ACGAATT	0	0.05	0.22	63	-2.58496	-0.227273	1.76714	1.88178	0	0	0	0	0	0	0	-0.0725755	x ≤ 1.00
ACGACAA	0	0.04	0.2	63	-2.32193	-0.2	1.95521	2.05745	0	0	0	0	0	0	0	0.0507985	x ≤ 1.00
ACGACAC	0	0.14	0.4	63	-3.90689	-0.35	0.938101	1.14345	0	0	0	0	0	0	0	0.206743	x ≤ 1.00
ACGACAG	0	0.1	0.33	63	-3.45943	-0.30303	1.15467	1.33003	0	0	0	0	0	0	0	0.142589	x ≤ 1.00
ACGACAT	0	0.09	0.29	63	-3.32193	-0.310345	1.31099	1.46278	0	0	0	0	0	0	0	0.0359936	x ≤ 1.00
ACGACCA	0	0.04	0.2	63	-2.32193	-0.2	1.95521	2.05731	0	0	0	0	0	0	0	0.132719	x ≤ 1.00
ACGACCC	0	0.08	0.27	63	-3.16993	-0.296296	1.41411	1.55466	0	0	0	0	0	0	0	0.118901	x ≤ 1.00
ACGACCG	0	0.01	0.1	63	-1	-0.1	3.96953	4.05517	0	0	0	0	0	0	0	-0.0567836	x ≤ 1.00
ACGACCT	2	0.08	0.27	63	4.48113	7.11111	1.54478e-11	8.7264e-09	4	7.025	14.177	1.75625	32.25	7.025	7.025	-0.0883673	3.00 < x
ACGACGA	0	0.05	0.26	63	-2.58496	-0.192308	1.50628	1.62427	0	0	0	0	0	0	0	-0.000525066	x ≤ 1.00
ACGACGC	0	0.02	0.14	63	-1.58496	0	4	4.06174	0	0	0	0	0	0	0	0.305442	x ≤ 1.00
ACGACGG	0	0	0	63	0	0	4	4.06149	0	0	0	0	0	0	0	0.213652	x ≤ 1.00
ACGACGT	0	0.02	0.14	63	-1.58496	-0.142857	2.82066	2.90635	0	0	0	0	0	0	0	-0.101198	x ≤ 1.00
ACGACTA	0	0.04	0.2	63	-2.32193	-0.2	1.95521	2.05718	0	0	0	0	0	0	0	-0.0755365	x ≤ 1.00
ACGACTC	0	0.05	0.22	63	-2.58496	-0.227273	1.76714	1.88166	0	0	0	0	0	0	0	-0.157457	x ≤ 1.00
ACGACTG	0	0.13	0.36	63	-3.80735	-0.361111	1.03822	1.22564	0	0	0	0	0	0	0	0.306429	x ≤ 1.00
ACGACTT	0	0.12	0.35	63	-3.70044	-0.342857	1.07477	1.25522	0	0	0	0	0	0	0	0.0498115	x ≤ 1.00
ACGAGAA	0	0.07	0.26	63	-3	-0.269231	1.47978	1.61182	0	0	0	0	0	0	0	0.31926	x ≤ 1.00
ACGAGAC	0	0.17	0.45	63	-4.16993	-0.377778	0.825481	1.03999	0	0	0	0	0	0	0	0.149498	x ≤ 1.00
ACGAGAG	0	0.21	0.43	63	-4.45943	-0.488372	0.823475	1.03954	0	0	0	0	0	0	0	0.101135	x ≤ 1.00
ACGAGAT	1	0.23	0.51	63	2.07325	1.5098	0.250237	0.976973	1	0.006	0.006	0.006	42	0.006	0.006	0.0498115	1.00 < x ≤ 3.00
ACGAGCA	1	0.06	0.24	63	3.85086	3.91667	0.000775532	0.0518562	1	0.1	0.1	0.1	66	0.1	0.1	1.05358	3.00 < x
ACGAGCC	0	0.15	0.36	63	-4	-0.416667	1.01603	1.20544	0	0	0	0	0	0	0	-0.00151206	x ≤ 1.00
ACGAGCG	0	0.02	0.14	63	-1.58496	-0.142857	2.82066	2.90616	0	0	0	0	0	0	0	0.0310587	x ≤ 1.00
ACGAGCT	0	0.18	0.43	63	-4.24793	-0.418605	0.849945	1.06127	0	0	0	0	0	0	0	-0.0212519	x ≤ 1.00
ACGAGGA	0	0.23	0.44	63	-4.58496	-0.522727	0.790903	1.01113	0	0	0	0	0	0	0	0.520607	x ≤ 1.00
ACGAGGC	0	0.05	0.22	63	-2.58496	-0.227273	1.76714	1.88153	0	0	0	0	0	0	0	0.588709	x ≤ 1.00
ACGAGGG	1	0.23	0.44	63	2.07325	1.75	0.196085	1.11266	1	0.023	0.046	0.023	28	0.023	0.023	0.461387	1.00 < x ≤ 3.00
ACGAGGT	0	0.11	0.37	63	-3.58496	-0.297297	1.03161	1.21932	0	0	0	0	0	0	0	0.00144892	x ≤ 1.00
ACGAGTA	0	0.12	0.32	63	-3.70044	-0.375	1.16205	1.33375	0	0	0	0	0	0	0	-0.00348604	x ≤ 1.00
ACGAGTC	0	0.07	0.26	63	-3	-0.269231	1.47978	1.61171	0	0	0	0	0	0	0	-0.236416	x ≤ 1.00
ACGAGTG	0	0.31	0.56	63	-5	-0.553571	0.611194	0.833271	0	0	0	0	0	0	0	-0.010395	x ≤ 1.00
ACGAGTT	0	0.05	0.22	63	-2.58496	-0.227273	1.76714	1.88141	0	0	0	0	0	0	0	-0.0617186	x ≤ 1.00
ACGATAA	0	0.08	0.27	63	-3.16993	-0.296296	1.41411	1.55455	0	0	0	0	0	0	0	-0.00743401	x ≤ 1.00
ACGATAC	0	0.02	0.14	63	-1.58496	-0.142857	2.82066	2.90598	0	0	0	0	0	0	0	0.100148	x ≤ 1.00
ACGATAG	1	0.11	0.31	63	3.07325	2.87097	0.0208796	0.503014	1	0.315	0.315	0.315	158	0.315	0.315	0.0340196	1.00 < x ≤ 3.00
ACGATAT	0	0.12	0.35	63	-3.70044	-0.342857	1.07477	1.25513	0	0	0	0	0	0	0	-0.013356	x ≤ 1.00
ACGATCA	0	0.13	0.36	63	-3.80735	-0.361111	1.03822	1.22555	0	0	0	0	0	0	0	-0.110081	x ≤ 1.00
ACGATCC	0	0.31	0.48	63	-5	-0.645833	0.674678	0.89727	0	0	0	0	0	0	0	-0.0794844	x ≤ 1.00
ACGATCG	0	0.07	0.26	63	-3	0	4	4.06123	0	0	0	0	0	0	0	-0.0923153	x ≤ 1.00
ACGATCT	1	0.08	0.31	63	3.48829	2.96774	0.0157408	0.412584	1	6.152	6.152	6.152	36	6.152	6.152	-0.213715	1.00 < x ≤ 3.00
ACGATGA	0	0.19	0.44	63	-4.32193	-0.431818	0.825974	1.03878	0	0	0	0	0	0	0	0.283729	x ≤ 1.00
ACGATGC	0	0.15	0.43	63	-4	-0.348837	0.873007	1.08141	0	0	0	0	0	0	0	0.215626	x ≤ 1.00
ACGATGG	0	0.12	0.32	63	-3.70044	-0.375	1.16205	1.33366	0	0	0	0	0	0	0	0.594631	x ≤ 1.00
ACGATGT	0	0.16	0.37	63	-4.08746	-0.432432	0.981979	1.17731	0	0	0	0	0	0	0	0.000461926	x ≤ 1.00
ACGATTA	0	0.07	0.29	63	-3	-0.241379	1.33617	1.4759	0	0	0	0	0	0	0	-0.0676405	x ≤ 1.00
ACGATTC	0	0.1	0.3	63	-3.45943	-0.333333	1.25794	1.41662	0	0	0	0	0	0	0	-0.133769	x ≤ 1.00
ACGATTG	0	0.17	0.38	63	-4.16993	-0.447368	0.949876	1.14883	0	0	0	0	0	0	0	0.624241	x ≤ 1.00
ACGATTT	2	0.12	0.32	63	3.95061	5.875	3.9883e-08	1.23276e-05	2	3.11	3.11	1.555	73.5	3.11	3.11	-0.168314	3.00 < x
ACGCAAA	0	0.03	0.22	63	-2	-0.136364	1.79659	1.89272	0	0	0	0	0	0	0	0.0182278	x ≤ 1.00
ACGCAAC	0	0.02	0.14	63	-1.58496	-0.142857	2.82066	2.9058	0	0	0	0	0	0	0	0.176146	x ≤ 1.00
ACGCAAG	0	0.17	0.38	63	-4.16993	-0.447368	0.949876	1.14874	0	0	0	0	0	0	0	0.387363	x ≤ 1.00
ACGCAAT	0	0.06	0.24	63	-2.80735	-0.25	1.61112	1.73378	0	0	0	0	0	0	0	0.0902782	x ≤ 1.00
ACGCACA	0	0.21	0.5	63	-4.45943	-0.42	0.730525	0.950402	0	0	0	0	0	0	0	0.204769	x ≤ 1.00
ACGCACC	0	0.05	0.22	63	-2.58496	-0.227273	1.76714	1.88129	0	0	0	0	0	0	0	0.142589	x ≤ 1.00
ACGCACG	0	0.17	0.86	63	-4.16993	0	4	4.06098	0	0	0	0	0	0	0	4.16359	x ≤ 1.00
ACGCACT	0	0.27	0.55	63	-4.80735	-0.490909	0.643008	0.865979	0	0	0	0	0	0	0	0.357753	x ≤ 1.00
ACGCAGA	1	0.29	0.52	63	1.75132	1.36538	0.302054	0.836701	1	0.058	0.058	0.058	78	0.058	0.058	0.0656034	1.00 < x ≤ 3.00
ACGCAGC	0	0.3	0.61	63	-4.9542	-0.491803	0.579507	0.799855	0	0	0	0	0	0	0	-0.151535	x ≤ 1.00
ACGCAGG	0	0.21	0.43	63	-4.45943	-0.488372	0.823475	1.03946	0	0	0	0	0	0	0	0.0853432	x ≤ 1.00
ACGCAGT	0	0.17	0.4	63	-4.16993	-0.425	0.91123	1.11509	0	0	0	0	0	0	0	-0.21865	x ≤ 1.00
ACGCATA	0	0.14	0.37	63	-3.90689	-0.378378	1.00374	1.19796	0	0	0	0	0	0	0	0.393285	x ≤ 1.00
ACGCATC	0	0.07	0.26	63	-3	-0.269231	1.47978	1.6116	0	0	0	0	0	0	0	0.305442	x ≤ 1.00
ACGCATG	1	0.11	0.31	63	3.07325	2.87097	0.0208796	0.502275	1	6.269	6.269	6.269	126	6.269	6.269	16.5257	1.00 < x ≤ 3.00
ACGCATT	0	0.22	0.46	63	-4.52356	-0.478261	0.773541	0.993037	0	0	0	0	0	0	0	0.476192	x ≤ 1.00
ACGCCAA	0	0.17	0.45	63	-4.16993	-0.377778	0.825481	1.03991	0	0	0	0	0	0	0	-0.0617186	x ≤ 1.00
ACGCCAC	0	0.06	0.24	63	-2.80735	-0.25	1.61112	1.73367	0	0	0	0	0	0	0	-0.123899	x ≤ 1.00
ACGCCAG	1	0.25	0.48	63	1.95777	1.5625	0.245202	0.992563	1	0	0	0	37	0	0	-0.0498747	1.00 < x ≤ 3.00
ACGCCAT	0	0.05	0.26	63	-2.58496	-0.192308	1.50628	1.62416	0	0	0	0	0	0	0	-0.0913283	x ≤ 1.00
ACGCCCA	0	0.19	0.44	63	-4.32193	-0.431818	0.825974	1.0387	0	0	0	0	0	0	0	-0.0636925	x ≤ 1.00
ACGCCCC	0	0.17	0.43	63	-4.16993	-0.395349	0.858028	1.06503	0	0	0	0	0	0	0	-0.0814584	x ≤ 1.00
ACGCCCG	0	0.05	0.22	63	-2.58496	-0.227273	1.76714	1.88117	0	0	0	0	0	0	0	-0.191015	x ≤ 1.00
ACGCCCT	1	0.27	0.51	63	1.85086	1.43137	0.280829	0.896444	1	6.4	6.4	6.4	24	6.4	6.4	-0.0518486	1.00 < x ≤ 3.00
ACGCCGA	0	0	0	63	0	0	4	4.06073	0	0	0	0	0	0	0	-0.171275	x ≤ 1.00
ACGCCGC	0	0.03	0.17	63	-2	-0.176471	2.31046	2.40654	0	0	0	0	0	0	0	-0.212728	x ≤ 1.00
ACGCCGG	0	0.03	0.17	63	-2	-0.176471	2.31046	2.40638	0	0	0	0	0	0	0	-0.148574	x ≤ 1.00
ACGCCGT	0	0.02	0.14	63	-1.58496	-0.142857	2.82066	2.90562	0	0	0	0	0	0	0	-0.231481	x ≤ 1.00
ACGCCTA	0	0.13	0.34	63	-3.80735	-0.382353	1.09065	1.26806	0	0	0	0	0	0	0	-0.0340828	x ≤ 1.00
ACGCCTC	0	0.16	0.39	63	-4.08746	-0.410256	0.940367	1.14137	0	0	0	0	0	0	0	-0.0775104	x ≤ 1.00
ACGCCTG	1	0.2	0.45	63	2.26589	1.77778	0.18256	1.14894	1	0.336	0.336	0.336	30	0.336	0.336	0.0517855	1.00 < x ≤ 3.00
ACGCCTT	0	0.32	0.51	63	-5.04439	-0.627451	0.642466	0.865533	0	0	0	0	0	0	0	-0.014343	x ≤ 1.00
ACGCGAA	0	0.01	0.1	63	-1	-0.1	3.96953	4.05492	0	0	0	0	0	0	0	0.0221757	x ≤ 1.00
ACGCGAC	0	0.01	0.1	63	-1	-0.1	3.96953	4.05467	0	0	0	0	0	0	0	-0.0390177	x ≤ 1.00
ACGCGAG	0	0	0	63	0	0	4	4.06048	0	0	0	0	0	0	0	-0.115016	x ≤ 1.00
ACGCGAT	1	0.07	0.26	63	3.65821	3.57692	0.00255666	0.127693	1	0.003	0.003	0.003	156	0.003	0.003	-0.0952763	3.00 < x
ACGCGCA	0	0.04	0.2	63	-2.32193	-0.2	1.95521	2.05705	0	0	0	0	0	0	0	0.260041	x ≤ 1.00
ACGCGCC	0	0.01	0.1	63	-1	-0.1	3.96953	4.05442	0	0	0	0	0	0	0	-0.233455	x ≤ 1.00
ACGCGCG	1	0.03	0.17	63	4.65821	5.70588	1.99884e-07	5.19762e-05	1	6.999	6.999	6.999	160	6.999	6.999	-0.286753	3.00 < x
ACGCGCT	0	0.06	0.24	63	-2.80735	-0.25	1.61112	1.73355	0	0	0	0	0	0	0	-0.114029	x ≤ 1.00
ACGCGGA	1	0.05	0.22	63	4.07325	4.31818	0.000161961	0.0165827	4	0.028	0.112	0.007	19	0.028	0.028	0.29952	3.00 < x
ACGCGGC	0	0.07	0.26	63	-3	-0.269231	1.47978	1.6115	0	0	0	0	0	0	0	-0.181145	x ≤ 1.00
ACGCGGG	0	0.15	0.38	63	-4	-0.394737	0.971161	1.16956	0	0	0	0	0	0	0	0.13568	x ≤ 1.00
ACGCGGT	0	0.09	0.29	63	-3.32193	-0.310345	1.31099	1.46268	0	0	0	0	0	0	0	-0.171275	x ≤ 1.00
ACGCGTA	0	0	0	63	0	0	4	4.06023	0	0	0	0	0	0	0	-0.182132	x ≤ 1.00
ACGCGTC	0	0.06	0.24	63	-2.80735	-0.25	1.61112	1.73344	0	0	0	0	0	0	0	-0.315375	x ≤ 1.00
ACGCGTG	0	0.14	0.37	63	-3.90689	-0.378378	1.00374	1.19787	0	0	0	0	0	0	0	-0.153509	x ≤ 1.00
ACGCGTT	0	0	0	63	0	0	4	4.05998	0	0	0	0	0	0	0	-0.319323	x ≤ 1.00
ACGCTAA	0	0.13	0.39	63	-3.80735	-0.333333	0.967649	1.16748	0	0	0	0	0	0	0	0.0350066	x ≤ 1.00
ACGCTAC	0	0.03	0.17	63	-2	-0.176471	2.31046	2.40623	0	0	0	0	0	0	0	0.0429026	x ≤ 1.00
ACGCTAG	1	0.12	0.32	63	2.95777	2.75	0.0284174	0.592282	1	0.257	0.514	0.257	188	0.257	0.257	0.47027	1.00 < x ≤ 3.00
ACGCTAT	0	0.13	0.36	63	-3.80735	-0.361111	1.03822	1.22546	0	0	0	0	0	0	0	0.0182278	x ≤ 1.00
ACGCTCA	0	0.11	0.31	63	-3.58496	-0.354839	1.20839	1.3729	0	0	0	0	0	0	0	-0.121925	x ≤ 1.00
ACGCTCC	0	0.13	0.36	63	-3.80735	-0.361111	1.03822	1.22537	0	0	0	0	0	0	0	-0.175223	x ≤ 1.00
ACGCTCG	0	0.04	0.2	63	-2.32193	0	4	4.05972	0	0	0	0	0	0	0	-0.0607316	x ≤ 1.00
ACGCTCT	0	0.17	0.4	63	-4.16993	-0.425	0.91123	1.11501	0	0	0	0	0	0	0	-0.164366	x ≤ 1.00
ACGCTGA	0	0.12	0.32	63	-3.70044	-0.375	1.16205	1.33357	0	0	0	0	0	0	0	0.0843562	x ≤ 1.00
ACGCTGC	1	0.48	0.74	63	1.0435	0.702703	0.421166	0.74501	1	0.004	0.012	0.004	80	0.004	0.004	0.0251367	x ≤ 1.00
ACGCTGG	0	0.37	0.58	63	-5.24793	-0.637931	0.561194	0.781359	0	0	0	0	0	0	0	0.317286	x ≤ 1.00
ACGCTGT	0	0.29	0.5	63	-4.90689	-0.58	0.67436	0.897503	0	0	0	0	0	0	0	-0.160418	x ≤ 1.00
ACGCTTA	0	0.09	0.29	63	-3.32193	-0.310345	1.31099	1.46258	0	0	0	0	0	0	0	-0.109094	x ≤ 1.00
ACGCTTC	1	0.16	0.39	63	2.57075	2.15385	0.100574	1.12159	1	0.028	0.028	0.028	140	0.028	0.028	-0.168314	1.00 < x ≤ 3.00
ACGCTTG	0	0.39	0.58	63	-5.32193	-0.672414	0.548657	0.76782	0	0	0	0	0	0	0	0.93613	x ≤ 1.00
ACGCTTT	0	0.37	0.64	63	-5.24793	-0.578125	0.527416	0.745867	0	0	0	0	0	0	0	-0.278857	x ≤ 1.00
ACGGAAA	1	0.2	0.45	63	2.26589	1.77778	0.18256	1.1485	1	0.002	0.002	0.002	177	0.002	0.002	0.24721	1.00 < x ≤ 3.00
ACGGAAC	0	0.02	0.14	63	-1.58496	-0.142857	2.82066	2.90543	0	0	0	0	0	0	0	0.570943	x ≤ 1.00
ACGGAAG	2	0.3	0.59	63	2.69686	2.88136	0.0106477	0.313161	3	20.798	34.736	6.93267	86	20.798	20.798	0.147524	1.00 < x ≤ 3.00
ACGGAAT	0	0.03	0.17	63	-2	-0.176471	2.31046	2.40608	0	0	0	0	0	0	0	1.18781	x ≤ 1.00
ACGGACA	0	0.13	0.36	63	-3.80735	-0.361111	1.03822	1.22529	0	0	0	0	0	0	0	0.172199	x ≤ 1.00
ACGGACC	1	0.04	0.2	63	4.33628	4.8	1.98065e-05	0.00279716	1	0.787	0.787	0.787	13	0.787	0.787	0.476192	3.00 < x
ACGGACG	0	0	0	63	0				0	0	0	0	0	0	0	0.243262
ACGGACT	1	0.14	0.37	63	2.75132	2.32432	0.0723726	0.979032	1	0.044	0.044	0.044	127	0.044	0.044	0.229444	1.00 < x ≤ 3.00
ACGGAGA	1	0.31	0.59	63	1.65821	1.16949	0.341243	0.79633	1	0.001	0.001	0.001	84	0.001	0.001	0.49988	1.00 < x ≤ 3.00
ACGGAGC	0	0.16	0.37	63	-4.08746	-0.432432	0.981979	1.17723	0	0	0	0	0	0	0	0.0478375	x ≤ 1.00
ACGGAGG	1	0.28	0.51	63	1.80023	1.41176	0.288767	0.869753	1	5.962	5.962	5.962	159	5.962	5.962	0.334065	1.00 < x ≤ 3.00
ACGGAGT	0	0.19	0.42	63	-4.32193	-0.452381	0.857476	1.06685	0	0	0	0	0	0	0	-0.0706015	x ≤ 1.00
ACGGATA	0	0.05	0.22	63	-2.58496	-0.227273	1.76714	1.88105	0	0	0	0	0	0	0	0.191938	x ≤ 1.00
ACGGATC	1	0.06	0.24	63	3.85086	3.91667	0.000775532	0.0516454	1	0	0	0	120	0	0	0.112979	3.00 < x
ACGGATG	0	0.17	0.43	63	-4.16993	-0.395349	0.858028	1.06495	0	0	0	0	0	0	0	0.560086	x ≤ 1.00
ACGGATT	0	0.09	0.29	63	-3.32193	-0.310345	1.31099	1.46248	0	0	0	0	0	0	0	0.383415	x ≤ 1.00
ACGGCAA	0	0.22	0.46	63	-4.52356	-0.478261	0.773541	0.99296	0	0	0	0	0	0	0	-0.000525066	x ≤ 1.00
ACGGCAC	0	0.12	0.32	63	-3.70044	-0.375	1.16205	1.33347	0	0	0	0	0	0	0	0.381441	x ≤ 1.00
ACGGCAG	0	0.35	0.65	63	-5.16993	-0.538462	0.53093	0.750124	0	0	0	0	0	0	0	-0.183119	x ≤ 1.00
ACGGCAT	0	0.19	0.46	63	-4.32193	-0.413043	0.796353	1.01288	0	0	0	0	0	0	0	1.74941	x ≤ 1.00
ACGGCCA	0	0.06	0.28	63	-2.80735	-0.214286	1.39245	1.53466	0	0	0	0	0	0	0	-0.0992243	x ≤ 1.00
ACGGCCC	0	0.12	0.32	63	-3.70044	-0.375	1.16205	1.33338	0	0	0	0	0	0	0	-0.154496	x ≤ 1.00
ACGGCCG	0	0.06	0.24	63	-2.80735	-0.25	1.61112	1.73332	0	0	0	0	0	0	0	-0.226546	x ≤ 1.00
ACGGCCT	0	0.23	0.49	63	-4.58496	-0.469388	0.729241	0.950165	0	0	0	0	0	0	0	-0.008421	x ≤ 1.00
ACGGCGA	0	0.06	0.28	63	-2.80735	-0.214286	1.39245	1.53456	0	0	0	0	0	0	0	-0.0340828	x ≤ 1.00
ACGGCGC	1	0.03	0.17	63	4.65821	5.70588	1.99884e-07	5.11641e-05	1	0.003	0.003	0.003	60	0.003	0.003	-0.0735625	3.00 < x
ACGGCGG	0	0.03	0.17	63	-2	-0.176471	2.31046	2.40592	0	0	0	0	0	0	0	-0.0251999	x ≤ 1.00
ACGGCGT	0	0.04	0.2	63	-2.32193	-0.2	1.95521	2.05692	0	0	0	0	0	0	0	-0.232468	x ≤ 1.00
ACGGCTA	1	0.17	0.4	63	2.48829	2.075	0.11585	1.16504	1	0.017	0.017	0.017	33	0.017	0.017	0.0340196	1.00 < x ≤ 3.00
ACGGCTC	0	0.29	0.52	63	-4.90689	-0.557692	0.656704	0.880082	0	0	0	0	0	0	0	0.0202018	x ≤ 1.00
ACGGCTG	0	0.35	0.59	63	-5.16993	-0.59322	0.567077	0.787075	0	0	0	0	0	0	0	0.0221757	x ≤ 1.00
ACGGCTT	0	0.12	0.38	63	-3.70044	-0.315789	0.998785	1.19362	0	0	0	0	0	0	0	0.0488245	x ≤ 1.00
ACGGGAA	0	0.18	0.43	63	-4.24793	-0.418605	0.849945	1.06118	0	0	0	0	0	0	0	0.421907	x ≤ 1.00
ACGGGAC	0	0.23	0.42	63	-4.58496	-0.547619	0.817601	1.033	0	0	0	0	0	0	0	0.56206	x ≤ 1.00
ACGGGAG	0	0.23	0.47	63	-4.58496	-0.489362	0.753028	0.972572	0	0	0	0	0	0	0	0.183055	x ≤ 1.00
ACGGGAT	0	0.17	0.38	63	-4.16993	-0.447368	0.949876	1.14866	0	0	0	0	0	0	0	0.277807	x ≤ 1.00
ACGGGCA	1	0.12	0.32	63	2.95777	2.75	0.0284174	0.591529	1	0.117	0.117	0.117	102	0.117	0.117	0.339987	1.00 < x ≤ 3.00
ACGGGCC	0	0.18	0.38	63	-4.24793	-0.473684	0.938434	1.14148	0	0	0	0	0	0	0	-0.0518486	x ≤ 1.00
ACGGGCG	0	0.19	0.42	63	-4.32193	-0.452381	0.857476	1.06677	0	0	0	0	0	0	0	0.0971871	x ≤ 1.00
ACGGGCT	1	0.27	0.51	63	1.85086	1.43137	0.280829	0.896269	2	13.92	27.84	6.96	130	13.92	13.92	0.0379676	1.00 < x ≤ 3.00
ACGGGGA	0	0.28	0.53	63	-4.85798	-0.528302	0.654678	0.878229	0	0	0	0	0	0	0	0.661746	x ≤ 1.00
ACGGGGC	2	0.37	0.56	63	2.40312	2.91071	0.0103037	0.30746	3	12.397	24.791	4.13233	44.6667	12.397	12.397	0.141602	1.00 < x ≤ 3.00
ACGGGGG	1	0.17	0.4	63	2.48829	2.075	0.11585	1.16433	1	0.005	0.005	0.005	122	0.005	0.005	0.281755	1.00 < x ≤ 3.00
ACGGGGT	1	0.31	0.58	63	1.65821	1.18966	0.338967	0.799333	1	1.795	1.795	1.795	114	1.795	1.795	0.192925	1.00 < x ≤ 3.00
ACGGGTA	1	0.19	0.42	63	2.33628	1.92857	0.147913	1.18722	1	0.001	0.001	0.001	55	0.001	0.001	0.160355	1.00 < x ≤ 3.00
ACGGGTC	0	0.06	0.28	63	-2.80735	-0.214286	1.39245	1.53445	0	0	0	0	0	0	0	-0.0686275	x ≤ 1.00
ACGGGTG	0	0.29	0.48	63	-4.90689	-0.604167	0.692479	0.915592	0	0	0	0	0	0	0	0.206743	x ≤ 1.00
ACGGGTT	0	0.03	0.17	63	-2	-0.176471	2.31046	2.40577	0	0	0	0	0	0	0	0.139628	x ≤ 1.00
ACGGTAA	0	0.05	0.22	63	-2.58496	-0.227273	1.76714	1.88092	0	0	0	0	0	0	0	0.0290847	x ≤ 1.00
ACGGTAC	0	0.12	0.32	63	-3.70044	-0.375	1.16205	1.33329	0	0	0	0	0	0	0	0.0971871	x ≤ 1.00
ACGGTAG	2	0.1	0.36	63	4.19162	5.27778	9.90797e-07	0.000193229	1	6.985	13.97	6.985	43.5	7	6.97	0.0902782	3.00 < x
ACGGTAT	0	0.2	0.45	63	-4.39232	-0.444444	0.803164	1.01861	0	0	0	0	0	0	0	0.180094	x ≤ 1.00
ACGGTCA	0	0.07	0.26	63	-3	-0.269231	1.47978	1.61139	0	0	0	0	0	0	0	-0.112055	x ≤ 1.00
ACGGTCC	0	0.1	0.3	63	-3.45943	-0.333333	1.25794	1.41653	0	0	0	0	0	0	0	-0.210754	x ≤ 1.00
ACGGTCG	0	0.03	0.17	63	-2	-0.176471	2.31046	2.40562	0	0	0	0	0	0	0	-0.205819	x ≤ 1.00
ACGGTCT	0	0.08	0.27	63	-3.16993	-0.296296	1.41411	1.55445	0	0	0	0	0	0	0	-0.116003	x ≤ 1.00
ACGGTGA	0	0.19	0.46	63	-4.32193	-0.413043	0.796353	1.0128	0	0	0	0	0	0	0	0.0123058	x ≤ 1.00
ACGGTGC	0	0.22	0.44	63	-4.52356	-0.5	0.800148	1.01668	0	0	0	0	0	0	0	-0.144626	x ≤ 1.00
ACGGTGG	0	0.32	0.58	63	-5.04439	-0.551724	0.590721	0.81239	0	0	0	0	0	0	0	0.251158	x ≤ 1.00
ACGGTGT	1	0.2	0.42	63	2.26589	1.90476	0.154819	1.18295	1	0.009	0.009	0.009	103	0.009	0.009	-0.196936	1.00 < x ≤ 3.00
ACGGTTA	0	0.02	0.14	63	-1.58496	-0.142857	2.82066	2.90525	0	0	0	0	0	0	0	0.0962001	x ≤ 1.00
ACGGTTC	0	0.15	0.36	63	-4	-0.416667	1.01603	1.20535	0	0	0	0	0	0	0	-0.163379	x ≤ 1.00
ACGGTTG	0	0.13	0.36	63	-3.80735	-0.361111	1.03822	1.2252	0	0	0	0	0	0	0	0.326169	x ≤ 1.00
ACGGTTT	0	0.15	0.38	63	-4	-0.394737	0.971161	1.16948	0	0	0	0	0	0	0	-0.0972503	x ≤ 1.00
ACGTAAA	0	0.08	0.31	63	-3.16993	-0.258065	1.24476	1.40652	0	0	0	0	0	0	0	-0.157457	x ≤ 1.00
ACGTAAC	0	0.13	0.36	63	-3.80735	-0.361111	1.03822	1.22511	0	0	0	0	0	0	0	-0.0301348	x ≤ 1.00
ACGTAAG	1	0.19	0.44	63	2.33628	1.84091	0.166555	1.17304	1	0.001	0.001	0.001	187	0.001	0.001	0.00539688	1.00 < x ≤ 3.00
ACGTAAT	1	0.09	0.29	63	3.33628	3.13793	0.010008	0.312884	1	0.008	0.008	0.008	56	0.008	0.008	-0.0933023	3.00 < x
ACGTACA	0	0.15	0.38	63	-4	-0.394737	0.971161	1.16939	0	0	0	0	0	0	0	-0.0488877	x ≤ 1.00
ACGTACC	0	0.09	0.29	63	-3.32193	-0.310345	1.31099	1.46238	0	0	0	0	0	0	0	-0.0469137	x ≤ 1.00
ACGTACG	0	0.03	0.17	63	-2	-0.176471	2.31046	2.40546	0	0	0	0	0	0	0	0.0379676	x ≤ 1.00
ACGTACT	0	0.08	0.27	63	-3.16993	-0.296296	1.41411	1.55434	0	0	0	0	0	0	0	-0.155483	x ≤ 1.00
ACGTAGA	0	0.09	0.29	63	-3.32193	-0.310345	1.31099	1.46228	0	0	0	0	0	0	0	-0.0824454	x ≤ 1.00
ACGTAGC	0	0.22	0.46	63	-4.52356	-0.478261	0.773541	0.992882	0	0	0	0	0	0	0	-0.011382	x ≤ 1.00
ACGTAGG	0	0.15	0.41	63	-4	-0.365854	0.910042	1.11597	0	0	0	0	0	0	0	0.0290847	x ≤ 1.00
ACGTAGT	0	0.11	0.34	63	-3.58496	-0.323529	1.11353	1.28781	0	0	0	0	0	0	0	-0.158444	x ≤ 1.00
ACGTATA	0	0.08	0.27	63	-3.16993	-0.296296	1.41411	1.55424	0	0	0	0	0	0	0	-0.109094	x ≤ 1.00
ACGTATC	0	0	0	63	0				0	0	0	0	0	0	0	-0.182132
ACGTATG	0	0.09	0.29	63	-3.32193	-0.310345	1.31099	1.46218	0	0	0	0	0	0	0	0.588709	x ≤ 1.00
ACGTATT	0	0.08	0.27	63	-3.16993	-0.296296	1.41411	1.55413	0	0	0	0	0	0	0	-0.0291478	x ≤ 1.00
ACGTCAA	0	0.03	0.17	63	-2	-0.176471	2.31046	2.40531	0	0	0	0	0	0	0	-0.22852	x ≤ 1.00
ACGTCAC	0	0.13	0.34	63	-3.80735	-0.382353	1.09065	1.26797	0	0	0	0	0	0	0	-0.255169	x ≤ 1.00
ACGTCAG	0	0.23	0.53	63	-4.58496	-0.433962	0.685078	0.907199	0	0	0	0	0	0	0	-0.180158	x ≤ 1.00
ACGTCAT	0	0.12	0.32	63	-3.70044	-0.375	1.16205	1.33319	0	0	0	0	0	0	0	-0.169301	x ≤ 1.00
ACGTCCA	0	0.17	0.47	63	-4.16993	-0.361702	0.795066	1.01392	0	0	0	0	0	0	0	-0.182132	x ≤ 1.00
ACGTCCC	1	0.23	0.47	63	2.07325	1.6383	0.221812	1.05234	3	0.012	0.036	0.004	21	0.012	0.012	-0.255169	1.00 < x ≤ 3.00
ACGTCCG	0	0	0	63	0	0	4	4.05947	0	0	0	0	0	0	0	-0.252208	x ≤ 1.00
ACGTCCT	0	0.21	0.43	63	-4.45943	-0.488372	0.823475	1.03938	0	0	0	0	0	0	0	-0.209767	x ≤ 1.00
ACGTCGA	0	0	0	63	0	0	4	4.05922	0	0	0	0	0	0	0	-0.257143	x ≤ 1.00
ACGTCGC	0	0.03	0.22	63	-2	-0.136364	1.79659	1.8926	0	0	0	0	0	0	0	-0.281818	x ≤ 1.00
ACGTCGG	0	0.03	0.17	63	-2	-0.176471	2.31046	2.40516	0	0	0	0	0	0	0	-0.164366	x ≤ 1.00
ACGTCGT	0	0.05	0.22	63	-2.58496	-0.227273	1.76714	1.8808	0	0	0	0	0	0	0	-0.402231	x ≤ 1.00
ACGTCTA	0	0.17	0.4	63	-4.16993	-0.425	0.91123	1.11493	0	0	0	0	0	0	0	-0.281818	x ≤ 1.00
ACGTCTC	0	0.28	0.51	63	-4.85798	-0.54902	0.672801	0.896375	0	0	0	0	0	0	0	-0.23839	x ≤ 1.00
ACGTCTG	0	0.19	0.39	63	-4.32193	-0.487179	0.908462	1.11604	0	0	0	0	0	0	0	-0.0686275	x ≤ 1.00
ACGTCTT	1	0.18	0.46	63	2.41028	1.78261	0.177062	1.15655	1	0	0	0	13	0	0	-0.34005	1.00 < x ≤ 3.00
ACGTGAA	2	0.27	0.58	63	2.8437	2.98276	0.00804555	0.266806	1	2.126	4.252	2.126	95.5	4.173	0.079	0.00243591	1.00 < x ≤ 3.00
ACGTGAC	0	0.06	0.24	63	-2.80735	-0.25	1.61112	1.73321	0	0	0	0	0	0	0	-0.183119	x ≤ 1.00
ACGTGAG	0	0.24	0.43	63	-4.64386	-0.55814	0.793955	1.01305	0	0	0	0	0	0	0	-0.225559	x ≤ 1.00
ACGTGAT	0	0.13	0.34	63	-3.80735	-0.382353	1.09065	1.26788	0	0	0	0	0	0	0	-0.0765234	x ≤ 1.00
ACGTGCA	1	0.34	0.57	63	1.52893	1.15789	0.358015	0.790539	1	3.54	3.54	3.54	90	3.54	3.54	0.364662	1.00 < x ≤ 3.00
ACGTGCC	0	0.05	0.22	63	-2.58496	-0.227273	1.76714	1.88068	0	0	0	0	0	0	0	-0.206806	x ≤ 1.00
ACGTGCG	0	0.02	0.14	63	-1.58496	-0.142857	2.82066	2.90507	0	0	0	0	0	0	0	-0.408153	x ≤ 1.00
ACGTGCT	0	0.38	0.6	63	-5.2854	-0.633333	0.544075	0.762841	0	0	0	0	0	0	0	-0.289714	x ≤ 1.00
ACGTGGA	1	0.42	0.71	63	1.23195	0.816901	0.402479	0.766676	1	0.516	0.516	0.516	1	0.516	0.516	0.12581	x ≤ 1.00
ACGTGGC	0	0.33	0.58	63	-5.08746	-0.568966	0.585042	0.806068	0	0	0	0	0	0	0	-0.21865	x ≤ 1.00
ACGTGGG	1	0.36	0.59	63	1.44876	1.08475	0.375445	0.782711	1	0.002	0.002	0.002	10	0.002	0.002	0.0340196	1.00 < x ≤ 3.00
ACGTGGT	0	0.26	0.52	63	-4.75489	-0.5	0.677049	0.900277	0	0	0	0	0	0	0	-0.243325	x ≤ 1.00
ACGTGTA	0	0.21	0.45	63	-4.45943	-0.466667	0.795074	1.01314	0	0	0	0	0	0	0	-0.246286	x ≤ 1.00
ACGTGTC	0	0.24	0.55	63	-4.64386	-0.436364	0.659477	0.881635	0	0	0	0	0	0	0	-0.326232	x ≤ 1.00
ACGTGTG	0	0.62	0.81	63	-5.97728	-0.765432	0.367453	0.789768	0	0	0	0	0	0	0	-0.214702	x ≤ 1.00
ACGTGTT	0	0.23	0.47	63	-4.58496	-0.489362	0.753028	0.972495	0	0	0	0	0	0	0	-0.232468	x ≤ 1.00
ACGTTAA	1	0.09	0.32	63	3.33628	2.84375	0.021863	0.504449	1	0.082	0.082	0.082	22	0.082	0.082	-0.131795	1.00 < x ≤ 3.00
ACGTTAC	1	0.19	0.42	63	2.33628	1.92857	0.147913	1.18664	1	6.915	13.83	6.915	65	6.915	6.915	-0.137717	1.00 < x ≤ 3.00
ACGTTAG	0	0.12	0.32	63	-3.70044	-0.375	1.16205	1.3331	0	0	0	0	0	0	0	-0.125873	x ≤ 1.00
ACGTTAT	0	0.1	0.3	63	-3.45943	-0.333333	1.25794	1.41643	0	0	0	0	0	0	0	-0.0696145	x ≤ 1.00
ACGTTCA	0	0.21	0.43	63	-4.45943	-0.488372	0.823475	1.0393	0	0	0	0	0	0	0	-0.226546	x ≤ 1.00
ACGTTCC	0	0.13	0.36	63	-3.80735	-0.361111	1.03822	1.22502	0	0	0	0	0	0	0	-0.245299	x ≤ 1.00
ACGTTCG	0	0.05	0.22	63	-2.58496	-0.227273	1.76714	1.88056	0	0	0	0	0	0	0	-0.374595	x ≤ 1.00
ACGTTCT	0	0.27	0.53	63	-4.80735	-0.509434	0.661119	0.883397	0	0	0	0	0	0	0	-0.212728	x ≤ 1.00
ACGTTGA	0	0.22	0.48	63	-4.52356	-0.458333	0.748261	0.968706	0	0	0	0	0	0	0	0.0123058	x ≤ 1.00
ACGTTGC	0	0.19	0.39	63	-4.32193	-0.487179	0.908462	1.11596	0	0	0	0	0	0	0	0.0892912	x ≤ 1.00
ACGTTGG	0	0.15	0.41	63	-4	-0.365854	0.910042	1.11589	0	0	0	0	0	0	0	0.0172408	x ≤ 1.00
ACGTTGT	0	0.26	0.48	63	-4.75489	-0.541667	0.717724	0.941072	0	0	0	0	0	0	0	-0.191015	x ≤ 1.00
ACGTTTA	0	0.25	0.46	63	-4.70044	-0.543478	0.748193	0.969538	0	0	0	0	0	0	0	-0.279844	x ≤ 1.00
ACGTTTC	1	0.14	0.4	63	2.75132	2.15	0.0988751	1.11863	1	0.037	0.037	0.037	46	0.037	0.037	-0.289714	1.00 < x ≤ 3.00
ACGTTTG	0	0.26	0.5	63	-4.75489	-0.52	0.696985	0.920881	0	0	0	0	0	0	0	0.418946	x ≤ 1.00
ACGTTTT	0	0.38	0.63	63	-5.2854	-0.603175	0.527919	0.746385	0	0	0	0	0	0	0	-0.256156	x ≤ 1.00
ACTAAAA	2	0.85	0.94	63	1.22479	1.2234	0.200805	1.09726	2	6.106	12.206	3.053	94.5	6.106	6.106	-0.260104	1.00 < x ≤ 3.00
ACTAAAC	1	0.41	0.63	63	1.26589	0.936508	0.408433	0.760768	1	0.02	0.02	0.02	88	0.02	0.02	-0.178184	x ≤ 1.00
ACTAAAG	0	0.63	0.86	63	-6	-0.732558	0.354717	0.792981	0	0	0	0	0	0	0	-0.0706015	x ≤ 1.00
ACTAAAT	0	0.72	0.95	63	-6.18982	-0.757895	0.315106	0.819245	0	0	0	0	0	0	0	-0.160418	x ≤ 1.00
ACTAACA	2	0.95	0.91	63	1.06609	1.15385	0.225303	1.04175	2	6.874	6.874	3.437	130.5	6.874	6.874	-0.268	1.00 < x ≤ 3.00
ACTAACC	3	0.74	0.91	63	2.0048	2.48352	0.0200695	0.489983	3	12.769	12.769	4.25633	102	12.769	12.769	-0.200884	1.00 < x ≤ 3.00
ACTAACG	1	0.16	0.42	63	2.57075	2	0.12855	1.19112	1	0.007	0.007	0.007	152	0.007	0.007	-0.159431	1.00 < x ≤ 3.00
ACTAACT	8	0.62	0.9	63	3.66838	8.2	1.11093e-15	9.57856e-13	6	32.4327	84.308	5.40544	89	33.411	31.478	-0.268	3.00 < x
ACTAAGA	0	0.58	0.75	63	-5.88264	-0.773333	0.394444	0.77294	0	0	0	0	0	0	0	-0.114029	x ≤ 1.00
ACTAAGC	0	0.51	0.81	63	-5.70044	-0.62963	0.403962	0.764611	0	0	0	0	0	0	0	-0.00743401	x ≤ 1.00
ACTAAGG	0	0.21	0.45	63	-4.45943	-0.466667	0.795074	1.01306	0	0	0	0	0	0	0	-0.0627056	x ≤ 1.00
ACTAAGT	0	0.78	0.89	63	-6.30378	-0.876404	0.305304	0.831365	0	0	0	0	0	0	0	-0.274909	x ≤ 1.00
ACTAATA	2	0.4	0.55	63	2.2935	2.90909	0.0105408	0.310573	2	4.009	4.009	2.0045	186	4.009	4.009	-0.341037	1.00 < x ≤ 3.00
ACTAATC	0	0.32	0.51	63	-5.04439	-0.627451	0.642466	0.865462	0	0	0	0	0	0	0	-0.237403	x ≤ 1.00
ACTAATG	2	0.53	0.68	63	1.89616	2.16176	0.0567052	0.87389	2	7.373	7.755	3.6865	144	7.373	7.373	-0.206806	1.00 < x ≤ 3.00
ACTAATT	3	0.76	0.94	63	1.96683	2.38298	0.0248138	0.542722	6	5.3	9.183	0.883333	134.167	5.3	5.3	-0.232468	1.00 < x ≤ 3.00
ACTACAA	1	0.37	0.61	63	1.41028	1.03279	0.383672	0.777213	1	0.021	0.042	0.021	153	0.021	0.021	-0.20878	1.00 < x ≤ 3.00
ACTACAC	1	0.36	0.61	63	1.44876	1.04918	0.37718	0.781455	1	0.007	0.007	0.007	34	0.007	0.007	-0.240364	1.00 < x ≤ 3.00
ACTACAG	0	0.62	0.78	63	-5.97728	-0.794872	0.372921	0.784135	0	0	0	0	0	0	0	-0.129821	x ≤ 1.00
ACTACAT	0	0.51	0.79	63	-5.70044	-0.64557	0.410001	0.759285	0	0	0	0	0	0	0	-0.253195	x ≤ 1.00
ACTACCA	1	0.48	0.71	63	1.0435	0.732394	0.429708	0.735808	1	5.827	5.827	5.827	122	5.827	5.827	-0.105146	x ≤ 1.00
ACTACCC	1	0.2	0.42	63	2.26589	1.90476	0.154819	1.1824	1	0.347	0.347	0.347	14	0.347	0.347	-0.0844194	1.00 < x ≤ 3.00
ACTACCG	0	0.04	0.2	63	-2.32193	-0.2	1.95521	2.05678	0	0	0	0	0	0	0	-0.137717	x ≤ 1.00
ACTACCT	0	0.65	0.78	63	-6.04439	-0.833333	0.361425	0.788819	0	0	0	0	0	0	0	-0.174236	x ≤ 1.00
ACTACGA	0	0.16	0.39	63	-4.08746	-0.410256	0.940367	1.14129	0	0	0	0	0	0	0	-0.112055	x ≤ 1.00
ACTACGC	1	0.02	0.14	63	5.07325	7	6.5248e-11	3.1438e-08	1	7	7	7	157	7	7	-0.0903413	3.00 < x
ACTACGG	0	0.05	0.22	63	-2.58496	-0.227273	1.76714	1.88044	0	0	0	0	0	0	0	0.0675774	x ≤ 1.00
ACTACGT	0	0.05	0.22	63	-2.58496	-0.227273	1.76714	1.88031	0	0	0	0	0	0	0	-0.281818	x ≤ 1.00
ACTACTA	0	0.36	0.56	63	-5.20945	-0.642857	0.579406	0.80012	0	0	0	0	0	0	0	-0.149561	x ≤ 1.00
ACTACTC	0	0.42	0.71	63	-5.42626	-0.591549	0.471699	0.704474	0	0	0	0	0	0	0	-0.260104	x ≤ 1.00
ACTACTG	0	0.75	0.77	63	-6.24793	-0.974026	0.322408	0.814447	0	0	0	0	0	0	0	-0.128834	x ≤ 1.00
ACTACTT	2	0.69	0.91	63	1.52177	1.43956	0.155549	1.17591	2	8.09	16.18	4.045	113.5	8.09	8.09	-0.0893543	1.00 < x ≤ 3.00
ACTAGAA	1	0.75	0.77	63	0.410284	0.324675	0.491506	0.712427	1	6.995	13.99	6.995	46	6.995	6.995	0.00243591	x ≤ 1.00
ACTAGAC	1	0.5	0.81	63	0.985786	0.617284	0.407083	0.760849	1	0.284	0.284	0.284	10	0.284	0.284	-0.199897	x ≤ 1.00
ACTAGAG	0	0.83	0.88	63	-6.39232	-0.943182	0.290573	0.864698	0	0	0	0	0	0	0	-0.0804714	x ≤ 1.00
ACTAGAT	1	0.25	0.5	63	1.95777	1.5	0.259035	0.953599	1	0	0	0	100	0	0	-0.0725755	1.00 < x ≤ 3.00
ACTAGCA	0	0.33	0.58	63	-5.08746	-0.568966	0.585042	0.806001	0	0	0	0	0	0	0	0.544294	x ≤ 1.00
ACTAGCC	0	0.33	0.55	63	-5.08746	-0.6	0.605863	0.827587	0	0	0	0	0	0	0	-0.13673	x ≤ 1.00
ACTAGCG	0	0.09	0.29	63	-3.32193	-0.310345	1.31099	1.46208	0	0	0	0	0	0	0	-0.268	x ≤ 1.00
ACTAGCT	0	0.69	0.82	63	-6.12928	-0.841463	0.341462	0.796162	0	0	0	0	0	0	0	-0.158444	x ≤ 1.00
ACTAGGA	2	0.98	0.91	63	1.0217	1.12088	0.233911	1.01995	2	7.131	7.131	3.5655	65.5	7.131	7.131	-0.011382	1.00 < x ≤ 3.00
ACTAGGC	0	0.31	0.58	63	-5	-0.534483	0.596279	0.816947	0	0	0	0	0	0	0	-0.013356	x ≤ 1.00
ACTAGGG	1	0.4	0.63	63	1.30066	0.952381	0.402356	0.767155	1	0.015	0.015	0.015	69	0.015	0.015	0.148511	x ≤ 1.00
ACTAGGT	0	0.61	0.87	63	-5.9542	-0.701149	0.358624	0.789329	0	0	0	0	0	0	0	-0.0548096	x ≤ 1.00
ACTAGTA	0	0.27	0.56	63	-4.80735	-0.482143	0.634225	0.857605	0	0	0	0	0	0	0	-0.194962	x ≤ 1.00
ACTAGTC	0	0.31	0.5	63	-5	-0.62	0.658368	0.880871	0	0	0	0	0	0	0	-0.325245	x ≤ 1.00
ACTAGTG	0	0.44	0.7	63	-5.49185	-0.628571	0.467753	0.703584	0	0	0	0	0	0	0	-0.290701	x ≤ 1.00
ACTAGTT	0	0.58	0.74	63	-5.88264	-0.783784	0.396535	0.769763	0	0	0	0	0	0	0	-0.158444	x ≤ 1.00
ACTATAA	0	0.45	0.7	63	-5.52356	-0.642857	0.463524	0.705122	0	0	0	0	0	0	0	-0.221611	x ≤ 1.00
ACTATAC	0	0.15	0.38	63	-4	-0.394737	0.971161	1.1693	0	0	0	0	0	0	0	-0.271948	x ≤ 1.00
ACTATAG	1	0.52	0.74	63	0.930291	0.648649	0.436832	0.725118	1	0.511	0.511	0.511	5	0.511	0.511	-0.216676	x ≤ 1.00
ACTATAT	1	0.69	0.84	63	0.528928	0.369048	0.443666	0.716355	1	0.088	0.176	0.088	134	0.088	0.088	-0.201871	x ≤ 1.00
ACTATCA	0	0.27	0.47	63	-4.80735	-0.574468	0.719699	0.942605	0	0	0	0	0	0	0	-0.239377	x ≤ 1.00
ACTATCC	0	0.24	0.49	63	-4.64386	-0.489796	0.722138	0.944894	0	0	0	0	0	0	0	-0.263065	x ≤ 1.00
ACTATCG	0	0.01	0.1	63	-1	-0.1	3.96953	4.05416	0	0	0	0	0	0	0	-0.225559	x ≤ 1.00
ACTATCT	0	0.21	0.48	63	-4.45943	-0.4375	0.755276	0.972714	0	0	0	0	0	0	0	-0.152522	x ≤ 1.00
ACTATGA	0	0.43	0.67	63	-5.45943	-0.641791	0.484611	0.708008	0	0	0	0	0	0	0	0.0478375	x ≤ 1.00
ACTATGC	0	0.47	0.7	63	-5.58496	-0.671429	0.454903	0.707914	0	0	0	0	0	0	0	0.127784	x ≤ 1.00
ACTATGG	0	0.32	0.58	63	-5.04439	-0.551724	0.590721	0.812322	0	0	0	0	0	0	0	-0.0528356	x ≤ 1.00
ACTATGT	0	0.57	0.75	63	-5.85798	-0.76	0.398497	0.768563	0	0	0	0	0	0	0	-0.185093	x ≤ 1.00
ACTATTA	0	0.82	0.86	63	-6.37504	-0.953488	0.294438	0.854925	0	0	0	0	0	0	0	-0.317349	x ≤ 1.00
ACTATTC	0	0.31	0.63	63	-5	-0.492063	0.561038	0.781409	0	0	0	0	0	0	0	-0.244312	x ≤ 1.00
ACTATTG	1	0.58	0.7	63	0.775568	0.6	0.476035	0.7044	1	0.492	0.492	0.492	154	0.492	0.492	-0.0775104	x ≤ 1.00
ACTATTT	1	1.2	1.1	63	-0.260652	-0.181818	0.356729	0.79047	1	2.754	2.754	2.754	33	2.754	2.754	-0.227533	x ≤ 1.00
ACTCAAA	1	0.9	0.93	63	0.150417	0.107527	0.426497	0.740764	1	0.15	0.15	0.15	5	0.15	0.15	-0.282805	x ≤ 1.00
ACTCAAC	0	0.36	0.61	63	-5.20945	-0.590164	0.549477	0.768507	0	0	0	0	0	0	0	-0.0745495	x ≤ 1.00
ACTCAAG	1	0.55	0.64	63	0.850857	0.703125	0.486828	0.708909	4	4.44	17.76	1.11	175	4.44	4.44	-0.178184	x ≤ 1.00
ACTCAAT	1	0.37	0.61	63	1.41028	1.03279	0.383672	0.777117	1	0.053	0.106	0.053	65	0.053	0.053	-0.235429	1.00 < x ≤ 3.00
ACTCACA	1	0.6	0.79	63	0.727474	0.506329	0.444235	0.715581	1	0.61	0.61	0.61	143	0.61	0.61	-0.225559	x ≤ 1.00
ACTCACC	0	0.76	0.93	63	-6.26679	-0.817204	0.307193	0.827839	0	0	0	0	0	0	0	-0.164366	x ≤ 1.00
ACTCACG	0	0.13	0.36	63	-3.80735	-0.361111	1.03822	1.22493	0	0	0	0	0	0	0	-0.22852	x ≤ 1.00
ACTCACT	0	1.26	1.09	63	-6.98868	-1.15596	0.187638	1.14059	0	0	0	0	0	0	0	-0.216676	x ≤ 1.00
ACTCAGA	3	1.05	1.01	63	1.5057	1.93069	0.061257	0.899205	5	14.069	27.643	2.8138	154.6	14.069	14.069	-0.181145	1.00 < x ≤ 3.00
ACTCAGC	0	0.87	0.82	63	-6.45943	-1.06098	0.277115	0.901987	0	0	0	0	0	0	0	-0.0794844	x ≤ 1.00
ACTCAGG	2	1.13	1.1	63	0.818162	0.790909	0.265267	0.937564	2	3.3	3.3	1.65	124.5	3.3	3.3	-0.0745495	x ≤ 1.00
ACTCAGT	0	1.11	1.14	63	-6.80735	-0.973684	0.217839	1.06495	0	0	0	0	0	0	0	-0.272935	x ≤ 1.00
ACTCATA	0	0.57	0.72	63	-5.85798	-0.791667	0.405027	0.763978	0	0	0	0	0	0	0	-0.252208	x ≤ 1.00
ACTCATC	0	0.46	0.64	63	-5.55459	-0.71875	0.48145	0.706351	0	0	0	0	0	0	0	-0.282805	x ≤ 1.00
ACTCATG	1	0.64	0.81	63	0.635844	0.444444	0.446202	0.712862	1	1.756	1.756	1.756	32	1.756	1.756	-0.220624	x ≤ 1.00
ACTCATT	1	0.81	0.83	63	0.300659	0.228916	0.468223	0.70358	1	0.111	0.111	0.111	100	0.111	0.111	-0.335115	x ≤ 1.00
ACTCCAA	2	0.54	0.68	63	1.86969	2.14706	0.0585305	0.891951	3	0.309	0.517	0.103	59.3333	0.309	0.309	-0.169301	1.00 < x ≤ 3.00
ACTCCAC	1	0.51	0.66	63	0.957772	0.742424	0.458855	0.706549	1	0	0	0	143	0	0	-0.201871	x ≤ 1.00
ACTCCAG	0	0.91	0.85	63	-6.52356	-1.07059	0.26461	0.940108	0	0	0	0	0	0	0	-0.222598	x ≤ 1.00
ACTCCAT	0	0.82	0.91	63	-6.37504	-0.901099	0.292112	0.858672	0	0	0	0	0	0	0	-0.259117	x ≤ 1.00
ACTCCCA	0	0.49	0.73	63	-5.64386	-0.671233	0.436265	0.726237	0	0	0	0	0	0	0	-0.187067	x ≤ 1.00
ACTCCCC	0	0.71	0.89	63	-6.16993	-0.797753	0.326081	0.81245	0	0	0	0	0	0	0	-0.211741	x ≤ 1.00
ACTCCCG	0	0.16	0.39	63	-4.08746	-0.410256	0.940367	1.1412	0	0	0	0	0	0	0	-0.217663	x ≤ 1.00
ACTCCCT	2	0.93	1.02	63	1.09646	1.04902	0.225607	1.04022	2	1.154	1.154	0.577	63	1.154	1.154	-0.123899	1.00 < x ≤ 3.00
ACTCCGA	0	0.13	0.34	63	-3.80735	-0.382353	1.09065	1.2678	0	0	0	0	0	0	0	-0.0784974	x ≤ 1.00
ACTCCGC	0	0.03	0.17	63	-2	-0.176471	2.31046	2.40501	0	0	0	0	0	0	0	-0.19891	x ≤ 1.00
ACTCCGG	0	0.16	0.42	63	-4.08746	-0.380952	0.88338	1.09244	0	0	0	0	0	0	0	-0.219637	x ≤ 1.00
ACTCCGT	0	0.2	0.45	63	-4.39232	-0.444444	0.803164	1.01853	0	0	0	0	0	0	0	-0.262078	x ≤ 1.00
ACTCCTA	1	0.59	0.75	63	0.751321	0.546667	0.458095	0.706307	1	0.001	0.001	0.001	158	0.001	0.001	-0.143639	x ≤ 1.00
ACTCCTC	1	0.82	0.83	63	0.283172	0.216867	0.469482	0.703665	1	0.766	0.766	0.766	131	0.766	0.766	-0.120938	x ≤ 1.00
ACTCCTG	2	1.39	1.34	63	0.521769	0.455224	0.268415	0.928456	2	0.113	0.113	0.0565	146.5	0.113	0.113	-0.169301	x ≤ 1.00
ACTCCTT	1	0.88	0.98	63	0.182478	0.122449	0.404044	0.764588	1	0.077	0.077	0.077	15	0.077	0.077	-0.210754	x ≤ 1.00
ACTCGAA	0	0.01	0.1	63	-1	-0.1	3.96953	4.05391	0	0	0	0	0	0	0	-0.246286	x ≤ 1.00
ACTCGAC	0	0.08	0.31	63	-3.16993	-0.258065	1.24476	1.40642	0	0	0	0	0	0	0	-0.113042	x ≤ 1.00
ACTCGAG	1	0.21	0.45	63	2.19878	1.75556	0.189869	1.1323	4	2.968	11.872	0.742	189	2.968	2.968	-0.280831	1.00 < x ≤ 3.00
ACTCGAT	0	0.09	0.32	63	-3.32193	-0.28125	1.19835	1.36661	0	0	0	0	0	0	0	-0.235429	x ≤ 1.00
ACTCGCA	0	0.05	0.22	63	-2.58496	-0.227273	1.76714	1.88019	0	0	0	0	0	0	0	0.154433	x ≤ 1.00
ACTCGCC	0	0.14	0.37	63	-3.90689	-0.378378	1.00374	1.19779	0	0	0	0	0	0	0	-0.353868	x ≤ 1.00
ACTCGCG	0	0.04	0.2	63	-2.32193	-0.2	1.95521	2.05665	0	0	0	0	0	0	0	-0.335115	x ≤ 1.00
ACTCGCT	0	0.04	0.2	63	-2.32193	-0.2	1.95521	2.05652	0	0	0	0	0	0	0	-0.295636	x ≤ 1.00
ACTCGGA	0	0.08	0.27	63	-3.16993	-0.296296	1.41411	1.55403	0	0	0	0	0	0	0	-0.0370438	x ≤ 1.00
ACTCGGC	0	0.12	0.35	63	-3.70044	-0.342857	1.07477	1.25504	0	0	0	0	0	0	0	-0.241351	x ≤ 1.00
ACTCGGG	0	0.43	0.64	63	-5.45943	-0.671875	0.497401	0.716849	0	0	0	0	0	0	0	0.131732	x ≤ 1.00
ACTCGGT	1	0.22	0.44	63	2.13465	1.77273	0.18839	1.13798	2	12.37	24.74	6.185	70	12.37	12.37	-0.28774	1.00 < x ≤ 3.00
ACTCGTA	0	0.08	0.31	63	-3.16993	-0.258065	1.24476	1.40633	0	0	0	0	0	0	0	-0.304519	x ≤ 1.00
ACTCGTC	0	0.09	0.35	63	-3.32193	-0.257143	1.10277	1.27599	0	0	0	0	0	0	0	-0.335115	x ≤ 1.00
ACTCGTG	0	0.26	0.56	63	-4.75489	-0.464286	0.639607	0.863457	0	0	0	0	0	0	0	-0.302545	x ≤ 1.00
ACTCGTT	0	0.1	0.3	63	-3.45943	-0.333333	1.25794	1.41633	0	0	0	0	0	0	0	-0.203845	x ≤ 1.00
ACTCTAA	0	0.52	0.69	63	-5.72792	-0.753623	0.435244	0.728832	0	0	0	0	0	0	0	-0.241351	x ≤ 1.00
ACTCTAC	0	0.53	0.61	63	-5.75489	-0.868852	0.448389	0.7093	0	0	0	0	0	0	0	-0.200884	x ≤ 1.00
ACTCTAG	0	0.74	0.83	63	-6.22882	-0.891566	0.323016	0.813598	0	0	0	0	0	0	0	-0.151535	x ≤ 1.00
ACTCTAT	0	0.44	0.7	63	-5.49185	-0.628571	0.467753	0.703519	0	0	0	0	0	0	0	-0.227533	x ≤ 1.00
ACTCTCA	2	0.71	0.78	63	1.48113	1.65385	0.130279	1.1943	3	13.989	27.973	4.663	98.6667	13.989	13.989	-0.234442	1.00 < x ≤ 3.00
ACTCTCC	0	0.85	0.96	63	-6.42626	-0.885417	0.280804	0.896887	0	0	0	0	0	0	0	-0.293662	x ≤ 1.00
ACTCTCG	0	0.2	0.58	63	-4.39232	-0.344828	0.64813	0.870871	0	0	0	0	0	0	0	-0.216676	x ≤ 1.00
ACTCTCT	2	1.15	1.05	63	0.793071	0.809524	0.27379	0.911632	3	5.65	11.234	1.88333	136.333	5.65	5.65	-0.188054	x ≤ 1.00
ACTCTGA	0	0.76	0.86	63	-6.26679	-0.883721	0.313926	0.820737	0	0	0	0	0	0	0	-0.138704	x ≤ 1.00
ACTCTGC	1	1.01	1.04	63	-0.0142139	-0.00961538	0.383581	0.777604	1	0.021	0.021	0.021	89	0.021	0.021	-0.152522	x ≤ 1.00
ACTCTGG	2	1.51	1.2	63	0.403124	0.408333	0.30586	0.830256	2	0.326	0.326	0.163	116.5	0.326	0.326	-0.0518486	x ≤ 1.00
ACTCTGT	1	1.32	1.13	63	-0.397071	-0.283186	0.33917	0.799006	1	0.067	0.067	0.067	97	0.067	0.067	-0.230494	x ≤ 1.00
ACTCTTA	0	0.78	0.89	63	-6.30378	-0.876404	0.305304	0.831227	0	0	0	0	0	0	0	-0.296623	x ≤ 1.00
ACTCTTC	2	0.73	0.83	63	1.4416	1.53012	0.149084	1.17928	2	0.054	0.054	0.027	143	0.054	0.054	-0.351894	1.00 < x ≤ 3.00
ACTCTTG	1	0.85	0.84	63	0.231947	0.178571	0.467419	0.704569	1	0.044	0.044	0.044	49	0.044	0.044	-0.0617186	x ≤ 1.00
ACTCTTT	3	0.92	0.96	63	1.69446	2.16667	0.0397423	0.715449	3	3.197	3.197	1.06567	86	3.197	3.197	-0.233455	1.00 < x ≤ 3.00
ACTGAAA	1	1.39	1.07	63	-0.471072	-0.364486	0.348882	0.792922	2	10.03	20.06	5.015	114	10.03	10.03	0.0389546	x ≤ 1.00
ACTGAAC	0	0.67	0.76	63	-6.08746	-0.881579	0.355905	0.791748	0	0	0	0	0	0	0	0.0952131	x ≤ 1.00
ACTGAAG	2	1.05	1.01	63	0.923131	0.940594	0.25379	0.969587	3	0.373	0.735	0.124333	109.333	0.373	0.373	0.239314	x ≤ 1.00
ACTGAAT	1	0.85	0.89	63	0.231947	0.168539	0.441928	0.717509	1	0.444	0.444	0.444	72	0.444	0.444	0.423881	x ≤ 1.00
ACTGACA	0	1.04	1.11	63	-6.71425	-0.936937	0.23172	1.02651	0	0	0	0	0	0	0	0.0596814	x ≤ 1.00
ACTGACC	2	0.79	0.95	63	1.32912	1.27368	0.186601	1.14106	3	19.696	33.562	6.56533	147.667	19.696	19.696	-0.0824454	1.00 < x ≤ 3.00
ACTGACG	0	0.14	0.37	63	-3.90689	-0.378378	1.00374	1.1977	0	0	0	0	0	0	0	0.00737087	x ≤ 1.00
ACTGACT	0	1.12	0.97	63	-6.82018	-1.15464	0.211174	1.07939	0	0	0	0	0	0	0	0.0962001	x ≤ 1.00
ACTGAGA	1	0.93	0.97	63	0.103623	0.0721649	0.410211	0.758902	2	10.674	21.348	5.337	68	10.674	10.674	0.28669	x ≤ 1.00
ACTGAGC	3	0.91	1.02	63	1.71006	2.04902	0.0479315	0.795556	3	4.153	4.153	1.38433	102	4.153	4.153	0.0784343	1.00 < x ≤ 3.00
ACTGAGG	0	1.58	1.05	63	-7.31288	-1.50476	0.122471	1.17673	0	0	0	0	0	0	0	0.203782	x ≤ 1.00
ACTGAGT	2	0.85	0.91	63	1.22479	1.26374	0.197278	1.10906	2	0.017	0.034	0.0085	171	0.017	0.017	-0.103172	1.00 < x ≤ 3.00
ACTGATA	0	0.57	0.72	63	-5.85798	-0.791667	0.405027	0.76389	0	0	0	0	0	0	0	-0.00447303	x ≤ 1.00
ACTGATC	0	0.6	0.81	63	-5.93074	-0.740741	0.374349	0.78462	0	0	0	0	0	0	0	-0.0409917	x ≤ 1.00
ACTGATG	2	0.69	0.76	63	1.52177	1.72368	0.118832	1.1636	5	0.457	1.789	0.0914	84.2	0.457	0.457	0.111005	1.00 < x ≤ 3.00
ACTGATT	1	0.59	0.84	63	0.751321	0.488095	0.421598	0.745211	1	0.01	0.02	0.01	175	0.01	0.01	0.0547465	x ≤ 1.00
ACTGCAA	1	0.68	0.86	63	0.549687	0.372093	0.432859	0.732401	1	0.003	0.003	0.003	22	0.003	0.003	0.34887	x ≤ 1.00
ACTGCAC	0	0.83	0.85	63	-6.39232	-0.976471	0.291368	0.86019	0	0	0	0	0	0	0	1.91424	x ≤ 1.00
ACTGCAG	1	1.6	1.22	63	-0.672705	-0.491803	0.289754	0.866352	1	0.019	0.019	0.019	68	0.019	0.019	-0.0913283	x ≤ 1.00
ACTGCAT	2	1.16	1.21	63	0.780687	0.694215	0.259104	0.952567	2	5.964	5.964	2.982	90.5	5.964	5.964	5.18316	x ≤ 1.00
ACTGCCA	1	1.15	1.21	63	-0.19977	-0.123967	0.327181	0.810138	1	2.174	2.174	2.174	187	2.174	2.174	-0.121925	x ≤ 1.00
ACTGCCC	1	1.03	0.97	63	-0.0422282	-0.0309278	0.411084	0.757949	1	6.809	6.809	6.809	95	6.809	6.809	-0.142652	x ≤ 1.00
ACTGCCG	0	0.17	0.38	63	-4.16993	-0.447368	0.949876	1.14857	0	0	0	0	0	0	0	0.0251367	x ≤ 1.00
ACTGCCT	3	1.13	1.15	63	1.40073	1.62609	0.0924784	1.08757	3	3.336	3.336	1.112	110	3.336	3.336	0.0507985	1.00 < x ≤ 3.00
ACTGCGA	0	0.15	0.36	63	-4	-0.416667	1.01603	1.20526	0	0	0	0	0	0	0	0.0359936	x ≤ 1.00
ACTGCGC	0	0.19	0.44	63	-4.32193	-0.431818	0.825974	1.03862	0	0	0	0	0	0	0	0.0271107	x ≤ 1.00
ACTGCGG	0	0.16	0.42	63	-4.08746	-0.380952	0.88338	1.09236	0	0	0	0	0	0	0	0.108044	x ≤ 1.00
ACTGCGT	0	0.15	0.38	63	-4	-0.394737	0.971161	1.16922	0	0	0	0	0	0	0	-0.197923	x ≤ 1.00
ACTGCTA	0	0.48	0.75	63	-5.61471	-0.64	0.433416	0.730251	0	0	0	0	0	0	0	0.110018	x ≤ 1.00
ACTGCTC	2	1.1	1.01	63	0.856636	0.891089	0.265562	0.93739	2	6.72	6.72	3.36	96	6.72	6.72	-0.0192779	x ≤ 1.00
ACTGCTG	3	1.69	1.28	63	0.824229	1.02344	0.18461	1.1421	4	0.112	0.186	0.028	66	0.112	0.112	0.0665904	1.00 < x ≤ 3.00
ACTGCTT	3	1.58	1.2	63	0.920737	1.18333	0.165068	1.17367	4	11.478	21.528	2.8695	123	11.478	11.478	0.684447	1.00 < x ≤ 3.00
ACTGGAA	2	0.97	1.08	63	1.03634	0.953704	0.234412	1.01726	2	3.202	3.202	1.601	35.5	3.202	3.202	0.372558	x ≤ 1.00
ACTGGAC	1	0.6	0.85	63	0.727474	0.470588	0.420149	0.744658	1	0.201	0.201	0.201	0	0.201	0.201	0.321234	x ≤ 1.00
ACTGGAG	0	1.11	1.08	63	-6.80735	-1.02778	0.217825	1.06551	0	0	0	0	0	0	0	0.194899	x ≤ 1.00
ACTGGAT	3	0.45	0.65	63	2.71006	3.92308	0.000279245	0.0228729	4	14.006	28.006	3.5015	98.25	14.006	14.006	0.340974	3.00 < x
ACTGGCA	3	0.95	0.94	63	1.64866	2.18085	0.0393555	0.710829	4	4.02	7.894	1.005	56.5	4.02	4.02	0.0350066	1.00 < x ≤ 3.00
ACTGGCC	3	1.17	1.11	63	1.35098	1.64865	0.0923361	1.08746	3	0.834	0.834	0.278	48.3333	0.834	0.834	-0.256156	1.00 < x ≤ 3.00
ACTGGCG	0	0.22	0.46	63	-4.52356	-0.478261	0.773541	0.992804	0	0	0	0	0	0	0	-0.110081	x ≤ 1.00
ACTGGCT	0	0.95	0.94	63	-6.58496	-1.01064	0.254677	0.965322	0	0	0	0	0	0	0	-0.00644702	x ≤ 1.00
ACTGGGA	0	0.92	1.04	63	-6.53916	-0.884615	0.259388	0.952542	0	0	0	0	0	0	0	0.405129	x ≤ 1.00
ACTGGGC	1	1.03	0.98	63	-0.0422282	-0.0306122	0.406893	0.76171	1	1.387	1.387	1.387	183	1.387	1.387	0.158381	x ≤ 1.00
ACTGGGG	0	1.17	1.06	63	-6.88264	-1.10377	0.204668	1.09037	0	0	0	0	0	0	0	0.310377	x ≤ 1.00
ACTGGGT	2	1	1.07	63	0.99284	0.934579	0.240914	1.00271	2	2.249	2.249	1.1245	33.5	2.249	2.249	-0.0242129	x ≤ 1.00
ACTGGTA	0	0.69	0.82	63	-6.12928	-0.841463	0.341462	0.796049	0	0	0	0	0	0	0	-0.0439527	x ≤ 1.00
ACTGGTC	0	0.61	0.75	63	-5.9542	-0.813333	0.382123	0.779278	0	0	0	0	0	0	0	-0.0942893	x ≤ 1.00
ACTGGTG	1	0.97	0.94	63	0.0435016	0.0319149	0.424191	0.742266	1	0.026	0.026	0.026	186	0.026	0.026	-0.0982373	x ≤ 1.00
ACTGGTT	1	0.76	0.87	63	0.391425	0.275862	0.441434	0.718987	3	0.252	0.756	0.084	91	0.252	0.252	-0.0350698	x ≤ 1.00
ACTGTAA	2	0.87	0.86	63	1.19162	1.31395	0.195665	1.11375	2	2.347	4.678	1.1735	123	2.347	2.347	-0.155483	1.00 < x ≤ 3.00
ACTGTAC	0	0.33	0.55	63	-5.08746	-0.6	0.605863	0.827518	0	0	0	0	0	0	0	-0.205819	x ≤ 1.00
ACTGTAG	1	1.09	0.97	63	-0.123148	-0.0927835	0.409514	0.759242	1	0.036	0.036	0.036	166	0.036	0.036	-0.0883673	x ≤ 1.00
ACTGTAT	3	0.71	0.83	63	2.06369	2.75904	0.0106868	0.313185	3	0.023	0.023	0.00766667	123	0.023	0.023	0.0123058	1.00 < x ≤ 3.00
ACTGTCA	1	1.24	1.12	63	-0.307573	-0.214286	0.348114	0.792826	1	2.405	2.405	2.405	82	2.405	2.405	-0.19891	x ≤ 1.00
ACTGTCC	3	1.33	1.13	63	1.16753	1.47788	0.118456	1.162	3	2.283	4.453	0.761	30.3333	2.283	2.283	-0.211741	1.00 < x ≤ 3.00
ACTGTCG	0	0.13	0.34	63	-3.80735	-0.382353	1.09065	1.26771	0	0	0	0	0	0	0	-0.235429	x ≤ 1.00
ACTGTCT	3	1.41	1.21	63	1.08387	1.31405	0.13905	1.18333	3	3.456	3.456	1.152	42.6667	3.456	3.456	-0.13673	1.00 < x ≤ 3.00
ACTGTGA	2	0.97	1.05	63	1.03634	0.980952	0.234837	1.01426	2	0.699	0.699	0.3495	112	0.699	0.699	0.0241497	x ≤ 1.00
ACTGTGC	1	1.34	1.23	63	-0.418604	-0.276423	0.312186	0.823414	1	6.99	13.98	6.99	86	6.99	6.99	0.00539688	x ≤ 1.00
ACTGTGG	3	1.37	1.19	63	1.1251	1.36975	0.131205	1.1908	6	1.545	2.877	0.2575	74.5	1.545	1.545	0.111992	1.00 < x ≤ 3.00
ACTGTGT	1	1.39	1.21	63	-0.471072	-0.322314	0.313016	0.823085	2	4.552	9.104	2.276	16	4.552	4.552	-0.19891	x ≤ 1.00
ACTGTTA	2	0.97	0.89	63	1.03634	1.1573	0.229448	1.03292	2	1.015	1.015	0.5075	109	1.015	1.015	-0.192988	1.00 < x ≤ 3.00
ACTGTTC	0	0.7	0.78	63	-6.14975	-0.897436	0.341922	0.795649	0	0	0	0	0	0	0	-0.257143	x ≤ 1.00
ACTGTTG	0	1.08	0.95	63	-6.76818	-1.13684	0.220061	1.05472	0	0	0	0	0	0	0	0.00144892	x ≤ 1.00
ACTGTTT	1	1.59	1.23	63	-0.663717	-0.479675	0.289096	0.86803	1	0.01	0.01	0.01	140	0.01	0.01	0.169238	x ≤ 1.00
ACTTAAA	1	1.33	1.23	63	-0.407878	-0.268293	0.312878	0.823119	1	6.907	13.814	6.907	104	6.907	6.907	-0.275896	x ≤ 1.00
ACTTAAC	0	0.51	0.79	63	-5.70044	-0.64557	0.410001	0.759199	0	0	0	0	0	0	0	-0.195949	x ≤ 1.00
ACTTAAG	0	1.07	0.97	63	-6.75489	-1.10309	0.223826	1.04346	0	0	0	0	0	0	0	-0.181145	x ≤ 1.00
ACTTAAT	0	1.07	1.1	63	-6.75489	-0.972727	0.225971	1.03956	0	0	0	0	0	0	0	-0.175223	x ≤ 1.00
ACTTACA	2	0.58	0.7	63	1.76841	2.02857	0.0728164	0.977769	2	0.492	0.492	0.246	139	0.492	0.492	-0.127847	1.00 < x ≤ 3.00
ACTTACC	1	0.5	0.67	63	0.985786	0.746269	0.450715	0.709963	1	0.059	0.059	0.059	153	0.059	0.059	-0.266026	x ≤ 1.00
ACTTACG	0	0.2	0.42	63	-4.39232	-0.47619	0.848049	1.06303	0	0	0	0	0	0	0	-0.0528356	x ≤ 1.00
ACTTACT	1	1.05	1.17	63	-0.069709	-0.042735	0.340665	0.797938	1	0.051	0.051	0.051	96	0.051	0.051	-0.181145	x ≤ 1.00
ACTTAGA	0	0.94	0.94	63	-6.56986	-1	0.257416	0.954285	0	0	0	0	0	0	0	-0.148574	x ≤ 1.00
ACTTAGC	0	0.59	0.75	63	-5.90689	-0.786667	0.390363	0.774204	0	0	0	0	0	0	0	-0.148574	x ≤ 1.00
ACTTAGG	0	0.73	1	63	-6.20945	-0.73	0.305627	0.830313	0	0	0	0	0	0	0	-0.0755365	x ≤ 1.00
ACTTAGT	1	0.85	0.88	63	0.231947	0.170455	0.446805	0.712644	1	0.001	0.001	0.001	32	0.001	0.001	-0.256156	x ≤ 1.00
ACTTATA	0	0.37	0.61	63	-5.24793	-0.606557	0.544113	0.762307	0	0	0	0	0	0	0	-0.23839	x ≤ 1.00
ACTTATC	0	0.41	0.68	63	-5.39232	-0.602941	0.48917	0.710424	0	0	0	0	0	0	0	-0.183119	x ≤ 1.00
ACTTATG	0	0.42	0.62	63	-5.42626	-0.677419	0.511529	0.729572	0	0	0	0	0	0	0	-0.175223	x ≤ 1.00
[truncated: 14,383 more rows]
