# Supplementary material for: Alternative RNA splicing in the endothelium mediated in part by Rbfox2 regulates the arterial response to low flow
Source: eLife. 2018 Jan 2;7:e29494. doi: 10.7554/eLife.29494 (PMC5771670; doi:10.7554/eLife.29494)
Supplement: Figure 4—source data 1. — Event (mm9): Skipped exon-splicing event, MM9 annotation; ENSID, RefseqID, GeneID, Rbfox2_regulated: Regulated if Rbfox2 deletion was significantly altered splicing BF >5 in any of the in vivo or in vitro comparisons; High Flow 1: Psi, 48 hr intima replicate 1 from contralateral artery pool; High Flow 2: Psi, 48 hr intima replicate 2 from contralateral artery pool; Low Flow 1: Psi, 48 hr intima replicate 1 from ligated artery pool; Low Flow 2: Psi, 48 hr intima replicate 2 from ligated artery pool; IgG High Flow 1: Psi, 48 hr intima replicate 1 from contralateral artery pool, IgG treated; IgG High Flow 2: Psi, 48 hr intima replicate 2 from contralateral artery pool, IgG treated; IgG Low Flow 1: Psi, 48 hr intima replicate 1 from ligated artery pool, IgG treated; IgG Low Flow 2: Psi, 48 hr intima replicate 2 from ligated artery pool, IgG treated; Rbfox2 wt High Flow 1: Psi, 7 days intima replicate 1 from contralateral artery pool, Rbfox2 ff; Rbfox2 wt High Flow 2: Psi, 7 days intima replicate 2 from contralateral artery pool, Rbfox2 ff; Rbfox2 wt Low Flow 1: Psi, 7 days intima replicate 1 from ligated artery pool, Rbfox2 ff Rbfox2 wt Low Flow 2: Psi, 7 days intima replicate 2 from ligated artery pool, Rbfox2 ff; Rbfox2 EC-KO High Flow 1: Psi, 7 days intima replicate 1 from contralateral artery pool, Cdh5(PAC)-CreERT2; Rbfox2 ff; Rbfox2 EC-KO High Flow 2: Psi, 7 days intima replicate 2 from contralateral artery pool, Cdh5(PAC)-CreERT2; Rbfox2 ff; Rbfox2 EC-KO Low Flow 1: Psi, 7 days intima replicate 1 from ligated artery pool, Cdh5(PAC)-CreERT2; Rbfox2 ff; Rbfox2 EC-KO Low Flow 2: Psi, 7 days intima replicate 2 from ligated artery pool, Cdh5(PAC)-CreERT2; Rbfox2 ff; Rbfox2 wt in vitro: Psi, cultured and sorted aortic endothelial cells from Rbfox2 ff; Rbfox2 EC-KO in vitro: Psi, cultured and sorted aortic endothelial cells from Cdh5(PAC)-CreERT2; Rbfox2 ff; Platelet_regulated_50percent: If platelet depletion reverted the low flow induced change in splicing by >50%; In_ [file elife-29494-fig4-data1.xlsx]

## Sheet: Sheet1
Event (mm9)	ENSID	RefseqID	GeneID	Rbfox2_regulated	High Flow 1	High Flow 2	Low Flow 1	Low Flow 2	IgG High Flow 1	IgG High Flow 2	IgG Low Flow 1	IgG Low Flow 2	Rbfox2 wt High Flow 1	Rbfox2 wt High Flow 2	Rbfox2 wt Low Flow 1	Rbfox2 wt Low Flow 2	Rbfox2 ECKO High Flow 1	Rbfox2 ECKO High Flow 2	Rbfox2 ECKO Low Flow 1	Rbfox2 ECKO Low Flow 2	Rbfox2 wt in vitro	Rbfox2 ECKO in vitro	Platelet_regulated_50percent	Rbfox2_regulated_BF	In_vitro_factor_regulated	Rbfox2_effect	SE_data_set
chr10:127929115:127929192:-@chr10:127928776:127928820:-@chr10:127927917:127928089:-	ENSMUSG00000090841	NM_010860	Myl6	regulated	0.46	0.44	0.2	0.2	0.44	0.47	0.3	0.22	0.49	0.54	0.31	0.28	0.08	0.11	0.14	0.07	0.37	0.04	platelet_regulated	regulated	in_vitro_factor_reg	increased_flow_response	Burge_v2
chr10:12981572:12981730:-@chr10:12977383:12977622:-@chr10:12973148:12973685:-	ENSMUSG00000062866	NM_001033257,NM_001195066,NM_001195065,NM_001195096	Phactr2	regulated	0.11	0.08	0.68	0.68	0.04	0.09	0.09	0.1	0.04	0.05	0.23	0.13	0.02	0.02	0.04	0.03	0.11	0.1	platelet_regulated	not regulated	in_vitro_factor_reg	suppressed_flow_response	Burge_v2
chr11:109510719:109510841:+@chr11:109511755:109511938:+@chr11:109515093:109515275:+	ENSMUSG00000020612	NM_021880	Prkar1a	regulated	0.37	0.3	0.13	0.13	0.4	0.48	0.24	0.22	0.58	0.31	0.21	0.2	0.45	0.47	0.45	0.23	0.32	0.35	platelet_regulated	not regulated	not	suppressed_flow_response	Burge_v2
chr11:48684596:48684848:-@chr11:48682064:48682282:-@chr11:48678751:48680505:-	ENSMUSG00000046879	NM_008326	Irgm1	regulated	0.21	0.25	0.56	0.51	0.23	0.23	0.42	0.48	0.2	0.26	0.5	0.46	0.25	0.28	0.35	0.42	0.43	0.37	platelet_regulated	not regulated	not	suppressed_flow_response	Burge_v2
chr11:50193323:50193466:+@chr11:50194961:50195099:+@chr11:50196039:50196217:+	ENSMUSG00000007850	NM_021510	Hnrnph1	regulated	0.88	0.89	0.98	0.98	0.91	0.91	0.95	0.98	0.91	0.89	0.98	0.99	0.91	0.91	0.88	0.93	0.96	0.9	platelet_regulated	not regulated	in_vitro_factor_reg	suppressed_flow_response	Burge_v2
chr13:54666543:54666743:-@chr13:54665876:54665982:-@chr13:54663054:54663232:-	ENSMUSG00000025871	NM_133797	4833439L19Rik	regulated	0.82	0.82	0.93	0.93	0.6	0.66	0.87	0.86	0.57	0.68	0.85	0.83	0.58	0.67	0.33	0.61	0.78	0.88	platelet_regulated	not regulated	in_vitro_factor_reg	suppressed_flow_response	Burge_v2
chr14:120788122:120788385:+@chr14:120794934:120794987:+@chr14:120795673:120795826:+	ENSMUSG00000022139	NM_207515,NM_175341	Mbnl2	regulated	0.03	0.03	0.1	0.09	0.04	0.03	0.07	0.07	0.02	0.01	0.07	0.04	0.06	0.06	0.09	0.08	0.11	0.2	platelet_regulated	regulated	in_vitro_factor_reg	increased_flow_response	Burge_v2
chr14:25312605:25312715:+@chr14:25314652:25314671:+@chr14:25314997:25315368:+	ENSMUSG00000025290	NM_207635,NM_011297,NM_207634	Rps24	regulated	0.81	0.79	0.32	0.32	0.77	0.69	0.41	0.34	0.9	0.87	0.33	0.52	0.12	0.16	0.19	0.17	0.28	0.02	platelet_regulated	regulated	in_vitro_factor_reg	increased_flow_response	Burge_v2
chr15:93166771:93166896:-@chr15:93147970:93148039:-@chr15:93116841:93116993:-	ENSMUSG00000022634	NR_028315,NM_024189	Yaf2	regulated	0.42	0.38	0.2	0.18	0.53	0.39	0.36	0.31	0.47	0.45	0.19	0.34	0.3	0.49	0.62	0.5	0.44	0.37	platelet_regulated	regulated	not	suppressed_flow_response	Burge_v2
chr16:23111890:23111969:+@chr16:23112424:23112530:+@chr16:23113240:23114205:+	ENSMUSG00000022884	NA	Eif4a2	regulated	0.11	0.13	0.38	0.38	0.04	0.06	0.14	0.13	0.04	0.09	0.18	0.21	0.09	0.07	0.08	0.12	0.22	0.25	platelet_regulated	not regulated	in_vitro_factor_reg	suppressed_flow_response	Burge_v2
chr16:84978309:84978530:-@chr16:84971653:84971706:-@chr16:84965915:84966015:-	ENSMUSG00000022892	NM_001198826,NM_001198825,NM_007471,NM_001198823,NM_001198824	App	regulated	0.34	0.35	0.48	0.46	0.3	0.34	0.41	0.4	0.31	0.3	0.4	0.41	0.28	0.26	0.34	0.31	0.44	0.35	platelet_regulated	regulated	in_vitro_factor_reg	suppressed_flow_response	Burge_v2
chr16:85043821:85043988:-@chr16:85040496:85040552:-@chr16:85030477:85030610:-	ENSMUSG00000022892	NM_001198826,NM_001198825,NM_007471,NM_001198823,NM_001198824	App	regulated	0.71	0.72	0.58	0.54	0.74	0.69	0.61	0.57	0.69	0.71	0.53	0.58	0.29	0.3	0.23	0.24	0.58	0.19	platelet_regulated	regulated	in_vitro_factor_reg	increased_flow_response	Burge_v2
chr17:29175435:29175569:+@chr17:29176399:29176854:+@chr17:29177720:29177758:+	ENSMUSG00000071172	NR_036613,NM_013663	Srsf3	regulated	0.54	0.44	0.23	0.21	0.86	0.87	0.61	0.52	0.77	0.85	0.57	0.68	0.81	0.79	0.81	0.74	0.59	0.61	platelet_regulated	regulated	in_vitro_factor_reg	suppressed_flow_response	Burge_v2
chr17:43574465:43574635:+@chr17:43576625:43576744:+@chr17:43576900:43577109:+	ENSMUSG00000056492	NM_001081178	Gpr116	regulated	0.45	0.48	0.7	0.66	0.32	0.42	0.58	0.6	0.43	0.46	0.75	0.7	0.52	0.43	0.51	0.61	0.87	0.88	platelet_regulated	regulated	not	suppressed_flow_response	Burge_v2
chr17:80604602:80604778:-@chr17:80603962:80604421:-@chr17:80603653:80603727:-	ENSMUSG00000024097	NM_146083,NR_036615,NM_001195485,NM_001195486,NM_001195487	Srsf7	regulated	0.77	0.76	0.35	0.34	0.78	0.88	0.51	0.44	0.78	0.83	0.51	0.56	0.77	0.79	0.73	0.64	0.54	0.58	platelet_regulated	regulated	in_vitro_factor_reg	suppressed_flow_response	Burge_v2
chr19:46973112:46973169:-@chr19:46972818:46973011:-@chr19:46972066:46972159:-	ENSMUSG00000025041	NM_029810,NR_028353,NM_001164365,NM_001164363	Nt5c2	regulated	0.25	0.28	0.09	0.1	0.79	0.88	0.69	0.56	0.96	0.85	0.55	0.64	0.91	0.92	0.96	0.95	0.59	0.52	platelet_regulated	not regulated	in_vitro_factor_reg	suppressed_flow_response	Burge_v2
chr19:60890515:60890711:+@chr19:60893434:60893513:+@chr19:60897110:60897258:+	ENSMUSG00000024993	NM_026437,NM_001167829	Fam45a	regulated	0.86	0.84	0.95	0.92	0.87	0.89	0.91	0.95	0.87	0.86	0.96	0.98	0.89	0.86	0.82	0.97	0.94	0.96	platelet_regulated	regulated	in_vitro_factor_reg	suppressed_flow_response	Burge_v2
chr1:71651544:71651657:-@chr1:71650234:71650503:-@chr1:71648884:71649071:-	ENSMUSG00000026193	NM_010233	Fn1 (EIIIA)	regulated	0.17	0.24	0.57	0.54	0.15	0.22	0.55	0.61	0.26	0.23	0.67	0.61	0.29	0.22	0.48	0.5	0.52	0.45	platelet_regulated	regulated	in_vitro_factor_reg	suppressed_flow_response	Burge_v2
chr1:71661934:71662125:-@chr1:71660337:71660609:-@chr1:71659042:71659224:-	ENSMUSG00000026193	NM_010233	Fn1 (EIIIB)	regulated	0.05	0.09	0.22	0.21	0.11	0.05	0.16	0.19	0.04	0.13	0.07	0.17	0.01	0.01	0.03	0.01	0.38	0.01	platelet_regulated	regulated	in_vitro_factor_reg	suppressed_flow_response	Burge_v2
chr1:89670720:89670806:+@chr1:89671388:89671444:+@chr1:89672332:89672434:+	ENSMUSG00000026289	NM_029846	Atg16l1	regulated	0.72	0.77	0.4	0.69	0.96	0.89	0.6	0.58	0.92	0.86	0.79	0.61	0.78	0.64	0.52	0.52	0.64	0.24	platelet_regulated	regulated	in_vitro_factor_reg	increased_flow_response	Burge_v2
chr1:92997762:92997887:+@chr1:92999824:92999895:+@chr1:93001704:93001874:+	ENSMUSG00000026305	NM_008515,NM_001111311,NM_001111312	Lrrfip1	regulated	0.2	0.22	0.36	0.35	0.24	0.21	0.35	0.37	0.21	0.29	0.31	0.39	0.03	0.04	0.06	0.05	0.38	0.04	platelet_regulated	regulated	not	suppressed_flow_response	Burge_v2
chr2:131737931:131738028:+@chr2:131743764:131745304:+@chr2:131762156:131764167:+	ENSMUSG00000027338	NM_023043	Prnd	regulated	0.18	0.15	0.39	0.38	0	0.01	0.05	0.08	0.02	0.01	0.07	0.05	0.01	0.01	0.02	0.02	0.06	0.1	platelet_regulated	regulated	in_vitro_factor_reg	suppressed_flow_response	Burge_v2
chr2:151368554:151368601:+@chr2:151369642:151369876:+@chr2:151383122:151383234:+	ENSMUSG00000032966	NM_008019	Fkbp1a	regulated	0.12	0.14	0.22	0.23	0.39	0.38	0.55	0.51	0.29	0.3	0.54	0.6	0.26	0.26	0.5	0.53	0.42	0.5	platelet_regulated	regulated	not	suppressed_flow_response	Burge_v2
chr2:151368554:151368601:+@chr2:151369749:151369876:+@chr2:151383122:151383234:+	ENSMUSG00000032966	NM_008019	Fkbp1a	regulated	0.1	0.12	0.19	0.2	0.3	0.27	0.48	0.44	0.23	0.25	0.48	0.54	0.15	0.17	0.43	0.46	0.28	0.41	platelet_regulated	regulated	not	suppressed_flow_response	Burge_v2
chr2:162757730:162757878:+@chr2:162758551:162758818:+@chr2:162759162:162759286:+	ENSMUSG00000016921	NM_026499	Srsf6	regulated	0.74	0.61	0.36	0.25	0.42	0.28	0.14	0.08	0.25	0.19	0.08	0.09	0.13	0.17	0.4	0.15	0.07	0.08	platelet_regulated	regulated	not	suppressed_flow_response	Burge_v2
chr2:22812538:22812638:-@chr2:22805704:22805790:-@chr2:22802096:22802281:-	ENSMUSG00000058835	NM_001077192,NM_001077190,NM_145994,NM_007380,NM_001077193	Abi1	regulated	0.9	0.98	0.63	0.67	0.9	0.98	0.75	0.7	0.97	0.93	0.78	0.86	0.21	0.17	0.06	0.12	0.98	0.12	platelet_regulated	regulated	not	increased_flow_response	Burge_v2
chr2:22812538:22812638:-@chr2:22808955:22809128:-@chr2:22802096:22802281:-	ENSMUSG00000058835	NM_001077192,NM_001077190,NM_145994,NM_007380,NM_001077193	Abi1	regulated	0.94	0.98	0.79	0.79	0.88	0.99	0.82	0.77	0.98	0.95	0.88	0.83	0.79	0.82	0.82	0.73	0.98	0.74	platelet_regulated	regulated	not	increased_flow_response	Burge_v2
chr2:22812538:22812638:-@chr2:22808955:22809131:-@chr2:22802096:22802281:-	ENSMUSG00000058835	NM_001077192,NM_001077190,NM_145994,NM_007380,NM_001077193	Abi1	regulated	0.94	0.98	0.78	0.78	0.95	0.98	0.81	0.79	0.97	0.95	0.88	0.9	0.8	0.83	0.8	0.73	0.98	0.74	platelet_regulated	regulated	not	increased_flow_response	Burge_v2
chr2:35122340:35122423:+@chr2:35138171:35138241:+@chr2:35139425:35139629:+	ENSMUSG00000026879	NM_146120	Gsn	regulated	0.05	0.05	0.1	0.1	0.05	0.04	0.08	0.11	0.06	0.04	0.08	0.11	0.03	0.03	0.02	0.02	0.21	0.09	platelet_regulated	not regulated	not	suppressed_flow_response	Burge_v2
chr3:157689689:157689822:-@chr3:157686207:157686323:-@chr3:157685805:157685914:-	ENSMUSG00000055436	NM_001093753,NM_001093752	Srsf11	regulated	0.31	0.29	0.11	0.07	0.47	0.24	0.11	0.06	0.21	0.32	0.11	0.08	0.19	0.18	0.28	0.13	0.22	0.24	platelet_regulated	regulated	not	suppressed_flow_response	Burge_v2
chr3:5563165:5563272:-@chr3:5562669:5562732:-@chr3:5560188:5561764:-	ENSMUSG00000040374	NM_001163305,NM_008994,NM_001163304,NM_001163302,NM_001163303,NM_001163306	Pxmp3	regulated	0.3	0.33	0.52	0.55	0.25	0.23	0.47	0.5	0.4	0.44	0.63	0.66	0.28	0.28	0.46	0.32	0.54	0.51	platelet_regulated	regulated	in_vitro_factor_reg	suppressed_flow_response	Burge_v2
chr4:129278227:129278487:+@chr4:129279114:129279205:+@chr4:129279439:129279505:+	ENSMUSG00000028797	NM_029748	2510006D16Rik	regulated	0.5	0.53	0.39	0.36	0.45	0.58	0.44	0.39	0.51	0.49	0.32	0.29	0.47	0.49	0.41	0.59	0.38	0.61	platelet_regulated	not regulated	in_vitro_factor_reg	suppressed_flow_response	Burge_v2
chr5:111812008:111812130:+@chr5:111814540:111814624:+@chr5:111815523:111817379:+	ENSMUSG00000050017	NM_019640	Pitpnb	regulated	0.27	0.3	0.75	0.75	0.41	0.34	0.62	0.69	0.25	0.4	0.82	0.69	0.42	0.37	0.41	0.57	0.66	0.67	platelet_regulated	regulated	in_vitro_factor_reg	suppressed_flow_response	Burge_v2
chr6:51413410:51413492:-@chr6:51411919:51412054:-@chr6:51410931:51411432:-	ENSMUSG00000004980	NM_182650,NM_016806	Hnrnpa2b1	regulated	0.63	0.67	0.39	0.38	0.8	0.79	0.46	0.42	0.7	0.7	0.46	0.64	0.65	0.74	0.6	0.66	0.24	0.25	platelet_regulated	not regulated	not	suppressed_flow_response	Burge_v2
chr6:91207719:91207820:+@chr6:91209624:91209764:+@chr6:91213333:91213467:+	ENSMUSG00000064080	NM_007992,NM_001081437	Fbln2	regulated	0.58	0.6	0.21	0.17	0.65	0.6	0.48	0.3	0.67	0.66	0.2	0.18	0.51	0.57	0.41	0.3	0.54	0.38	platelet_regulated	regulated	in_vitro_factor_reg	suppressed_flow_response	Burge_v2
chr7:26261363:26261722:-@chr7:26259539:26259823:-@chr7:26256817:26257092:-	ENSMUSG00000074272	NM_001039187,NM_001039186,NM_011926,NM_001039185	Ceacam1	regulated	0.26	0.21	0.48	0.49	0.18	0.26	0.43	0.44	0.17	0.16	0.46	0.58	0.17	0.25	0.29	0.34	0.55	0.59	platelet_regulated	regulated	not	suppressed_flow_response	Burge_v2
chr7:74792296:74792731:+@chr7:74807213:74807412:+@chr7:74812049:74812172:+	ENSMUSG00000030555	NM_001168477,NM_025905,NM_001168475,NM_001168476	Ttc23	regulated	0.55	0.59	0.75	0.71	0.65	0.6	0.77	0.88	0.34	0.67	0.86	0.93	0.55	0.55	0.64	0.87	0.85	0.96	platelet_regulated	not regulated	in_vitro_factor_reg	suppressed_flow_response	Burge_v2
chr8:86244856:86245039:+@chr8:86245365:86245423:+@chr8:86245633:86245751:+	ENSMUSG00000005481	NM_197982	Ddx39	regulated	0.18	0.19	0.03	0.03	0.14	0.17	0.04	0.03	0.2	0.16	0.01	0.04	0.15	0.22	0.11	0.1	0.04	0.04	platelet_regulated	regulated	in_vitro_factor_reg	suppressed_flow_response	Burge_v2
chr9:43948928:43949075:+@chr9:43949358:43949475:+@chr9:43949867:43950809:+	ENSMUSG00000032135	NM_023061	Mcam	regulated	0.63	0.56	0.77	0.82	0.65	0.75	0.8	0.86	0.75	0.67	0.94	0.86	0.72	0.72	0.87	0.79	0.76	0.78	platelet_regulated	not regulated	not	suppressed_flow_response	Burge_v2
chr9:7952953:7953134:-@chr9:7950492:7950539:-@chr9:7938408:7938538:-	ENSMUSG00000053110	NM_001171147,NM_009534	Yap1	regulated	0.46	0.51	0.35	0.38	0.6	0.71	0.42	0.5	0.65	0.67	0.46	0.38	0.55	0.5	0.69	0.51	0.49	0.37	platelet_regulated	not regulated	in_vitro_factor_reg	suppressed_flow_response	Burge_v2
chr4:109052472:109052634:+@chr4:109055390:109055571:+@chr4:109057924:109060422:+			Eps15	regulated	0.76	0.68	0.96	0.96	0.81	0.86	0.86	0.92	0.86	0.84	0.95	0.95	0.89	0.85	0.86	0.86	0.87	0.63	platelet_regulated	not regulated	in_vitro_factor_reg	suppressed_flow_response	Burge_v2
chr17:26389944:26390036:+@chr17:26390919:26390989:+@chr17:26391976:26392070:+			Luc7l	regulated	0.49	0.44	0.11	0.11	0.68	0.44	0.39	0.24	0.44	0.5	0.28	0.22	0.56	0.49	0.48	0.86	0.42	0.5	platelet_regulated	not regulated	not	suppressed_flow_response	Burge_v2
chr13:34254833:34255118:+@chr13:34257930:34258005:+@chr13:34269850:34270041:+			Psmg4	regulated	0.63	0.73	0.76	0.76	0.67	0.58	0.87	0.84	0.67	0.66	0.94	0.89	0.72	0.68	0.61	0.7	0.86	0.77	platelet_regulated	regulated	not	suppressed_flow_response	Burge_v2
chr7:74792327:74792731:+@chr7:74807213:74807412:+@chr7:74812049:74812172:+			Ttc23	regulated	0.53	0.58	0.74	0.69	0.65	0.59	0.77	0.88	0.33	0.67	0.86	0.93	0.53	0.55	0.62	0.87	0.85	0.96	platelet_regulated	not regulated	in_vitro_factor_reg	suppressed_flow_response	Burge_v2
chr10:20051892:20052067:+@chr10:20052202:20052363:+@chr10:20053198:20053378:+	ENSMUSG00000037608	NM_001025393,NM_153787,NM_001025392	Bclaf1	not regulated	0.36	0.34	0.18	0.16	0.24	0.32	0.16	0.12	0.46	0.37	0.15	0.1	0.4	0.37	0.27	0.17	0.19	0.28	platelet_regulated	not regulated	in_vitro_factor_reg	suppressed_flow_response	Burge_v2
chr2:22826603:22826779:-@chr2:22818734:22818748:-@chr2:22817921:22818021:-	ENSMUSG00000058835	NM_001077192,NM_001077190,NM_145994,NM_007380,NM_001077193	Abi1	not regulated	0.69	0.72	0.37	0.36	0.7	0.74	0.53	0.35	0.71	0.77	0.49	0.52	0.74	0.78	0.57	0.61	0.33	0.38	platelet_regulated	not regulated	in_vitro_factor_reg	suppressed_flow_response	Burge_v2
chr4:125879814:125879954:-@chr4:125871561:125871648:-@chr4:125863679:125863832:-	ENSMUSG00000043962	NM_146153	Thrap3	not regulated	0.77	0.78	0.58	0.61	0.75	0.75	0.72	0.72	0.77	0.87	0.76	0.63	0.76	0.79	0.59	0.56	0.7	0.53	platelet_regulated	not regulated	not	increased_flow_response	Burge_v2
chr5:73697817:73697992:+@chr5:73701513:73701665:+@chr5:73704682:73705316:+	ENSMUSG00000029152	NM_001159889,NM_001159887,NM_001159888,NM_023429	Ociad1	not regulated	0.88	0.9	0.97	0.97	0.91	0.94	0.98	0.96	0.93	0.94	0.98	0.98	0.96	0.92	0.96	0.96	0.98	0.96	platelet_regulated	not regulated	not	suppressed_flow_response	Burge_v2
chr6:71802757:71802861:+@chr6:71803167:71803262:+@chr6:71806906:71807042:+	ENSMUSG00000052337	NM_029673	Immt	not regulated	0.74	0.66	0.47	0.49	0.8	0.71	0.63	0.52	0.77	0.78	0.6	0.59	0.74	0.79	0.63	0.66	0.48	0.38	platelet_regulated	regulated	not	suppressed_flow_response	Burge_v2
chr11:102172694:102172814:-@chr11:102172240:102172350:-@chr11:102171757:102171890:-	ENSMUSG00000020923	NM_011551,NM_001044383	Ubtf	not regulated	0.31	0.35	0.51	0.45	0.41	0.31	0.52	0.54	0.37	0.47	0.6	0.62	0.49	0.47	0.43	0.68	0.63	0.64	platelet_regulated	not regulated	in_vitro_factor_reg	inconsistent	Burge_v2
chr11:106540863:106540925:-@chr11:106533056:106533112:-@chr11:106515532:106516476:-	ENSMUSG00000020717	NM_008816,NM_001032378	Pecam1	not regulated	0.52	0.51	0.38	0.38	0.44	0.48	0.39	0.36	0.49	0.5	0.33	0.41	0.47	0.44	0.45	0.38	0.32	0.32	platelet_regulated	regulated	in_vitro_factor_reg	inconsistent	Burge_v2
chr11:116701724:116701859:-@chr11:116701152:116701240:-@chr11:116700304:116700442:-	ENSMUSG00000056962	NM_033398	Jmjd6	not regulated	0.15	0.18	0.05	0.04	0.26	0.2	0.12	0.09	0.18	0.44	0.07	0.08	0.28	0.3	0.06	0.12	0.09	0.05	platelet_regulated	not regulated	in_vitro_factor_reg	inconsistent	Burge_v2
chr11:116701724:116701859:-@chr11:116701152:116701245:-@chr11:116700304:116700442:-	ENSMUSG00000056962	NM_033398	Jmjd6	not regulated	0.25	0.18	0.06	0.07	0.27	0.24	0.15	0.13	0.26	0.4	0.09	0.12	0.33	0.35	0.07	0.25	0.15	0.06	platelet_regulated	not regulated	not	inconsistent	Burge_v2
chr11:74723703:74723822:-@chr11:74723196:74723270:-@chr11:74722498:74722707:-	ENSMUSG00000001323	NM_013761,NM_001163311	Srr	not regulated	0.97	0.98	0.65	0.44	0.99	0.98	0.96	0.95	0.99	0.97	0.96	0.88	0.99	0.99	0.81	0.98	0.94	0.93	platelet_regulated	not regulated	not	inconsistent	Burge_v2
chr11:80068162:80068364:+@chr11:80071016:80071138:+@chr11:80079244:80081409:+	ENSMUSG00000017686	NM_001163354,NM_001163355,NM_021536	Rhot1	not regulated	0.71	0.45	0.33	0.37	0.51	0.5	0.46	0.32	0.53	0.35	0.44	0.33	0.46	0.42	0.25	0.34	0.46	0.21	platelet_regulated	not regulated	in_vitro_factor_reg	inconsistent	Burge_v2
chr11:80069364:80069459:+@chr11:80071016:80071138:+@chr11:80079244:80081409:+	ENSMUSG00000017686	NM_001163354,NM_001163355,NM_021536	Rhot1	not regulated	0.81	0.55	0.44	0.48	0.74	0.76	0.52	0.42	0.65	0.56	0.62	0.23	0.58	0.43	0.29	0.34	0.66	0.31	platelet_regulated	regulated	in_vitro_factor_reg	inconsistent	Burge_v2
chr12:11280800:11280917:+@chr12:11283066:11283171:+@chr12:11286411:11286547:+	ENSMUSG00000020608	NM_025695	Smc6	not regulated	0.81	0.85	0.95	0.95	0.83	0.9	0.92	0.94	0.91	0.93	0.93	0.93	0.83	0.82	0.96	0.92	0.96	0.95	platelet_regulated	regulated	not	inconsistent	Burge_v2
chr13:55609569:55609687:-@chr13:55609225:55609241:-@chr13:55608849:55608985:-	ENSMUSG00000021493	NM_001114087,NM_026131,NM_001114088	Pdlim7	not regulated	0.06	0.05	0.02	0.03	0.09	0.06	0.02	0.01	0.03	0.05	0.03	0.05	0.06	0.04	0.02	0.04	0.02	0.03	platelet_regulated	not regulated	not	inconsistent	Burge_v2
chr14:21864710:21864985:-@chr14:21863875:21864046:-@chr14:21860175:21860312:-	ENSMUSG00000021824	NM_018829	Ap3m1	not regulated	0.93	0.96	0.98	0.99	0.92	0.94	0.98	0.99	0.92	0.99	1	0.99	0.88	0.93	0.99	0.99	0.98	0.98	platelet_regulated	regulated	not	inconsistent	Burge_v2
chr15:38444228:38444364:-@chr15:38436942:38437101:-@chr15:38431159:38431355:-	ENSMUSG00000037458	NM_001102458,NM_018745	Azin1	not regulated	0.1	0.08	0.2	0.18	0.14	0.08	0.18	0.15	0.07	0.09	0.24	0.18	0.13	0.13	0.16	0.22	0.26	0.28	platelet_regulated	regulated	in_vitro_factor_reg	inconsistent	Burge_v2
chr16:45777826:45777915:-@chr16:45775057:45775200:-@chr16:45772248:45772388:-	ENSMUSG00000033149	NM_153412	Phldb2	not regulated	0.1	0.14	0.58	0.61	0.11	0.34	0.54	0.75	0.08	0.17	0.74	0.66	0.27	0.33	0.7	0.73	0.94	0.97	platelet_regulated	regulated	not	inconsistent	Burge_v2
chr17:31658514:31658637:+@chr17:31664255:31665346:+@chr17:31668055:31668270:+	NA	NA	NA	not regulated	0.41	0.39	0.38	0.39	0.85	0.9	0.74	0.67	0.71	0.76	0.87	0.92	0.71	0.71	0.95	0.91	0.92	0.87	platelet_regulated	regulated	not	inconsistent	Burge_v2
chr18:60969982:60970072:+@chr18:60970948:60971139:+@chr18:60971513:60971575:+	ENSMUSG00000024610	NM_010545,NM_001042605	Cd74	not regulated	0.39	0.42	0.28	0.27	0.87	0.94	0.86	0.87	0.93	0.86	0.92	0.91	0.91	0.9	0.94	0.91	0	0	platelet_regulated	not regulated	not	inconsistent	Burge_v2
chr2:59800078:59800687:-@chr2:59797878:59798162:-@chr2:59796489:59796549:-	ENSMUSG00000026987	NM_001001182	Baz2b	not regulated	0.31	0.23	0.57	0.53	0.15	0.31	0.42	0.45	0.21	0.22	0.61	0.48	0.39	0.41	0.32	0.5	0.34	0.6	platelet_regulated	regulated	in_vitro_factor_reg	inconsistent	Burge_v2
chr4:129278651:129278777:+@chr4:129279114:129279205:+@chr4:129279439:129279505:+	ENSMUSG00000028797	NM_029748	2510006D16Rik	not regulated	0.89	0.91	0.8	0.76	0.79	0.74	0.71	0.68	0.88	0.72	0.73	0.44	0.77	0.76	0.32	0.61	0.66	0.58	platelet_regulated	not regulated	in_vitro_factor_reg	inconsistent	Burge_v2
chr4:131513558:131513734:-@chr4:131492930:131493379:-@chr4:131491654:131491782:-	ENSMUSG00000028906	NM_001128607,NM_001128606,NM_183428	Epb4.1	not regulated	0.19	0.29	0.17	0.43	0.03	0.12	0.28	0.44	0.11	0.13	0.09	0.03	0.01	0.1	0.03	0.04	0.34	0.06	platelet_regulated	regulated	in_vitro_factor_reg	inconsistent	Burge_v2
chr5:124067345:124067560:-@chr5:124063077:124065344:-@chr5:124061831:124061947:-	ENSMUSG00000049550	NM_019765	Clip1	not regulated	0.19	0.18	0.42	0.48	0.33	0.26	0.47	0.55	0.16	0.16	0.54	0.35	0.22	0.16	0.09	0.55	0.32	0.32	platelet_regulated	not regulated	not	inconsistent	Burge_v2
chr5:38611721:38611874:+@chr5:38614373:38614470:+@chr5:38615866:38616036:+	ENSMUSG00000067367	NM_025281	Lyar	not regulated	0.05	0.06	0.17	0.18	0.04	0.1	0.26	0.28	0.13	0.06	0.26	0.16	0.13	0.13	0.1	0.33	0.32	0.35	platelet_regulated	not regulated	not	inconsistent	Burge_v2
chr7:105743262:105743822:-@chr7:105741841:105742176:-@chr7:105739116:105739394:-	NA	NA	NA	not regulated	0.67	0.66	0.85	0.77	0.55	0.7	0.81	0.92	0.68	0.71	0.73	0.87	0.62	0.68	0.5	0.92	0.85	0.96	platelet_regulated	regulated	not	inconsistent	Burge_v2
chr7:135591635:135591722:-@chr7:135590245:135590621:-@chr7:135589709:135589784:-	ENSMUSG00000030846	NM_009383	Tial1	not regulated	0.67	0.61	0.34	0.3	0.94	0.77	0.6	0.7	0.94	0.82	0.85	0.83	0.68	0.9	0.84	0.71	0.89	0.81	platelet_regulated	not regulated	in_vitro_factor_reg	inconsistent	Burge_v2
chr7:26259539:26259823:-@chr7:26258817:26259071:-@chr7:26256817:26257092:-	ENSMUSG00000074272	NM_001039187,NM_001039186,NM_011926,NM_001039185	Ceacam1	not regulated	0.38	0.35	0.82	0.79	0.37	0.58	0.94	0.88	0.36	0.41	0.88	0.85	0.54	0.57	0.75	0.96	0.72	0.79	platelet_regulated	regulated	not	inconsistent	Burge_v2
chr7:73214310:73214412:+@chr7:73215005:73215084:+@chr7:73215476:73215551:+	ENSMUSG00000030512	NM_021336	Snrpa1	not regulated	0.96	0.95	0.99	0.99	0.96	0.98	0.99	0.99	0.95	0.98	0.99	0.99	0.96	0.98	0.98	0.99	0.98	0.99	platelet_regulated	not regulated	not	inconsistent	Burge_v2
chr7:82821992:82822365:+@chr7:82828280:82828345:+@chr7:82830003:82830195:+	ENSMUSG00000066406	NM_029332	Akap13	not regulated	0.16	0.2	0.07	0.03	0.21	0.16	0.11	0.13	0.22	0.16	0.06	0.14	0.12	0.11	0.06	0.04	0.07	0.08	platelet_regulated	regulated	in_vitro_factor_reg	inconsistent	Burge_v2
chr8:11815161:11815300:+@chr8:11817660:11817884:+@chr8:11819638:11819731:+	ENSMUSG00000031511	NM_001113517,NM_001113518,NM_017402	Arhgef7	not regulated	0.65	0.55	0.91	0.9	0.83	0.64	0.87	0.88	0.47	0.53	0.56	0.32	0.63	0.86	0.95	0.65	0.88	0.89	platelet_regulated	not regulated	in_vitro_factor_reg	inconsistent	Burge_v2
chr8:86257313:86257465:-@chr8:86254010:86254156:-@chr8:86253281:86253424:-	ENSMUSG00000002885	NM_001163031,NM_001163030,NM_001163029,NM_011925	Cd97	not regulated	0.91	0.89	0.63	0.67	0.96	0.96	0.79	0.75	0.97	0.95	0.73	0.94	0.95	0.95	0.91	0.87	0.94	0.77	platelet_regulated	regulated	not	inconsistent	Burge_v2
chr8:88364901:88365002:+@chr8:88366903:88367011:+@chr8:88399533:88399622:+	ENSMUSG00000036879	NM_199446	Phkb	not regulated	0.71	0.76	0.96	0.95	0.78	0.88	0.92	0.9	0.79	0.81	0.83	0.82	0.7	0.89	0.81	0.86	0.83	0.83	platelet_regulated	not regulated	not	inconsistent	Burge_v2
chr9:109982285:109982397:+@chr9:109983925:109984114:+@chr9:109984345:109986451:+	ENSMUSG00000032479	NM_008633	Mtap4	not regulated	0.51	0.37	0.39	0.44	0.9	0.91	0.59	0.53	0.84	0.8	0.96	0.84	0.97	0.93	0.86	0.91	0.86	0.78	platelet_regulated	regulated	not	inconsistent	Burge_v2
chr9:26813937:26814032:+@chr9:26814386:26814536:+@chr9:26814743:26814919:+	NA	NA	NA	not regulated	0.86	0.88	0.67	0.67	0.92	0.94	0.82	0.84	0.94	0.85	0.76	0.91	0.69	0.81	0.92	0.91	0.89	0.88	platelet_regulated	regulated	in_vitro_factor_reg	inconsistent	Burge_v2
chr19:46764424:46764575:+@chr19:46768691:46768863:+@chr19:46774046:46774108:+			2010012O05Rik	not regulated	0.32	0.32	0.21	0.18	0.82	0.89	0.37	0.35	0.48	0.64	0.49	0.77	0.47	0.66	0	0.78	0.23	0.22	platelet_regulated	regulated	not	inconsistent	Burge_v2
chr10:116799070:116799243:-@chr10:116798830:116798940:-@chr10:116797912:116798416:-			Cpsf6	not regulated	0.35	0.4	0.16	0.17	0.39	0.27	0.22	0.12	0.34	0.43	0.19	0.21	0.25	0.37	0.21	0.12	0.21	0.19	platelet_regulated	not regulated	not	inconsistent	Burge_v2
chr5:144658344:144658426:+@chr5:144659883:144660116:+@chr5:144662654:144665125:+			Eif2ak1	not regulated	0.9	0.94	0.68	0.71	0.99	0.96	0.94	0.92	0.98	0.92	0.95	0.98	0.98	0.98	0.98	0.99	0.95	0.99	platelet_regulated	regulated	not	inconsistent	Burge_v2
chr10:41197970:41198120:+@chr10:41198234:41198441:+@chr10:41198769:41198877:+			Mical1	not regulated	0.9	0.89	0.98	0.99	0.92	0.93	0.99	0.99	0.91	0.87	0.98	0.94	0.92	0.92	0.95	0.95	0.98	0.97	platelet_regulated	not regulated	not	inconsistent	Burge_v2
chr16:45777826:45777915:-@chr16:45775057:45775200:-@chr16:45772238:45772388:-			Phldb2	not regulated	0.1	0.14	0.59	0.62	0.11	0.34	0.54	0.75	0.09	0.16	0.74	0.66	0.26	0.33	0.7	0.73	0.94	0.97	platelet_regulated	regulated	not	inconsistent	Burge_v2
chr4:83082228:83082377:+@chr4:83083491:83083627:+@chr4:83087791:83087990:+			Snapc3	not regulated	0.4	0.28	0.09	0.04	0.41	0.37	0.12	0.14	0.26	0.44	0.24	0.44	0.34	0.35	0.07	0.22	0.22	0.17	platelet_regulated	regulated	in_vitro_factor_reg	inconsistent	Burge_v2
chr10:128138399:128138500:-@chr10:128137032:128137175:-@chr10:128136528:128136731:-	ENSMUSG00000025358	NM_016756,NM_183417	Cdk2	regulated	0.66	0.65	0.31	0.44	0.66	0.45	0.5	0.46	0.63	0.79	0.31	0.5	0.71	0.64	0.54	0.56	0.42	0.41	not_platelet_regulated	not regulated	in_vitro_factor_reg	suppressed_flow_response	Burge_v2
chr10:90621493:90621590:-@chr10:90616023:90616142:-@chr10:90615830:90615925:-	ENSMUSG00000019961	NM_001080132,NM_001080134,NM_001080131,NM_001080130,NM_001080129	Tmpo	regulated	0.79	0.78	0.88	0.85	0.82	0.72	0.93	0.91	0.71	0.78	0.96	0.93	0.88	0.83	0.89	0.88	0.96	0.98	not_platelet_regulated	regulated	not	suppressed_flow_response	Burge_v2
chr11:116704829:116705088:+@chr11:116707077:116707259:+@chr11:116709568:116709672:+	ENSMUSG00000090266	NM_028865	1110005A03Rik	regulated	0.43	0.46	0.26	0.31	0.24	0.41	0.51	0.45	0.4	0.54	0.76	0.8	0.44	0.62	0.46	0.17	0.46	0.11	not_platelet_regulated	not regulated	not	suppressed_flow_response	Burge_v2
chr11:116704829:116705088:+@chr11:116707133:116707259:+@chr11:116709568:116709672:+	ENSMUSG00000090266	NM_028865	1110005A03Rik	regulated	0.36	0.39	0.18	0.22	0.27	0.32	0.45	0.35	0.24	0.47	0.63	0.73	0.3	0.5	0.45	0.23	0.33	0.19	not_platelet_regulated	not regulated	not	suppressed_flow_response	Burge_v2
chr11:43495500:43496118:+@chr11:43496983:43497727:+@chr11:43518036:43518979:+	ENSMUSG00000044950	NM_027557	Pwwp2a	regulated	0.06	0.03	0.13	0.15	0.32	0.37	0.24	0.18	0.27	0.43	0.18	0.19	0.28	0.42	0.59	0.3	0.22	0.13	not_platelet_regulated	regulated	not	suppressed_flow_response	Burge_v2
chr12:112885682:112885939:+@chr12:112891601:112891645:+@chr12:112893481:112894438:+	ENSMUSG00000007411	NM_022801,NM_021516	Mark3	regulated	0.68	0.65	0.48	0.38	0.95	0.7	0.59	0.47	0.79	0.77	0.68	0.7	0.48	0.55	0.51	0.43	0.7	0.52	not_platelet_regulated	regulated	in_vitro_factor_reg	increased_flow_response	Burge_v2
chr14:120795673:120795826:+@chr14:120803860:120803954:+@chr14:120828157:120830920:+	NA	NA	NA	regulated	0.19	0.16	0.31	0.39	0.19	0.16	0.35	0.38	0.17	0.2	0.32	0.34	0.22	0.17	0.21	0.25	0.42	0.43	not_platelet_regulated	not regulated	in_vitro_factor_reg	suppressed_flow_response	Burge_v2
chr14:58267256:58267361:-@chr14:58262172:58262326:-@chr14:58261919:58262060:-	ENSMUSG00000021952,ENSMUSG00000021959	NM_020506,NM_015771	Xpo4,Lats2	regulated	0.38	0.29	0.15	0.06	0.56	0.78	0.38	0.29	0.37	0.41	0.87	0.49	0.6	0.43	0.86	0.26	0.46	0.72	not_platelet_regulated	regulated	not	suppressed_flow_response	Burge_v2
chr15:82944787:82944869:+@chr15:82945997:82946093:+@chr15:82946687:82947101:+	ENSMUSG00000058586	NM_023475	Serhl	regulated	0.98	0.98	0.86	0.8	0.98	0.94	0.89	0.69	0.72	0.8	0.33	0.21	0.87	0.73	0.62	0.72	0.48	0.63	not_platelet_regulated	regulated	not	suppressed_flow_response	Burge_v2
chr16:32995034:32995082:+@chr16:32995892:32995999:+@chr16:32997468:32997574:+	ENSMUSG00000022801	NM_001081255	Lrch3	regulated	0	0	0.76	0	0.13	0.24	0.81	0.87	0.13	0.44	0.96	0.91	0.29	0.39	0.14	0.86	0.96	0.89	not_platelet_regulated	not regulated	not	suppressed_flow_response	Burge_v2
chr17:26389855:26390036:+@chr17:26390919:26390989:+@chr17:26391976:26392070:+	ENSMUSG00000024188	NM_025881	Luc7l	regulated	0.48	0.45	0.11	0.11	0.63	0.32	0.32	0.18	0.4	0.42	0.17	0.17	0.41	0.45	0.52	0.91	0.39	0.54	not_platelet_regulated	regulated	not	suppressed_flow_response	Burge_v2
chr17:29089411:29089514:+@chr17:29094824:29095002:+@chr17:29098359:29098632:+	ENSMUSG00000005936	NM_025888	Kctd20	regulated	0.1	0.08	0.34	0.3	0.04	0.15	0.35	0.44	0.31	0.15	0.18	0.12	0.29	0.24	0.49	0.26	0.37	0.57	not_platelet_regulated	not regulated	not	suppressed_flow_response	Burge_v2
chr17:29089544:29089702:+@chr17:29094824:29095002:+@chr17:29098359:29098632:+	ENSMUSG00000005936	NM_025888	Kctd20	regulated	0.16	0.12	0.48	0.44	0.06	0.18	0.42	0.5	0.47	0.25	0.24	0.13	0.4	0.31	0.57	0.31	0.5	0.69	not_platelet_regulated	not regulated	not	suppressed_flow_response	Burge_v2
chr17:29090161:29090288:+@chr17:29094824:29095002:+@chr17:29098359:29098632:+	ENSMUSG00000005936	NM_025888	Kctd20	regulated	0.16	0.11	0.48	0.43	0.03	0.18	0.39	0.49	0.45	0.22	0.22	0.13	0.38	0.3	0.57	0.3	0.47	0.62	not_platelet_regulated	not regulated	not	suppressed_flow_response	Burge_v2
chr17:6106830:6106996:+@chr17:6121828:6122344:+@chr17:6137211:6138792:+	ENSMUSG00000034377	NA	Tulp4	regulated	0.98	0.97	0.99	0.99	0.83	0.79	0.98	0.99	0.65	0.65	0.99	0.98	0.93	0.83	0.97	0.92	0.96	0.95	not_platelet_regulated	regulated	in_vitro_factor_reg	suppressed_flow_response	Burge_v2
chr17:87665175:87665287:-@chr17:87658090:87658221:-@chr17:87657268:87657429:-	NA	NA	NA	regulated	0.22	0.23	0.3	0.33	0.64	0.3	0.59	0.65	0.39	0.47	0.55	0.48	0.72	0.62	0.69	0.7	0.25	0.66	not_platelet_regulated	regulated	in_vitro_factor_reg	increased_flow_response	Burge_v2
chr19:38046665:38046747:-@chr19:38044397:38044435:-@chr19:38042818:38042942:-	ENSMUSG00000048612	NM_001099634	Myof	regulated	0.7	0.76	0.94	0.92	0.82	0.73	0.91	0.9	0.85	0.75	0.88	0.88	0.75	0.9	0.92	0.97	0.97	0.94	not_platelet_regulated	regulated	not	increased_flow_response	Burge_v2
chr19:4811172:4811634:-@chr19:4793816:4794009:-@chr19:4792398:4792820:-	NA	NA	NA	regulated	0.3	0.37	0.14	0.11	0.27	0.42	0.32	0.16	0.49	0.4	0.02	0.24	0.39	0.33	0.39	0.35	0.08	0.07	not_platelet_regulated	not regulated	in_vitro_factor_reg	suppressed_flow_response	Burge_v2
chr19:53316994:53317117:+@chr19:53318800:53318895:+@chr19:53319488:53321889:+	ENSMUSG00000025026	NM_001164100,NM_013758,NM_001164099,NM_001164101	Add3	regulated	0.05	0.03	0.21	0.26	0.02	0.03	0.2	0.12	0.04	0.08	0.11	0.11	0.34	0.32	0.52	0.5	0.09	0.53	not_platelet_regulated	regulated	in_vitro_factor_reg	increased_flow_response	Burge_v2
chr1:172079402:172079590:-@chr1:172078127:172078177:-@chr1:172073528:172073594:-	ENSMUSG00000026670	NM_133806	Uap1	regulated	0.8	0.76	0.51	0.56	0.8	0.75	0.67	0.55	0.71	0.75	0.59	0.7	0.05	0.09	0.08	0.02	0.8	0.03	not_platelet_regulated	regulated	not	increased_flow_response	Burge_v2
chr2:164658373:164658696:+@chr2:164659224:164659350:+@chr2:164659530:164659708:+	ENSMUSG00000017760	NM_008906,NM_001038492	Ctsa	regulated	0.57	0.46	0.65	0.65	0.38	0.36	0.5	0.64	0.49	0.52	0.47	0.41	0.6	0.51	0.66	0.6	0.47	0.93	not_platelet_regulated	not regulated	in_vitro_factor_reg	suppressed_flow_response	Burge_v2
chr2:58368435:58368711:-@chr2:58359688:58359932:-@chr2:58352895:58352968:-	ENSMUSG00000026836	NM_007394,NM_001110205,NM_001110204	Acvr1	regulated	0.24	0.27	0.42	0.6	0.07	0.16	0.28	0.45	0.09	0.1	0.65	0.63	0.44	0.21	0.63	0.08	0.43	0.21	not_platelet_regulated	regulated	in_vitro_factor_reg	suppressed_flow_response	Burge_v2
chr2:84453093:84453246:-@chr2:84452689:84452706:-@chr2:84452181:84452249:-	ENSMUSG00000034101	NM_001085450,NM_007615,NM_001085449,NM_001085448,NM_001085453	Ctnnd1	regulated	0.16	0.2	0.26	0.38	0.04	0.13	0.22	0.24	0.09	0.18	0.11	0.31	0.06	0.02	0.05	0.06	0.13	0.09	not_platelet_regulated	regulated	in_vitro_factor_reg	suppressed_flow_response	Burge_v2
chr3:102843856:102843965:+@chr3:102844364:102844456:+@chr3:102845068:102845165:+	ENSMUSG00000068823	NM_144901,NM_001161854	Csde1	regulated	0.45	0.41	0.34	0.32	0.43	0.49	0.45	0.42	0.57	0.61	0.52	0.5	0.54	0.57	0.34	0.4	0.53	0.47	not_platelet_regulated	not regulated	in_vitro_factor_reg	increased_flow_response	Burge_v2
chr3:29856235:29856471:-@chr3:29855228:29855411:-@chr3:29850218:29851772:-	NA	NA	NA	regulated	0.47	0.48	0.65	0.71	0.48	0.66	0.66	0.77	0.57	0.61	0.81	0.93	0.51	0.5	0.65	0.7	0.87	0.82	not_platelet_regulated	regulated	not	suppressed_flow_response	Burge_v2
chr3:60305174:60305345:+@chr3:60332678:60333726:+@chr3:60399516:60399686:+	ENSMUSG00000027763	NM_020007	Mbnl1	regulated	0.9	0.84	0.93	0.93	0.88	0.86	0.96	0.98	0.83	0.75	0.96	0.97	0.76	0.77	0.89	0.92	0.95	0.93	not_platelet_regulated	regulated	not	suppressed_flow_response	Burge_v2
chr3:87717235:87717373:+@chr3:87717763:87717832:+@chr3:87717974:87718159:+	ENSMUSG00000004897	NM_008231	Hdgf	regulated	0.04	0.09	0.01	0.02	0.08	0.07	0.01	0.03	0.06	0.07	0.02	0.01	0.08	0.05	0.03	0.05	0.02	0.01	not_platelet_regulated	not regulated	in_vitro_factor_reg	suppressed_flow_response	Burge_v2
chr3:87723466:87723627:+@chr3:87723725:87723750:+@chr3:87725739:87725970:+	ENSMUSG00000019710	NM_026591	Mrpl24	regulated	0.36	0.41	0.52	0.63	0.12	0.51	0.48	0.5	0.32	0.18	0.4	0.78	0.28	0.37	0.06	0.5	0.29	0.67	not_platelet_regulated	not regulated	not	suppressed_flow_response	Burge_v2
chr4:135508286:135508393:+@chr4:135509204:135509348:+@chr4:135509772:135509867:+	ENSMUSG00000028672	NM_008254	Hmgcl	regulated	0.2	0.19	0.05	0.05	0.38	0.42	0.15	0.1	0.4	0.39	0.29	0.07	0.4	0.4	0.32	0.39	0.39	0.37	not_platelet_regulated	not regulated	not	suppressed_flow_response	Burge_v2
chr5:116101828:116101948:-@chr5:116101165:116101273:-@chr5:116099295:116099578:-	ENSMUSG00000041609	NM_001080808	Ccdc64	regulated	0.54	0.42	0.15	0.09	0.69	0.52	0.52	0.15	0.34	0.17	0.07	0.09	0.32	0.3	0.81	0.17	0.09	0.08	not_platelet_regulated	not regulated	not	suppressed_flow_response	Burge_v2
chr5:34916363:34916562:+@chr5:34940818:34941096:+@chr5:34943973:34944187:+	ENSMUSG00000029106	NM_013457,NM_001102444,NM_001024458	Add1	regulated	0.4	0.37	0.27	0.26	0.52	0.57	0.51	0.3	0.37	0.34	0.58	0.38	0.44	0.52	0.72	0.54	0.42	0.49	not_platelet_regulated	regulated	not	increased_flow_response	Burge_v2
chr5:38611721:38611874:+@chr5:38614373:38614466:+@chr5:38615866:38616036:+	ENSMUSG00000067367	NM_025281	Lyar	regulated	0.04	0.07	0.15	0.18	0.13	0.2	0.13	0.14	0.06	0.03	0.1	0.05	0.05	0.12	0.33	0.43	0.37	0.28	not_platelet_regulated	not regulated	not	increased_flow_response	Burge_v2
chr7:152103515:152103585:+@chr7:152105129:152105246:+@chr7:152114830:152116653:+	ENSMUSG00000031072	NM_028184	Oraov1	regulated	0.98	0.96	0.43	0.45	0.44	0.8	0.51	0.28	0.75	0.19	0.31	0.13	0.91	0.71	0.81	0.39	0.15	0.25	not_platelet_regulated	regulated	not	suppressed_flow_response	Burge_v2
chr7:31750988:31751107:-@chr7:31747117:31747263:-@chr7:31744172:31744333:-	ENSMUSG00000001247	NM_017405,NM_001164184,NM_001164185	Lsr	regulated	0.62	0.66	0.85	0.83	0.67	0.66	0.69	0.79	0.7	0.67	0.76	0.84	0.68	0.68	0.66	0.72	0.8	0.82	not_platelet_regulated	not regulated	not	suppressed_flow_response	Burge_v2
chr7:52639174:52639255:-@chr7:52637195:52638554:-@chr7:52636087:52636188:-	ENSMUSG00000063511	NM_009224	Snrnp70	regulated	0.28	0.47	0.27	0.13	0.92	0.91	0.6	0.28	0.93	0.96	0.53	0.63	0.95	0.94	0.88	0.77	0.77	0.56	not_platelet_regulated	regulated	not	suppressed_flow_response	Burge_v2
chr9:66895931:66896056:-@chr9:66895593:66895718:-@chr9:66883802:66883935:-	ENSMUSG00000032366	NM_001164249,NM_024427,NM_001164250,NM_001164251,NM_001164248	Tpm1	regulated	0.8	0.83	0.88	0.89	0.74	0.87	0.83	0.84	0.72	0.72	0.92	0.89	0.53	0.65	0.96	0.9	0.85	0.96	not_platelet_regulated	regulated	in_vitro_factor_reg	increased_flow_response	Burge_v2
chr9:69851376:69851474:+@chr9:69852113:69852148:+@chr9:69854871:69856124:+	ENSMUSG00000011958	NM_016787,NM_001008238	Bnip2	regulated	0.61	0.62	0.45	0.46	0.6	0.58	0.51	0.43	0.63	0.64	0.51	0.6	0.74	0.72	0.56	0.69	0.34	0.39	not_platelet_regulated	regulated	not	suppressed_flow_response	Burge_v2
chrX:103124298:103124709:-@chrX:103106809:103106993:-@chrX:103095220:103095332:-	ENSMUSG00000031229	NM_009530	Atrx	regulated	0.41	0.42	0.28	0.3	0.73	0.48	0.44	0.35	0.51	0.55	0.35	0.34	0.55	0.37	0.71	0.53	0.45	0.32	not_platelet_regulated	regulated	in_vitro_factor_reg	suppressed_flow_response	Burge_v2
chrX:67720329:67720536:-@chrX:67718178:67718261:-@chrX:67716020:67716196:-	ENSMUSG00000073139	NM_001033328	BC023829	regulated	0.94	0.9	0.78	0.7	0.94	0.92	0.84	0.78	0.98	0.9	0.71	0.89	0.88	0.87	0.8	0.96	0.93	0.82	not_platelet_regulated	regulated	in_vitro_factor_reg	suppressed_flow_response	Burge_v2
chrX:71101971:71102132:-@chrX:71101482:71101619:-@chrX:71101098:71101170:-	ENSMUSG00000031391	NM_008478	L1cam	regulated	0	0.64	0.84	0.88	0.53	0.68	0.87	0.59	0.77	0.75	0.85	0.92	0.63	0.7	0.54	0.82	0	0	not_platelet_regulated	regulated	not	suppressed_flow_response	Burge_v2
chr5:34916313:34916562:+@chr5:34940818:34941096:+@chr5:34943973:34944274:+			Add1	regulated	0.44	0.41	0.3	0.29	0.53	0.6	0.52	0.31	0.39	0.36	0.6	0.42	0.47	0.55	0.77	0.56	0.45	0.54	not_platelet_regulated	regulated	not	increased_flow_response	Burge_v2
chr19:53316994:53317117:+@chr19:53318800:53318895:+@chr19:53319488:53321574:+			Add3	regulated	0.05	0.03	0.2	0.24	0.02	0.03	0.19	0.11	0.04	0.07	0.11	0.11	0.33	0.3	0.5	0.49	0.09	0.5	not_platelet_regulated	regulated	in_vitro_factor_reg	increased_flow_response	Burge_v2
chr5:116101828:116101948:-@chr5:116101165:116101273:-@chr5:116099276:116099578:-			Ccdc64	regulated	0.54	0.42	0.09	0.13	0.67	0.5	0.45	0.16	0.33	0.16	0.08	0.09	0.32	0.3	0.81	0.16	0.1	0.1	not_platelet_regulated	not regulated	not	suppressed_flow_response	Burge_v2
chrX:82435949:82436041:+@chrX:82442843:82442874:+@chrX:82447810:82451480:+			Dmd	regulated	0.75	0.77	0.53	0.56	0.69	0.67	0.68	0.24	0.7	0.51	0.45	0.32	0.61	0.72	0.88	0.82	0.5	0.7	not_platelet_regulated	not regulated	in_vitro_factor_reg	suppressed_flow_response	Burge_v2
chr3:29856235:29856471:-@chr3:29855228:29855411:-@chr3:29850236:29851772:-			Mecom	regulated	0.47	0.48	0.65	0.71	0.48	0.66	0.66	0.77	0.57	0.61	0.81	0.93	0.51	0.5	0.65	0.69	0.87	0.82	not_platelet_regulated	regulated	not	suppressed_flow_response	Burge_v2
chr19:40386159:40386353:-@chr19:40374733:40374792:-@chr19:40373953:40374011:-			Sorbs1	regulated	0.18	0.19	0.38	0.46	0.02	0.16	0.29	0.32	0.26	0.22	0.53	0.26	0.07	0.07	0.05	0.03	0.39	0.07	not_platelet_regulated	regulated	not	suppressed_flow_response	Burge_v2
chr7:109575596:109575831:+@chr7:109577288:109577380:+@chr7:109579399:109579465:+			Stim1	regulated	0.7	0.63	0.3	0.28	0.61	0.59	0.65	0.69	0.72	0.69	0.55	0.56	0.58	0.44	0.46	0.21	0.41	0.05	not_platelet_regulated	regulated	not	increased_flow_response	Burge_v2
chr10:20053198:20053378:+@chr10:20054305:20054451:+@chr10:20059515:20059727:+	ENSMUSG00000037608	NM_001025393,NM_153787,NM_001025392	Bclaf1	not regulated	0.8	0.84	0.62	0.62	0.83	0.82	0.7	0.75	0.88	0.8	0.67	0.62	0.81	0.75	0.75	0.66	0.65	0.77	not_platelet_regulated	not regulated	in_vitro_factor_reg	suppressed_flow_response	Burge_v2
chr12:104674773:104674892:+@chr12:104675660:104675734:+@chr12:104675886:104675915:+	ENSMUSG00000064215	NM_194066,NM_194067,NM_194068,NM_194069,NM_026790	Ifi27l1	not regulated	0.47	0.46	0.63	0.65	0.9	0.89	0.96	0.96	0.94	0.92	0.98	0.96	0.97	0.92	0.95	0.84	0.95	0.93	not_platelet_regulated	regulated	not	suppressed_flow_response	Burge_v2
chr12:41172253:41172377:-@chr12:41137163:41137540:-@chr12:41105260:41105461:-	ENSMUSG00000055917	NM_178845,NM_172575	Zfp277	not regulated	0.39	0.42	0.3	0.24	0.23	0.1	0.29	0.3	0.25	0.32	0.52	0.39	0.22	0.21	0.63	0.56	0.31	0.41	not_platelet_regulated	not regulated	not	increased_flow_response	Burge_v2
chr13:93119104:93119292:-@chr13:93117783:93118401:-@chr13:93117284:93117400:-	ENSMUSG00000014850	NM_010829	Msh3	not regulated	0.63	0.57	0.32	0.13	0.08	0.44	0.11	0.02	0.05	0.07	0.03	0.02	0.17	0.07	0.11	0.09	0.05	0.04	not_platelet_regulated	not regulated	not	suppressed_flow_response	Burge_v2
chr14:73562134:73562284:+@chr14:73564491:73564657:+@chr14:73566287:73566445:+	ENSMUSG00000022106	NM_134083,NM_001170694,NR_033185	Rcbtb2	not regulated	0.91	0.93	1	0.99	0.98	0.94	0.94	0.98	0.94	0.92	0.99	0.99	0.93	0.96	0.96	0.96	0.97	0.95	not_platelet_regulated	not regulated		suppressed_flow_response	Burge_v2
chr16:13837136:13837240:-@chr16:13836479:13836708:-@chr16:13834023:13834939:-	ENSMUSG00000022680	NM_001039533,NM_053181	Pdxdc1	not regulated	0.65	0.68	0.85	0.83	0.98	0.94	0.93	0.93	0.82	0.91	0.95	0.96	0.81	0.86	0.9	0.93	0.95	0.88	not_platelet_regulated	not regulated	not	suppressed_flow_response	Burge_v2
chr16:43569794:43569894:+@chr16:43571847:43571904:+@chr16:43577143:43577306:+	ENSMUSG00000022708	NM_019778,NM_181058	Zbtb20	not regulated	0.54	0.58	0.88	0.87	0.48	0.44	0.53	0.55	0.56	0.58	0.67	0.59	0.5	0.55	0.68	0.63	0.71	0.63	not_platelet_regulated	not regulated	in_vitro_factor_reg	increased_flow_response	Burge_v2
chr2:151326451:151326525:+@chr2:151328191:151328196:+@chr2:151328750:151328915:+	ENSMUSG00000027455	NM_198326	Nsfl1c	not regulated	0.44	0.47	0.03	0.23	0.21	0.37	0.04	0.05	0.09	0.1	0.03	0.07	0.01	0.01	0.02	0.01	0.07	0.02	not_platelet_regulated	not regulated	not	increased_flow_response	Burge_v2
chr3:60417185:60417442:+@chr3:60418605:60418658:+@chr3:60419542:60419695:+	ENSMUSG00000027763	NM_020007	Mbnl1	not regulated	0.03	0.04	0.11	0.12	0.04	0.03	0.05	0.08	0.03	0.02	0.07	0.11	0.03	0.03	0.03	0.05	0.07	0.09	not_platelet_regulated	not regulated	in_vitro_factor_reg	suppressed_flow_response	Burge_v2
chr3:90341176:90341339:+@chr3:90345922:90346094:+@chr3:90346287:90347073:+	NA	NA	NA	not regulated	1	1	1	1	0.75	0.79	0.88	0.89	0.95	0.94	0.77	0.81	0.93	0.96	0.73	0.74	0.84	0.82	not_platelet_regulated	not regulated	in_vitro_factor_reg	increased_flow_response	Burge_v2
chr7:133611934:133612155:-@chr7:133611464:133611563:-@chr7:133610508:133611287:-	ENSMUSG00000030733	NM_001081459,NM_011363	Sh2b1	not regulated	0.3	0.28	0.74	0.52	0.61	0.43	0.62	0.83	0.34	0.64	0.85	0.85	0.49	0.49	0.84	0.79	0.89	0.74	not_platelet_regulated	not regulated	not	suppressed_flow_response	Burge_v2
chr7:150785887:150785995:-@chr7:150778317:150778565:-@chr7:150774397:150774488:-	ENSMUSG00000010755	NM_013742	Cars	not regulated	0.43	0.46	0.67	0.69	0.9	0.73	0.94	0.93	0.86	0.66	0.94	0.9	0.66	0.93	0.92	0.86	0.71	0.9	not_platelet_regulated	not regulated	not	suppressed_flow_response	Burge_v2
chr7:54024663:54024783:-@chr7:54024307:54024462:-@chr7:54023403:54023522:-	ENSMUSG00000014418	NM_001005247,NM_001167864,NM_001005248	Hps5	not regulated	0.72	0.63	0.97	0.94	0.4	0.3	0.87	0.93	0.84	0.69	0.98	0.93	0.89	0.75	0.92	0.91	0.97	0.92	not_platelet_regulated	not regulated	not	suppressed_flow_response	Burge_v2
chr9:107481212:107481301:+@chr9:107481431:107481716:+@chr9:107485148:107486379:+	NA	NA	NA	not regulated	0.99	1	0.44	0.31	1	1	0.98	0.7	0.97	0.99	0.7	0.96	0.97	0.98	0.89	0.99	0.72	0.59	not_platelet_regulated	not regulated	not	suppressed_flow_response	Burge_v2
chr9:65860554:65860661:+@chr9:65867609:65867719:+@chr9:65880046:65880152:+	ENSMUSG00000032384	NM_173185	Csnk1g1	not regulated	0.78	0.7	0.96	0.87	0.79	0.39	0.87	0.82	0.85	0.92	0.54	0.7	0.72	0.91	0.91	0.85	0.76	0.94	not_platelet_regulated	not regulated	not	suppressed_flow_response	Burge_v2
chrX:71669951:71670054:+@chrX:71673101:71673213:+@chrX:71678144:71678345:+	ENSMUSG00000004221	NM_001161423,NM_001161424,NM_001136067,NM_001161421,NM_010547	Ikbkg	not regulated	0.37	0.48	0.87	0.84	0.21	0.28	0.8	0.5	0.41	0.25	0.83	0.7	0.61	0.49	0.64	0.67	0.71	0.72	not_platelet_regulated	not regulated	not	suppressed_flow_response	Burge_v2
chr7:54024663:54024783:-@chr7:54024307:54024462:-@chr7:54023372:54023522:-			Hps5	not regulated	0.73	0.65	0.96	0.97	0.41	0.31	0.87	0.93	0.84	0.69	0.98	0.94	0.9	0.74	0.91	0.91	0.96	0.92	not_platelet_regulated	not regulated	not	suppressed_flow_response	Burge_v2
chr4:102991627:102992133:+@chr4:102994245:102994473:+@chr4:102997624:102997797:+			Oma1	not regulated	0.93	0.95	0.99	0.99	0.85	0.9	0.99	0.99	0.93	0.97	0.99	0.99	0.96	0.98	0.93	0.97	0.96	0.98	not_platelet_regulated	not regulated	not	suppressed_flow_response	Burge_v2
chr16:13837136:13837240:-@chr16:13836479:13836708:-@chr16:13834253:13834939:-			Pdxdc1	not regulated	0.58	0.61	0.78	0.75	0.97	0.93	0.91	0.92	0.79	0.9	0.95	0.95	0.78	0.83	0.89	0.92	0.94	0.86	not_platelet_regulated	not regulated	not	suppressed_flow_response	Burge_v2
chr13:91704149:91704299:+@chr13:91781907:91781996:+@chr13:91803723:91803782:+			Ssbp2	not regulated	0.84	0.85	0.71	0.73	0.97	0.97	0.98	0.96	0.97	0.95	0.94	0.91	0.98	0.98	0.95	0.98	0.98	0.94	not_platelet_regulated	not regulated		suppressed_flow_response	Burge_v2
chr10:128258827:128259027:+@chr10:128261835:128261887:+@chr10:128270368:128270467:+	ENSMUSG00000078427	NM_025364	Sarnp	not regulated	0.29	0.28	0.09	0.08	0.65	0	0.18	0.69	0.59	0.4	0	0	0.23	0	0	0	0	0	not_platelet_regulated	not regulated	not	inconsistent	Burge_v2
chr10:61943306:61943455:-@chr10:61933808:61933883:-@chr10:61932649:61932805:-	ENSMUSG00000020078	NM_001113355,NM_133672	Vps26a	not regulated	0.9	0.91	0.99	1	0.84	0.92	0.98	0.99	0.89	0.93	0.99	0.99	0.92	0.94	0.99	0.97	0.99	0.99	not_platelet_regulated	not regulated	not	inconsistent	Burge_v2
chr10:82219447:82219540:-@chr10:82217710:82217840:-@chr10:82215152:82215349:-	ENSMUSG00000020248	NM_010914	Nfyb	not regulated	0.92	0.89	0.99	0.98	0.97	0.84	0.96	0.95	0.9	0.93	0.94	0.99	0.86	0.93	0.99	0.98	0.98	0.96	not_platelet_regulated	not regulated	not	inconsistent	Burge_v2
chr10:99542608:99542764:+@chr10:99543491:99543574:+@chr10:99549981:99550090:+	ENSMUSG00000019966	NM_013598	Kitl	not regulated	0.88	0.82	0.93	0.94	0.84	0.85	0.91	0.95	0.91	0.8	0.91	0.89	0.21	0.25	0.09	0.27	0.9	0.36	not_platelet_regulated	regulated	not	inconsistent	Burge_v2
chr11:100451212:100451303:-@chr11:100450993:100451092:-@chr11:100446296:100446369:-	ENSMUSG00000014195	NM_019795	Dnajc7	not regulated	0.1	0.1	0.05	0.04	0.45	0.36	0.26	0.13	0.38	0.41	0.39	0.03	0.25	0.23	0.38	0.25	0.16	0.05	not_platelet_regulated	not regulated	not	inconsistent	Burge_v2
chr11:101845926:101846105:-@chr11:101842931:101843157:-@chr11:101832457:101836253:-	ENSMUSG00000003518	NM_028207	Dusp3	not regulated	0.1	0.08	0.16	0.16	0.72	0.76	0.96	0.94	0.75	0.67	0.97	0.85	0.88	0.74	0.58	0.94	0.97	0.95	not_platelet_regulated	not regulated	in_vitro_factor_reg	inconsistent	Burge_v2
chr11:106908314:106908657:-@chr11:106905806:106905979:-@chr11:106904947:106905139:-	ENSMUSG00000040481	NM_176850	Bptf	not regulated	0.55	0.72	0.68	0.52	0.64	0.74	0.4	0.4	0.57	0.58	0.35	0.86	0.57	0.52	0.82	0.27	0.43	0.28	not_platelet_regulated	regulated	not	inconsistent	Burge_v2
chr11:29605535:29605591:+@chr11:29606410:29608770:+@chr11:29633633:29633840:+	ENSMUSG00000020458	NM_194053,NM_194052,NM_024226,NM_194054,NM_194051	Rtn4	not regulated	0.95	0.92	0.92	0.93	0.68	0.62	0.92	0.88	0.62	0.35	0.7	0.72	0.48	0.51	0.87	0.69	0.65	0.69	not_platelet_regulated	regulated	not	inconsistent	Burge_v2
chr11:32127752:32127949:+@chr11:32129247:32129616:+@chr11:32129849:32130053:+	ENSMUSG00000020287	NM_010822	Mpg	not regulated	0.24	0.09	0.09	0.08	0.48	0.54	0.09	0.07	0.13	0.29	0.14	0.03	0.26	0.31	0.38	0.03	0.11	0.32	not_platelet_regulated	not regulated	not	inconsistent	Burge_v2
chr11:32542875:32542935:+@chr11:32608188:32608250:+@chr11:32611772:32611997:+	ENSMUSG00000020271	NM_134015	Fbxw11	not regulated	0.8	0.71	0.37	0.16	0.77	0.75	0.66	0.6	0.79	0.71	0.68	0.92	0.81	0.67	0.56	0.66	0.7	0.78	not_platelet_regulated	not regulated	not	inconsistent	Burge_v2
chr11:61569697:61569847:-@chr11:61568912:61568964:-@chr11:61566369:61566435:-	ENSMUSG00000020528	NM_001164242,NM_001164244,NM_144806,NM_001164243	Prpsap2	not regulated	0.68	0.64	0.9	0.86	0.49	0.72	0.86	0.87	0.8	0.9	0.64	0.86	0.72	0.75	0.57	0.89	0.59	0.44	not_platelet_regulated	not regulated	not	inconsistent	Burge_v2
chr12:104674773:104674892:+@chr12:104675600:104675734:+@chr12:104675886:104675915:+	ENSMUSG00000064215	NM_194066,NM_194067,NM_194068,NM_194069,NM_026790	Ifi27l1	not regulated	0.8	0.81	0.93	0.93	0.99	0.99	1	1	0.99	0.99	1	1	1	0.99	1	0.99	1	0.99	not_platelet_regulated	not regulated	not	inconsistent	Burge_v2
chr12:60162143:60162448:-@chr12:60160243:60160498:-@chr12:60152628:60152695:-	ENSMUSG00000020993	NM_030057	Trappc6b	not regulated	0.08	0.11	0.38	0.33	0.3	0.03	0.07	0.13	0.03	0.1	0.11	0.02	0.04	0.13	0.34	0.05	0.1	0.08	not_platelet_regulated	not regulated	in_vitro_factor_reg	inconsistent	Burge_v2
chr12:66144219:66144344:+@chr12:66144702:66144864:+@chr12:66144993:66145111:+	ENSMUSG00000035597	NM_177806	Prpf39	not regulated	0.71	0.65	0.52	0.52	0.93	0.71	0.6	0.53	0.69	0.63	0.66	0.41	0.86	0.64	0.57	0.82	0.67	0.55	not_platelet_regulated	not regulated	not	inconsistent	Burge_v2
chr12:88293694:88293881:+@chr12:88300678:88300778:+@chr12:88301222:88301391:+	ENSMUSG00000034157	NR_033623,NM_173735	2310044G17Rik	not regulated	0.24	0.14	0.25	0.26	0.02	0.05	0.37	0.31	0.04	0.08	0.25	0.29	0.14	0.12	0	0	0.27	0.7	not_platelet_regulated	not regulated	in_vitro_factor_reg	inconsistent	Burge_v2
chr13:107632169:107632290:-@chr13:107626292:107626506:-@chr13:107613036:107613131:-	ENSMUSG00000042590	NM_029665	Ipo11	not regulated	0.85	0.81	0.65	0.61	0.17	0.23	0.23	0.37	0.27	0.22	0.14	0.08	0.44	0.5	0.14	0.19	0.21	0.13	not_platelet_regulated	regulated	not	inconsistent	Burge_v2
chr13:34027791:34027952:-@chr13:34027488:34027663:-@chr13:34023341:34023515:-	ENSMUSG00000060147	NM_001164117,NM_001164118,NM_009254	Serpinb6a	not regulated	0.05	0.03	0.02	0.03	0.09	0.06	0.28	0.18	0.22	0.1	0.21	0.14	0.13	0.22	0.21	0.09	0.25	0.17	not_platelet_regulated	not regulated	not	inconsistent	Burge_v2
chr13:54666543:54666743:-@chr13:54665871:54665982:-@chr13:54663054:54663232:-	ENSMUSG00000025871	NM_133797	4833439L19Rik	not regulated	0.81	0.81	0.91	0.91	0.52	0.57	0.77	0.67	0.48	0.59	0.65	0.48	0.56	0.61	0.24	0.33	0.62	0.73	not_platelet_regulated	not regulated	in_vitro_factor_reg	inconsistent	Burge_v2
chr13:62558293:62558419:-@chr13:62558047:62558107:-@chr13:62554376:62556553:-	NA	NA	NA	not regulated	0.72	0.73	0.51	0.47	0.93	0.92	0.84	0.76	0.88	0.9	0.9	0.8	0.93	0.92	0.86	0.89	0.77	0.81	not_platelet_regulated	regulated	in_vitro_factor_reg	inconsistent	Burge_v2
chr13:76862929:76863040:+@chr13:76880555:76880614:+@chr13:76896247:76896417:+	ENSMUSG00000021596	NM_030174	Mctp1	not regulated	0.83	0.69	0.39	0.22	0.95	0.48	0.69	0.34	0.3	0.8	0.69	0.77	0.73	0.88	0.72	0.32	0.43	0.88	not_platelet_regulated	not regulated	not	inconsistent	Burge_v2
chr13:89851810:89852103:-@chr13:89842523:89845402:-@chr13:89827890:89833106:-	ENSMUSG00000021614	NM_001081249,NM_001134474,NM_019389,NM_001134475	Vcan	not regulated	0.93	0.92	0.55	0.53	0.04	0.81	0.54	0.64	0	0	0	0	0	0	0.2	0.96	0.05	0.31	not_platelet_regulated	not regulated	not	inconsistent	Burge_v2
chr13:91704215:91704299:+@chr13:91781907:91781996:+@chr13:91803723:91803782:+	ENSMUSG00000003992	NM_024272,NM_024186	Ssbp2	not regulated	0.84	0.85	0.71	0.72	0.51	0.5	0.5	0.5	0.49	0.49	0.49	0.5	0.5	0.49	0.49	0.5	0.5	0.5	not_platelet_regulated	not regulated	not	inconsistent	Burge_v2
chr14:105539533:105539664:-@chr14:105538308:105538379:-@chr14:105531099:105531224:-	ENSMUSG00000022119	NM_134077	Rbm26	not regulated	0.87	0.92	0.32	0.37	0.94	0.97	0.71	0.58	0.89	0.9	0.92	0.57	0.71	0.71	0.26	0.61	0.56	0.25	not_platelet_regulated	regulated	not	inconsistent	Burge_v2
chr14:52723564:52723703:-@chr14:52717690:52717715:-@chr14:52703790:52704066:-	ENSMUSG00000060373	NM_001170984,NM_001170981,NM_016884,NM_001170983,NM_001170982	Hnrnpc	not regulated	0.85	0.82	0.75	0.74	0.79	0.8	0.78	0.73	0.75	0.76	0.74	0.75	0.85	0.79	0.83	0.69	0.72	0.71	not_platelet_regulated	not regulated	not	inconsistent	Burge_v2
chr14:55723668:55723764:-@chr14:55723419:55723495:-@chr14:55723200:55723295:-	ENSMUSG00000040701	NM_007455	Ap1g2	not regulated	0.76	0.73	0.99	0.97	0.67	0.9	0.88	0.91	0.68	0.88	0.95	0.85	0.79	0.88	0.75	0.96	0.95	0.87	not_platelet_regulated	not regulated	in_vitro_factor_reg	inconsistent	Burge_v2
chr15:103045699:103045783:-@chr15:103045453:103045552:-@chr15:103043503:103043685:-	ENSMUSG00000009575	NM_001110216,NM_007626,NM_001076789	Cbx5	not regulated	0.53	0.67	0.21	0.19	0.68	0.84	0.44	0.73	0.62	0.4	0.14	0.72	0.84	0.86	0.51	0.52	0.53	0.49	not_platelet_regulated	regulated	in_vitro_factor_reg	inconsistent	Burge_v2
chr15:103045699:103045783:-@chr15:103045453:103045556:-@chr15:103043503:103043685:-	ENSMUSG00000009575	NM_001110216,NM_007626,NM_001076789	Cbx5	not regulated	0.48	0.62	0.2	0.19	0.58	0.86	0.43	0.72	0.65	0.38	0.13	0.77	0.83	0.87	0.53	0.46	0.52	0.48	not_platelet_regulated	regulated	not	inconsistent	Burge_v2
chr16:13819370:13819529:+@chr16:13826976:13827078:+@chr16:13827153:13827218:+	ENSMUSG00000022681	NM_010946	Ntan1	not regulated	0.83	0.86	0.95	0.94	0.9	0.92	0.94	0.95	0.96	0.91	0.96	0.79	0.96	0.96	0.97	0.97	0.95	0.96	not_platelet_regulated	not regulated	in_vitro_factor_reg	inconsistent	Burge_v2
chr16:17632079:17632150:+@chr16:17635575:17635661:+@chr16:17638589:17638734:+	ENSMUSG00000005899	NM_029945,NM_001164611,NM_001164610,NM_001164609	Smpd4	not regulated	0.65	0.9	0.43	0.56	0.86	0.83	0.28	0.66	0.51	0.93	0.45	0.71	0.38	0.58	0.82	0.32	0.72	0.47	not_platelet_regulated	regulated	not	inconsistent	Burge_v2
chr16:36885097:36885274:+@chr16:36886220:36886314:+@chr16:36887325:36887489:+	ENSMUSG00000034243	NM_030035	Golgb1	not regulated	0.74	0.73	0.65	0.63	0.89	0.8	0.66	0.68	0.79	0.86	0.73	0.84	0.8	0.81	0.93	0.74	0.63	0.69	not_platelet_regulated	not regulated	not	inconsistent	Burge_v2
chr16:45408969:45409166:-@chr16:45400335:45400416:-@chr16:45397082:45397408:-	ENSMUSG00000022661	NM_010818	Cd200	not regulated	0.71	0.73	0.64	0.66	0.76	0.76	0.73	0.67	0.78	0.84	0.79	0.72	0.76	0.75	0.67	0.71	0.75	0.63	not_platelet_regulated	regulated	not	inconsistent	Burge_v2
chr17:13109331:13109495:+@chr17:13110664:13110749:+@chr17:13110909:13111037:+	ENSMUSG00000068039	NM_013686	Tcp1	not regulated	0.98	0.97	0.94	0.94	0.97	0.95	0.97	0.96	0.97	0.98	0.93	0.97	0.95	0.97	0.91	0.98	0.98	0.98	not_platelet_regulated	not regulated	in_vitro_factor_reg	inconsistent	Burge_v2
chr17:24551620:24551679:+@chr17:24554983:24555163:+@chr17:24555402:24555557:+	ENSMUSG00000034681	NM_001080127,NM_009070,NM_001080128	Rnps1	not regulated	0.53	0.54	0.71	0.66	0.96	0.92	0.94	0.96	0.95	0.96	0.99	0.9	0.91	0.88	0.96	0.98	0.96	0.93	not_platelet_regulated	not regulated	not	inconsistent	Burge_v2
chr17:25410427:25410545:-@chr17:25409483:25409710:-@chr17:25406348:25406424:-	ENSMUSG00000015120	NM_011665,NM_001177609,NM_001177610	Ube2i	not regulated	0.91	0.92	0.7	0.76	0.98	0.97	0.95	0.96	0.97	0.97	0.95	0.97	0.82	0.96	0.97	0.95	0.88	0.97	not_platelet_regulated	not regulated	in_vitro_factor_reg	inconsistent	Burge_v2
chr17:34137139:34137278:-@chr17:34136679:34136948:-@chr17:34134230:34134505:-	ENSMUSG00000061232	NM_001001892	H2-K1	not regulated	1	0.94	0.95	0.94	0.63	0.61	0.75	0.75	0.8	0.73	0.52	0.45	0.83	0.81	0.46	0.53	0.58	0.58	not_platelet_regulated	regulated	not	inconsistent	Burge_v2
chr17:34137139:34137278:-@chr17:34136679:34137008:-@chr17:34134230:34134505:-	ENSMUSG00000061232	NM_001001892	H2-K1	not regulated	0.85	0.77	0.77	0.77	0.53	0.49	0.63	0.63	0.66	0.6	0.44	0.38	0.69	0.68	0.38	0.44	0.46	0.49	not_platelet_regulated	regulated	not	inconsistent	Burge_v2
chr17:36177423:36177698:-@chr17:36177170:36177274:-@chr17:36176287:36176319:-	ENSMUSG00000056116	NM_010399,NM_010397	H2-T22	not regulated	0.89	0.94	0.76	0.75	0.98	0.96	0.8	0.88	0.91	0.81	0.98	0.96	0.78	0.89	0.95	0.96	0.88	0.74	not_platelet_regulated	not regulated	not	inconsistent	Burge_v2
chr17:64657963:64659007:-@chr17:64647065:64647250:-@chr17:64642180:64642365:-	ENSMUSG00000024083	NM_001025309,NM_144859	Pja2	not regulated	0.46	0.55	0.78	0.77	0.64	0.49	0.59	0.72	0.59	0.59	0.75	0.63	0.64	0.53	0.71	0.67	0.74	0.83	not_platelet_regulated	not regulated	in_vitro_factor_reg	inconsistent	Burge_v2
chr17:87663481:87663705:-@chr17:87658090:87658221:-@chr17:87657268:87657429:-	ENSMUSG00000024150	NM_139295,NM_176808	Mcfd2	not regulated	0.38	0.37	0.5	0.56	0.53	0.51	0.73	0.75	0.58	0.62	0.66	0.57	0.76	0.69	0.88	0.86	0.66	0.72	not_platelet_regulated	regulated	in_vitro_factor_reg	inconsistent	Burge_v2
chr18:21179389:21179500:+@chr18:21182910:21183017:+@chr18:21184587:21186724:+	ENSMUSG00000024317	NM_019706,NM_207623	Rnf138	not regulated	0.56	0.55	0.62	0.59	0.38	0.33	0.63	0.69	0.57	0.56	0.78	0.47	0.54	0.55	0.8	0.58	0.74	0.55	not_platelet_regulated	not regulated	not	inconsistent	Burge_v2
chr18:3280947:3281130:-@chr18:3276692:3276773:-@chr18:3273420:3273576:-	ENSMUSG00000063889	NM_001110851,NM_001110859,NM_001110857,NM_001110858,NM_013498,NM_001110850,NM_001110856,NM_001110854,NM_001110855,NM_001110853	Crem	not regulated	0.11	0.2	0.32	0.42	0.81	0.57	0.14	0.62	0.49	0.75	0.6	0.65	0.38	0.52	0.78	0.77	0.7	0.74	not_platelet_regulated	not regulated	not	inconsistent	Burge_v2
chr19:4792398:4792820:-@chr19:4787361:4788042:-@chr19:4784293:4785567:-	NA	NA	NA	not regulated	0.8	0.78	0.92	0.88	0.95	0.92	0.93	0.9	0.9	0.96	0.94	0.95	0.89	0.84	0.92	0.89	0.96	0.97	not_platelet_regulated	regulated	not	inconsistent	Burge_v2
chr19:55892254:55892355:+@chr19:55937908:55938051:+@chr19:55982913:55983045:+	ENSMUSG00000024985	NM_001142923,NM_001142918,NM_001142919,NM_001142920,NM_009333,NM_001142921,NM_001142922,NM_001142924	Tcf7l2	not regulated	0.03	0.02	0.1	0.08	0.07	0.08	0.08	0.04	0.05	0.07	0.08	0.24	0.06	0.12	0.34	0.07	0.04	0.24	not_platelet_regulated	not regulated	in_vitro_factor_reg	inconsistent	Burge_v2
chr19:7014842:7014972:-@chr19:7014019:7014244:-@chr19:7013751:7013900:-	ENSMUSG00000024958	NM_001177362,NM_001177360,NM_207220,NM_001177361	Gpr137	not regulated	0.32	0.39	0.62	0.71	0.1	0.57	0.72	0.79	0.5	0.25	0.72	0.66	0.61	0.61	0.71	0.94	0.56	0.39	not_platelet_regulated	regulated	not	inconsistent	Burge_v2
chr2:120995546:120996885:-@chr2:120994935:120995139:-@chr2:120991780:120992454:-	NA	NA	NA	not regulated	0.51	0.53	0.77	0.79	0.4	0.79	0.75	0.85	0.62	0.68	0.94	0.73	0.31	0.55	0.7	0.97	0.75	0.67	not_platelet_regulated	regulated	not	inconsistent	Burge_v2
chr2:152525919:152526004:+@chr2:152529731:152529930:+@chr2:152530358:152534404:+	ENSMUSG00000019188	NM_001159551,NM_010376	H13	not regulated	0.33	0.3	0.16	0.19	0.47	0.41	0.23	0.24	0.37	0.35	0.18	0.26	0.35	0.31	0.18	0.19	0.16	0.16	not_platelet_regulated	not regulated	in_vitro_factor_reg	inconsistent	Burge_v2
chr2:154262220:154262372:+@chr2:154326136:154326275:+@chr2:154330289:154330530:+	ENSMUSG00000038533	NM_172860,NM_009823	Cbfa2t2	not regulated	0.45	0.89	0.73	0.84	0.09	0.21	0.71	0.73	0.31	0.87	0.31	0.29	0.72	0.82	0.13	0.35	0.4	0.34	not_platelet_regulated	not regulated	not	inconsistent	Burge_v2
chr2:156004913:156004976:-@chr2:156004616:156004688:-@chr2:156003072:156003121:-	ENSMUSG00000027620	NM_133242	Rbm39	not regulated	0.62	0.64	0.42	0.37	0.51	0.5	0.5	0.5	0.5	0.5	0.5	0.5	0.5	0.5	0.49	0.5	0.5	0.5	not_platelet_regulated	not regulated	in_vitro_factor_reg	inconsistent	Burge_v2
chr2:167457440:167457505:-@chr2:167454569:167454788:-@chr2:167443329:167443477:-	ENSMUSG00000089739,ENSMUSG00000078923	NM_023230	Tmem189,Ube2v1	not regulated	0.05	0.04	0.01	0.01	0.48	0.12	0.24	0.07	0.2	0.11	0.13	0.41	0.13	0.18	0.24	0.18	0.19	0.11	not_platelet_regulated	not regulated	in_vitro_factor_reg	inconsistent	Burge_v2
chr2:173434234:173434380:-@chr2:173425091:173425188:-@chr2:173422541:173422688:-	ENSMUSG00000055897	NR_027957	Ppp4r1l-ps	not regulated	0.6	0.65	0.86	0.87	0.9	0.55	0.79	0.82	0.84	0.84	0.49	0.88	0.86	0.7	0.98	0.68	0.75	0.83	not_platelet_regulated	not regulated	in_vitro_factor_reg	inconsistent	Burge_v2
chr2:29869196:29869358:+@chr2:29869678:29869692:+@chr2:29871109:29871240:+	ENSMUSG00000057738	NM_001076554,NM_001177667,NM_001177668	Spna2	not regulated	0.63	0.63	0.36	0.33	0.71	0.75	0.48	0.46	0.75	0.67	0.26	0.73	0.77	0.74	0.58	0.6	0.22	0.41	not_platelet_regulated	regulated	not	inconsistent	Burge_v2
chr2:32651536:32651690:-@chr2:32650108:32650233:-@chr2:32643127:32645157:-	ENSMUSG00000026797	NM_001113569,NM_009295	Stxbp1	not regulated	0.2	0.22	0.27	0.37	0.3	0.27	0.36	0.5	0.26	0.27	0.31	0.22	0.06	0.12	0.25	0.14	0.29	0.13	not_platelet_regulated	regulated	not	inconsistent	Burge_v2
chr2:84265227:84265423:-@chr2:84247676:84247743:-@chr2:84217122:84217202:-	ENSMUSG00000059588	NM_018782	Calcrl	not regulated	0.76	0.77	0.63	0.64	0.91	0.87	0.91	0.72	0.74	0.84	0.83	0.75	0.84	0.77	0.73	0.88	0.73	0.8	not_platelet_regulated	regulated	not	inconsistent	Burge_v2
chr2:9980623:9980719:-@chr2:9978397:9978433:-@chr2:9977659:9977788:-	ENSMUSG00000025781	NM_020615,NM_001112738	Atp5c1	not regulated	0.92	0.93	0.96	0.96	0.95	0.89	0.96	0.97	0.93	0.97	0.96	0.95	0.95	0.96	0.97	0.98	0.99	0.99	not_platelet_regulated	regulated	in_vitro_factor_reg	inconsistent	Burge_v2
chr3:106524600:106525024:+@chr3:106534581:106536060:+@chr3:106537276:106537557:+	ENSMUSG00000056260	NM_001039488,NM_028081	4933421E11Rik	not regulated	0.77	0.81	0.86	0.87	0.98	0.97	0.93	0.88	0.9	0.9	0.96	0.96	0.98	0.97	1	0.96	0.94	0.99	not_platelet_regulated	regulated	in_vitro_factor_reg	inconsistent	Burge_v2
chr3:157207928:157208086:+@chr3:157209039:157209113:+@chr3:157209639:157211303:+	ENSMUSG00000028180	NM_017381	Zranb2	not regulated	0.02	0.01	0.06	0.08	0.49	0.01	0.08	0.04	0.08	0.04	0.01	0.02	0.03	0.02	0.01	0.01	0.05	0.01	not_platelet_regulated	not regulated	not	inconsistent	Burge_v2
chr3:159183794:159183934:+@chr3:159185490:159186320:+@chr3:159186741:159186913:+	ENSMUSG00000028175	NM_029523,NM_001172092,NM_001172093	Depdc1a	not regulated	0.87	0.75	0.4	0.35	0.09	0	0.52	0.61	0	0	0	0	0	0	0	0.92	0.57	0.97	not_platelet_regulated	not regulated	not	inconsistent	Burge_v2
chr3:38361822:38362051:-@chr3:38352963:38356507:-@chr3:38348183:38351427:-	ENSMUSG00000044864	NM_001167883	Ankrd50	not regulated	0.72	0.53	0.83	0.84	1	0.99	0.73	0.88	0.99	0.99	0.99	0.99	0.99	0.98	0.93	1	0.99	0.98	not_platelet_regulated	not regulated	not	inconsistent	Burge_v2
chr3:5563165:5563272:-@chr3:5562669:5562732:-@chr3:5560188:5561760:-	ENSMUSG00000040374	NM_001163305,NM_008994,NM_001163304,NM_001163302,NM_001163303,NM_001163306	Pxmp3	not regulated	0.24	0.3	0.49	0.49	0.1	0.07	0.14	0.21	0.21	0.28	0.16	0.31	0.11	0.15	0.17	0.16	0.24	0.38	not_platelet_regulated	not regulated	in_vitro_factor_reg	inconsistent	Burge_v2
chr3:87723467:87723573:+@chr3:87723725:87723750:+@chr3:87725739:87725970:+	ENSMUSG00000019710	NM_026591	Mrpl24	not regulated	0.33	0.4	0.6	0.68	0.21	0.66	0.57	0.78	0.53	0.32	0.57	0.63	0.38	0.63	0.2	0.84	0.5	0.66	not_platelet_regulated	not regulated	in_vitro_factor_reg	inconsistent	Burge_v2
chr3:88905784:88905889:-@chr3:88904843:88905058:-@chr3:88904591:88904753:-	NA	NA	NA	not regulated	0.03	0.14	0.19	0.14	0.15	0.28	0.6	0.56	0.4	0.11	0.45	0.32	0.32	0.56	0.32	0.49	0.58	0.48	not_platelet_regulated	regulated	not	inconsistent	Burge_v2
chr3:90307018:90307204:-@chr3:90306038:90306175:-@chr3:90302880:90304029:-	ENSMUSG00000001017	NM_023215	2500003M10Rik	not regulated	0.65	0.63	0.9	0.83	0.84	0.87	0.9	0.9	0.89	0.85	0.9	0.83	0.88	0.83	0.95	0.84	0.85	0.92	not_platelet_regulated	not regulated	not	inconsistent	Burge_v2
chr4:131885268:131885453:-@chr4:131884384:131884481:-@chr4:131881123:131881175:-	ENSMUSG00000028898	NM_027925	Trnau1ap	not regulated	0.99	0.97	0.81	0.75	0.94	0.67	0.93	0.84	0.92	0.89	0.86	0.68	0.86	0.93	0	0.58	0.74	0.88	not_platelet_regulated	not regulated	not	inconsistent	Burge_v2
chr4:132826878:132826962:-@chr4:132826585:132826729:-@chr4:132825693:132825724:-	ENSMUSG00000028857	NM_025667	Tmem222	not regulated	0.36	0.34	0.14	0.1	0.5	0.51	0.5	0.5	0.49	0.5	0.49	0.49	0.5	0.49	0.49	0.51	0	0	not_platelet_regulated	not regulated	in_vitro_factor_reg	inconsistent	Burge_v2
chr4:134902650:134902772:-@chr4:134901111:134901392:-@chr4:134900414:134900584:-	ENSMUSG00000028809	NM_001130477,NM_016799	Srrm1	not regulated	0.14	0.13	0.06	0.07	0.2	0.32	0.11	0.13	0.16	0.22	0.18	0.28	0.11	0.12	0.23	0.18	0.11	0.07	not_platelet_regulated	regulated	not	inconsistent	Burge_v2
chr4:137772542:137772655:+@chr4:137777441:137777633:+@chr4:137778004:137778103:+	ENSMUSG00000028759	NM_001122896,NM_010470	Hp1bp3	not regulated	0.82	0.84	0.92	0.93	0.98	0.98	0.96	0.97	0.99	0.97	0.96	0.98	0.97	0.98	0.97	0.95	0.96	0.86	not_platelet_regulated	not regulated	in_vitro_factor_reg	inconsistent	Burge_v2
chr4:137772542:137772655:+@chr4:137777441:137777638:+@chr4:137778004:137778103:+	ENSMUSG00000028759	NM_001122896,NM_010470	Hp1bp3	not regulated	0.88	0.9	0.96	0.96	0.99	0.99	0.98	0.99	1	0.99	0.99	0.99	0.99	0.99	0.99	0.99	0.99	0.96	not_platelet_regulated	not regulated	in_vitro_factor_reg	inconsistent	Burge_v2
chr4:154937924:154938088:+@chr4:154950837:154950999:+@chr4:154951102:154951306:+	ENSMUSG00000029063	NM_138671,NM_001159637	Nadk	not regulated	0.08	0.09	0.24	0.18	0.08	0.12	0.07	0.1	0.05	0.09	0.37	0.08	0.1	0.06	0.07	0.12	0.27	0.29	not_platelet_regulated	not regulated	not	inconsistent	Burge_v2
chr4:154999640:154999763:+@chr4:154999836:154999882:+@chr4:155000883:155000998:+	ENSMUSG00000029062	NM_007661	Cdk11b	not regulated	0.47	0.49	0.29	0.32	0.53	0.65	0.52	0.4	0.46	0.4	0.51	0.41	0.55	0.48	0.47	0.54	0.4	0.35	not_platelet_regulated	not regulated	in_vitro_factor_reg	inconsistent	Burge_v2
chr4:33130832:33130961:+@chr4:33132055:33132174:+@chr4:33136657:33139339:+	NA	NA	NA	not regulated	0.97	0.99	0.85	0.87	0.9	0.95	0.9	0.86	0.81	0.85	0.86	0.85	0.96	0.93	0.95	0.82	0.84	0.78	not_platelet_regulated	regulated	not	inconsistent	Burge_v2
chr4:42962739:42962876:+@chr4:42963671:42963815:+@chr4:42966013:42966257:+	ENSMUSG00000036052	NM_019874	Dnajb5	not regulated	0.58	0.63	0.09	0.19	0.63	0.83	0.53	0.51	0.63	0.47	0.63	0.41	0.31	0.74	0.78	0.21	0.61	0.38	not_platelet_regulated	not regulated	in_vitro_factor_reg	inconsistent	Burge_v2
chr5:101225373:101226081:-@chr5:101221683:101221861:-@chr5:101220796:101220996:-	ENSMUSG00000035266	NM_001081107	Helq	not regulated	0.91	0.79	0.89	0.85	0.96	0.92	0.37	0.51	0.9	0.9	0.69	0.93	0.77	0.73	0.91	0.9	0.88	0.8	not_platelet_regulated	regulated	not	inconsistent	Burge_v2
chr5:115195438:115195580:-@chr5:115193740:115193889:-@chr5:115189042:115189290:-	ENSMUSG00000041890	NM_019834,NM_001077359,NM_001077360	Git2	not regulated	0.5	0.55	0.68	0.69	0.54	0.48	0.52	0.59	0.48	0.61	0.6	0.55	0.52	0.57	0.47	0.69	0.48	0.5	not_platelet_regulated	regulated	not	inconsistent	Burge_v2
chr5:115195438:115195580:-@chr5:115193785:115193889:-@chr5:115189042:115189290:-	ENSMUSG00000041890	NM_019834,NM_001077359,NM_001077360	Git2	not regulated	0.3	0.33	0.54	0.52	0.21	0.25	0.3	0.38	0.26	0.37	0.38	0.36	0.32	0.38	0.22	0.52	0.29	0.34	not_platelet_regulated	not regulated	not	inconsistent	Burge_v2
chr5:130284898:130285124:-@chr5:130282706:130282817:-@chr5:130277352:130277508:-	ENSMUSG00000029446	NM_133900	Psph	not regulated	0.31	0.31	0.06	0.04	0.37	0.47	0.13	0.16	0.3	0.41	0.1	0.29	0.33	0.23	0.21	0.15	0.26	0.07	not_platelet_regulated	not regulated	in_vitro_factor_reg	inconsistent	Burge_v2
chr5:145994310:145994471:+@chr5:145996175:145996260:+@chr5:146003789:146003893:+	ENSMUSG00000007812	NM_028298	Zfp655	not regulated	0.71	0.66	0.23	0.29	0.52	0.34	0.56	0.5	0.56	0.43	0.46	0.35	0.55	0.33	0.44	0.86	0.6	0.3	not_platelet_regulated	not regulated	in_vitro_factor_reg	inconsistent	Burge_v2
chr5:30398174:30398247:-@chr5:30396374:30396495:-@chr5:30395006:30395180:-	ENSMUSG00000025747	NM_021288,NR_033402	Tyms	not regulated	0.08	0.06	0.01	0.01	0.06	0.05	0.01	0	0.03	0.08	0.01	0.07	0.05	0.09	0.03	0.02	0.01	0.13	not_platelet_regulated	not regulated	not	inconsistent	Burge_v2
chr5:92493351:92493531:-@chr5:92492363:92492461:-@chr5:92486994:92487096:-	ENSMUSG00000029405,ENSMUSG00000084111	NM_001080797,NM_001080796,NM_001080794,NM_011816,NM_001080795	G3bp2,Gm15710	not regulated	0.22	0.21	0.17	0.18	0.1	0.31	0.26	0.21	0.25	0.22	0.27	0.22	0.18	0.18	0.29	0.2	0.33	0.24	not_platelet_regulated	not regulated	not	inconsistent	Burge_v2
chr6:116083785:116084475:-@chr6:116057330:116057534:-@chr6:115992889:115993823:-	ENSMUSG00000030126	NM_177412	Tmcc1	not regulated	0.49	0.37	0.34	0.23	0.06	0.13	0.32	0.47	0.28	0.12	0.26	0.26	0.09	0.34	0.08	0.08	0.43	0.25	not_platelet_regulated	not regulated	not	inconsistent	Burge_v2
chr6:48790995:48791373:-@chr6:48790360:48790452:-@chr6:48788171:48788364:-	ENSMUSG00000029810	NM_001164209,NM_001164208,NM_001164207	Tmem176b	not regulated	0.33	0.35	0.52	0.53	0.41	0.43	0.54	0.63	0.45	0.47	0.77	0.64	0.41	0.42	0.62	0.66	0.64	0.59	not_platelet_regulated	not regulated	not	inconsistent	Burge_v2
chr6:83431341:83431456:-@chr6:83430837:83430936:-@chr6:83430208:83430430:-	NA	NA	NA	not regulated	0.93	0.92	0.78	0.77	0.88	0.97	0.9	0.87	0.92	0.91	0.89	0.81	0.94	0.93	0.84	0.92	0.85	0.89	not_platelet_regulated	not regulated	in_vitro_factor_reg	inconsistent	Burge_v2
chr6:86701057:86701113:-@chr6:86700223:86700907:-@chr6:86698881:86698974:-	ENSMUSG00000029994	NM_013471	Anxa4	not regulated	0.12	0.12	0.04	0.04	0.86	0.9	0.73	0.67	0.92	0.26	0.22	0.7	0.88	0.84	0.71	0.9	0.69	0.27	not_platelet_regulated	regulated	in_vitro_factor_reg	inconsistent	Burge_v2
chr6:87800898:87801100:-@chr6:87799009:87799103:-@chr6:87795650:87795787:-	ENSMUSG00000030057	NM_013493,NM_001109746,NM_001109745	Cnbp	not regulated	0	0.01	0.02	0.03	0.01	0.01	0.04	0.05	0.01	0.01	0.04	0.06	0.01	0.01	0.04	0.02	0.04	0.02	not_platelet_regulated	not regulated	not	inconsistent	Burge_v2
chr7:108552794:108552939:+@chr7:108553447:108553479:+@chr7:108556561:108556643:+	ENSMUSG00000032812	NM_198096,NM_001040111,NM_001040112,NM_027180	Arap1	not regulated	0.35	0.26	0.12	0.08	0.23	0.25	0.07	0.14	0.22	0.17	0.34	0.24	0.22	0.34	0.17	0.29	0.35	0.64	not_platelet_regulated	not regulated	not	inconsistent	Burge_v2
chr7:130430012:130430527:-@chr7:130428934:130428981:-@chr7:130422663:130423630:-	NA	NA	NA	not regulated	0.2	0.13	0.4	0.46	0.38	0.16	0.21	0.2	0.17	0.21	0.4	0.28	0.56	0.42	0.34	0.56	0.33	0.52	not_platelet_regulated	regulated	not	inconsistent	Burge_v2
chr7:133611987:133612155:-@chr7:133611464:133611563:-@chr7:133610508:133611287:-	ENSMUSG00000030733	NM_001081459,NM_011363	Sh2b1	not regulated	0.44	0.3	0.83	0.75	0.49	0.7	0.78	0.88	0.76	0.83	0.62	0.83	0.79	0.75	0.92	0.93	0.96	0.94	not_platelet_regulated	not regulated	not	inconsistent	Burge_v2
chr7:134167958:134168129:-@chr7:134166991:134167220:-@chr7:134165651:134166682:-	NA	NA	NA	not regulated	0.08	0.06	0.02	0.01	0.55	0.52	0.29	0.31	0.47	0.43	0.45	0.33	0.37	0.47	0.4	0.55	0.35	0.22	not_platelet_regulated	not regulated	in_vitro_factor_reg	inconsistent	Burge_v2
chr7:31349493:31349626:+@chr7:31349722:31349817:+@chr7:31350114:31350198:+	ENSMUSG00000078765	NM_170760,NM_145580	U2af1l4	not regulated	0.98	0.99	0.91	0.9	0.99	0.99	0.94	0.96	0.97	0.99	0.96	0.99	0.98	0.97	0.94	0.94	0.92	0.94	not_platelet_regulated	not regulated	not	inconsistent	Burge_v2
chr7:97340164:97340263:+@chr7:97342783:97342806:+@chr7:97344165:97344224:+	ENSMUSG00000039361	NM_146194	Picalm	not regulated	0.76	0.83	0.53	0.49	0.73	0.77	0.91	0.69	0.92	0.87	0.74	0.87	0.52	0.69	0.64	0.27	0.62	0.09	not_platelet_regulated	regulated	not	inconsistent	Burge_v2
chr8:108370216:108370291:-@chr8:108370065:108370121:-@chr8:108369160:108369336:-	ENSMUSG00000036672	NM_177150	Cenpt	not regulated	0.22	0.25	0.2	0.17	0.46	0.39	0.18	0.25	0.23	0.29	0.1	0.23	0.33	0.28	0.34	0.15	0.28	0.11	not_platelet_regulated	not regulated	not	inconsistent	Burge_v2
chr8:26832902:26833072:+@chr8:26833503:26833585:+@chr8:26834552:26835359:+	ENSMUSG00000031570	NM_028000	Ppapdc1b	not regulated	0.02	0.04	0.12	0.1	0.12	0.14	0.07	0.13	0.18	0.09	0.1	0.13	0.1	0.1	0.2	0.17	0.09	0.14	not_platelet_regulated	regulated	not	inconsistent	Burge_v2
chr8:86097770:86097821:-@chr8:86097310:86097354:-@chr8:86097119:86097222:-	ENSMUSG00000031708	NM_134118,NM_027179	Tecr	not regulated	0.82	0.84	0.89	0.89	0.97	0.97	0.96	0.99	0.97	0.97	0.95	0.98	0.99	0.99	0.99	1	0.95	0.99	not_platelet_regulated	not regulated	not	inconsistent	Burge_v2
chr8:86257313:86257465:-@chr8:86255802:86255936:-@chr8:86254010:86254156:-	ENSMUSG00000002885	NM_001163031,NM_001163030,NM_001163029,NM_011925	Cd97	not regulated	0.97	0.96	0.66	0.66	0.96	0.99	0.88	0.85	0.98	0.99	0.79	0.92	0.97	0.97	0.92	0.91	0.76	0.75	not_platelet_regulated	regulated	not	inconsistent	Burge_v2
chr8:88364901:88365002:+@chr8:88366920:88367011:+@chr8:88399533:88399622:+	ENSMUSG00000036879	NM_199446	Phkb	not regulated	0.63	0.72	0.95	0.94	0.76	0.8	0.77	0.91	0.83	0.72	0.73	0.76	0.61	0.81	0.88	0.85	0.71	0.67	not_platelet_regulated	not regulated	not	inconsistent	Burge_v2
chr9:105303806:105304016:+@chr9:105305048:105305106:+@chr9:105305726:105305921:+	ENSMUSG00000032567	NM_001164828,NM_025651	Aste1	not regulated	0.47	0.57	0.25	0.22	0.91	0.35	0.56	0.25	0.61	0.5	0.32	0.74	0.23	0.51	0.89	0.29	0.57	0.27	not_platelet_regulated	regulated	not	inconsistent	Burge_v2
chr9:107481431:107481716:+@chr9:107482788:107483266:+@chr9:107485148:107486379:+	NA	NA	NA	not regulated	0.97	0.93	0.65	0.56	0.87	0.85	0.43	0.31	0.69	0.53	0.42	0.66	0.6	0.63	0.43	0.46	0.42	0.37	not_platelet_regulated	not regulated	not	inconsistent	Burge_v2
chr9:14825826:14825965:-@chr9:14814480:14814700:-@chr9:14811805:14812463:-	ENSMUSG00000031934	NM_019482	Panx1	not regulated	0.53	0.8	0.81	0.75	0.55	0.67	0.87	0.93	0.93	0.63	0.86	0.93	0.97	0.71	0.95	0.79	0.95	0.91	not_platelet_regulated	not regulated	not	inconsistent	Burge_v2
chr9:21561734:21561838:-@chr9:21561561:21561637:-@chr9:21559886:21560739:-	ENSMUSG00000074476	NM_026282	Spc24	not regulated	0.06	0.49	0.99	0.99	0.84	0.88	0.99	0.99	0	0	0	0	0	0	0.94	0.92	0.97	0.92	not_platelet_regulated	not regulated	not	inconsistent	Burge_v2
chr9:40017352:40017481:+@chr9:40018026:40018145:+@chr9:40018481:40021189:+	ENSMUSG00000025602	NM_030713	Zfp202	not regulated	0.76	0.82	0.94	0.94	0.06	0.43	0.73	0.82	0.77	0.69	0.91	0.96	0.97	0.85	0.92	0.6	0.55	0.76	not_platelet_regulated	regulated	not	inconsistent	Burge_v2
chr9:59487847:59487956:+@chr9:59488831:59488903:+@chr9:59496637:59496716:+	ENSMUSG00000025237	NM_029922	Parp6	not regulated	0.93	0.87	0.68	0.73	0.87	0.91	0.46	0.85	0.91	0.7	0.89	0.91	0.88	0.71	0.84	0.79	0.88	0.81	not_platelet_regulated	not regulated	not	inconsistent	Burge_v2
chr9:6337243:6337441:+@chr9:6359703:6359917:+@chr9:6376895:6377519:+	ENSMUSG00000032006	NM_027924	Pdgfd	not regulated	0.57	0.55	0.63	0.61	0.7	0.6	0.64	0.62	0.7	0.7	0.77	0.61	0.79	0.65	0.62	0.71	0.76	0.78	not_platelet_regulated	regulated	not	inconsistent	Burge_v2
chr9:69864626:69864998:+@chr9:69866487:69866625:+@chr9:69867196:69867322:+	ENSMUSG00000033543	NM_001039519	Gtf2a2	not regulated	0.16	0.19	0.09	0.05	0.31	0.31	0.19	0.2	0.2	0.1	0.19	0.26	0.18	0.2	0.08	0.11	0.18	0.33	not_platelet_regulated	not regulated	not	inconsistent	Burge_v2
chrX:131137231:131137301:+@chrX:131137457:131137501:+@chrX:131139394:131141593:+	ENSMUSG00000045427	NM_019868	Hnrnph2	not regulated	0.37	0.34	0.24	0.25	0.34	0.25	0.38	0.31	0.44	0.35	0.2	0.11	0.27	0.33	0.19	0.32	0.19	0.22	not_platelet_regulated	not regulated	in_vitro_factor_reg	inconsistent	Burge_v2
chrX:152057503:152057870:-@chrX:152020914:152021574:-@chrX:152004279:152009738:-	NA	NA	NA	not regulated	0.35	0.4	0.18	0.15	0.1	0.94	0.97	0.99	0.91	0.5	0.98	0.97	0.93	0.84	0.92	0.98	0.97	0.95	not_platelet_regulated	not regulated	not	inconsistent	Burge_v2
chrX:45976757:45977005:+@chrX:45977139:45977374:+@chrX:45982429:45982522:+	ENSMUSG00000031105	NM_001166450,NM_011398	Slc25a14	not regulated	0.68	0.73	0.19	0.23	0	0.75	0	0	0	0.84	0	0	0	0.76	0	0	0	0	not_platelet_regulated	not regulated	not	inconsistent	Burge_v2
chrX:46366674:46366759:-@chrX:46366310:46366357:-@chrX:46362884:46364811:-	ENSMUSG00000031109	NA	Enox2	not regulated	0.78	0.68	0.46	0.43	0.73	0.76	0.69	0.33	0.61	0.55	0.51	0.6	0.29	0.38	0.36	0.41	0.44	0.81	not_platelet_regulated	regulated	not	inconsistent	Burge_v2
chrX:71618530:71618595:-@chrX:71617953:71618021:-@chrX:71614558:71616350:-	ENSMUSG00000032806	NM_145406	Slc10a3	not regulated	0.77	0.76	0.54	0.55	0.14	0.45	0.51	0.34	0.49	0.44	0.13	0.1	0.67	0.55	0.06	0.22	0.13	0.24	not_platelet_regulated	regulated	not	inconsistent	Burge_v2
chrX:7721699:7721805:-@chrX:7721301:7721571:-@chrX:7720974:7721073:-	ENSMUSG00000031167	NM_001166410,NM_001166409,NM_001166411,NM_016809	Rbm3	not regulated	0.05	0.04	0.01	0.01	0.16	0.26	0.13	0.1	0.3	0.22	0.18	0.22	0.38	0.19	0.32	0.14	0.08	0.08	not_platelet_regulated	not regulated	in_vitro_factor_reg	inconsistent	Burge_v2
chr4:59796600:59796738:-@chr4:59795126:59795206:-@chr4:59788319:59788421:-			1110054O05Rik	not regulated	0.94	0.9	0.72	0.74	0.73	0.7	0.91	0.88	0.84	0.76	0.95	0.79	0.89	0.83	0.9	0	0.83	0.79	not_platelet_regulated	not regulated	in_vitro_factor_reg	inconsistent	Novel
chr3:90307018:90307204:-@chr3:90306038:90306175:-@chr3:90302878:90304029:-			2500003M10Rik	not regulated	0.64	0.62	0.9	0.83	0.84	0.87	0.9	0.9	0.89	0.85	0.9	0.83	0.88	0.83	0.94	0.84	0.85	0.92	not_platelet_regulated	not regulated	not	inconsistent	Novel
chr6:58590554:58590621:+@chr6:58600455:58600537:+@chr6:58605632:58605850:+			Abcg2	not regulated	0.23	0.2	0.08	0.1	0.49	0.37	0.22	0.04	0.19	0.39	0.22	0.18	0.25	0.23	0.15	0.2	0.26	0.16	not_platelet_regulated	not regulated	not	inconsistent	Novel
chr7:105392459:105392517:-@chr7:105378960:105379025:-@chr7:105374909:105375010:-			Acer3	not regulated	0.07	0.11	0.03	0.05	0.48	0.46	0.14	0.14	0.21	0.44	0.21	0.39	0.21	0.29	0.52	0.3	0.16	0.42	not_platelet_regulated	regulated	not	inconsistent	Novel
chr14:55723668:55723764:-@chr14:55723419:55723495:-@chr14:55723145:55723295:-			Ap1g2	not regulated	0.77	0.74	0.99	0.97	0.68	0.91	0.88	0.9	0.69	0.91	0.96	0.85	0.79	0.89	0.75	0.96	0.95	0.89	not_platelet_regulated	not regulated	in_vitro_factor_reg	inconsistent	Novel
chr11:101845926:101846113:-@chr11:101842931:101843157:-@chr11:101832457:101836253:-			Dusp3	not regulated	0.1	0.08	0.16	0.16	0.72	0.75	0.96	0.93	0.75	0.68	0.97	0.86	0.88	0.74	0.61	0.94	0.98	0.95	not_platelet_regulated	not regulated	in_vitro_factor_reg	inconsistent	Novel
chr2:20665768:20665918:+@chr2:20681174:20681278:+@chr2:20681842:20681891:+			Etl4	not regulated	0.55	0.71	0.21	0.23	0.6	0.72	0.68	0.15	0.72	0.59	0.12	0.27	0.35	0.41	0.17	0.06	0.17	0.12	not_platelet_regulated	regulated	not	inconsistent	Novel
chr9:119354078:119354268:+@chr9:119354405:119354919:+@chr9:119356067:119356216:+			Exog	not regulated	0.37	0.21	0.06	0.1	0.84	0.85	0.53	0.27	0.29	0.62	0.49	0.2	0.69	0.52	0	0.52	0.65	0.85	not_platelet_regulated	regulated	not	inconsistent	Novel
chr14:70607395:70607819:+@chr14:70608586:70614414:+@chr14:70616618:70617466:+			Gm16600	not regulated	0.75	0.78	0.83	0.9	0.64	0.93	0.82	0.81	0.83	0.63	0.5	0.95	0.81	0.74	0.67	0.81	0	0	not_platelet_regulated	not regulated	not	inconsistent	Novel
chrX:71028014:71028055:-@chrX:71027637:71027648:-@chrX:71027292:71027442:-			Idh3g	not regulated	0.89	0.88	0.72	0.7	0.57	0	0.74	0.69	0.81	0	0	0	0.7	0.79	0	0	0.61	0.83	not_platelet_regulated	not regulated	not	inconsistent	Novel
chr7:51724196:51724339:+@chr7:51724979:51725542:+@chr7:51725782:51725907:+			Josd2	not regulated	0.24	0.19	0.07	0.1	0.7	0.68	0.39	0.2	0.59	0.48	0.38	0.59	0.56	0.6	0.66	0.66	0.38	0.5	not_platelet_regulated	regulated	in_vitro_factor_reg	inconsistent	Novel
chr10:82219447:82220052:-@chr10:82217710:82217840:-@chr10:82215152:82215349:-			Nfyb	not regulated	0.94	0.92	1	0.99	0.98	0.87	0.97	0.96	0.92	0.95	0.95	0.99	0.88	0.95	0.99	0.99	0.99	0.96	not_platelet_regulated	not regulated	not	inconsistent	Novel
chr16:56029716:56029852:-@chr16:56024575:56024750:-@chr16:56024349:56024499:-			Pcnp	not regulated	0.3	0.32	0.22	0.21	0.07	0.19	0.62	0.5	0.51	0.2	0.74	0.29	0.48	0.46	0.58	0.58	0.75	0.69	not_platelet_regulated	regulated	not	inconsistent	Novel
chr8:26832134:26833072:+@chr8:26833503:26833585:+@chr8:26834552:26835359:+			Ppapdc1b	not regulated	0.02	0.04	0.14	0.12	0.13	0.15	0.08	0.14	0.2	0.1	0.11	0.14	0.1	0.1	0.22	0.18	0.09	0.16	not_platelet_regulated	not regulated	not	inconsistent	Novel
chr19:4792398:4792820:-@chr19:4787361:4788042:-@chr19:4784299:4785567:-			Rbm14	not regulated	0.8	0.78	0.92	0.87	0.95	0.91	0.93	0.9	0.9	0.95	0.94	0.95	0.89	0.83	0.92	0.89	0.96	0.97	not_platelet_regulated	regulated	not	inconsistent	Novel
chrX:71618530:71618688:-@chrX:71617953:71618021:-@chrX:71614556:71616350:-			Slc10a3	not regulated	0.74	0.8	0.57	0.58	0.24	0.46	0.57	0.4	0.56	0.52	0.14	0.21	0.77	0.47	0.05	0.28	0.15	0.26	not_platelet_regulated	not regulated	in_vitro_factor_reg	inconsistent	Novel
chr13:64221903:64221989:-@chr13:64219724:64219791:-@chr13:64214238:64214309:-			Slc35d2	not regulated	0.86	0.84	0.94	0.94	0.68	0.92	0.95	0.95	0.93	0.94	0.95	0	0.96	0.95	0	0.97	0.91	0.75	not_platelet_regulated	not regulated	in_vitro_factor_reg	inconsistent	Novel
chr8:46821406:46821556:+@chr8:46826841:46826933:+@chr8:46830774:46831020:+			Sorbs2	not regulated	0.13	0.14	0.45	0.56	0.14	0.62	0.39	0.57	0.61	0.43	0.48	0.81	0.84	0.82	0.78	0.95	0.61	0.93	not_platelet_regulated	regulated	not	inconsistent	Novel
chr13:104559397:104559530:-@chr13:104554376:104554499:-@chr13:104553936:104554086:-			Srek1	not regulated	0.42	0.44	0.23	0.24	0.2	0.23	0.23	0.09	0.3	0.29	0.17	0.1	0.15	0.2	0.04	0.25	0.51	0.49	not_platelet_regulated	not regulated	in_vitro_factor_reg	inconsistent	Novel
chr2:32651536:32651690:-@chr2:32650108:32650233:-@chr2:32643122:32645157:-			Stxbp1	not regulated	0.2	0.22	0.26	0.37	0.3	0.27	0.37	0.5	0.26	0.28	0.31	0.22	0.06	0.12	0.25	0.14	0.29	0.13	not_platelet_regulated	regulated	not	inconsistent	Novel
chr4:125879814:125880004:-@chr4:125871561:125871648:-@chr4:125863728:125863832:-			Thrap3	not regulated	0.81	0.83	0.63	0.65	0.66	0.92	0.92	0.84	0.88	0.93	0.92	0.69	0.88	0.83	0.64	0.63	0.81	0.7	not_platelet_regulated	not regulated	not	inconsistent	Novel
chr16:38586334:38586521:+@chr16:38587312:38587492:+@chr16:38588296:38588416:+			Tmem39a	not regulated	0.18	0.15	0.06	0.07	0.2	0.14	0.05	0.08	0.1	0.17	0.15	0.12	0.12	0.17	0.02	0.04	0.03	0.07	not_platelet_regulated	not regulated	not	inconsistent	Novel
chr4:33130832:33130961:+@chr4:33132055:33132174:+@chr4:33136657:33139338:+			Ube2j1	not regulated	0.97	0.99	0.85	0.87	0.9	0.95	0.9	0.86	0.81	0.85	0.86	0.85	0.96	0.93	0.95	0.82	0.84	0.78	not_platelet_regulated	regulated	not	inconsistent	Novel
chr3:157207928:157208086:+@chr3:157209039:157209113:+@chr3:157209639:157211354:+			Zranb2	not regulated	0.02	0.01	0.06	0.08	0.49	0.01	0.08	0.04	0.08	0.04	0.01	0.02	0.03	0.02	0.01	0.01	0.05	0.01	not_platelet_regulated	not regulated	not	inconsistent	Novel
chr2:120995546:120996861:-@chr2:120994935:120995139:-@chr2:120990877:120992454:-			Zscan29	not regulated	0.54	0.57	0.82	0.83	0.41	0.82	0.79	0.85	0.66	0.71	0.94	0.75	0.35	0.61	0.76	0.97	0.78	0.7	not_platelet_regulated	regulated	not	inconsistent	Novel
chr7:86290133:86290264:-@chr7:86288164:86288274:-@chr7:86287755:86287936:-	ENSMUSG00000030605	NM_001045489,NM_008594	Mfge8	regulated	0.07	0.08	0.25	0.25	0.02	0.04	0.03	0.04	0.03	0.03	0.06	0.08	0.04	0.06	0.04	0.05	0.17	0.23		regulated	in_vitro_factor_reg	suppressed_flow_response	Novel
chr12:104674773:104674892:+@chr12:104675600:104675734:+@chr12:104677611:104677772:+	ENSMUSG00000064215	NM_194066,NM_194067,NM_194068,NM_194069,NM_026790	Ifi27l1	not regulated	0.76	0.79	0.87	0.88	0.93	0.93	0.93	0.94	0.9	0.91	0.94	0.92	0.9	0.89	0.97	0.95	0.95	0.9		not regulated	not	increased_flow_response	Novel
chr8:113999944:114000097:-@chr8:113996530:113996586:-@chr8:113990689:113990822:-	ENSMUSG00000031959	NM_176923,NM_001170742,NM_001170743	Wdr59	not regulated	0.15	0.24	0.63	0.73	0	0.12	0	0	0.14	0.1	0.18	0.11	0.42	0.27	0.31	0.24	0.21	0.16		not regulated	not	increased_flow_response	Novel
chr11:106054780:106054862:-@chr11:106049122:106049235:-@chr11:106048439:106048494:-	ENSMUSG00000069631	NA	Strada	not regulated	0.44	0.45	0.06	0.11	0	0	0	0	0	0	0	0	0	0	0	0	0	0		not regulated		inconsistent	Novel
chr12:109921405:109921471:+@chr12:109921558:109921620:+@chr12:109924260:109924326:+	ENSMUSG00000021262	NM_001163395,NM_007965,NM_001163396,NM_001163394	Evl	not regulated	0.21	0.3	0.72	0.62	0.5	0	0.5	0.5	0.49	0.5	0.5	0.5	0.5	0.5	0.5	0.5	0.5	0.5		not regulated	not	inconsistent	Novel
chr14:99461488:99461623:+@chr14:99463553:99464760:+@chr14:99467227:99467780:+	ENSMUSG00000022070	NM_175265	6720463M24Rik	not regulated	0.63	0.78	0.14	0.2	0	0.1	0	0	0.2	0	0.1	0.03	0.34	0.06	0	0.06	0.22	0.09		not regulated	not	inconsistent	Novel
chr16:84835666:84835819:-@chr16:84835054:84835228:-@chr16:84831574:84831752:-	ENSMUSG00000022890	NM_016755	Atp5j	not regulated	0.69	0.73	0.54	0.56	1	1	1	1	1	1	1	1	1	1	1	1	1	1		not regulated		inconsistent	Novel
chr1:129864455:129864546:-@chr1:129862358:129862910:-@chr1:129861640:129861741:-	ENSMUSG00000036086	NM_027678	Zranb3	not regulated	0.35	0.19	0.81	0.8	0	0	0	0	0.7	0	0.36	0.3	0.8	0	0	0.24	0.95	0.92		not regulated	not	inconsistent	Novel
chr2:29696922:29697003:+@chr2:29697982:29698066:+@chr2:29698241:29698289:+	ENSMUSG00000069020	NM_026615	Urm1	not regulated	0.33	0.25	0.02	0.01	0.49	0.5	0.49	0.5	0.49	0.5	0	0	0.5	0.5	0.5	0	0	0		not regulated		inconsistent	Novel
chr2:32583226:32583326:+@chr2:32588312:32588445:+@chr2:32593039:32593078:+	ENSMUSG00000059013	NM_013781	Sh2d3c	not regulated	0.15	0.1	0.6	0.57	0	0	0	0	0	0	0	0	0	0	0	0	0	0		not regulated		inconsistent	Novel
chr4:114688777:114688892:+@chr4:114693653:114693758:+@chr4:114694080:114694194:+	ENSMUSG00000028718	NM_009185	Stil	not regulated	0.85	0.63	0.03	0.15	0	0	0	0	0	0	0	0	0	0	0	0.14	0.11	0.07		not regulated	not	inconsistent	Novel
chr4:125850688:125850772:-@chr4:125850381:125850573:-@chr4:125848938:125849125:-	ENSMUSG00000043962	NM_146153	Thrap3	not regulated	0.28	0.25	0.08	0.11	0.14	0.21	0.14	0.16	0.15	0.11	0.08	0.16	0.15	0.24	0.25	0.23	0.08	0.1		not regulated	in_vitro_factor_reg	inconsistent	Novel
chr4:131885268:131885453:-@chr4:131881861:131881960:-@chr4:131881123:131881175:-	ENSMUSG00000028898	NM_027925	Trnau1ap	not regulated	0.99	0.98	0.89	0.84	0.83	0.79	0.88	0.79	0.92	0.92	0.92	0.57	0.89	0.91	0.82	0.65	0.63	0.65		not regulated	not	inconsistent	Novel
chr5:114894315:114894372:+@chr5:114894661:114894698:+@chr5:114895397:114895488:+	ENSMUSG00000041939	NM_023556	Mvk	not regulated	0.62	0.65	0.13	0.25	0	0	0	0	0	0	0	0	0	0	0	0	0	0		not regulated		inconsistent	Novel
chrX:45976757:45977005:+@chrX:45977139:45977383:+@chrX:45982429:45982522:+	ENSMUSG00000031105	NM_001166450,NM_011398	Slc25a14	not regulated	0.64	0.69	0.22	0.23	0	0.62	0	0	0	0.81	0	0	0	0.79	0	0	0	0		not regulated	not	inconsistent	Novel
chrX:71028014:71028055:-@chrX:71027637:71027648:-@chrX:71027345:71027442:-	ENSMUSG00000002010	NM_008323	Idh3g	not regulated	0.88	0.87	0.71	0.7	0.5	0	0.49	0.5	0.5	0	0	0	0.5	0.5	0	0	0.5	0.5		not regulated	not	inconsistent	Novel
