# Supplementary material for: Alternative RNA splicing in the endothelium mediated in part by Rbfox2 regulates the arterial response to low flow
Source: eLife. 2018 Jan 2;7:e29494. doi: 10.7554/eLife.29494 (PMC5771670; doi:10.7554/eLife.29494)
Supplement: Figure 5—source data 1. [file elife-29494-fig5-data1.xlsx]

## Sheet: Sheet1
Gene	Set_Processed_with	NA4	Genotype	Side	CT diff	AVG(control_in_group)	DeltaCT(from Avg)	Fold-change
Ly6e:Ubc	A	PM6982	Rbfox2 ff	Left	-10.3806	-10.1826	-0.198017	0.871748
Ly6e:Ubc	A	PM7181	Rbfox2 ff	Left	-10.0503		0.132241	1.096
Ly6e:Ubc	A	PM7304	Rbfox2 ff	Left	-10.3205		-0.137905	0.908838
Ly6e:Ubc	A	PM7171	Rbfox2 ff	Left	-10.3137		-0.131112	0.913127
Ly6e:Ubc	A	PM7172	Rbfox2 ff	Left	-9.66271		0.519879	1.43383
Ly6e:Ubc	A	PM7184	Rbfox2 ff	Left	-11.129		-0.946418	0.518919
Ly6e:Ubc	A	PM7186	Rbfox2 ff	Left	-9.42126		0.761333	1.69506
Ly6e:Ubc	B	PM7409, F, Rbfox ff	Rbfox2 ff	Left	1.30655	1.32815	-0.0216027	0.985138
Ly6e:Ubc	B	PM7413, M, Rbfox ff	Rbfox2 ff	Left	0.772537		-0.555617	0.680366
Ly6e:Ubc	B	PM7414, M, Rbfox ff	Rbfox2 ff	Left	1.29798		-0.0301728	0.979303
Ly6e:Ubc	B	PM7417, M, Rbfox ff (liver adhesion)	Rbfox2 ff	Left	1.18725		-0.140907	0.906949
Ly6e:Ubc	B	PM7418, M, Rbfox ff	Rbfox2 ff	Left	1.89892		0.570766	1.48531
Ly6e:Ubc	B	PM7420, M, Rbfox ff	Rbfox2 ff	Left	1.50569		0.177534	1.13095
Ly6e:Ubc	B	PM7423, F, Rbfox ff	Rbfox2 ff	Left	NA			1
Ly6e:Ubc	A	PM6981	VEcadCreER; Rbfox2 ff	Left	-9.62398		0.55861	1.47285
Ly6e:Ubc	A	PM7325	VEcadCreER; Rbfox2 ff	Left	-9.89767		0.284916	1.21834
Ly6e:Ubc	A	PM7337	VEcadCreER; Rbfox2 ff	Left	-8.31442		1.86817	3.65069
Ly6e:Ubc	A	PM6983	VEcadCreER; Rbfox2 ff	Left	-10.1502		0.0324387	1.02274
Ly6e:Ubc	A	PM7147	VEcadCreER; Rbfox2 ff	Left	-8.88631		1.29628	2.45595
Ly6e:Ubc	A	PM7180	VEcadCreER; Rbfox2 ff	Left	-10.0781		0.104535	1.07515
Ly6e:Ubc	A	PM7305	VEcadCreER; Rbfox2 ff	Left	-9.51096		0.671633	1.59288
Ly6e:Ubc	A	PM7322	VEcadCreER; Rbfox2 ff	Left	-9.29567		0.886923	1.84923
Ly6e:Ubc	B	PM7410, F, VEcadCreERT2, Rbfox ff	VEcadCreER; Rbfox2 ff	Left	2.07352		0.745369	1.6764
Ly6e:Ubc	B	PM7412, M, VEcadCreERT2, Rbfox ff	VEcadCreER; Rbfox2 ff	Left	2.0011		0.672943	1.59432
Ly6e:Ubc	B	PM7415, M, VEcadCreERT2, Rbfox ff (liver adhesion)	VEcadCreER; Rbfox2 ff	Left	2.32926		1.00111	2.00153
Ly6e:Ubc	B	PM7416, M, VEcadCreERT2, Rbfox ff	VEcadCreER; Rbfox2 ff	Left	1.85828		0.530129	1.44406
Ly6e:Ubc	A	PM7190	VEcadCreER; Rbfox2ff	Left	-9.6788		0.503793	1.41794
Ly6e:Ubc	A	PM7173	VEcadCreER; Rbfox2ff	Left	-10.0907		0.0918424	1.06573
Ly6e:Ubc	A	PM7174	VEcadCreER; Rbfox2ff	Left	-10.1563		0.0262591	1.01837
Ly6e:Ubc	A	PM7175	VEcadCreER; Rbfox2ff	Left	-10.439		-0.256423	0.837161
Ly6e:Ubc	A	PM7183	VEcadCreER; Rbfox2ff	Left	-9.40496		0.777635	1.71432
Ly6e:Ubc	A	PM7188	VEcadCreER; Rbfox2ff	Left	-10.5132		-0.330655	0.795175
Ly6e:Ubc		noRNA - RT mix		Left	-0.0313271
Ly6e:Ubc		noRNA - RT mix		Left	#DIV/0!
Ly6e:Ubc		noRNA - water		Left	33.579
Mal:Ubc	A	PM6982	Rbfox2 ff	Left	-9.77075	-8.28526	-1.48549	0.357128
Mal:Ubc	A	PM7181	Rbfox2 ff	Left	-7.27629		1.00897	2.01247
Mal:Ubc	A	PM7304	Rbfox2 ff	Left	-9.3829		-1.09764	0.467282
Mal:Ubc	A	PM7171	Rbfox2 ff	Left	-7.27552		1.00974	2.01355
Mal:Ubc	A	PM7172	Rbfox2 ff	Left	-8.36094		-0.0756824	0.948893
Mal:Ubc	A	PM7184	Rbfox2 ff	Left	-8.23011		0.0551464	1.03896
Mal:Ubc	A	PM7186	Rbfox2 ff	Left	-7.70031		0.584951	1.49999
Mal:Ubc	B	PM7409, F, Rbfox ff	Rbfox2 ff	Left	-4.78003	-4.35275	-0.427275	0.743665
Mal:Ubc	B	PM7413, M, Rbfox ff	Rbfox2 ff	Left	-5.33317		-0.980419	0.506833
Mal:Ubc	B	PM7414, M, Rbfox ff	Rbfox2 ff	Left	-5.23536		-0.882604	0.542388
Mal:Ubc	B	PM7417, M, Rbfox ff (liver adhesion)	Rbfox2 ff	Left	-4.31129		0.0414597	1.02915
Mal:Ubc	B	PM7418, M, Rbfox ff	Rbfox2 ff	Left	-2.93104		1.42171	2.67903
Mal:Ubc	B	PM7420, M, Rbfox ff	Rbfox2 ff	Left	-4.05691		0.295847	1.22761
Mal:Ubc	B	PM7423, F, Rbfox ff	Rbfox2 ff	Left	-3.82147		0.531282	1.44521
Mal:Ubc	A	PM6981	VEcadCreER; Rbfox2 ff	Left	-6.2346		2.05066	4.14295
Mal:Ubc	A	PM6983	VEcadCreER; Rbfox2 ff	Left	-8.1241		0.16116	1.11819
Mal:Ubc	A	PM7147	VEcadCreER; Rbfox2 ff	Left	-7.49974		0.785522	1.72372
Mal:Ubc	A	PM7180	VEcadCreER; Rbfox2 ff	Left	-7.39645		0.888808	1.85165
Mal:Ubc	A	PM7305	VEcadCreER; Rbfox2 ff	Left	-7.89109		0.394172	1.31419
Mal:Ubc	A	PM7322	VEcadCreER; Rbfox2 ff	Left	-6.57916		1.7061	3.26277
Mal:Ubc	A	PM7325	VEcadCreER; Rbfox2 ff	Left	-7.64404		0.641223	1.55965
Mal:Ubc	A	PM7337	VEcadCreER; Rbfox2 ff	Left	-7.20695		1.07831	2.11156
Mal:Ubc	A	PM7173	VEcadCreER; Rbfox2 ff	Left	-7.94946		0.335799	1.26208
Mal:Ubc	A	PM7174	VEcadCreER; Rbfox2 ff	Left	-8.65502		-0.369757	0.773913
Mal:Ubc	A	PM7175	VEcadCreER; Rbfox2 ff	Left	-7.21158		1.07368	2.10479
Mal:Ubc	A	PM7183	VEcadCreER; Rbfox2 ff	Left	-9.58298		-1.29772	0.406769
Mal:Ubc	A	PM7188	VEcadCreER; Rbfox2 ff	Left	-6.86676		1.4185	2.67308
Mal:Ubc	A	PM7190	VEcadCreER; Rbfox2 ff	Left	-8.17529		0.109969	1.07921
Mal:Ubc	B	PM7410, F, VEcadCreERT2, Rbfox ff	VEcadCreER; Rbfox2 ff	Left	-2.31216		2.0406	4.11415
Mal:Ubc	B	PM7412, M, VEcadCreERT2, Rbfox ff	VEcadCreER; Rbfox2 ff	Left	-3.90328		0.449478	1.36555
Mal:Ubc	B	PM7415, M, VEcadCreERT2, Rbfox ff (liver adhesion)	VEcadCreER; Rbfox2 ff	Left	-4.07378		4.41214	21.2905
Mal:Ubc	B	PM7416, M, VEcadCreERT2, Rbfox ff	VEcadCreER; Rbfox2 ff	Left	-3.43741		0.915347	1.88602
Mal:Ubc	Empty	RT mix, no RNA			NA
Mal:Ubc	Empty	RT mix, no RNA			#DIV/0!
Mal:Ubc	Empty	Water			#DIV/0!
Atp6v0d2:Ubc	A	PM6982	Rbfox2 ff	Left	-10.7627	-9.0111	-1.75165	0.296962
Atp6v0d2:Ubc	A	PM7181	Rbfox2 ff	Left	NA		#VALUE!	#VALUE!
Atp6v0d2:Ubc	A	PM7304	Rbfox2 ff	Left	-9.67102		-0.659921	0.632913
Atp6v0d2:Ubc	A	PM7171	Rbfox2 ff	Left	-8.23211		0.778988	1.71593
Atp6v0d2:Ubc	A	PM7172	Rbfox2 ff	Left	-7.65847		1.35263	2.55377
Atp6v0d2:Ubc	A	PM7184	Rbfox2 ff	Left	-9.72232		-0.711226	0.610801
Atp6v0d2:Ubc	A	PM7186	Rbfox2 ff	Left	-8.01992		0.991178	1.98781
Atp6v0d2:Ubc	B	PM7409, F, Rbfox ff	Rbfox2 ff	Left	-5.92038	-4.91382	-1.00656	0.497731
Atp6v0d2:Ubc	B	PM7413, M, Rbfox ff	Rbfox2 ff	Left	-4.3734		0.540415	1.45439
Atp6v0d2:Ubc	B	PM7414, M, Rbfox ff	Rbfox2 ff	Left	-4.59671		0.31711	1.24583
Atp6v0d2:Ubc	B	PM7417, M, Rbfox ff (liver adhesion)	Rbfox2 ff	Left	-4.28114		0.632679	1.55044
Atp6v0d2:Ubc	B	PM7418, M, Rbfox ff	Rbfox2 ff	Left	-5.25724		-0.343423	0.788169
Atp6v0d2:Ubc	B	PM7420, M, Rbfox ff	Rbfox2 ff	Left	-4.84703		0.0667876	1.04738
Atp6v0d2:Ubc	B	PM7423, F, Rbfox ff	Rbfox2 ff	Left	-5.12083		-0.207007	0.866333
Atp6v0d2:Ubc	A	PM6981	VEcadCreER; Rbfox2 ff	Left	-6.97717		2.03393	4.0952
Atp6v0d2:Ubc	A	PM6983	VEcadCreER; Rbfox2 ff	Left	-7.47373		1.53737	2.90265
Atp6v0d2:Ubc	A	PM7147	VEcadCreER; Rbfox2 ff	Left	-9.62986		-0.618757	0.651232
Atp6v0d2:Ubc	A	PM7180	VEcadCreER; Rbfox2 ff	Left	-7.39213		1.61897	3.07156
Atp6v0d2:Ubc	A	PM7305	VEcadCreER; Rbfox2 ff	Left	-7.0224		1.9887	3.96879
Atp6v0d2:Ubc	A	PM7322	VEcadCreER; Rbfox2 ff	Left	-8.59626		0.414839	1.33315
Atp6v0d2:Ubc	A	PM7325	VEcadCreER; Rbfox2 ff	Left	-7.95917		1.05193	2.0733
Atp6v0d2:Ubc	A	PM7337	VEcadCreER; Rbfox2 ff	Left	-7.30392		1.70718	3.26523
Atp6v0d2:Ubc	A	PM7173	VEcadCreER; Rbfox2 ff	Left	-7.55209		1.45901	2.7492
Atp6v0d2:Ubc	A	PM7174	VEcadCreER; Rbfox2 ff	Left	-6.9166		2.0945	4.27077
Atp6v0d2:Ubc	A	PM7175	VEcadCreER; Rbfox2 ff	Left	-8.57927		0.431826	1.34894
Atp6v0d2:Ubc	A	PM7183	VEcadCreER; Rbfox2 ff	Left	-7.82775		1.18335	2.27104
Atp6v0d2:Ubc	A	PM7188	VEcadCreER; Rbfox2 ff	Left	-9.27691		-0.265808	0.831733
Atp6v0d2:Ubc	A	PM7190	VEcadCreER; Rbfox2 ff	Left	-9.92399		-0.912895	0.531118
Atp6v0d2:Ubc	B	PM7410, F, VEcadCreERT2, Rbfox ff	VEcadCreER; Rbfox2 ff	Left	-5.05958		-0.145762	0.903902
Atp6v0d2:Ubc	B	PM7412, M, VEcadCreERT2, Rbfox ff	VEcadCreER; Rbfox2 ff	Left	-4.03414		0.879678	1.83996
Atp6v0d2:Ubc	B	PM7415, M, VEcadCreERT2, Rbfox ff (liver adhesion)	VEcadCreER; Rbfox2 ff	Left	-5.55113		4.93515	30.5934
Atp6v0d2:Ubc	B	PM7416, M, VEcadCreERT2, Rbfox ff	VEcadCreER; Rbfox2 ff	Left	-2.87407		2.03975	4.11175
Atp6v0d2:Ubc	Empty	RT mix, no RNA			NA
Atp6v0d2:Ubc	Empty	RT mix, no RNA			#DIV/0!
Atp6v0d2:Ubc	Empty	Water			#DIV/0!
Clic5:Ubc	A	PM6982	Rbfox2 ff	Left	-8.81389	-8.13746	-0.676434	0.62571
Clic5:Ubc	A	PM7181	Rbfox2 ff	Left	-7.0487		1.08876	2.12691
Clic5:Ubc	A	PM7304	Rbfox2 ff	Left	-8.48901		-0.351555	0.783739
Clic5:Ubc	A	PM7171	Rbfox2 ff	Left	-8.2308		-0.0933425	0.937349
Clic5:Ubc	A	PM7172	Rbfox2 ff	Left	-7.69698		0.440483	1.35706
Clic5:Ubc	A	PM7184	Rbfox2 ff	Left	-8.55039		-0.412932	0.751095
Clic5:Ubc	A	PM7186	Rbfox2 ff	Left	-8.13244		0.00501947	1.00349
Clic5:Ubc	B	PM7409, F, Rbfox ff	Rbfox2 ff	Left	-5.57786	-5.26482	-0.313044	0.804942
Clic5:Ubc	B	PM7413, M, Rbfox ff	Rbfox2 ff	Left	-5.29034		-0.0255196	0.982467
Clic5:Ubc	B	PM7414, M, Rbfox ff	Rbfox2 ff	Left	-6.29389		-1.02907	0.490025
Clic5:Ubc	B	PM7417, M, Rbfox ff (liver adhesion)	Rbfox2 ff	Left	-5.82281		-0.557987	0.679249
Clic5:Ubc	B	PM7418, M, Rbfox ff	Rbfox2 ff	Left	-4.19468		1.07014	2.09964
Clic5:Ubc	B	PM7420, M, Rbfox ff	Rbfox2 ff	Left	-4.61991		0.644905	1.56364
Clic5:Ubc	B	PM7423, F, Rbfox ff	Rbfox2 ff	Left	-5.05424		0.210575	1.15715
Clic5:Ubc	A	PM6981	VEcadCreER; Rbfox2 ff	Left	-6.46987		1.66759	3.17684
Clic5:Ubc	A	PM6983	VEcadCreER; Rbfox2 ff	Left	-7.51089		0.626571	1.54389
Clic5:Ubc	A	PM7147	VEcadCreER; Rbfox2 ff	Left	-7.3116		0.82586	1.77259
Clic5:Ubc	A	PM7180	VEcadCreER; Rbfox2 ff	Left	-7.0754		1.06206	2.08791
Clic5:Ubc	A	PM7305	VEcadCreER; Rbfox2 ff	Left	-6.69469		1.44277	2.71842
Clic5:Ubc	A	PM7322	VEcadCreER; Rbfox2 ff	Left	-6.20453		1.93293	3.81829
Clic5:Ubc	A	PM7325	VEcadCreER; Rbfox2 ff	Left	-5.9365		2.20096	4.59786
Clic5:Ubc	A	PM7337	VEcadCreER; Rbfox2 ff	Left	-6.67168		1.46578	2.76213
Clic5:Ubc	A	PM7173	VEcadCreER; Rbfox2 ff	Left	-8.39988		-0.262418	0.83369
Clic5:Ubc	A	PM7174	VEcadCreER; Rbfox2 ff	Left	-12.5518		-4.41435	0.0468975
Clic5:Ubc	A	PM7175	VEcadCreER; Rbfox2 ff	Left	-7.03672		1.10074	2.14465
Clic5:Ubc	A	PM7183	VEcadCreER; Rbfox2 ff	Left	-10.9151		-2.77768	0.145826
Clic5:Ubc	A	PM7188	VEcadCreER; Rbfox2 ff	Left	-7.80349		0.333973	1.26048
Clic5:Ubc	A	PM7190	VEcadCreER; Rbfox2 ff	Left	-10.2313		-2.09384	0.234257
Clic5:Ubc	B	PM7410, F, VEcadCreERT2, Rbfox ff	VEcadCreER; Rbfox2 ff	Left	-3.82855		1.43626	2.70619
Clic5:Ubc	B	PM7412, M, VEcadCreERT2, Rbfox ff	VEcadCreER; Rbfox2 ff	Left	-4.00246		1.26236	2.39888
Clic5:Ubc	B	PM7415, M, VEcadCreERT2, Rbfox ff (liver adhesion)	VEcadCreER; Rbfox2 ff	Left	-4.64995		5.30465	39.5238
Clic5:Ubc	B	PM7416, M, VEcadCreERT2, Rbfox ff	VEcadCreER; Rbfox2 ff	Left	-4.07266		1.19215	2.28494
Clic5:Ubc	Empty	RT mix, no RNA			NA
Clic5:Ubc	Empty	RT mix, no RNA			#DIV/0!
Clic5:Ubc	Empty	Water			#DIV/0!
Fkbp7:Ubc	A	PM6982	Rbfox2 ff	Left	-6.88804	-6.13229	-0.755758	0.592235
Fkbp7:Ubc	A	PM7181	Rbfox2 ff	Left	-4.49855		1.63373	3.10314
Fkbp7:Ubc	A	PM7304	Rbfox2 ff	Left	-6.614		-0.481714	0.716126
Fkbp7:Ubc	A	PM7171	Rbfox2 ff	Left	-6.30778		-0.175491	0.885466
Fkbp7:Ubc	A	PM7172	Rbfox2 ff	Left	-5.83332		0.298965	1.23026
Fkbp7:Ubc	A	PM7184	Rbfox2 ff	Left	-6.63766		-0.505378	0.704476
Fkbp7:Ubc	A	PM7186	Rbfox2 ff	Left	-6.14664		-0.0143544	0.9901
Fkbp7:Ubc	B	PM7409, F, Rbfox ff	Rbfox2 ff	Left	-3.66304	-3.53138	-0.131659	0.912781
Fkbp7:Ubc	B	PM7413, M, Rbfox ff	Rbfox2 ff	Left	-3.9715		-0.440117	0.737075
Fkbp7:Ubc	B	PM7414, M, Rbfox ff	Rbfox2 ff	Left	-3.23632		0.295066	1.22694
Fkbp7:Ubc	B	PM7417, M, Rbfox ff (liver adhesion)	Rbfox2 ff	Left	-3.75917		-0.227789	0.853943
Fkbp7:Ubc	B	PM7418, M, Rbfox ff	Rbfox2 ff	Left	-3.31888		0.212503	1.1587
Fkbp7:Ubc	B	PM7420, M, Rbfox ff	Rbfox2 ff	Left	-3.42101		0.110376	1.07951
Fkbp7:Ubc	B	PM7423, F, Rbfox ff	Rbfox2 ff	Left	-3.34977		0.181619	1.13416
Fkbp7:Ubc	A	PM6981	VEcadCreER; Rbfox2 ff	Left	-6.93656		-0.804274	0.57265
Fkbp7:Ubc	A	PM6983	VEcadCreER; Rbfox2 ff	Left	-7.82286		-1.69057	0.309804
Fkbp7:Ubc	A	PM7147	VEcadCreER; Rbfox2 ff	Left	-9.75122		-3.61894	0.0813938
Fkbp7:Ubc	A	PM7180	VEcadCreER; Rbfox2 ff	Left	-8.80749		-2.67521	0.15656
Fkbp7:Ubc	A	PM7305	VEcadCreER; Rbfox2 ff	Left	-9.25736		-3.12508	0.114619
Fkbp7:Ubc	A	PM7322	VEcadCreER; Rbfox2 ff	Left	-7.65805		-1.52577	0.347295
Fkbp7:Ubc	A	PM7325	VEcadCreER; Rbfox2 ff	Left	-9.41917		-3.28689	0.102458
Fkbp7:Ubc	A	PM7337	VEcadCreER; Rbfox2 ff	Left	-8.806		-2.67372	0.156722
Fkbp7:Ubc	A	PM7173	VEcadCreER; Rbfox2 ff	Left	-7.06736		-0.935078	0.523014
Fkbp7:Ubc	A	PM7174	VEcadCreER; Rbfox2 ff	Left	-7.36746		-1.23517	0.424792
Fkbp7:Ubc	A	PM7175	VEcadCreER; Rbfox2 ff	Left	-6.38041		-0.248129	0.841987
Fkbp7:Ubc	A	PM7183	VEcadCreER; Rbfox2 ff	Left	-10.2837		-4.15142	0.0562727
Fkbp7:Ubc	A	PM7188	VEcadCreER; Rbfox2 ff	Left	-8.0029		-1.87061	0.273458
Fkbp7:Ubc	A	PM7190	VEcadCreER; Rbfox2 ff	Left	-9.50299		-3.3707	0.0966757
Fkbp7:Ubc	B	PM7410, F, VEcadCreERT2, Rbfox ff	VEcadCreER; Rbfox2 ff	Left	-7.47435		-3.94296	0.0650204
Fkbp7:Ubc	B	PM7412, M, VEcadCreERT2, Rbfox ff	VEcadCreER; Rbfox2 ff	Left	-4.88376		-1.35237	0.391648
Fkbp7:Ubc	B	PM7415, M, VEcadCreERT2, Rbfox ff (liver adhesion)	VEcadCreER; Rbfox2 ff	Left	-5.55815		3.55261	11.7339
Fkbp7:Ubc	B	PM7416, M, VEcadCreERT2, Rbfox ff	VEcadCreER; Rbfox2 ff	Left	-5.02197		-1.49058	0.355869
Fkbp7:Ubc	Empty	RT mix, no RNA			NA
Fkbp7:Ubc	Empty	RT mix, no RNA			#DIV/0!
Fkbp7:Ubc	Empty	Water			#DIV/0!
Ly6a:Ubc	A	PM6982	Rbfox2 ff	Left	-12.1956	-12.1471	-0.0484852	0.966951
Ly6a:Ubc	A	PM7181	Rbfox2 ff	Left	-11.5848		0.562298	1.47662
Ly6a:Ubc	A	PM7304	Rbfox2 ff	Left	-12.3898		-0.242767	0.845123
Ly6a:Ubc	A	PM7171	Rbfox2 ff	Left	-12.496		-0.348887	0.785189
Ly6a:Ubc	A	PM7172	Rbfox2 ff	Left	-11.5566		0.590424	1.50569
Ly6a:Ubc	A	PM7184	Rbfox2 ff	Left	-13.2889		-1.14181	0.45319
Ly6a:Ubc	A	PM7186	Rbfox2 ff	Left	-11.5178		0.629231	1.54674
Ly6a:Ubc	B	PM7409, F, Rbfox ff	Rbfox2 ff	Left	-1.28656	-1.48587	0.199306	1.14815
Ly6a:Ubc	B	PM7413, M, Rbfox ff	Rbfox2 ff	Left	-1.64508		-0.15921	0.895515
Ly6a:Ubc	B	PM7414, M, Rbfox ff	Rbfox2 ff	Left	-2.10524		-0.619373	0.650954
Ly6a:Ubc	B	PM7417, M, Rbfox ff (liver adhesion)	Rbfox2 ff	Left	-1.54941		-0.0635453	0.95691
Ly6a:Ubc	B	PM7418, M, Rbfox ff	Rbfox2 ff	Left	-1.2304		0.255466	1.19372
Ly6a:Ubc	B	PM7420, M, Rbfox ff	Rbfox2 ff	Left	-1.10051		0.385361	1.30619
Ly6a:Ubc	B	PM7423, F, Rbfox ff	Rbfox2 ff	Left	-1.48387		0.00199437	1.00138
Ly6a:Ubc	A	PM6981	VEcadCreER; Rbfox2 ff	Left	-11.6996		0.447505	1.36368
Ly6a:Ubc	A	PM7325	VEcadCreER; Rbfox2 ff	Left	-11.9184		0.228669	1.17175
Ly6a:Ubc	A	PM7337	VEcadCreER; Rbfox2 ff	Left	-10.0282		2.11885	4.34348
Ly6a:Ubc	A	PM6983	VEcadCreER; Rbfox2 ff	Left	-11.4834		0.66366	1.5841
Ly6a:Ubc	A	PM7147	VEcadCreER; Rbfox2 ff	Left	-11.4302		0.71686	1.6436
Ly6a:Ubc	A	PM7180	VEcadCreER; Rbfox2 ff	Left	-11.8872		0.259908	1.1974
Ly6a:Ubc	A	PM7305	VEcadCreER; Rbfox2 ff	Left	-11.1208		1.0263	2.0368
Ly6a:Ubc	A	PM7322	VEcadCreER; Rbfox2 ff	Left	-11.2124		0.934695	1.91149
Ly6a:Ubc	B	PM7410, F, VEcadCreERT2, Rbfox ff	VEcadCreER; Rbfox2 ff	Left	-0.269429		1.21644	2.32373
Ly6a:Ubc	B	PM7412, M, VEcadCreERT2, Rbfox ff	VEcadCreER; Rbfox2 ff	Left	-0.434068		1.0518	2.07312
Ly6a:Ubc	B	PM7415, M, VEcadCreERT2, Rbfox ff (liver adhesion)	VEcadCreER; Rbfox2 ff	Left	-0.951444		0.534425	1.44836
Ly6a:Ubc	B	PM7416, M, VEcadCreERT2, Rbfox ff	VEcadCreER; Rbfox2 ff	Left	-0.296539		1.18933	2.28047
Ly6a:Ubc	A	PM7190	VEcadCreER; Rbfox2ff	Left	-12.1493		-0.00220921	0.99847
Ly6a:Ubc	A	PM7173	VEcadCreER; Rbfox2ff	Left	-11.6737		0.47342	1.3884
Ly6a:Ubc	A	PM7174	VEcadCreER; Rbfox2ff	Left	-12.4372		-0.290178	0.817801
Ly6a:Ubc	A	PM7175	VEcadCreER; Rbfox2ff	Left	-12.8937		-0.746615	0.596
Ly6a:Ubc	A	PM7183	VEcadCreER; Rbfox2ff	Left	-11.4448		0.702286	1.62708
Ly6a:Ubc	A	PM7188	VEcadCreER; Rbfox2ff	Left	-12.0036		0.143428	1.10453
Ly6a:Ubc		noRNA - RT mix		Left	-1.23612
Ly6a:Ubc		noRNA - RT mix		Left	#DIV/0!
Ly6a:Ubc		noRNA - water		Left	33.579
Ly6c:Ubc	A	PM6982	Rbfox2 ff	Left	-14.2135	-13.57	-0.643555	0.640133
Ly6c:Ubc	A	PM7181	Rbfox2 ff	Left	-12.3885		1.18148	2.2681
Ly6c:Ubc	A	PM7304	Rbfox2 ff	Left	-14.0743		-0.504377	0.704965
Ly6c:Ubc	A	PM7171	Rbfox2 ff	Left	-14.2052		-0.635278	0.643817
Ly6c:Ubc	A	PM7172	Rbfox2 ff	Left	-12.8103		0.759609	1.69303
Ly6c:Ubc	A	PM7184	Rbfox2 ff	Left	-13.8233		-0.253317	0.838965
Ly6c:Ubc	A	PM7186	Rbfox2 ff	Left	-13.4745		0.0954348	1.06839
Ly6c:Ubc	B	PM7409, F, Rbfox ff	Rbfox2 ff	Left	-3.47204	-3.81586	0.343829	1.26912
Ly6c:Ubc	B	PM7413, M, Rbfox ff	Rbfox2 ff	Left	-4.3319		-0.516031	0.699293
Ly6c:Ubc	B	PM7414, M, Rbfox ff	Rbfox2 ff	Left	-4.91354		-1.09768	0.467268
Ly6c:Ubc	B	PM7417, M, Rbfox ff (liver adhesion)	Rbfox2 ff	Left	-3.4651		0.350763	1.27524
Ly6c:Ubc	B	PM7418, M, Rbfox ff	Rbfox2 ff	Left	-2.57247		1.24339	2.36754
Ly6c:Ubc	B	PM7420, M, Rbfox ff	Rbfox2 ff	Left	-2.74794		1.06793	2.09642
Ly6c:Ubc	B	PM7423, F, Rbfox ff	Rbfox2 ff	Left	-5.20807		-1.3922	0.380983
Ly6c:Ubc	A	PM6981	VEcadCreER; Rbfox2 ff	Left	-13.0068		0.563159	1.4775
Ly6c:Ubc	A	PM7325	VEcadCreER; Rbfox2 ff	Left	-13.1867		0.383214	1.30424
Ly6c:Ubc	A	PM7337	VEcadCreER; Rbfox2 ff	Left	-11.8522		1.71778	3.2893
Ly6c:Ubc	A	PM6983	VEcadCreER; Rbfox2 ff	Left	-12.3945		1.17541	2.25857
Ly6c:Ubc	A	PM7147	VEcadCreER; Rbfox2 ff	Left	-12.7946		0.775386	1.71165
Ly6c:Ubc	A	PM7180	VEcadCreER; Rbfox2 ff	Left	-13.4382		0.131749	1.09562
Ly6c:Ubc	A	PM7305	VEcadCreER; Rbfox2 ff	Left	-12.7712		0.798736	1.73958
Ly6c:Ubc	A	PM7322	VEcadCreER; Rbfox2 ff	Left	-12.3725		1.19749	2.2934
Ly6c:Ubc	B	PM7410, F, VEcadCreERT2, Rbfox ff	VEcadCreER; Rbfox2 ff	Left	-1.11873		2.69713	6.48512
Ly6c:Ubc	B	PM7412, M, VEcadCreERT2, Rbfox ff	VEcadCreER; Rbfox2 ff	Left	-2.38389		1.43198	2.69816
Ly6c:Ubc	B	PM7415, M, VEcadCreERT2, Rbfox ff (liver adhesion)	VEcadCreER; Rbfox2 ff	Left	-3.39236		0.423502	1.34118
Ly6c:Ubc	B	PM7416, M, VEcadCreERT2, Rbfox ff	VEcadCreER; Rbfox2 ff	Left	-2.3061		1.50976	2.84764
Ly6c:Ubc	A	PM7190	VEcadCreER; Rbfox2ff	Left	-12.9335		0.63641	1.55446
Ly6c:Ubc	A	PM7173	VEcadCreER; Rbfox2ff	Left	-13.6478		-0.0778325	0.94748
Ly6c:Ubc	A	PM7174	VEcadCreER; Rbfox2ff	Left	-14.4476		-0.877597	0.544273
Ly6c:Ubc	A	PM7175	VEcadCreER; Rbfox2ff	Left	-13.8159		-0.245954	0.843258
Ly6c:Ubc	A	PM7183	VEcadCreER; Rbfox2ff	Left	-13.0193		0.55062	1.46471
Ly6c:Ubc	A	PM7188	VEcadCreER; Rbfox2ff	Left	-12.8596		0.710397	1.63625
Ly6c:Ubc		noRNA - RT mix		Left	31.3439
Ly6c:Ubc		noRNA - RT mix		Left	#DIV/0!
Ly6c:Ubc		noRNA - water		Left	33.579
Nipal:Ubc	A	PM6982	Rbfox2 ff	Left	-13.5552	-11.7057	-1.84949	0.277491
Nipal:Ubc	A	PM7181	Rbfox2 ff	Left	NA			1
Nipal:Ubc	A	PM7304	Rbfox2 ff	Left	-11.5905		0.115215	1.08314
Nipal:Ubc	A	PM7171	Rbfox2 ff	Left	-11.8746		-0.168899	0.889521
Nipal:Ubc	A	PM7172	Rbfox2 ff	Left	-10.7227		0.983033	1.97662
Nipal:Ubc	A	PM7184	Rbfox2 ff	Left	-10.7856		0.92014	1.8923
Nipal:Ubc	A	PM7186	Rbfox2 ff	Left	NA			1
Nipal:Ubc	B	PM7409, F, Rbfox ff	Rbfox2 ff	Left	-7.48498	-6.65013	-0.83485	0.560641
Nipal:Ubc	B	PM7413, M, Rbfox ff	Rbfox2 ff	Left	-7.78035		-1.13021	0.456848
Nipal:Ubc	B	PM7414, M, Rbfox ff	Rbfox2 ff	Left	-6.77707		-0.126939	0.915772
Nipal:Ubc	B	PM7417, M, Rbfox ff (liver adhesion)	Rbfox2 ff	Left	-6.54397		0.106166	1.07636
Nipal:Ubc	B	PM7418, M, Rbfox ff	Rbfox2 ff	Left	-6.19936		0.450775	1.36677
Nipal:Ubc	B	PM7420, M, Rbfox ff	Rbfox2 ff	Left	-6.07591		0.574224	1.48888
Nipal:Ubc	B	PM7423, F, Rbfox ff	Rbfox2 ff	Left	-5.6893		0.960837	1.94644
Nipal:Ubc	A	PM6981	VEcadCreER; Rbfox2 ff	Left	-11.0596		0.646115	1.56495
Nipal:Ubc	A	PM6983	VEcadCreER; Rbfox2 ff	Left	-11.2472		0.458494	1.37411
Nipal:Ubc	A	PM7147	VEcadCreER; Rbfox2 ff	Left	-8.95906		2.74668	6.71169
Nipal:Ubc	A	PM7180	VEcadCreER; Rbfox2 ff	Left	-9.13206		2.57368	5.95326
Nipal:Ubc	A	PM7305	VEcadCreER; Rbfox2 ff	Left	-11.4965		0.209247	1.15608
Nipal:Ubc	A	PM7322	VEcadCreER; Rbfox2 ff	Left	-8.83029		2.87545	7.3383
Nipal:Ubc	A	PM7325	VEcadCreER; Rbfox2 ff	Left	-12.5902		-0.884418	0.541706
Nipal:Ubc	A	PM7337	VEcadCreER; Rbfox2 ff	Left	-9.08146		2.62428	6.16578
Nipal:Ubc	A	PM7173	VEcadCreER; Rbfox2 ff	Left	-11.4926		0.213141	1.15921
Nipal:Ubc	A	PM7174	VEcadCreER; Rbfox2 ff	Left	-13.3886		-1.68285	0.311466
Nipal:Ubc	A	PM7175	VEcadCreER; Rbfox2 ff	Left	-8.76913		2.93661	7.65611
Nipal:Ubc	A	PM7183	VEcadCreER; Rbfox2 ff	Left	-10.2594		1.44633	2.72514
Nipal:Ubc	A	PM7188	VEcadCreER; Rbfox2 ff	Left	-9.79509		1.91065	3.75979
Nipal:Ubc	A	PM7190	VEcadCreER; Rbfox2 ff	Left	-11.2158		0.489925	1.40437
Nipal:Ubc	B	PM7410, F, VEcadCreERT2, Rbfox ff	VEcadCreER; Rbfox2 ff	Left	-4.8609		1.78924	3.45632
Nipal:Ubc	B	PM7412, M, VEcadCreERT2, Rbfox ff	VEcadCreER; Rbfox2 ff	Left	-6.29831		0.351827	1.27618
Nipal:Ubc	B	PM7415, M, VEcadCreERT2, Rbfox ff (liver adhesion)	VEcadCreER; Rbfox2 ff	Left	-5.4477		6.67305	102.044
Nipal:Ubc	B	PM7416, M, VEcadCreERT2, Rbfox ff	VEcadCreER; Rbfox2 ff	Left	-4.54695		2.10318	4.29655
Nipal:Ubc	Empty	RT mix, no RNA			NA
Nipal:Ubc	Empty	RT mix, no RNA			#DIV/0!
Nipal:Ubc	Empty	Water			#DIV/0!
Mmrn2:Ubc	A	PM6982	Rbfox2 ff	Left	-7.585	-6.83368	-0.751324	0.594058
Mmrn2:Ubc	A	PM7181	Rbfox2 ff	Left	-6.23294		0.600742	1.5165
Mmrn2:Ubc	A	PM7304	Rbfox2 ff	Left	-7.0273		-0.193621	0.874408
Mmrn2:Ubc	A	PM7171	Rbfox2 ff	Left	-6.66275		0.170924	1.12578
Mmrn2:Ubc	A	PM7172	Rbfox2 ff	Left	-6.06643		0.767249	1.70202
Mmrn2:Ubc	A	PM7184	Rbfox2 ff	Left	-7.1616		-0.327925	0.796682
Mmrn2:Ubc	A	PM7186	Rbfox2 ff	Left	-7.09972		-0.266045	0.831596
Mmrn2:Ubc	B	PM7409, F, Rbfox ff	Rbfox2 ff	Left	-2.33761	-2.82908	0.491467	1.40587
Mmrn2:Ubc	B	PM7413, M, Rbfox ff	Rbfox2 ff	Left	-3.56477		-0.735697	0.600528
Mmrn2:Ubc	B	PM7414, M, Rbfox ff	Rbfox2 ff	Left	-3.21563		-0.386551	0.764956
Mmrn2:Ubc	B	PM7417, M, Rbfox ff (liver adhesion)	Rbfox2 ff	Left	-3.14818		-0.319104	0.801568
Mmrn2:Ubc	B	PM7418, M, Rbfox ff	Rbfox2 ff	Left	-2.32729		0.501783	1.41596
Mmrn2:Ubc	B	PM7420, M, Rbfox ff	Rbfox2 ff	Left	-2.77696		0.0521152	1.03678
Mmrn2:Ubc	B	PM7423, F, Rbfox ff	Rbfox2 ff	Left	-2.43309		0.395987	1.31584
Mmrn2:Ubc	A	PM6981	VEcadCreER; Rbfox2 ff	Left	-6.00856		0.825117	1.77168
Mmrn2:Ubc	A	PM6983	VEcadCreER; Rbfox2 ff	Left	-6.93483		-0.101156	0.932285
Mmrn2:Ubc	A	PM7147	VEcadCreER; Rbfox2 ff	Left	-6.14051		0.693168	1.61683
Mmrn2:Ubc	A	PM7180	VEcadCreER; Rbfox2 ff	Left	-6.263		0.57068	1.48522
Mmrn2:Ubc	A	PM7305	VEcadCreER; Rbfox2 ff	Left	-6.45233		0.381347	1.30256
Mmrn2:Ubc	A	PM7322	VEcadCreER; Rbfox2 ff	Left	-4.89777		1.93591	3.82619
Mmrn2:Ubc	A	PM7325	VEcadCreER; Rbfox2 ff	Left	-5.64388		1.1898	2.28121
Mmrn2:Ubc	A	PM7337	VEcadCreER; Rbfox2 ff	Left	-5.60202		1.23166	2.34837
Mmrn2:Ubc	A	PM7173	VEcadCreER; Rbfox2 ff	Left	-7.18162		-0.347941	0.785705
Mmrn2:Ubc	A	PM7174	VEcadCreER; Rbfox2 ff	Left	-7.11081		-0.277128	0.825232
Mmrn2:Ubc	A	PM7175	VEcadCreER; Rbfox2 ff	Left	-5.69875		1.13493	2.19607
Mmrn2:Ubc	A	PM7183	VEcadCreER; Rbfox2 ff	Left	-7.7317		-0.898025	0.536621
Mmrn2:Ubc	A	PM7188	VEcadCreER; Rbfox2 ff	Left	-6.66302		0.170662	1.12557
Mmrn2:Ubc	A	PM7190	VEcadCreER; Rbfox2 ff	Left	-6.33291		0.500766	1.41497
Mmrn2:Ubc	B	PM7410, F, VEcadCreERT2, Rbfox ff	VEcadCreER; Rbfox2 ff	Left	-1.93514		0.893934	1.85824
Mmrn2:Ubc	B	PM7412, M, VEcadCreERT2, Rbfox ff	VEcadCreER; Rbfox2 ff	Left	-2.2466		0.582481	1.49742
Mmrn2:Ubc	B	PM7415, M, VEcadCreERT2, Rbfox ff (liver adhesion)	VEcadCreER; Rbfox2 ff	Left	-2.52731		3.00254	8.01409
Mmrn2:Ubc	B	PM7416, M, VEcadCreERT2, Rbfox ff	VEcadCreER; Rbfox2 ff	Left	-2.38392		0.445158	1.36146
Mmrn2:Ubc	Empty	RT mix, no RNA			NA
Mmrn2:Ubc	Empty	RT mix, no RNA			#DIV/0!
Mmrn2:Ubc	Empty	Water			#DIV/0!
Rbfox2:Ubc	A	PM6982	Rbfox2 ff	Left	-9.56547
Rbfox2:Ubc	A	PM6982	Rbfox2 ff	Left	-10.1847
Rbfox2:Ubc	A	PM7181	Rbfox2 ff	Left	NA
Rbfox2:Ubc	A	PM7181	Rbfox2 ff	Left	-10.2253
Rbfox2:Ubc	A	PM7304	Rbfox2 ff	Left	-11.5959
Rbfox2:Ubc	A	PM7304	Rbfox2 ff	Left	-11.6958
Rbfox2:Ubc	A	PM7171	Rbfox2 ff	Left	-11.9772
Rbfox2:Ubc	A	PM7171	Rbfox2 ff	Left	-13.7285
Rbfox2:Ubc	A	PM7172	Rbfox2 ff	Left	-11.0032
Rbfox2:Ubc	A	PM7172	Rbfox2 ff	Left	-11.8183
Rbfox2:Ubc	A	PM7184	Rbfox2 ff	Left	NA
Rbfox2:Ubc	A	PM7184	Rbfox2 ff	Left	-12.1872
Rbfox2:Ubc	A	PM7186	Rbfox2 ff	Left	-10.2106
Rbfox2:Ubc	A	PM7186	Rbfox2 ff	Left	-10.9978
Rbfox2:Ubc	B	PM7409, F, Rbfox ff	Rbfox2 ff	Left	-8.4459
Rbfox2:Ubc	B	PM7409, F, Rbfox ff	Rbfox2 ff	Left	-7.00335
Rbfox2:Ubc	B	PM7413, M, Rbfox ff	Rbfox2 ff	Left	-7.15413
Rbfox2:Ubc	B	PM7413, M, Rbfox ff	Rbfox2 ff	Left	-6.9659
Rbfox2:Ubc	B	PM7414, M, Rbfox ff	Rbfox2 ff	Left	-7.28107
Rbfox2:Ubc	B	PM7414, M, Rbfox ff	Rbfox2 ff	Left	-6.62096
Rbfox2:Ubc	B	PM7417, M, Rbfox ff (liver adhesion)	Rbfox2 ff	Left	-8.66153
Rbfox2:Ubc	B	PM7417, M, Rbfox ff (liver adhesion)	Rbfox2 ff	Left	-7.97887
Rbfox2:Ubc	B	PM7418, M, Rbfox ff	Rbfox2 ff	Left	-8.37975
Rbfox2:Ubc	B	PM7418, M, Rbfox ff	Rbfox2 ff	Left	-7.78435
Rbfox2:Ubc	B	PM7420, M, Rbfox ff	Rbfox2 ff	Left	-8.72469
Rbfox2:Ubc	B	PM7420, M, Rbfox ff	Rbfox2 ff	Left	-7.3823
Rbfox2:Ubc	B	PM7423, F, Rbfox ff	Rbfox2 ff	Left	-7.85138
Rbfox2:Ubc	B	PM7423, F, Rbfox ff	Rbfox2 ff	Left	-7.149
Rbfox2:Ubc	A	PM6981	VEcadCreER; Rbfox2 ff	Left	NA
Rbfox2:Ubc	A	PM6981	VEcadCreER; Rbfox2 ff	Left	-11.5733
Rbfox2:Ubc	A	PM6983	VEcadCreER; Rbfox2 ff	Left	-11.7491
Rbfox2:Ubc	A	PM6983	VEcadCreER; Rbfox2 ff	Left	-14.604
Rbfox2:Ubc	A	PM7147	VEcadCreER; Rbfox2 ff	Left	NA
Rbfox2:Ubc	A	PM7147	VEcadCreER; Rbfox2 ff	Left	-10.8703
Rbfox2:Ubc	A	PM7180	VEcadCreER; Rbfox2 ff	Left	-11.3904
Rbfox2:Ubc	A	PM7180	VEcadCreER; Rbfox2 ff	Left	-12.6622
Rbfox2:Ubc	A	PM7305	VEcadCreER; Rbfox2 ff	Left	NA
Rbfox2:Ubc	A	PM7305	VEcadCreER; Rbfox2 ff	Left	-11.7392
Rbfox2:Ubc	A	PM7322	VEcadCreER; Rbfox2 ff	Left	NA
Rbfox2:Ubc	A	PM7322	VEcadCreER; Rbfox2 ff	Left	-10.7726
Rbfox2:Ubc	A	PM7325	VEcadCreER; Rbfox2 ff	Left	-8.61944
Rbfox2:Ubc	A	PM7325	VEcadCreER; Rbfox2 ff	Left	-10.3385
Rbfox2:Ubc	A	PM7337	VEcadCreER; Rbfox2 ff	Left	NA
Rbfox2:Ubc	A	PM7337	VEcadCreER; Rbfox2 ff	Left	-11.806
Rbfox2:Ubc	A	PM7173	VEcadCreER; Rbfox2 ff	Left	NA
Rbfox2:Ubc	A	PM7173	VEcadCreER; Rbfox2 ff	Left	-13.0414
Rbfox2:Ubc	A	PM7174	VEcadCreER; Rbfox2 ff	Left	-12.0223
Rbfox2:Ubc	A	PM7174	VEcadCreER; Rbfox2 ff	Left	-13.2818
Rbfox2:Ubc	A	PM7175	VEcadCreER; Rbfox2 ff	Left	NA
Rbfox2:Ubc	A	PM7175	VEcadCreER; Rbfox2 ff	Left	-9.83827
Rbfox2:Ubc	A	PM7183	VEcadCreER; Rbfox2 ff	Left	-12.8325
Rbfox2:Ubc	A	PM7183	VEcadCreER; Rbfox2 ff	Left	-13.2191
Rbfox2:Ubc	A	PM7188	VEcadCreER; Rbfox2 ff	Left	NA
Rbfox2:Ubc	A	PM7188	VEcadCreER; Rbfox2 ff	Left	-12.149
Rbfox2:Ubc	A	PM7190	VEcadCreER; Rbfox2 ff	Left	-13.4396
Rbfox2:Ubc	A	PM7190	VEcadCreER; Rbfox2 ff	Left	-13.67
Rbfox2:Ubc	B	PM7410, F, VEcadCreERT2, Rbfox ff	VEcadCreER; Rbfox2 ff	Left	-9.85618
Rbfox2:Ubc	B	PM7410, F, VEcadCreERT2, Rbfox ff	VEcadCreER; Rbfox2 ff	Left	-9.24869
Rbfox2:Ubc	B	PM7412, M, VEcadCreERT2, Rbfox ff	VEcadCreER; Rbfox2 ff	Left	-10.3789
Rbfox2:Ubc	B	PM7412, M, VEcadCreERT2, Rbfox ff	VEcadCreER; Rbfox2 ff	Left	-8.67422
Rbfox2:Ubc	B	PM7415, M, VEcadCreERT2, Rbfox ff (liver adhesion)	VEcadCreER; Rbfox2 ff	Left	-10.3252
Rbfox2:Ubc	B	PM7415, M, VEcadCreERT2, Rbfox ff (liver adhesion)	VEcadCreER; Rbfox2 ff	Left	-10.2714
Rbfox2:Ubc	B	PM7416, M, VEcadCreERT2, Rbfox ff	VEcadCreER; Rbfox2 ff	Left	-11.208
Rbfox2:Ubc	B	PM7416, M, VEcadCreERT2, Rbfox ff	VEcadCreER; Rbfox2 ff	Left	-7.79406
Rbfox2:Ubc	Empty	RT mix, no RNA			NA
Rbfox2:Ubc	Empty	RT mix, no RNA			NA
Rbfox2:Ubc	Empty	RT mix, no RNA			#DIV/0!
Rbfox2:Ubc	Empty	RT mix, no RNA			#DIV/0!
Rbfox2:Ubc	Empty	Water			#DIV/0!
Rbfox2:Ubc	Empty	Water			#DIV/0!
eGFP:Ubc	A	PM6982	Rbfox2 ff	Left	-5.96128	-4.69812	-1.26316	0.416631
eGFP:Ubc	A	PM7181	Rbfox2 ff	Left	-5.36639		-0.668263	0.629264
eGFP:Ubc	A	PM7304	Rbfox2 ff	Left	NA		#VALUE!	#VALUE!
eGFP:Ubc	A	PM7171	Rbfox2 ff	Left	-4.24366		0.454468	1.37028
eGFP:Ubc	A	PM7172	Rbfox2 ff	Left	-3.37585		1.32227	2.50059
eGFP:Ubc	A	PM7184	Rbfox2 ff	Left	-4.93569		-0.237562	0.848178
eGFP:Ubc	A	PM7186	Rbfox2 ff	Left	-4.30588		0.392246	1.31243
eGFP:Ubc	B	PM7409, F, Rbfox ff	Rbfox2 ff	Left	-14.6439	-5.69482	-8.94905	0.00202333
eGFP:Ubc	B	PM7413, M, Rbfox ff	Rbfox2 ff	Left	-4.81008		0.884742	1.84643
eGFP:Ubc	B	PM7414, M, Rbfox ff	Rbfox2 ff	Left	-4.67753		1.01729	2.02411
eGFP:Ubc	B	PM7417, M, Rbfox ff (liver adhesion)	Rbfox2 ff	Left	-4.10175		1.59307	3.01691
eGFP:Ubc	B	PM7418, M, Rbfox ff	Rbfox2 ff	Left	-4.51354		1.18128	2.26779
eGFP:Ubc	B	PM7420, M, Rbfox ff	Rbfox2 ff	Left	-4.20672		1.4881	2.80519
eGFP:Ubc	B	PM7423, F, Rbfox ff	Rbfox2 ff	Left	-2.91025		2.78457	6.8903
eGFP:Ubc	A	PM6981	VEcadCreER; Rbfox2 ff	Left	0.215589		4.91371	30.1422
eGFP:Ubc	A	PM6983	VEcadCreER; Rbfox2 ff	Left	0.0674485		4.76557	27.2007
eGFP:Ubc	A	PM7147	VEcadCreER; Rbfox2 ff	Left	0.276677		4.9748	31.4459
eGFP:Ubc	A	PM7180	VEcadCreER; Rbfox2 ff	Left	0.856626		5.55475	47.0053
eGFP:Ubc	A	PM7305	VEcadCreER; Rbfox2 ff	Left	0.883602		5.58173	47.8925
eGFP:Ubc	A	PM7322	VEcadCreER; Rbfox2 ff	Left	2.1542		6.85232	115.546
eGFP:Ubc	A	PM7325	VEcadCreER; Rbfox2 ff	Left	1.23858		5.93671	61.2529
eGFP:Ubc	A	PM7337	VEcadCreER; Rbfox2 ff	Left	1.40288		6.10101	68.6414
eGFP:Ubc	A	PM7173	VEcadCreER; Rbfox2 ff	Left	0.53936		5.23749	37.7259
eGFP:Ubc	A	PM7174	VEcadCreER; Rbfox2 ff	Left	0.945675		5.6438	49.998
eGFP:Ubc	A	PM7175	VEcadCreER; Rbfox2 ff	Left	0.669391		5.36752	41.2841
eGFP:Ubc	A	PM7183	VEcadCreER; Rbfox2 ff	Left	NA		#VALUE!	#VALUE!
eGFP:Ubc	A	PM7188	VEcadCreER; Rbfox2 ff	Left	2.60687		7.305	158.133
eGFP:Ubc	A	PM7190	VEcadCreER; Rbfox2 ff	Left	2.58107		7.2792	155.331
eGFP:Ubc	B	PM7410, F, VEcadCreERT2, Rbfox ff	VEcadCreER; Rbfox2 ff	Left	0.841214		6.53604	92.7989
eGFP:Ubc	B	PM7412, M, VEcadCreERT2, Rbfox ff	VEcadCreER; Rbfox2 ff	Left	0.746023		6.44084	86.8735
eGFP:Ubc	B	PM7415, M, VEcadCreERT2, Rbfox ff (liver adhesion)	VEcadCreER; Rbfox2 ff	Left	0.505025		7.11397	138.522
eGFP:Ubc	B	PM7416, M, VEcadCreERT2, Rbfox ff	VEcadCreER; Rbfox2 ff	Left	1.93274		7.62756	197.753
eGFP:Ubc	Empty	RT mix, no RNA			NA
eGFP:Ubc	Empty	RT mix, no RNA			#DIV/0!
eGFP:Ubc	Empty	Water			#DIV/0!
SerpineG1:Ubc	A	PM6982	Rbfox2 ff	Left	-15.7215	-14.9265	-0.794983	0.57635
SerpineG1:Ubc	A	PM7181	Rbfox2 ff	Left	-14.1838		0.742725	1.67333
SerpineG1:Ubc	A	PM7304	Rbfox2 ff	Left	-15.3239		-0.397331	0.759262
SerpineG1:Ubc	A	PM7171	Rbfox2 ff	Left	-15.7975		-0.871002	0.546767
SerpineG1:Ubc	A	PM7172	Rbfox2 ff	Left	-13.8918		1.03472	2.04871
SerpineG1:Ubc	A	PM7184	Rbfox2 ff	Left	-15.055		-0.128493	0.914786
SerpineG1:Ubc	A	PM7186	Rbfox2 ff	Left	-14.5122		0.414369	1.33272
SerpineG1:Ubc	B	PM7409, F, Rbfox ff	Rbfox2 ff	Left	-3.16235	-3.2675	0.105151	1.07561
SerpineG1:Ubc	B	PM7413, M, Rbfox ff	Rbfox2 ff	Left	-4.70198		-1.43448	0.369981
SerpineG1:Ubc	B	PM7414, M, Rbfox ff	Rbfox2 ff	Left	-3.52043		-0.252923	0.839194
SerpineG1:Ubc	B	PM7417, M, Rbfox ff (liver adhesion)	Rbfox2 ff	Left	-2.62049		0.647011	1.56592
SerpineG1:Ubc	B	PM7418, M, Rbfox ff	Rbfox2 ff	Left	-2.96174		0.305759	1.23607
SerpineG1:Ubc	B	PM7420, M, Rbfox ff	Rbfox2 ff	Left	-2.55444		0.713067	1.63929
SerpineG1:Ubc	B	PM7423, F, Rbfox ff	Rbfox2 ff	Left	-3.35109		-0.0835881	0.943708
SerpineG1:Ubc	A	PM6981	VEcadCreER; Rbfox2 ff	Left	-13.8415		1.08499	2.12136
SerpineG1:Ubc	A	PM7325	VEcadCreER; Rbfox2 ff	Left	-14.8025		0.124036	1.08978
SerpineG1:Ubc	A	PM7337	VEcadCreER; Rbfox2 ff	Left	-13.0462		1.88031	3.68155
SerpineG1:Ubc	A	PM6983	VEcadCreER; Rbfox2 ff	Left	-13.2952		1.63128	3.09788
SerpineG1:Ubc	A	PM7147	VEcadCreER; Rbfox2 ff	Left	-14.0085		0.918007	1.8895
SerpineG1:Ubc	A	PM7180	VEcadCreER; Rbfox2 ff	Left	-14.7856		0.140932	1.10262
SerpineG1:Ubc	A	PM7305	VEcadCreER; Rbfox2 ff	Left	-14.5681		0.358446	1.28204
SerpineG1:Ubc	A	PM7322	VEcadCreER; Rbfox2 ff	Left	-13.6237		1.30287	2.46719
SerpineG1:Ubc	B	PM7410, F, VEcadCreERT2, Rbfox ff	VEcadCreER; Rbfox2 ff	Left	-2.68771		0.579795	1.49464
SerpineG1:Ubc	B	PM7412, M, VEcadCreERT2, Rbfox ff	VEcadCreER; Rbfox2 ff	Left	-2.46756		0.799943	1.74103
SerpineG1:Ubc	B	PM7415, M, VEcadCreERT2, Rbfox ff (liver adhesion)	VEcadCreER; Rbfox2 ff	Left	-3.36765		-0.100144	0.93294
SerpineG1:Ubc	B	PM7416, M, VEcadCreERT2, Rbfox ff	VEcadCreER; Rbfox2 ff	Left	-2.44346		0.824043	1.77036
SerpineG1:Ubc	A	PM7190	VEcadCreER; Rbfox2ff	Left	-14.6249		0.301647	1.23255
SerpineG1:Ubc	A	PM7173	VEcadCreER; Rbfox2ff	Left	-14.3727		0.553803	1.46795
SerpineG1:Ubc	A	PM7174	VEcadCreER; Rbfox2ff	Left	-15.3378		-0.411301	0.751945
SerpineG1:Ubc	A	PM7175	VEcadCreER; Rbfox2ff	Left	-15.0853		-0.158753	0.895799
SerpineG1:Ubc	A	PM7183	VEcadCreER; Rbfox2ff	Left	-13.9908		0.935692	1.91281
SerpineG1:Ubc	A	PM7188	VEcadCreER; Rbfox2ff	Left	-13.5764		1.35012	2.54933
SerpineG1:Ubc		noRNA - RT mix		Left	31.3439
SerpineG1:Ubc		noRNA - RT mix		Left	#DIV/0!
SerpineG1:Ubc		noRNA - water		Left	33.579
Nfkbai:Ubc	A	PM6982	Rbfox2 ff	Left	-16.8979	-17.352	0.45411	1.36994
Nfkbai:Ubc	A	PM7181	Rbfox2 ff	Left	-18.5857		-1.23372	0.425219
Nfkbai:Ubc	A	PM7304	Rbfox2 ff	Left	-17.5266		-0.17459	0.886019
Nfkbai:Ubc	A	PM7171	Rbfox2 ff	Left	-18.0139		-0.661884	0.632052
Nfkbai:Ubc	A	PM7172	Rbfox2 ff	Left	-16.4381		0.91385	1.88407
Nfkbai:Ubc	A	PM7184	Rbfox2 ff	Left	-17.5299		-0.177902	0.883987
Nfkbai:Ubc	A	PM7186	Rbfox2 ff	Left	-16.4718		0.880139	1.84055
Nfkbai:Ubc	B	PM7409, F, Rbfox ff	Rbfox2 ff	Left	-5.64924	-5.46678	-0.182455	0.881202
Nfkbai:Ubc	B	PM7413, M, Rbfox ff	Rbfox2 ff	Left	-5.4518		0.0149783	1.01044
Nfkbai:Ubc	B	PM7414, M, Rbfox ff	Rbfox2 ff	Left	-5.66457		-0.197786	0.871888
Nfkbai:Ubc	B	PM7417, M, Rbfox ff (liver adhesion)	Rbfox2 ff	Left	-5.72745		-0.260674	0.834698
Nfkbai:Ubc	B	PM7418, M, Rbfox ff	Rbfox2 ff	Left	-4.99479		0.471994	1.38703
Nfkbai:Ubc	B	PM7420, M, Rbfox ff	Rbfox2 ff	Left	-5.49249		-0.0257106	0.982337
Nfkbai:Ubc	B	PM7423, F, Rbfox ff	Rbfox2 ff	Left	-5.28713		0.179653	1.13261
Nfkbai:Ubc	A	PM6981	VEcadCreER; Rbfox2 ff	Left	-16.916		0.435964	1.35281
Nfkbai:Ubc	A	PM7325	VEcadCreER; Rbfox2 ff	Left	-17.5027		-0.150682	0.900825
Nfkbai:Ubc	A	PM7337	VEcadCreER; Rbfox2 ff	Left	-15.3325		2.01951	4.05447
Nfkbai:Ubc	A	PM6983	VEcadCreER; Rbfox2 ff	Left	-16.1801		1.17188	2.25305
Nfkbai:Ubc	A	PM7147	VEcadCreER; Rbfox2 ff	Left	-16.3856		0.966389	1.95394
Nfkbai:Ubc	A	PM7180	VEcadCreER; Rbfox2 ff	Left	-17.5213		-0.169366	0.889233
Nfkbai:Ubc	A	PM7305	VEcadCreER; Rbfox2 ff	Left	-17.5576		-0.205664	0.867139
Nfkbai:Ubc	A	PM7322	VEcadCreER; Rbfox2 ff	Left	-16.8869		0.465027	1.38034
Nfkbai:Ubc	B	PM7410, F, VEcadCreERT2, Rbfox ff	VEcadCreER; Rbfox2 ff	Left	-5.42979		0.0369883	1.02597
Nfkbai:Ubc	B	PM7412, M, VEcadCreERT2, Rbfox ff	VEcadCreER; Rbfox2 ff	Left	-5.06374		0.403035	1.32229
Nfkbai:Ubc	B	PM7415, M, VEcadCreERT2, Rbfox ff (liver adhesion)	VEcadCreER; Rbfox2 ff	Left	-4.8152		0.65158	1.57089
Nfkbai:Ubc	B	PM7416, M, VEcadCreERT2, Rbfox ff	VEcadCreER; Rbfox2 ff	Left	-5.19179		0.274991	1.20999
Nfkbai:Ubc	A	PM7190	VEcadCreER; Rbfox2ff	Left	-14.6829		2.66908	6.36024
Nfkbai:Ubc	A	PM7173	VEcadCreER; Rbfox2ff	Left	-17.0367		0.315323	1.24429
Nfkbai:Ubc	A	PM7174	VEcadCreER; Rbfox2ff	Left	-16.0824		1.2696	2.41095
Nfkbai:Ubc	A	PM7175	VEcadCreER; Rbfox2ff	Left	-18.6631		-1.3111	0.403012
Nfkbai:Ubc	A	PM7183	VEcadCreER; Rbfox2ff	Left	-16.2162		1.13577	2.19736
Nfkbai:Ubc	A	PM7188	VEcadCreER; Rbfox2ff	Left	-16.0987		1.25326	2.3838
Nfkbai:Ubc		noRNA - RT mix		Left	31.3439
Nfkbai:Ubc		noRNA - RT mix		Left	#DIV/0!
Nfkbai:Ubc		noRNA - water		Left	33.579
Psen2:Ubc	A	PM6982	Rbfox2 ff	Left	-11.7026	-10.7857	-0.916869	0.529657
Psen2:Ubc	A	PM7181	Rbfox2 ff	Left	-10.9756		-0.189947	0.876638
Psen2:Ubc	A	PM7304	Rbfox2 ff	Left	-11.0137		-0.228028	0.853801
Psen2:Ubc	A	PM7171	Rbfox2 ff	Left	-9.90107		0.884619	1.84628
Psen2:Ubc	A	PM7172	Rbfox2 ff	Left	-9.2527		1.53299	2.89386
Psen2:Ubc	A	PM7184	Rbfox2 ff	Left	-11.5013		-0.715566	0.608966
Psen2:Ubc	A	PM7186	Rbfox2 ff	Left	-11.1529		-0.367203	0.775284
Psen2:Ubc	B	PM7409, F, Rbfox ff	Rbfox2 ff	Left	-5.62829	-5.89746	0.269174	1.20512
Psen2:Ubc	B	PM7413, M, Rbfox ff	Rbfox2 ff	Left	-6.4014		-0.503936	0.70518
Psen2:Ubc	B	PM7414, M, Rbfox ff	Rbfox2 ff	Left	-6.52113		-0.623667	0.649019
Psen2:Ubc	B	PM7417, M, Rbfox ff (liver adhesion)	Rbfox2 ff	Left	-6.02311		-0.125651	0.91659
Psen2:Ubc	B	PM7418, M, Rbfox ff	Rbfox2 ff	Left	-6.67365		-0.776192	0.583906
Psen2:Ubc	B	PM7420, M, Rbfox ff	Rbfox2 ff	Left	-5.33938		0.558078	1.47231
Psen2:Ubc	B	PM7423, F, Rbfox ff	Rbfox2 ff	Left	-4.69527		1.20219	2.30089
Psen2:Ubc	A	PM6981	VEcadCreER; Rbfox2 ff	Left	-10.4927		0.292958	1.22515
Psen2:Ubc	A	PM6983	VEcadCreER; Rbfox2 ff	Left	-8.87831		1.90738	3.75127
Psen2:Ubc	A	PM7147	VEcadCreER; Rbfox2 ff	Left	-9.55174		1.23395	2.3521
Psen2:Ubc	A	PM7180	VEcadCreER; Rbfox2 ff	Left	-9.0283		1.75739	3.38087
Psen2:Ubc	A	PM7305	VEcadCreER; Rbfox2 ff	Left	-10.7085		0.0772434	1.055
Psen2:Ubc	A	PM7322	VEcadCreER; Rbfox2 ff	Left	-9.81059		0.975106	1.96579
Psen2:Ubc	A	PM7325	VEcadCreER; Rbfox2 ff	Left	-10.135		0.650645	1.56987
Psen2:Ubc	A	PM7337	VEcadCreER; Rbfox2 ff	Left	-9.27069		1.515	2.85799
Psen2:Ubc	A	PM7173	VEcadCreER; Rbfox2 ff	Left	-9.25108		1.53461	2.8971
Psen2:Ubc	A	PM7174	VEcadCreER; Rbfox2 ff	Left	-9.45988		1.32582	2.50675
Psen2:Ubc	A	PM7175	VEcadCreER; Rbfox2 ff	Left	-9.16902		1.61667	3.06667
Psen2:Ubc	A	PM7183	VEcadCreER; Rbfox2 ff	Left	-8.85978		1.92591	3.79977
Psen2:Ubc	A	PM7188	VEcadCreER; Rbfox2 ff	Left	-9.90782		0.877876	1.83767
Psen2:Ubc	A	PM7190	VEcadCreER; Rbfox2 ff	Left	-9.3377		1.448	2.72829
Psen2:Ubc	B	PM7410, F, VEcadCreERT2, Rbfox ff	VEcadCreER; Rbfox2 ff	Left	-5.919		-0.0215425	0.985179
Psen2:Ubc	B	PM7412, M, VEcadCreERT2, Rbfox ff	VEcadCreER; Rbfox2 ff	Left	-5.38963		0.507827	1.42191
Psen2:Ubc	B	PM7415, M, VEcadCreERT2, Rbfox ff (liver adhesion)	VEcadCreER; Rbfox2 ff	Left	-6.02029		5.91287	60.2491
Psen2:Ubc	B	PM7416, M, VEcadCreERT2, Rbfox ff	VEcadCreER; Rbfox2 ff	Left	-5.47429		0.423173	1.34087
Psen2:Ubc	Empty	RT mix, no RNA			NA
Psen2:Ubc	Empty	RT mix, no RNA			#DIV/0!
Psen2:Ubc	Empty	Water			#DIV/0!
Tomato:Ubc	A	PM6982	Rbfox2 ff	Left	-2.62907	-2.27647	-0.352603	0.78317
Tomato:Ubc	A	PM7181	Rbfox2 ff	Left	-2.51944		-0.242977	0.845
Tomato:Ubc	A	PM7304	Rbfox2 ff	Left	NA			1
Tomato:Ubc	A	PM7171	Rbfox2 ff	Left	-2.86304		-0.586576	0.665921
Tomato:Ubc	A	PM7172	Rbfox2 ff	Left	-1.18055		1.09591	2.13749
Tomato:Ubc	A	PM7184	Rbfox2 ff	Left	-2.92668		-0.650217	0.637185
Tomato:Ubc	A	PM7186	Rbfox2 ff	Left	-1.54001		0.736459	1.66608
Tomato:Ubc	B	PM7409, F, Rbfox ff	Rbfox2 ff	Left	NA	-2.48685
Tomato:Ubc	B	PM7413, M, Rbfox ff	Rbfox2 ff	Left	-2.91826		-0.43141	0.741537
Tomato:Ubc	B	PM7414, M, Rbfox ff	Rbfox2 ff	Left	-2.8912		-0.404349	0.755577
Tomato:Ubc	B	PM7417, M, Rbfox ff (liver adhesion)	Rbfox2 ff	Left	-1.93015		0.5567	1.4709
Tomato:Ubc	B	PM7418, M, Rbfox ff	Rbfox2 ff	Left	-2.69261		-0.205758	0.867083
Tomato:Ubc	B	PM7420, M, Rbfox ff	Rbfox2 ff	Left	-3.14133		-0.654482	0.635304
Tomato:Ubc	B	PM7423, F, Rbfox ff	Rbfox2 ff	Left	-1.34755		1.1393	2.20274
Tomato:Ubc	A	PM6981	VEcadCreER; Rbfox2 ff	Left	-4.06302		-1.78655	0.289863
Tomato:Ubc	A	PM6983	VEcadCreER; Rbfox2 ff	Left	-7.15321		-4.87674	0.0340372
Tomato:Ubc	A	PM7147	VEcadCreER; Rbfox2 ff	Left	-6.09193		-3.81547	0.0710281
Tomato:Ubc	A	PM7180	VEcadCreER; Rbfox2 ff	Left	-5.52431		-3.24784	0.105269
Tomato:Ubc	A	PM7305	VEcadCreER; Rbfox2 ff	Left	-6.926		-4.64954	0.0398428
Tomato:Ubc	A	PM7322	VEcadCreER; Rbfox2 ff	Left	-6.44568		-4.16922	0.0555828
Tomato:Ubc	A	PM7325	VEcadCreER; Rbfox2 ff	Left	-7.75037		-5.4739	0.0225005
Tomato:Ubc	A	PM7337	VEcadCreER; Rbfox2 ff	Left	-6.9748		-4.69833	0.0385178
Tomato:Ubc	A	PM7173	VEcadCreER; Rbfox2 ff	Left	-4.08537		-1.80891	0.285407
Tomato:Ubc	A	PM7174	VEcadCreER; Rbfox2 ff	Left	-4.45954		-2.18308	0.220205
Tomato:Ubc	A	PM7175	VEcadCreER; Rbfox2 ff	Left	-3.78355		-1.50709	0.351821
Tomato:Ubc	A	PM7183	VEcadCreER; Rbfox2 ff	Left	-14.6687		-12.3922	0.000186021
Tomato:Ubc	A	PM7188	VEcadCreER; Rbfox2 ff	Left	-6.08158		-3.80512	0.0715395
Tomato:Ubc	A	PM7190	VEcadCreER; Rbfox2 ff	Left	-5.35467		-3.0782	0.118405
Tomato:Ubc	B	PM7410, F, VEcadCreERT2, Rbfox ff	VEcadCreER; Rbfox2 ff	Left	-8.77668		-6.28984	0.0127812
Tomato:Ubc	B	PM7412, M, VEcadCreERT2, Rbfox ff	VEcadCreER; Rbfox2 ff	Left	-7.32972		-4.84287	0.0348457
Tomato:Ubc	B	PM7415, M, VEcadCreERT2, Rbfox ff (liver adhesion)	VEcadCreER; Rbfox2 ff	Left	-6.9169		2.49512	5.63776
Tomato:Ubc	B	PM7416, M, VEcadCreERT2, Rbfox ff	VEcadCreER; Rbfox2 ff	Left	-6.98978		-4.50294	0.0441043
Tomato:Ubc	Empty	RT mix, no RNA			NA
Tomato:Ubc	Empty	RT mix, no RNA			#DIV/0!
Tomato:Ubc	Empty	Water			#DIV/0!
Ubc:Ubc	A	PM6982	Rbfox2 ff	Left	-0.112841
Ubc:Ubc	A	PM7181	Rbfox2 ff	Left	-0.118133
Ubc:Ubc	A	PM7304	Rbfox2 ff	Left	0.0876915
Ubc:Ubc	A	PM7171	Rbfox2 ff	Left	-0.00868954
Ubc:Ubc	A	PM7172	Rbfox2 ff	Left	0.0589465
Ubc:Ubc	A	PM7184	Rbfox2 ff	Left	-0.0221782
Ubc:Ubc	A	PM7186	Rbfox2 ff	Left	0.000446787
Ubc:Ubc	A	PM6982	Rbfox2 ff	Left	-0.0326645
Ubc:Ubc	A	PM7181	Rbfox2 ff	Left	-0.0315721
Ubc:Ubc	A	PM7304	Rbfox2 ff	Left	0.0375672
Ubc:Ubc	A	PM7171	Rbfox2 ff	Left	-0.0456411
Ubc:Ubc	A	PM7172	Rbfox2 ff	Left	0.149487
Ubc:Ubc	A	PM7184	Rbfox2 ff	Left	-0.0864981
Ubc:Ubc	A	PM7186	Rbfox2 ff	Left	NA
Ubc:Ubc	B	PM7409, F, Rbfox ff	Rbfox2 ff	Left	-0.359125
Ubc:Ubc	B	PM7413, M, Rbfox ff	Rbfox2 ff	Left	-0.418924
Ubc:Ubc	B	PM7414, M, Rbfox ff	Rbfox2 ff	Left	0.0133615
Ubc:Ubc	B	PM7417, M, Rbfox ff (liver adhesion)	Rbfox2 ff	Left	0.143262
Ubc:Ubc	B	PM7418, M, Rbfox ff	Rbfox2 ff	Left	0.0222126
Ubc:Ubc	B	PM7420, M, Rbfox ff	Rbfox2 ff	Left	-0.285412
Ubc:Ubc	B	PM7423, F, Rbfox ff	Rbfox2 ff	Left	-0.0864196
Ubc:Ubc	A	PM6981	VEcadCreER; Rbfox2 ff	Left	0.112841
Ubc:Ubc	A	PM6983	VEcadCreER; Rbfox2 ff	Left	0.0402568
Ubc:Ubc	A	PM7147	VEcadCreER; Rbfox2 ff	Left	-0.0402568
Ubc:Ubc	A	PM7180	VEcadCreER; Rbfox2 ff	Left	0.118133
Ubc:Ubc	A	PM7305	VEcadCreER; Rbfox2 ff	Left	-0.0876915
Ubc:Ubc	A	PM7322	VEcadCreER; Rbfox2 ff	Left	0.0411591
Ubc:Ubc	A	PM7325	VEcadCreER; Rbfox2 ff	Left	-0.0411591
Ubc:Ubc	A	PM7337	VEcadCreER; Rbfox2 ff	Left	0.00868954
Ubc:Ubc	A	PM7173	VEcadCreER; Rbfox2 ff	Left	-0.0589465
Ubc:Ubc	A	PM7174	VEcadCreER; Rbfox2 ff	Left	0.0109623
Ubc:Ubc	A	PM7175	VEcadCreER; Rbfox2 ff	Left	-0.0109623
Ubc:Ubc	A	PM7183	VEcadCreER; Rbfox2 ff	Left	0.0221782
Ubc:Ubc	A	PM7188	VEcadCreER; Rbfox2 ff	Left	-0.000446787
Ubc:Ubc	A	PM7190	VEcadCreER; Rbfox2 ff	Left	0.0847121
Ubc:Ubc	A	PM6981	VEcadCreER; Rbfox2 ff	Left	0.0326645
Ubc:Ubc	A	PM6983	VEcadCreER; Rbfox2 ff	Left	0.0178738
Ubc:Ubc	A	PM7147	VEcadCreER; Rbfox2 ff	Left	-0.0178738
Ubc:Ubc	A	PM7180	VEcadCreER; Rbfox2 ff	Left	0.0315721
Ubc:Ubc	A	PM7305	VEcadCreER; Rbfox2 ff	Left	-0.0375672
Ubc:Ubc	A	PM7322	VEcadCreER; Rbfox2 ff	Left	NA
Ubc:Ubc	A	PM7325	VEcadCreER; Rbfox2 ff	Left	0
Ubc:Ubc	A	PM7337	VEcadCreER; Rbfox2 ff	Left	0.0456411
Ubc:Ubc	A	PM7173	VEcadCreER; Rbfox2 ff	Left	-0.149487
Ubc:Ubc	A	PM7174	VEcadCreER; Rbfox2 ff	Left	0.0538342
Ubc:Ubc	A	PM7175	VEcadCreER; Rbfox2 ff	Left	-0.0538342
Ubc:Ubc	A	PM7183	VEcadCreER; Rbfox2 ff	Left	0.0864981
Ubc:Ubc	A	PM7188	VEcadCreER; Rbfox2 ff	Left	0
Ubc:Ubc	A	PM7190	VEcadCreER; Rbfox2 ff	Left	#DIV/0!
Ubc:Ubc	B	PM7410, F, VEcadCreERT2, Rbfox ff	VEcadCreER; Rbfox2 ff	Left	-0.495062
Ubc:Ubc	B	PM7412, M, VEcadCreERT2, Rbfox ff	VEcadCreER; Rbfox2 ff	Left	-0.198528
Ubc:Ubc	B	PM7415, M, VEcadCreERT2, Rbfox ff (liver adhesion)	VEcadCreER; Rbfox2 ff	Left	-0.411739
Ubc:Ubc	B	PM7416, M, VEcadCreERT2, Rbfox ff	VEcadCreER; Rbfox2 ff	Left	-0.465228
Ubc:Ubc	Empty	RT mix, no RNA			-0.0847121
Ubc:Ubc	Empty	RT mix, no RNA			0.00580827
Ubc:Ubc	Empty	Water			-0.00580827
Ubc:Ubc	Empty	RT mix, no RNA			#DIV/0!
Ubc:Ubc	Empty	RT mix, no RNA			#DIV/0!
Ubc:Ubc	Empty	Water			#DIV/0!
